# Supplementary material for: Pan-cancer analysis of telomere maintenance mechanisms
Source: J Biol Chem. 2024 May 18;300(6):107392. doi: 10.1016/j.jbc.2024.107392 (PMC11225560; doi:10.1016/j.jbc.2024.107392)
Supplement: Table S3 [file mmc3.xlsx]

## Sheet: Pan_cancer_ALT_high_TEL_high_do
baseMean	log2FoldChange	lfcSE	pvalue	padj	GENEID	SYMBOL	cancers_list	Frequency
112.94	-3.05794	1.52926	6.8e-05	0.00803536	ENSG00000134917	ADAMTS8	BLCA, BRCA, KIRC, LGG, LUAD, STAD, UCEC	7
2288.98	-3.37317	0.582921	5.01e-11	3.96e-09	ENSG00000050628	PTGER3	BRCA, KICH, KIRC, LGG, LUAD, STAD	6
143.413	-2.21858	0.528527	1.18e-06	2.16e-05	ENSG00000078549	ADCYAP1R1	BRCA, LGG, LUAD, PRAD, STAD, UCEC	6
1531.13	-1.46959	0.30531	9.63e-08	2.62e-06	ENSG00000100307	CBX7	BRCA, KICH, KIRC, LGG, PRAD, STAD	6
478.476	-1.72752	0.465807	1.14e-05	0.000146244	ENSG00000156298	TSPAN7	BRCA, KICH, KIRC, LGG, PRAD, STAD	6
201.783	-3.01594	0.838517	3.21e-06	5.05e-05	ENSG00000161649	CD300LG	BRCA, KICH, KIRC, LGG, LUAD, PRAD	6
330.18	-4.37023	0.656476	5.48e-14	1.15e-11	ENSG00000205363	C15orf59	BRCA, KICH, LGG, LUAD, PRAD, STAD	6
1290.33	-2.67229	0.557208	1.97e-08	1.47e-06	ENSG00000164197	RNF180	KICH, KIRC, KIRP, LUAD, STAD, UCEC	6
415.351	-3.28352	1.59477	5.28e-05	0.00678523	ENSG00000021645	NRXN3	BLCA, BRCA, LGG, STAD, UCEC	5
3009.02	-4.1541	2.17765	3.28e-05	0.0054537	ENSG00000162896	PIGR	BLCA, BRCA, KIRC, LUAD, PRAD	5
95.6992	-3.54915	1.10433	5.24e-06	0.00143265	ENSG00000186462	NAP1L2	BLCA, KIRP, LGG, STAD, UCEC	5
282.706	-5.76662	0.778957	4.63e-16	1.65e-13	ENSG00000018625	ATP1A2	BRCA, KIRC, LUAD, STAD, UCEC	5
19.5856	-5.49328	1.40475	1.22e-07	3.18e-06	ENSG00000034971	MYOC	BRCA, KIRC, LUAD, STAD, UCEC	5
1098.48	-2.63162	0.309689	8.86e-19	6.1e-16	ENSG00000072952	MRVI1	BRCA, KIRC, LGG, LUAD, STAD	5
2435.37	-2.26932	0.348499	5.21e-12	5.83e-10	ENSG00000073910	FRY	BRCA, KIRC, LGG, LUAD, STAD	5
81.7156	-3.82307	0.798397	5.55e-09	2.32e-07	ENSG00000075035	WSCD2	BRCA, LGG, LUAD, STAD, THCA	5
9257.71	-1.8593	0.297719	3.32e-11	2.8e-09	ENSG00000079308	TNS1	BRCA, KICH, KIRC, LUAD, STAD	5
101.991	-4.1636	1.23537	1.59e-06	2.79e-05	ENSG00000079689	SCGN	BRCA, KIRC, LGG, LUAD, STAD	5
1500.67	-5.24976	0.677156	2.34e-17	1.19e-14	ENSG00000106809	OGN	BRCA, LGG, LUAD, PRAD, STAD	5
83.0331	-1.87274	0.503808	1.01e-05	0.000133236	ENSG00000108381	ASPA	BRCA, KIRC, LUAD, PRAD, STAD	5
516.753	-1.88497	0.525285	1.6e-05	0.000192942	ENSG00000109339	MAPK10	BRCA, LGG, LUAD, PRAD, STAD	5
901.736	-4.02265	0.743928	1.65e-10	1.1e-08	ENSG00000109906	ZBTB16	BRCA, KIRC, LGG, LUAD, STAD	5
869.673	-1.96175	0.376313	1.25e-08	4.61e-07	ENSG00000114812	VIPR1	BRCA, KIRC, LGG, LUAD, SKCM	5
639.985	-1.66846	0.358347	2.03e-07	4.83e-06	ENSG00000121068	TBX2	BRCA, KICH, KIRC, LUAD, STAD	5
1359.1	-1.91047	0.494546	5.67e-06	8.15e-05	ENSG00000123243	ITIH5	BRCA, KICH, KIRC, LUAD, STAD	5
317.895	-1.09745	0.331029	9.51e-05	0.000853647	ENSG00000123360	PDE1B	BRCA, KIRC, LGG, LUAD, STAD	5
772.823	-3.6408	0.560793	3.46e-13	5.5e-11	ENSG00000127083	OMD	BRCA, LGG, LUAD, LUSC, STAD	5
1242.27	-2.03333	0.462765	6.02e-07	1.22e-05	ENSG00000129946	SHC2	BRCA, KIRC, LUAD, PRAD, STAD	5
722.833	-2.41688	0.503332	6.57e-08	1.89e-06	ENSG00000129993	CBFA2T3	BRCA, KIRC, LUAD, PRAD, STAD	5
1558.06	-3.92389	0.498857	9.42e-18	5.31e-15	ENSG00000131831	RAI2	BRCA, KICH, KIRC, LUAD, STAD	5
122.312	-2.27272	0.468935	6.35e-08	1.84e-06	ENSG00000133116	KL	BRCA, KIRC, LUAD, PRAD, STAD	5
3859.7	-3.3188	0.571491	4.98e-11	3.94e-09	ENSG00000133392	MYH11	BRCA, KIRC, LGG, LUAD, STAD	5
1473.41	-1.10795	0.42581	0.0010183	0.00589507	ENSG00000133401	PDZD2	BRCA, KIRC, LGG, LUAD, STAD	5
4676.2	-3.24108	0.501825	9.97e-13	1.37e-10	ENSG00000134533	RERG	BRCA, KIRC, LGG, LUAD, STAD	5
714.228	-1.94346	0.535925	1.34e-05	0.000166724	ENSG00000143196	DPT	BRCA, LUAD, PRAD, STAD, THYM	5
587.64	-3.64411	0.852476	7.95e-08	2.23e-06	ENSG00000144331	ZNF385B	BRCA, KICH, KIRC, LUAD, STAD	5
15946.6	-2.23598	0.337487	2.54e-12	3.16e-10	ENSG00000152583	SPARCL1	BRCA, KIRC, LGG, LUAD, STAD	5
51.0464	-2.45926	0.84996	6.92e-05	0.00065425	ENSG00000153347	FAM81B	BRCA, KIRC, LGG, LUAD, UCEC	5
1568.29	-1.36018	0.532153	0.000779225	0.00474609	ENSG00000154175	ABI3BP	BRCA, KIRC, LGG, LUAD, STAD	5
128.868	-2.6538	0.384511	2.03e-13	3.58e-11	ENSG00000163106	HPGDS	BRCA, KICH, KIRC, LUAD, STAD	5
449.407	-2.48991	0.974854	0.000155514	0.00127825	ENSG00000163631	ALB	BRCA, KICH, KIRC, LGG, LUAD	5
1298.53	-2.65268	0.315473	1.81e-18	1.16e-15	ENSG00000163637	PRICKLE2	BRCA, LGG, LUAD, STAD, UCEC	5
209	-1.33834	0.392648	4.66e-05	0.000470978	ENSG00000164736	SOX17	BRCA, KIRC, LUAD, STAD, UCEC	5
88.2243	-2.24572	0.721355	5.13e-05	0.000510092	ENSG00000165197	VEGFD	BRCA, KIRC, LGG, LUAD, STAD	5
447.848	-2.43621	0.465911	7.74e-09	3.1e-07	ENSG00000166428	PLD4	BRCA, KIRC, LUAD, STAD, UCEC	5
447.437	-2.49465	0.882601	7.81e-05	0.000723256	ENSG00000171303	KCNK3	BRCA, KIRC, LGG, PRAD, STAD	5
903.491	-2.60647	0.50186	7.02e-09	2.85e-07	ENSG00000172260	NEGR1	BRCA, KIRC, LGG, LUAD, STAD	5
524.06	-3.08175	0.430075	1.1e-14	2.8e-12	ENSG00000177098	SCN4B	BRCA, KICH, KIRC, LUAD, STAD	5
259.298	-1.69153	0.453544	1.07e-05	0.000139675	ENSG00000179909	ZNF154	BRCA, KICH, KIRC, LUAD, STAD	5
33.5115	-1.80551	0.844781	0.00122805	0.00686247	ENSG00000181195	PENK	BRCA, LGG, LUAD, PRAD, STAD	5
664.45	-1.89868	0.502034	7.78e-06	0.000107337	ENSG00000184113	CLDN5	BRCA, KIRC, LUAD, STAD, UCEC	5
9803.83	-2.66985	0.976508	7.47e-05	0.000697499	ENSG00000186847	KRT14	BRCA, LUAD, PRAD, SKCM, TGCT	5
1631.64	-2.42939	0.626984	3.17e-06	4.99e-05	ENSG00000189221	MAOA	BRCA, KICH, KIRC, LGG, LUAD	5
4.88777	-2.16962	0.745037	0.000101742	0.000899179	ENSG00000196274	Metazoa_SRP	BRCA, KICH, KIRC, LGG, LUAD	5
754.422	-4.38533	0.630055	6.62e-15	1.77e-12	ENSG00000203709	C1orf132	BRCA, LGG, LUAD, PRAD, STAD	5
4560.99	-2.22502	0.608844	9.16e-06	0.000122891	ENSG00000224389	C4B	BRCA, KIRC, LUAD, READ, STAD	5
8114.07	-1.49967	0.610017	0.000855698	0.00512041	ENSG00000229807	XIST	BRCA, HNSC, KICH, KIRP, UCEC	5
405.711	-1.07949	0.445065	0.00181592	0.00941309	ENSG00000235098	ANKRD65	BRCA, KIRC, LUAD, PRAD, STAD	5
52.5468	-1.75607	0.433874	2.94e-06	4.68e-05	ENSG00000248441	LINC01197	BRCA, KIRC, LGG, LUAD, STAD	5
3243.18	-1.81139	0.489564	1.12e-05	0.000144423	ENSG00000262655	SPON1	BRCA, KIRC, LUAD, STAD, UCEC	5
222.289	-2.98404	0.541242	5.76e-10	3.29e-08	ENSG00000277494	GPIHBP1	BRCA, KIRC, LGG, LUAD, STAD	5
10.4817	-2.22585	0.6104	9.41e-06	0.000125516	ENSG00000280304	CTD-2536I1.2	BRCA, KIRC, LGG, LUAD, STAD	5
17239.3	-2.05457	0.660117	1.51e-05	0.000381527	ENSG00000055163	CYFIP2	KICH, KIRC, LGG, LUAD, STAD	5
3216.93	-3.33604	0.786938	4.53e-07	2.09e-05	ENSG00000115361	ACADL	KICH, KIRC, LUAD, PRAD, UCEC	5
3613.06	-2.24324	1.1257	0.000497153	0.00632889	ENSG00000181856	SLC2A4	KICH, KIRC, LGG, PRAD, STAD	5
329.891	-4.01588	1.02549	1.89e-06	3.22e-05	ENSG00000078295	ADCY2	KIRC, LGG, LUAD, PRAD, STAD	5
8720.71	-3.42924	1.79514	5.92e-05	0.00736624	ENSG00000124107	SLPI	BLCA, LUAD, PRAD, SKCM	4
828.639	-2.11865	0.645341	4.63e-06	0.00132502	ENSG00000143995	MEIS1	BLCA, BRCA, LAML, LUAD	4
495.736	-7.57993	1.63144	2.6e-09	3.08e-06	ENSG00000162949	CAPN13	BLCA, BRCA, KICH, KIRC	4
117.652	-2.90442	1.30192	5.04e-05	0.00662201	ENSG00000176771	NCKAP5	BLCA, KICH, KIRC, STAD	4
113.849	-4.79779	1.43826	2.02e-06	0.000780354	ENSG00000182732	RGS6	BLCA, KICH, KIRC, LUAD	4
137.77	-4.41078	1.44096	4.5e-06	0.00130321	ENSG00000185008	ROBO2	BLCA, BRCA, KIRC, LUAD	4
154.906	-3.97898	2.47356	4.96e-05	0.00658191	ENSG00000187908	DMBT1	BLCA, BRCA, LGG, LUAD	4
981.075	-3.61833	1.81304	4.55e-05	0.00631312	ENSG00000196167	COLCA1	BLCA, KICH, KIRC, LGG	4
167.686	-3.14645	0.711532	2.07e-07	0.000136858	ENSG00000198934	MAGEE1	BLCA, LGG, STAD, UCEC	4
6.36958	-3.44733	1.91936	6.79e-05	0.00803536	ENSG00000204403	CASP12	BLCA, BRCA, KIRC, LUAD	4
416.401	-4.32453	1.21494	1.52e-06	0.000613024	ENSG00000268388	FENDRR	BLCA, BRCA, LUAD, STAD	4
155.686	-2.78818	0.624509	1.61e-07	4.02e-06	ENSG00000004776	HSPB6	BRCA, LUAD, PRAD, STAD	4
3104.7	-1.59676	0.566936	0.000267346	0.00199666	ENSG00000004799	PDK4	BRCA, KIRC, LGG, STAD	4
565.773	-1.94621	0.400683	7.48e-08	2.12e-06	ENSG00000046889	PREX2	BRCA, KIRC, LUAD, STAD	4
1772.51	-1.83372	0.586209	7.96e-05	0.000735708	ENSG00000064205	WISP2	BRCA, LGG, PRAD, STAD	4
1934.78	-1.43656	0.345223	2.05e-06	3.44e-05	ENSG00000064989	CALCRL	BRCA, KIRC, LGG, LUAD	4
1554.96	-1.18126	0.29673	5.81e-06	8.33e-05	ENSG00000066056	TIE1	BRCA, KIRC, LUAD, STAD	4
1669.14	-5.40465	0.920553	9.49e-12	9.48e-10	ENSG00000070193	FGF10	BRCA, LUAD, PRAD, STAD	4
56.9183	-1.40472	0.615597	0.00158217	0.0084108	ENSG00000070601	FRMPD1	BRCA, KICH, KIRC, SKCM	4
18053.7	-3.16342	0.446718	1.64e-14	4.01e-12	ENSG00000071967	CYBRD1	BRCA, KIRP, LUAD, STAD	4
1123.64	-1.50496	0.348793	1.01e-06	1.88e-05	ENSG00000072163	LIMS2	BRCA, KIRC, LUAD, STAD	4
405.012	-1.78853	0.361931	5.06e-08	1.51e-06	ENSG00000077943	ITGA8	BRCA, KIRC, LUAD, STAD	4
8676.87	-1.84724	0.331106	1.74e-09	8.46e-08	ENSG00000078114	NEBL	BRCA, KIRC, LGG, UCEC	4
378.045	-2.50659	0.377355	1.58e-12	2.08e-10	ENSG00000079102	RUNX1T1	BRCA, LGG, LUAD, STAD	4
7.5563	-1.97354	0.693766	0.000159876	0.00130844	ENSG00000080293	SCTR	BRCA, KIRC, LUAD, STAD	4
574.627	-2.07321	0.582526	1.51e-05	0.000184155	ENSG00000080854	IGSF9B	BRCA, KIRC, LUAD, PRAD	4
8378.78	-7.3242	0.82872	5.91e-21	6.28e-18	ENSG00000082175	PGR	BRCA, LGG, LUAD, STAD	4
446.635	-1.66566	0.385681	9.5e-07	1.8e-05	ENSG00000083814	ZNF671	BRCA, KIRP, LUAD, STAD	4
1371.11	-2.50967	0.442349	6.21e-10	3.51e-08	ENSG00000088881	EBF4	BRCA, LUAD, PRAD, STAD	4
49.7738	-1.73085	0.482551	1.79e-05	0.000211782	ENSG00000092051	JPH4	BRCA, LGG, LUAD, PRAD	4
8739.27	-2.99654	0.444192	2.64e-13	4.38e-11	ENSG00000092068	SLC7A8	BRCA, KICH, PCPG, PRAD	4
984.21	-1.16191	0.291735	5.95e-06	8.5e-05	ENSG00000095370	SH2D3C	BRCA, KIRC, LUAD, STAD	4
1961.21	-1.33173	0.411886	8.89e-05	0.000806518	ENSG00000099864	PALM	BRCA, KIRC, KIRP, STAD	4
2577.35	-1.29216	0.244179	8.54e-09	3.37e-07	ENSG00000100100	PIK3IP1	BRCA, KICH, LUAD, STAD	4
673.366	-3.35851	1.19924	2.24e-05	0.000254042	ENSG00000100362	PVALB	BRCA, KIRC, LGG, LUAD	4
121.112	-2.30747	0.681871	2.04e-05	0.000236311	ENSG00000100448	CTSG	BRCA, KIRC, PRAD, STAD	4
660.508	-1.28353	0.387487	7.09e-05	0.000668217	ENSG00000100767	PAPLN	BRCA, LGG, LUAD, STAD	4
608.275	-2.34412	0.385991	7.6e-11	5.67e-09	ENSG00000102935	ZNF423	BRCA, KIRC, LUAD, STAD	4
139.606	-1.80974	0.592901	0.000103573	0.000912758	ENSG00000104435	STMN2	BRCA, LGG, STAD, TGCT	4
219.001	-2.47476	0.438122	7.57e-10	4.13e-08	ENSG00000105366	SIGLEC8	BRCA, LGG, LUAD, SKCM	4
268.882	-2.07543	0.519608	3.03e-06	4.81e-05	ENSG00000106511	MEOX2	BRCA, KIRC, LUAD, STAD	4
224.593	-1.99358	0.403034	4.77e-08	1.45e-06	ENSG00000108001	EBF3	BRCA, KIRC, LUAD, STAD	4
275.536	-1.64412	0.470158	2.62e-05	0.000289566	ENSG00000110076	NRXN2	BRCA, KIRC, LUAD, STAD	4
105.213	-2.49988	0.473911	5.53e-09	2.31e-07	ENSG00000112214	FHL5	BRCA, KIRC, LUAD, STAD	4
1538.48	-3.06876	0.800034	1.23e-06	2.24e-05	ENSG00000112936	C7	BRCA, LGG, LUAD, STAD	4
60.7671	-2.38068	0.682929	1.32e-05	0.000165534	ENSG00000116147	TNR	BRCA, KIRC, LGG, LUAD	4
218.752	-2.56716	0.530843	4.43e-08	1.36e-06	ENSG00000116194	ANGPTL1	BRCA, LUAD, PRAD, STAD	4
175.877	-2.23078	0.761792	8.91e-05	0.000807986	ENSG00000118432	CNR1	BRCA, KIRC, LUAD, STAD	4
109.121	-2.73813	0.56155	2.67e-08	8.83e-07	ENSG00000118729	CASQ2	BRCA, KIRC, LUAD, STAD	4
19.5246	-2.13068	0.740432	0.00011828	0.0010187	ENSG00000120907	ADRA1A	BRCA, KIRC, LGG, LUAD	4
2909.15	-1.05235	0.214107	9.22e-08	2.53e-06	ENSG00000121671	CRY2	BRCA, KICH, KIRC, LGG	4
124.162	-1.51235	0.353256	1.17e-06	2.14e-05	ENSG00000124019	FAM124B	BRCA, KIRC, LUAD, STAD	4
702.95	-3.93119	0.876024	2.09e-08	7.18e-07	ENSG00000124302	CHST8	BRCA, LUAD, PRAD, STAD	4
942.08	-4.75791	1.0073	4.07e-09	1.77e-07	ENSG00000124939	SCGB2A1	BRCA, KIRC, LUAD, PRAD	4
823.467	-4.12795	0.484604	3.42e-20	3.03e-17	ENSG00000125869	LAMP5	BRCA, LUAD, STAD, UCEC	4
62.5796	-2.52321	0.52943	6.62e-08	1.9e-06	ENSG00000126895	AVPR2	BRCA, KIRC, PRAD, STAD	4
148.096	-1.55423	0.445737	2.89e-05	0.000314722	ENSG00000129244	ATP1B2	BRCA, KIRC, LUAD, STAD	4
24.3459	-1.3733	0.485585	0.000332093	0.0023799	ENSG00000130037	KCNA5	BRCA, LGG, LUAD, STAD	4
1410.86	-3.04704	0.526336	1.03e-10	7.44e-09	ENSG00000130176	CNN1	BRCA, LUAD, PRAD, STAD	4
129.491	-1.71166	0.332843	1.81e-08	6.29e-07	ENSG00000130307	USHBP1	BRCA, KIRC, LUAD, STAD	4
113.868	-1.42032	0.392031	1.91e-05	0.000223528	ENSG00000131055	COX4I2	BRCA, KIRC, LUAD, STAD	4
42.0713	-1.73336	0.523372	4.73e-05	0.000477042	ENSG00000131409	LRRC4B	BRCA, LUAD, PCPG, STAD	4
2205.36	-1.92096	0.4406	7.39e-07	1.45e-05	ENSG00000131471	AOC3	BRCA, KIRC, LUAD, STAD	4
1385.78	-1.36915	0.372569	1.63e-05	0.000195402	ENSG00000131477	RAMP2	BRCA, KIRC, LUAD, STAD	4
599.851	-1.69304	0.336816	3.28e-08	1.05e-06	ENSG00000132622	HSPA12B	BRCA, KIRC, LUAD, STAD	4
252.053	-2.4458	0.892513	0.000105608	0.000927398	ENSG00000132639	SNAP25	BRCA, LGG, PRAD, STAD	4
124.604	-3.29368	0.875983	1.12e-06	2.06e-05	ENSG00000134020	PEBP4	BRCA, KIRC, LGG, LUAD	4
251.933	-3.29728	0.646996	2.76e-09	1.26e-07	ENSG00000134201	GSTM5	BRCA, KIRC, LUAD, STAD	4
793.376	-1.67344	0.626159	0.000375733	0.00262041	ENSG00000137033	IL33	BRCA, KIRC, LUAD, STAD	4
2768.8	-2.07995	0.308605	1.3e-12	1.75e-10	ENSG00000137507	LRRC32	BRCA, KIRC, LUAD, STAD	4
427.024	-1.00847	0.319	0.000201381	0.00158187	ENSG00000138639	ARHGAP24	BRCA, KICH, KIRC, LGG	4
435.634	-3.55822	0.672902	6.05e-10	3.44e-08	ENSG00000138722	MMRN1	BRCA, KIRC, STAD, UCEC	4
45.3007	-1.55936	0.458169	3.91e-05	0.000404468	ENSG00000139549	DHH	BRCA, KIRC, LUAD, STAD	4
44.9652	-2.2487	0.595838	5.81e-06	8.33e-05	ENSG00000141052	MYOCD	BRCA, KIRC, LUAD, STAD	4
513.109	-2.87923	0.614323	4.95e-08	1.49e-06	ENSG00000141338	ABCA8	BRCA, KIRC, LUAD, STAD	4
1706.91	-6.61083	0.754901	1.28e-20	1.29e-17	ENSG00000142973	CYP4B1	BRCA, LGG, LUAD, PRAD	4
10183.3	-2.88459	0.469721	1.8e-11	1.64e-09	ENSG00000143248	RGS5	BRCA, KIRC, LUAD, STAD	4
26.4086	-1.71398	0.624441	0.000290747	0.00213928	ENSG00000143869	GDF7	BRCA, KIRC, LUAD, STAD	4
464.883	-1.88946	0.577646	4.76e-05	0.000478915	ENSG00000144619	CNTN4	BRCA, KIRC, LUAD, STAD	4
1159.62	-1.5758	0.373082	1.47e-06	2.62e-05	ENSG00000145147	SLIT2	BRCA, KICH, LGG, STAD	4
1213.17	-1.4165	0.310795	3.4e-07	7.48e-06	ENSG00000147113	CXorf36	BRCA, KIRC, LUAD, STAD	4
16468.1	-1.12416	0.317685	3.89e-05	0.000403067	ENSG00000148175	STOM	BRCA, KIRC, LGG, STAD	4
236.528	-3.21506	0.54877	4.61e-11	3.7e-09	ENSG00000148357	HMCN2	BRCA, KIRC, LUAD, STAD	4
462.31	-2.27899	0.59338	4.39e-06	6.57e-05	ENSG00000149596	JPH2	BRCA, LGG, LUAD, STAD	4
23.186	-2.70476	0.872103	2.6e-05	0.000287728	ENSG00000149654	CDH22	BRCA, LGG, LUAD, PRAD	4
574.48	-2.84627	0.956217	2.95e-05	0.000319396	ENSG00000150051	MKX	BRCA, KICH, STAD, UCEC	4
465.069	-1.11497	0.446212	0.0013687	0.00749626	ENSG00000151623	NR3C2	BRCA, KICH, KIRC, LUAD	4
4434.2	-1.42478	0.286792	4.46e-08	1.37e-06	ENSG00000153071	DAB2	BRCA, KICH, KIRC, STAD	4
467.577	-3.07869	0.504936	1.48e-11	1.39e-09	ENSG00000154330	PGM5	BRCA, KIRC, PRAD, STAD	4
953.649	-1.97179	0.335597	3.17e-10	1.93e-08	ENSG00000154721	JAM2	BRCA, KICH, LUAD, STAD	4
2174	-1.37995	0.587578	0.00136919	0.00749712	ENSG00000156968	MPV17L	BRCA, COAD, KICH, KIRC	4
106.042	-1.50681	0.404069	1.18e-05	0.000150977	ENSG00000157103	SLC6A1	BRCA, KIRC, LGG, LUAD	4
3607.9	-1.23231	0.313572	6.69e-06	9.44e-05	ENSG00000157110	RBPMS	BRCA, KIRC, LUAD, STAD	4
271.809	-2.16648	0.739922	9.77e-05	0.000871637	ENSG00000157150	TIMP4	BRCA, LGG, PRAD, STAD	4
97.7894	-2.56531	0.586428	3.54e-07	7.72e-06	ENSG00000157445	CACNA2D3	BRCA, KIRC, LGG, LUAD	4
916.529	-1.68332	0.296768	9.91e-10	5.18e-08	ENSG00000157554	ERG	BRCA, KIRC, LUAD, STAD	4
16021.5	-1.90962	0.438448	7.57e-07	1.48e-05	ENSG00000159388	BTG2	BRCA, KIRC, LUAD, SKCM	4
116.108	-2.30301	0.447568	1.41e-08	5.08e-07	ENSG00000160801	PTH1R	BRCA, KIRC, LUAD, STAD	4
643.183	-1.14255	0.344244	8.6e-05	0.0007856	ENSG00000161544	CYGB	BRCA, KIRC, LUAD, STAD	4
393.015	-1.38409	0.361116	8.52e-06	0.00011553	ENSG00000161835	GRASP	BRCA, KIRC, LUAD, STAD	4
161.699	-2.04758	0.35667	6.8e-10	3.79e-08	ENSG00000162367	TAL1	BRCA, KIRC, LUAD, STAD	4
122.88	-2.46492	0.729042	1.64e-05	0.000196368	ENSG00000162706	CADM3	BRCA, LUAD, STAD, UCEC	4
1319.73	-2.6393	0.496574	3.51e-09	1.55e-07	ENSG00000162998	FRZB	BRCA, KIRC, LUAD, STAD	4
1145.89	-2.77072	0.404545	2.26e-13	3.82e-11	ENSG00000163431	LMOD1	BRCA, LGG, LUAD, STAD	4
56.9185	-1.55962	0.583547	0.000429399	0.00291324	ENSG00000163618	CADPS	BRCA, LGG, LUAD, STAD	4
211.491	-2.89376	0.460764	7.33e-12	7.72e-10	ENSG00000163815	CLEC3B	BRCA, KIRC, LUAD, STAD	4
1481.32	-5.76148	0.741845	2.96e-17	1.43e-14	ENSG00000163873	GRIK3	BRCA, KIRC, LUAD, STAD	4
1016.56	-1.77787	0.349764	2.48e-08	8.25e-07	ENSG00000164035	EMCN	BRCA, KIRC, LUAD, STAD	4
14321.2	-3.58241	1.04442	2.4e-06	3.94e-05	ENSG00000164128	NPY1R	BRCA, KIRC, LUAD, STAD	4
789.838	-26.1272	2.35095	1.59e-29	4.56e-26	ENSG00000164326	CARTPT	BRCA, LGG, STAD, THCA	4
725.283	-2.07022	0.360834	6.88e-10	3.81e-08	ENSG00000164330	EBF1	BRCA, KIRC, LUAD, STAD	4
249.958	-2.86656	0.782115	3.27e-06	5.12e-05	ENSG00000165269	AQP7	BRCA, KICH, KIRC, LGG	4
475.847	-2.63006	0.525535	1.75e-08	6.09e-07	ENSG00000165810	BTNL9	BRCA, KIRC, LGG, LUAD	4
86.5751	-1.33727	0.586339	0.00175537	0.00915543	ENSG00000166257	SCN3B	BRCA, KIRP, LGG, STAD	4
156.433	-2.44893	0.502811	4.53e-08	1.39e-06	ENSG00000166448	TMEM130	BRCA, LGG, LUAD, STAD	4
428.382	-1.71254	0.521926	5.35e-05	0.000528593	ENSG00000166816	LDHD	BRCA, KICH, KIRC, LGG	4
116.401	-1.81561	0.416032	7.52e-07	1.47e-05	ENSG00000167178	ISLR2	BRCA, LGG, LUAD, STAD	4
45.2241	-3.56144	1.04083	2.54e-06	4.14e-05	ENSG00000167434	CA4	BRCA, KICH, KIRC, LGG	4
692.398	-3.52668	0.534307	2.07e-13	3.63e-11	ENSG00000168329	CX3CR1	BRCA, KIRC, LUAD, STAD	4
2179.27	-1.42918	0.462655	0.000131903	0.00111383	ENSG00000169116	PARM1	BRCA, KIRC, LUAD, PRAD	4
122.269	-2.41608	0.683169	1.06e-05	0.000138924	ENSG00000169218	RSPO1	BRCA, LGG, LUAD, STAD	4
33.3	-3.8157	0.717462	3.44e-10	2.08e-08	ENSG00000169224	GCSAML	BRCA, LGG, LUAD, PRAD	4
2502.86	-7.88283	1.01705	2.84e-17	1.42e-14	ENSG00000169347	GP2	BRCA, PRAD, STAD, UCEC	4
60.2298	-3.41755	0.582981	2.91e-11	2.5e-09	ENSG00000169507	SLC38A11	BRCA, KICH, KIRC, LUSC	4
778.289	-1.83227	0.298794	6.68e-11	5.07e-09	ENSG00000169744	LDB2	BRCA, KIRC, LUAD, STAD	4
70.2889	-4.50105	1.11508	9.96e-08	2.69e-06	ENSG00000170091	HMP19	BRCA, LGG, LUAD, STAD	4
1530.23	-1.37398	0.518349	0.000576208	0.00371596	ENSG00000170271	FAXDC2	BRCA, KICH, KIRC, STAD	4
2722.56	-2.36745	0.452043	8.15e-09	3.25e-07	ENSG00000170412	GPRC5C	BRCA, KICH, KIRC, PRAD	4
1430.47	-2.4276	0.357731	6.83e-13	9.88e-11	ENSG00000170962	PDGFD	BRCA, KIRC, LUAD, STAD	4
1447.05	-1.40285	0.357377	5.73e-06	8.23e-05	ENSG00000170989	S1PR1	BRCA, KIRC, LUAD, STAD	4
727.225	-1.75058	0.404549	8.99e-07	1.71e-05	ENSG00000171476	HOPX	BRCA, LUAD, SKCM, STAD	4
161.157	-1.3994	0.347685	3.78e-06	5.78e-05	ENSG00000171817	ZNF540	BRCA, KIRC, LUAD, STAD	4
3132.8	-2.753	0.471305	1.48e-10	1.01e-08	ENSG00000172403	SYNPO2	BRCA, KIRC, LGG, STAD	4
1089.62	-4.22996	0.682107	1.18e-12	1.61e-10	ENSG00000173175	ADCY5	BRCA, KICH, KIRC, STAD	4
1421.83	-2.34843	0.664637	1.18e-05	0.000150796	ENSG00000173267	SNCG	BRCA, KIRC, LGG, PRAD	4
228.716	-3.02387	0.616424	1.29e-08	4.73e-07	ENSG00000173376	NDNF	BRCA, KIRC, LUAD, STAD	4
4101.75	-1.3282	0.289506	3.1e-07	6.92e-06	ENSG00000174059	CD34	BRCA, KIRC, LUAD, STAD	4
513.036	-2.07384	0.590463	1.77e-05	0.000210195	ENSG00000174175	SELP	BRCA, KIRC, LUAD, STAD	4
2789.98	-2.81575	0.416874	3.88e-13	6.09e-11	ENSG00000174348	PODN	BRCA, LUAD, SKCM, STAD	4
1630.78	-1.67005	0.355418	1.66e-07	4.09e-06	ENSG00000174640	SLCO2A1	BRCA, KIRC, LUAD, STAD	4
162.057	-2.56432	0.809546	2.69e-05	0.000296163	ENSG00000175084	DES	BRCA, LUAD, PRAD, STAD	4
265.344	-2.04833	0.401448	2.14e-08	7.33e-07	ENSG00000175857	GAPT	BRCA, LUAD, STAD, UCEC	4
1167.83	-1.46112	0.302727	9.04e-08	2.48e-06	ENSG00000176435	CLEC14A	BRCA, KIRC, LUAD, STAD	4
3072.43	-5.41731	0.693188	1.61e-17	8.66e-15	ENSG00000178568	ERBB4	BRCA, KICH, KIRC, LUAD	4
176.764	-2.02659	0.589793	2.41e-05	0.000269937	ENSG00000179639	FCER1A	BRCA, KIRC, LUAD, UCEC	4
2696.92	-1.05472	0.292116	3.39e-05	0.000359527	ENSG00000179776	CDH5	BRCA, KIRC, LUAD, STAD	4
162.755	-1.56385	0.295555	8.05e-09	3.21e-07	ENSG00000180769	WDFY3-AS2	BRCA, KICH, KIRC, LGG	4
113.975	-4.0437	0.672876	4.57e-12	5.22e-10	ENSG00000180875	GREM2	BRCA, LGG, LUAD, STAD	4
90.4008	-1.942	0.46681	1.7e-06	2.96e-05	ENSG00000183549	ACSM5	BRCA, KIRC, LGG, LUAD	4
319.838	-1.21914	0.417395	0.000304112	0.00221787	ENSG00000183578	TNFAIP8L3	BRCA, LGG, LUAD, STAD	4
758.516	-2.0747	0.322278	9.63e-12	9.59e-10	ENSG00000183801	OLFML1	BRCA, KIRC, LUAD, STAD	4
40.2475	-1.16017	0.407393	0.000426496	0.00289671	ENSG00000183807	FAM162B	BRCA, KIRC, LUAD, STAD	4
2631.26	-2.96566	0.388667	4.55e-16	1.64e-13	ENSG00000184347	SLIT3	BRCA, KIRC, LUAD, STAD	4
2814.22	-6.05936	1.25038	2.4e-09	1.13e-07	ENSG00000184956	MUC6	BRCA, LGG, LUAD, UCEC	4
3503.48	-2.22988	0.741964	7.18e-05	0.000674735	ENSG00000186377	CYP4X1	BRCA, KIRC, LGG, LUAD	4
499.28	-1.99963	0.39334	2.4e-08	8.06e-07	ENSG00000186642	PDE2A	BRCA, KIRC, LGG, STAD	4
90.1973	-1.54754	0.535608	0.000224644	0.00172923	ENSG00000186952	TMEM232	BRCA, KIRC, LUAD, UCEC	4
175.216	-1.12303	0.411099	0.000661988	0.00416158	ENSG00000186994	KANK3	BRCA, KIRC, LUAD, STAD	4
21604.4	-2.75371	0.411401	6.79e-13	9.86e-11	ENSG00000187244	BCAM	BRCA, KIRC, LUAD, STAD	4
31.7765	-2.29476	1.09352	0.00057603	0.00371546	ENSG00000187848	P2RX2	BRCA, LUAD, PRAD, STAD	4
240.688	-5.01956	0.730814	1.38e-14	3.46e-12	ENSG00000187889	C1orf168	BRCA, KICH, KIRC, LGG	4
198.293	-2.17131	0.693107	5.35e-05	0.000528855	ENSG00000189056	RELN	BRCA, LGG, STAD, UCEC	4
313.133	-2.93733	0.486723	3.05e-11	2.61e-09	ENSG00000189129	PLAC9	BRCA, KIRC, LUAD, STAD	4
2334.48	-2.48272	0.711043	1.11e-05	0.000144128	ENSG00000196557	CACNA1H	BRCA, KIRC, LUAD, STAD	4
2886.9	-2.46208	0.972481	0.000171593	0.00138531	ENSG00000196616	ADH1B	BRCA, LGG, LUAD, STAD	4
388.114	-1.06892	0.428407	0.00151448	0.00812471	ENSG00000197928	ZNF677	BRCA, KICH, LUAD, STAD	4
294.718	-2.28909	0.45968	3.28e-08	1.05e-06	ENSG00000198523	PLN	BRCA, KIRC, LGG, STAD	4
793.343	-1.49994	0.310423	8.74e-08	2.41e-06	ENSG00000198844	ARHGEF15	BRCA, KIRC, LUAD, STAD	4
4.54303	-3.30156	0.912931	1.87e-06	3.18e-05	ENSG00000201988	Y_RNA	BRCA, KIRC, LGG, STAD	4
551.469	-3.24063	0.816093	5.42e-07	1.11e-05	ENSG00000203685	STUM	BRCA, KIRC, LGG, STAD	4
118.092	-4.14747	0.640829	2.14e-13	3.73e-11	ENSG00000204677	FAM153C	BRCA, KICH, KIRC, LGG	4
10.1053	-2.24252	0.738753	6.46e-05	0.000617975	ENSG00000205106	DKFZp779M0652	BRCA, KIRC, LGG, STAD	4
348.174	-3.1458	0.424668	1.55e-15	4.89e-13	ENSG00000205795	CYS1	BRCA, KIRC, LUAD, STAD	4
1476.25	-2.6211	0.706517	4.25e-06	6.39e-05	ENSG00000213088	ACKR1	BRCA, KIRC, LUAD, STAD	4
351.684	-1.01393	0.367531	0.00076236	0.0046663	ENSG00000213203	GIMAP1	BRCA, KIRC, LUAD, STAD	4
147.259	-1.74824	0.430002	2.74e-06	4.42e-05	ENSG00000213316	LTC4S	BRCA, KIRC, LUAD, STAD	4
8.08754	-1.82647	0.825449	0.00100124	0.00581622	ENSG00000215481	BCRP3	BRCA, KIRC, LGG, LUAD	4
13.0873	-1.72331	0.607259	0.000218613	0.00169141	ENSG00000216863	LY86-AS1	BRCA, KICH, LGG, LUAD	4
233.824	-2.03458	0.388748	1.1e-08	4.14e-07	ENSG00000221818	EBF2	BRCA, KIRC, LUAD, STAD	4
15.9137	-1.8244	0.868292	0.00128834	0.007135	ENSG00000224957	LINC01266	BRCA, KIRC, LGG, LUAD	4
5.44078	-2.72487	1.14518	0.000158413	0.00129802	ENSG00000224958	PGM5-AS1	BRCA, KIRC, PRAD, STAD	4
2.82489	-1.97045	0.951594	0.0010704	0.00612894	ENSG00000225398	PGM5P4	BRCA, KIRC, LUAD, STAD	4
35.643	-2.98483	0.756287	9.4e-07	1.78e-05	ENSG00000225670	CADM3-AS1	BRCA, LGG, LUAD, STAD	4
1115.56	-4.44278	1.22008	4.91e-07	1.02e-05	ENSG00000225972	MTND1P23	BRCA, KIRC, LGG, LUAD	4
7.26953	-1.82797	0.629708	0.000160473	0.00131246	ENSG00000226252	RP1-18D14.7	BRCA, KIRC, LGG, LUAD	4
1633.29	-1.21056	0.499299	0.00143429	0.0077901	ENSG00000227051	C14orf132	BRCA, LGG, LUAD, STAD	4
29.7187	-1.85255	0.918862	0.00146777	0.007936	ENSG00000230916	MTCO1P53	BRCA, KICH, KIRC, LGG	4
75.062	-2.51465	0.59637	7.4e-07	1.45e-05	ENSG00000231246	RP5-965F6.2	BRCA, LGG, LUAD, STAD	4
22.8155	-3.16358	0.788475	5.26e-07	1.08e-05	ENSG00000233760	AC004947.2	BRCA, KIRC, LGG, LUAD	4
25.5009	-1.71294	0.84512	0.00182326	0.00944195	ENSG00000235621	LINC00494	BRCA, KIRC, LGG, LUAD	4
20.3225	-2.38958	0.499881	7.54e-08	2.13e-06	ENSG00000236304	AP001189.4	BRCA, KIRC, LUAD, STAD	4
232.717	-2.68544	0.485339	9.85e-10	5.16e-08	ENSG00000241644	INMT	BRCA, KIRC, LUAD, STAD	4
46.2023	-1.85396	0.566643	4.9e-05	0.000491308	ENSG00000241684	ADAMTS9-AS2	BRCA, KIRC, LUAD, STAD	4
4160.91	-1.92744	0.620519	7.76e-05	0.000719824	ENSG00000244731	C4A	BRCA, KIRC, LUAD, STAD	4
16.4711	-3.9956	0.696853	2.56e-11	2.24e-09	ENSG00000248540	RP11-247C2.2	BRCA, LGG, LUAD, STAD	4
19.5649	-1.51289	0.470666	7.92e-05	0.000732801	ENSG00000250334	LINC00989	BRCA, KIRC, LGG, LUAD	4
2932.96	-2.81006	0.403014	8.67e-14	1.72e-11	ENSG00000250722	SEPP1	BRCA, KIRC, KIRP, STAD	4
65.9512	-1.90984	0.484304	4.15e-06	6.26e-05	ENSG00000253873	PCDHGA11	BRCA, KICH, LGG, STAD	4
46.379	-1.06635	0.427641	0.00152934	0.00818319	ENSG00000259969	RP11-999E24.3	BRCA, KICH, LGG, STAD	4
641.147	-2.90022	0.979334	2.82e-05	0.000307405	ENSG00000262902	MTCO1P40	BRCA, KICH, KIRC, LGG	4
34045	-1.02747	0.31663	0.000142967	0.00118997	ENSG00000265972	TXNIP	BRCA, KIRC, LUAD, STAD	4
116.947	-1.47547	0.478157	0.00012728	0.00108167	ENSG00000267414	RP11-456K23.1	BRCA, KIRC, LUAD, STAD	4
306.302	-1.5804	0.540109	0.000193359	0.00152894	ENSG00000269113	TRABD2B	BRCA, KIRC, LUAD, STAD	4
37.0573	-4.14666	0.828521	1.31e-09	6.56e-08	ENSG00000269933	RP3-333A15.2	BRCA, KICH, KIRC, LGG	4
74.5146	-1.51127	0.425613	2.35e-05	0.000264082	ENSG00000270164	LINC01480	BRCA, LGG, LUAD, UCEC	4
20.2346	-3.30737	0.808082	2.95e-07	6.64e-06	ENSG00000276409	CCL14	BRCA, KIRC, LUAD, STAD	4
65.8289	-1.80275	0.379346	1.27e-07	3.29e-06	ENSG00000278921	EPB41L4A-AS2	BRCA, KICH, KIRC, LUAD	4
85.587	-1.3514	0.477268	0.000337694	0.00240711	ENSG00000279041	CTD-2373N4.3	BRCA, KIRC, LUAD, STAD	4
109.303	-1.07998	0.367218	0.000365473	0.00256279	ENSG00000279118	RP11-517I3.2	BRCA, KIRC, LGG, STAD	4
29.9631	-2.92122	0.651876	1.16e-07	3.04e-06	ENSG00000280255	RP5-1007F24.1	BRCA, KIRC, LGG, LUAD	4
164.691	-2.89743	0.454977	4.14e-12	4.82e-10	ENSG00000280339	RP11-736K20.4	BRCA, KICH, KIRC, STAD	4
36.226	-1.1364	0.45549	0.00132999	0.00732526	ENSG00000282057	RP4-621F18.2	BRCA, LGG, LUAD, STAD	4
199.957	-3.79289	1.39239	3.88e-05	0.000834875	ENSG00000050030	KIAA2022	KICH, LUAD, STAD, UCEC	4
629.186	-1.20466	0.307265	6.03e-06	0.000180203	ENSG00000053702	NRIP2	KICH, KIRC, LUAD, STAD	4
3896.32	-3.62906	0.696578	8.51e-09	7.27e-07	ENSG00000100321	SYNGR1	KICH, LGG, PRAD, STAD	4
29602.2	-2.81722	1.54438	0.000482408	0.00621038	ENSG00000101443	WFDC2	KICH, KIRC, LUAD, PRAD	4
4131.1	-2.39607	0.904735	6.81e-05	0.00131952	ENSG00000102409	BEX4	KICH, LGG, PRAD, STAD	4
2480.84	-4.43814	1.11315	1.05e-06	4.26e-05	ENSG00000115896	PLCL1	KICH, KIRC, LUAD, STAD	4
578.773	-4.06222	1.61369	4.61e-05	0.000965759	ENSG00000128573	FOXP2	KICH, KIRC, PRAD, STAD	4
1037.34	-3.60339	0.799376	1.83e-07	9.73e-06	ENSG00000128594	LRRC4	KICH, KIRC, LUAD, STAD	4
25390	-2.04699	0.596121	4.41e-06	0.000139253	ENSG00000128849	CGNL1	KICH, KIRC, LUAD, STAD	4
4224.84	-1.99984	0.904227	0.000319638	0.00451561	ENSG00000135063	FAM189A2	KICH, KIRC, LUAD, PRAD	4
241.942	-2.88139	1.83964	0.000646465	0.00771733	ENSG00000136872	ALDOB	KICH, KIRC, LUAD, STAD	4
2630.93	-2.20893	1.09634	0.000479653	0.00618363	ENSG00000137731	FXYD2	KICH, KIRC, LGG, LUAD	4
1452.59	-2.18259	0.986724	0.000279556	0.00408837	ENSG00000148541	FAM13C	KICH, LGG, LUAD, STAD	4
3194.34	-1.88978	0.539677	3.79e-06	0.000124769	ENSG00000151150	ANK3	KICH, KIRC, LGG, SKCM	4
1847.05	-6.61395	2.77196	9.18e-07	3.83e-05	ENSG00000157005	SST	KICH, KIRC, LGG, LUAD	4
1350.67	-1.99109	0.964969	0.000497144	0.00632889	ENSG00000163884	KLF15	KICH, KIRC, LGG, STAD	4
21466.2	-1.85291	0.438192	1.68e-07	9.02e-06	ENSG00000165795	NDRG2	KICH, KIRC, LGG, PRAD	4
156.241	-3.74389	1.68389	0.000102303	0.00182159	ENSG00000168481	LGI3	KICH, LUAD, PCPG, PRAD	4
29901.9	-3.14411	0.503109	1.93e-11	4.46e-09	ENSG00000172005	MAL	KICH, KIRC, LUAD, STAD	4
17039.9	-1.84744	0.659951	5.58e-05	0.00112558	ENSG00000172348	RCAN2	KICH, KIRC, LUAD, STAD	4
1790.47	-3.2488	1.00947	1.29e-05	0.000336349	ENSG00000172817	CYP7B1	KICH, KIRC, KIRP, STAD	4
24.195	-2.64439	1.55529	0.000711396	0.00829034	ENSG00000183230	CTNNA3	KICH, KIRC, LGG, STAD	4
1866.34	-2.95267	0.759216	1.25e-06	4.94e-05	ENSG00000196972	SMIM10L2B	KICH, LGG, LUAD, STAD	4
2.86825e+06	-2.0057	0.77877	0.000101463	0.00180952	ENSG00000198804	MT-CO1	KICH, KIRC, LGG, PRAD	4
2000.16	-1.78735	0.524898	6.45e-06	0.000190053	ENSG00000223547	ZNF844	KICH, KIRC, KIRP, STAD	4
143.622	-22.6326	3.71546	1.93e-10	3.31e-08	ENSG00000226278	PSPHP1	KICH, PRAD, THCA, THYM	4
74.779	-3.14495	1.28965	0.000103263	0.0018363	ENSG00000236466	RP11-795J1.1	KICH, KIRC, LGG, LUAD	4
23014.2	-2.43634	0.919682	6.76e-05	0.00131282	ENSG00000237973	MTCO1P12	KICH, KIRC, LGG, STAD	4
192.334	-2.83946	1.65571	0.000568822	0.0070482	ENSG00000244921	MTCYBP18	KICH, KIRC, LGG, STAD	4
76.3894	-1.11132	0.430344	0.000874213	0.00981244	ENSG00000249249	AC010226.4	KICH, KIRC, LUAD, STAD	4
1433.12	-1.86657	0.481039	7.94e-07	3.38e-05	ENSG00000266074	BAHCC1	KICH, KIRC, KIRP, STAD	4
262.198	-3.17013	0.714801	5.8e-07	1.12e-05	ENSG00000066382	MPPED2	KIRC, LUAD, PRAD, STAD	4
5074.98	-1.06081	0.402027	0.000482068	0.00379751	ENSG00000081189	MEF2C	KIRC, LGG, LUAD, STAD	4
2428.88	-3.90961	0.753523	7.53e-09	2.25e-07	ENSG00000094963	FMO2	KIRC, LGG, LUAD, STAD	4
7389.33	-1.58867	0.469243	1.84e-05	0.000238901	ENSG00000107742	SPOCK2	KIRC, LGG, LUAD, STAD	4
81.1264	-1.89967	0.530294	1.16e-05	0.000158013	ENSG00000133661	SFTPD	KIRC, LGG, LUAD, PRAD	4
152.093	-2.44928	1.03505	0.00045249	0.00361035	ENSG00000153446	C16orf89	KIRC, LUAD, PRAD, STAD	4
977.093	-3.9795	0.820746	3.82e-08	9.79e-07	ENSG00000157087	ATP2B2	KIRC, LGG, LUAD, UCEC	4
346.117	-3.3047	0.749344	5.74e-07	1.11e-05	ENSG00000158445	KCNB1	KIRC, LGG, PRAD, STAD	4
44.2793	-3.71775	0.808511	1.67e-07	3.66e-06	ENSG00000161055	SCGB3A1	KIRC, LUAD, PRAD, STAD	4
1145.41	-7.92517	0.848522	2.17e-23	1.24e-20	ENSG00000165443	PHYHIPL	KIRC, LGG, STAD, UCEC	4
1837.2	-4.92719	0.521413	4.09e-23	2.23e-20	ENSG00000168309	FAM107A	KIRC, LUAD, PRAD, STAD	4
70.4121	-3.41915	1.78418	0.000433197	0.00348682	ENSG00000183036	PCP4	KIRC, LGG, PRAD, STAD	4
113532	-3.01818	0.558694	6.73e-09	2.04e-07	ENSG00000198695	MT-ND6	KIRC, LGG, PRAD, STAD	4
143836	-4.08657	0.60519	4.5e-13	3.44e-11	ENSG00000211445	GPX3	KIRC, LGG, PRAD, STAD	4
190.268	-4.24726	1.67317	4.28e-05	0.00865043	ENSG00000172986	GXYLT2	KIRP, LUAD, STAD, UCEC	4
1568.52	-1.85416	0.460193	2.29e-06	4.56e-05	ENSG00000107317	PTGDS	LGG, LUAD, PRAD, STAD	4
27.7908	-2.32829	0.765588	3.46e-05	0.0004371	ENSG00000136573	BLK	LGG, LUAD, SKCM, STAD	4
2626	-1.13988	0.291242	3.12e-06	5.93e-05	ENSG00000143502	SUSD4	LGG, LUAD, PRAD, SKCM	4
429.145	-1.6737	0.444584	6.19e-06	0.00010556	ENSG00000157368	IL34	LGG, LUAD, SKCM, STAD	4
89.1495	-1.89257	0.489057	4.08e-06	7.43e-05	ENSG00000185272	RBM11	LGG, PRAD, STAD, UCEC	4
582.845	-1.62413	0.806536	0.000799708	0.0085679	ENSG00000186081	KRT5	LUAD, PRAD, SKCM, STAD	4
637.014	-2.89352	0.759113	1.56e-06	0.000616041	ENSG00000008311	AASS	BLCA, LUAD, STAD	3
25.8581	-21.2191	2.70823	2.02e-15	1.2e-11	ENSG00000009709	PAX7	BLCA, BRCA, LUAD	3
3831.8	-4.62547	1.44162	2.93e-06	0.000995395	ENSG00000064787	BCAS1	BLCA, BRCA, PRAD	3
1581.19	-4.04937	2.71081	4.81e-05	0.00648739	ENSG00000102837	OLFM4	BLCA, LUAD, PRAD	3
602.492	-1.8195	0.715056	2.76e-05	0.00496818	ENSG00000103227	LMF1	BLCA, KICH, PRAD	3
143.862	-6.02851	2.4479	3.55e-06	0.00114578	ENSG00000103546	SLC6A2	BLCA, ESCA, KICH	3
312.42	-3.71214	1.88888	4.41e-05	0.00631312	ENSG00000109101	FOXN1	BLCA, BRCA, PRAD	3
442.605	-4.42811	2.52194	2.91e-05	0.00508373	ENSG00000125999	BPIFB1	BLCA, BRCA, PRAD	3
313.194	-2.57353	0.641195	8.52e-07	0.000396977	ENSG00000132122	SPATA6	BLCA, KIRC, LUAD	3
429.458	-2.88928	1.13192	2.78e-05	0.00496818	ENSG00000137273	FOXF2	BLCA, BRCA, STAD	3
3838.86	-5.77699	3.23312	8.71e-06	0.0022015	ENSG00000140465	CYP1A1	BLCA, BRCA, LGG	3
4761.96	-4.14857	1.76618	1.85e-05	0.00381701	ENSG00000141469	SLC14A1	BLCA, LGG, LUAD	3
110.274	-3.28246	1.47067	3.99e-05	0.00603303	ENSG00000148942	SLC5A12	BLCA, BRCA, KIRC	3
11360.8	-3.97301	1.59846	1.67e-05	0.00355111	ENSG00000151632	AKR1C2	BLCA, KIRC, LGG	3
75.1911	-3.37931	1.64846	5.01e-05	0.00660779	ENSG00000158458	NRG2	BLCA, PRAD, STAD	3
24.9116	-20.8997	3.27788	5e-11	9.9e-08	ENSG00000163202	LCE3D	BLCA, ESCA, SKCM	3
508.112	-3.02533	1.24412	3.27e-05	0.0054537	ENSG00000165152	TMEM246	BLCA, KIRC, PRAD	3
360.593	-3.31358	1.60766	5.16e-05	0.00672991	ENSG00000169302	STK32A	BLCA, LGG, STAD	3
82.7861	-3.68967	1.30519	1.08e-05	0.00258708	ENSG00000170209	ANKK1	BLCA, BRCA, KIRC	3
300.763	-6.04125	2.5251	3.83e-06	0.00118232	ENSG00000170786	SDR16C5	BLCA, BRCA, LGG	3
56.9229	-3.90503	2.67017	5.65e-05	0.00717665	ENSG00000172551	MUCL1	BLCA, BRCA, UCEC	3
889.502	-1.91573	0.897022	8.69e-05	0.00942953	ENSG00000176641	RNF152	BLCA, KICH, KIRC	3
65.83	-21.6902	3.08252	7.47e-13	1.77e-09	ENSG00000181433	SAGE1	BLCA, LAML, UCEC	3
1397.76	-2.11159	0.995228	8.8e-05	0.00946583	ENSG00000183049	CAMK1D	BLCA, LUAD, STAD	3
395.44	-2.14859	0.974467	7.23e-05	0.00840935	ENSG00000184304	PRKD1	BLCA, LUAD, STAD	3
135.092	-3.47834	2.03803	7.35e-05	0.0084342	ENSG00000184845	DRD1	BLCA, BRCA, PRAD	3
214.158	-5.88906	2.26922	3.36e-06	0.00110954	ENSG00000196104	SPOCK3	BLCA, BRCA, ESCA	3
1167.29	-4.72508	2.47563	1.96e-05	0.00395112	ENSG00000242515	UGT1A10	BLCA, HNSC, KIRC	3
712.401	-3.7979	2.59572	6.35e-05	0.00773816	ENSG00000243955	GSTA1	BLCA, KIRC, PCPG	3
84.3664	-2.98645	1.62496	9.23e-05	0.0098363	ENSG00000244586	WNT5A-AS1	BLCA, BRCA, LUAD	3
1304.29	-5.76134	1.39427	1.34e-07	9.39e-05	ENSG00000248485	PCP4L1	BLCA, PRAD, STAD	3
31.1359	-21.3474	3.35246	5.5e-11	1.01e-07	ENSG00000260676	LINC01541	BLCA, KICH, UCEC	3
117.104	-4.21655	2.19045	3.05e-05	0.00525599	ENSG00000267056	AC005336.4	BLCA, BRCA, KIRC	3
63.7233	-2.38347	0.914553	2.86e-05	0.00503204	ENSG00000272341	RP1-151F17.2	BLCA, BRCA, KICH	3
86.621	-6.91099	1.96964	2.65e-07	0.000170033	ENSG00000278530	CHMP1B2P	BLCA, LGG, PRAD	3
52.6341	-1.75965	0.800447	0.00115025	0.00651288	ENSG00000001626	CFTR	BRCA, LUAD, PRAD	3
27.4535	-2.71713	0.653648	6.7e-07	1.33e-05	ENSG00000004948	CALCR	BRCA, KICH, KIRC	3
326.298	-1.47715	0.40456	1.64e-05	0.000196368	ENSG00000005108	THSD7A	BRCA, KIRC, STAD	3
725.228	-6.18287	0.793136	3.01e-17	1.44e-14	ENSG00000006071	ABCC8	BRCA, LGG, LUAD	3
49.5999	-2.37897	0.699483	1.75e-05	0.000207643	ENSG00000007174	DNAH9	BRCA, KIRC, LUAD	3
2726.87	-1.74997	0.353315	4.78e-08	1.45e-06	ENSG00000007237	GAS7	BRCA, LUAD, UCEC	3
1035.96	-1.84083	0.546493	3.58e-05	0.000376241	ENSG00000007402	CACNA2D2	BRCA, LUAD, STAD	3
1473.04	-1.94524	0.420342	2.21e-07	5.21e-06	ENSG00000010319	SEMA3G	BRCA, KIRC, STAD	3
37675.7	-2.56148	0.423137	6.11e-11	4.69e-09	ENSG00000011465	DCN	BRCA, LUAD, STAD	3
611.492	-2.20624	0.520267	1e-06	1.87e-05	ENSG00000012124	CD22	BRCA, LUAD, STAD	3
143.886	-1.74574	0.510927	3.26e-05	0.000347947	ENSG00000017427	IGF1	BRCA, LGG, STAD	3
303.388	-2.97576	0.760643	1.09e-06	2.01e-05	ENSG00000019102	VSIG2	BRCA, LUAD, PRAD	3
1844.23	-1.70327	0.328782	1.48e-08	5.29e-07	ENSG00000020181	ADGRA2	BRCA, LUAD, STAD	3
2766.67	-2.13126	0.51106	1.43e-06	2.55e-05	ENSG00000022267	FHL1	BRCA, LUAD, STAD	3
303.019	-2.6215	0.474419	1.16e-09	5.96e-08	ENSG00000038295	TLL1	BRCA, KIRC, STAD	3
127.398	-2.9621	0.867087	6.45e-06	9.15e-05	ENSG00000039537	C6	BRCA, KICH, LUAD	3
418.483	-2.82069	0.605205	6.27e-08	1.82e-06	ENSG00000044524	EPHA3	BRCA, LUAD, STAD	3
246.559	-1.99529	0.379679	9.94e-09	3.82e-07	ENSG00000047648	ARHGAP6	BRCA, KIRC, LUAD	3
586.885	-1.26931	0.378006	6.11e-05	0.000589892	ENSG00000053918	KCNQ1	BRCA, KICH, KIRC	3
108.203	-1.6174	0.747114	0.00155256	0.00827715	ENSG00000054356	PTPRN	BRCA, LGG, STAD	3
65.7562	-3.49906	0.589906	1.62e-11	1.5e-09	ENSG00000054803	CBLN4	BRCA, KIRC, LUAD	3
224.675	-1.86419	0.487791	6.84e-06	9.6e-05	ENSG00000059915	PSD	BRCA, LGG, STAD	3
256.105	-2.51358	0.428031	1.96e-10	1.29e-08	ENSG00000061455	PRDM6	BRCA, LUAD, STAD	3
2473.41	-2.48518	0.76974	2.55e-05	0.000282824	ENSG00000065618	COL17A1	BRCA, PRAD, SKCM	3
2142.07	-1.07869	0.296981	2.96e-05	0.000320204	ENSG00000069122	ADGRF5	BRCA, KIRC, LUAD	3
4985.53	-1.41605	0.403785	2.98e-05	0.00032272	ENSG00000074416	MGLL	BRCA, KIRC, LGG	3
119.732	-2.87877	0.883699	1.23e-05	0.000155497	ENSG00000075891	PAX2	BRCA, KICH, KIRC	3
1895.22	-1.73537	0.438674	4.3e-06	6.44e-05	ENSG00000076555	ACACB	BRCA, KICH, STAD	3
399.515	-1.89731	0.837221	0.000791186	0.00480398	ENSG00000080493	SLC4A4	BRCA, KIRC, LUAD	3
27.624	-2.31074	0.898895	0.000200049	0.00157314	ENSG00000084674	APOB	BRCA, LUAD, STAD	3
293.945	-1.77376	0.445016	3.75e-06	5.75e-05	ENSG00000085563	ABCB1	BRCA, KIRC, KIRP	3
2039.82	-1.00032	0.2543	1.04e-05	0.00013649	ENSG00000085871	MGST2	BRCA, KICH, KIRC	3
1247.94	-1.76875	0.421549	1.58e-06	2.76e-05	ENSG00000086619	ERO1B	BRCA, KIRC, STAD	3
519.074	-1.09699	0.429947	0.00121148	0.0067902	ENSG00000087076	HSD17B14	BRCA, KIRC, STAD	3
904.835	-5.88649	1.38311	3.03e-08	9.84e-07	ENSG00000089199	CHGB	BRCA, LGG, STAD	3
1564.53	-3.75654	0.588843	6.06e-13	8.91e-11	ENSG00000090539	CHRD	BRCA, KIRC, STAD	3
5171.71	-1.10686	0.376206	0.000344895	0.00244899	ENSG00000090661	CERS4	BRCA, KIRC, STAD	3
139.562	-6.04637	0.963667	1.1e-12	1.51e-10	ENSG00000091138	SLC26A3	BRCA, KICH, PRAD	3
13169.8	-2.29876	0.411652	1.37e-09	6.85e-08	ENSG00000091986	CCDC80	BRCA, LUAD, STAD	3
51.8995	-3.64209	1.28112	1.4e-05	0.000173088	ENSG00000094796	KRT31	BRCA, LGG, TGCT	3
3427.59	-1.24544	0.417267	0.000235964	0.00179997	ENSG00000095637	SORBS1	BRCA, KIRC, STAD	3
611.41	-1.09707	0.361007	0.000253569	0.00190764	ENSG00000099139	PCSK5	BRCA, KIRC, LUAD	3
16300.7	-1.25368	0.267345	2.03e-07	4.83e-06	ENSG00000099622	CIRBP	BRCA, KIRC, LUAD	3
2588.69	-1.6147	0.35868	4.2e-07	8.89e-06	ENSG00000099998	GGT5	BRCA, LUAD, STAD	3
26.7386	-1.66119	0.691047	0.000798834	0.00484226	ENSG00000100031	GGT1	BRCA, KIRC, LGG	3
293.426	-4.6394	0.970408	3.16e-09	1.42e-07	ENSG00000100095	SEZ6L	BRCA, KIRC, STAD	3
19.3879	-2.26979	0.471546	7.45e-08	2.11e-06	ENSG00000100191	SLC5A4	BRCA, KIRC, LUAD	3
47370.3	-2.08857	0.395554	8.4e-09	3.33e-07	ENSG00000100234	TIMP3	BRCA, KIRC, LUAD	3
77.4111	-1.52152	0.556204	0.000371873	0.00259983	ENSG00000101049	SGK2	BRCA, KICH, KIRC	3
661.314	-1.4677	0.47451	0.000125123	0.00106749	ENSG00000101230	ISM1	BRCA, LUAD, STAD	3
26.2485	-3.04225	0.573626	1.59e-09	7.8e-08	ENSG00000101280	ANGPT4	BRCA, LGG, LUAD	3
117.712	-1.05257	0.318347	0.000108091	0.000946292	ENSG00000101331	CCM2L	BRCA, KIRC, STAD	3
169.072	-1.05583	0.38828	0.000787524	0.00478575	ENSG00000101605	MYOM1	BRCA, LGG, STAD	3
120.563	-2.32499	0.571948	1.77e-06	3.05e-05	ENSG00000102001	CACNA1F	BRCA, LAML, LGG	3
436.443	-1.90185	0.70154	0.000254618	0.00191437	ENSG00000102003	SYP	BRCA, LGG, STAD	3
79.8351	-1.71478	0.516963	4.72e-05	0.00047572	ENSG00000102010	BMX	BRCA, KIRC, LUAD	3
129.537	-2.27827	0.552487	1.49e-06	2.64e-05	ENSG00000102466	FGF14	BRCA, LUAD, STAD	3
5073.66	-1.09916	0.379527	0.000407959	0.00280021	ENSG00000103196	CRISPLD2	BRCA, LUAD, STAD	3
45.8947	-1.26885	0.437664	0.000303194	0.0022116	ENSG00000103241	FOXF1	BRCA, LUAD, STAD	3
185.752	-1.88824	0.846781	0.000872237	0.00519346	ENSG00000103316	CRYM	BRCA, KIRC, LGG	3
216.8	-2.25367	0.371483	8.72e-11	6.44e-09	ENSG00000103647	CORO2B	BRCA, LUAD, STAD	3
266.978	-1.11941	0.299654	1.8e-05	0.000212987	ENSG00000104967	NOVA2	BRCA, KIRC, STAD	3
1003.62	-1.05639	0.306006	6.23e-05	0.000599904	ENSG00000105270	CLIP3	BRCA, LUAD, STAD	3
74.5033	-2.38296	0.557769	7.14e-07	1.4e-05	ENSG00000105492	SIGLEC6	BRCA, LUAD, STAD	3
8240.01	-2.13993	0.592113	1.16e-05	0.000148673	ENSG00000105664	COMP	BRCA, LUAD, STAD	3
538.616	-1.39151	0.375813	1.43e-05	0.000175937	ENSG00000105711	SCN1B	BRCA, LUAD, STAD	3
211.195	-2.64561	0.83447	2.34e-05	0.000263706	ENSG00000106018	VIPR2	BRCA, KIRC, STAD	3
2698.66	-1.51178	0.454932	5.41e-05	0.000532932	ENSG00000106538	RARRES2	BRCA, KIRC, LUAD	3
4248.08	-1.75207	0.383425	3.02e-07	6.76e-06	ENSG00000106571	GLI3	BRCA, LUAD, STAD	3
523.593	-1.91464	0.510547	8.67e-06	0.000117336	ENSG00000106772	PRUNE2	BRCA, KIRC, STAD	3
7074.84	-3.72468	0.567783	1.91e-13	3.4e-11	ENSG00000106819	ASPN	BRCA, LUAD, LUSC	3
1394.27	-2.6653	0.382145	1.19e-13	2.29e-11	ENSG00000106823	ECM2	BRCA, LUAD, STAD	3
34476.4	-3.09216	0.50557	1.28e-11	1.23e-09	ENSG00000107485	GATA3	BRCA, KICH, SKCM	3
7270.34	-1.7935	0.374244	1.05e-07	2.8e-06	ENSG00000107562	CXCL12	BRCA, LUAD, STAD	3
7991.48	-2.28724	0.373841	6.16e-11	4.72e-09	ENSG00000107796	ACTA2	BRCA, LUAD, STAD	3
611.565	-1.26089	0.26381	1.29e-07	3.32e-06	ENSG00000107864	CPEB3	BRCA, KICH, LGG	3
191.029	-2.72462	0.873688	2.4e-05	0.000269101	ENSG00000108309	RUNDC3A	BRCA, LGG, STAD	3
61.0837	-4.0666	1.1431	8.92e-07	1.71e-05	ENSG00000108684	ASIC2	BRCA, KICH, LGG	3
23.1922	-3.17044	0.672119	2.37e-08	7.98e-07	ENSG00000109061	MYH1	BRCA, HNSC, LUAD	3
7073.06	-1.91665	0.446749	9.99e-07	1.87e-05	ENSG00000109472	CPE	BRCA, LGG, STAD	3
181.732	-1.43168	0.319378	4.81e-07	1e-05	ENSG00000109771	LRP2BP	BRCA, KICH, LGG	3
599.716	-1.1507	0.400665	0.000400795	0.00276202	ENSG00000109944	C11orf63	BRCA, PRAD, STAD	3
10678.6	-1.43794	0.332685	1e-06	1.87e-05	ENSG00000110799	VWF	BRCA, KIRC, LUAD	3
4481.28	-1.90591	0.263777	4.36e-14	9.6e-12	ENSG00000111077	TNS2	BRCA, PRAD, STAD	3
7165.99	-3.27173	0.474734	4.85e-14	1.05e-11	ENSG00000111319	SCNN1A	BRCA, KICH, PRAD	3
6299.74	-2.88159	0.462035	9.94e-12	9.88e-10	ENSG00000112562	SMOC2	BRCA, LUAD, STAD	3
70.3154	-1.82226	0.51942	2.23e-05	0.00025389	ENSG00000112619	PRPH2	BRCA, LGG, STAD	3
408.397	-1.29075	0.435056	0.000234932	0.0017932	ENSG00000112782	CLIC5	BRCA, KIRC, LUAD	3
3555.28	-1.6972	0.547979	9.99e-05	0.000887635	ENSG00000112796	ENPP5	BRCA, KIRC, LGG	3
1411.48	-1.61356	0.342467	1.56e-07	3.9e-06	ENSG00000112874	NUDT12	BRCA, KIRC, UCEC	3
154418	-1.74678	0.358269	7.01e-08	2.01e-06	ENSG00000113140	SPARC	BRCA, LGG, LUAD	3
108.021	-1.18997	0.361801	8.85e-05	0.00080421	ENSG00000113248	PCDHB15	BRCA, KIRC, STAD	3
2181.6	-3.38689	0.625583	4.16e-10	2.46e-08	ENSG00000113296	THBS4	BRCA, LUAD, STAD	3
354.361	-1.59235	0.323882	5.69e-08	1.68e-06	ENSG00000113361	CDH6	BRCA, KIRC, LUAD	3
11897.4	-2.00095	0.305905	5e-12	5.66e-10	ENSG00000113721	PDGFRB	BRCA, LUAD, STAD	3
203.121	-1.87349	0.577153	5.24e-05	0.000519142	ENSG00000113805	CNTN3	BRCA, KIRC, KIRP	3
146.971	-2.01495	0.798006	0.000354523	0.00250111	ENSG00000114200	BCHE	BRCA, LUAD, STAD	3
1228.13	-1.98136	0.324007	7.49e-11	5.61e-09	ENSG00000114698	PLSCR4	BRCA, KIRC, STAD	3
255.435	-1.6503	0.344244	1.05e-07	2.79e-06	ENSG00000115252	PDE1A	BRCA, LGG, STAD	3
123.999	-1.82489	0.513461	1.89e-05	0.000222055	ENSG00000115423	DNAH6	BRCA, KIRC, LUAD	3
178.629	-3.65496	0.64571	6.22e-11	4.76e-09	ENSG00000115556	PLCD4	BRCA, PRAD, STAD	3
73.537	-2.36247	0.603722	3.02e-06	4.79e-05	ENSG00000115602	IL1RL1	BRCA, KIRC, LUAD	3
4099.69	-2.77599	0.377297	5.8e-15	1.6e-12	ENSG00000116774	OLFML3	BRCA, LUAD, STAD	3
1224.73	-1.58117	0.364672	8.97e-07	1.71e-05	ENSG00000117643	MAN1C1	BRCA, LUAD, STAD	3
1128.25	-1.03468	0.321061	0.000152328	0.00125606	ENSG00000117791	MARC2	BRCA, KICH, KIRC	3
11.2902	-2.67219	0.657197	1.04e-06	1.94e-05	ENSG00000118094	TREH	BRCA, KIRC, STAD	3
108.165	-2.77775	0.886158	2.1e-05	0.000241321	ENSG00000118160	SLC8A2	BRCA, LGG, PRAD	3
152.715	-1.64789	0.340085	8.12e-08	2.27e-06	ENSG00000118407	FILIP1	BRCA, KIRC, STAD	3
263.394	-2.40036	0.409364	2.46e-10	1.55e-08	ENSG00000118777	ABCG2	BRCA, KICH, KIRC	3
2044.22	-1.22907	0.326846	1.36e-05	0.000168516	ENSG00000118971	CCND2	BRCA, KIRP, LUAD	3
10702.1	-1.80707	0.338457	6.47e-09	2.65e-07	ENSG00000119681	LTBP2	BRCA, LUAD, STAD	3
4346.77	-2.29846	0.342092	1.28e-12	1.73e-10	ENSG00000119699	TGFB3	BRCA, LUAD, STAD	3
506.787	-1.60566	0.28738	1.57e-09	7.73e-08	ENSG00000119865	CNRIP1	BRCA, LUAD, STAD	3
1492.98	-4.40945	0.60854	8.3e-16	2.76e-13	ENSG00000119938	PPP1R3C	BRCA, LGG, STAD	3
769.999	-1.78177	0.343015	1.39e-08	5.03e-07	ENSG00000120156	TEK	BRCA, KIRC, STAD	3
1499.63	-4.26739	0.560336	5.25e-17	2.32e-14	ENSG00000120262	CCDC170	BRCA, LUAD, UCEC	3
659.864	-4.14669	0.598959	9.61e-15	2.46e-12	ENSG00000120332	TNN	BRCA, LUAD, STAD	3
48752.8	-1.89927	0.521773	1.32e-05	0.000164933	ENSG00000120885	CLU	BRCA, KIRC, SKCM	3
897.371	-1.92958	0.313549	5.91e-11	4.57e-09	ENSG00000121297	TSHZ3	BRCA, LUAD, STAD	3
100.135	-1.12051	0.37984	0.000327336	0.00235262	ENSG00000122367	LDB3	BRCA, KIRC, STAD	3
127.363	-4.21821	0.673411	7.97e-13	1.12e-10	ENSG00000122735	DNAI1	BRCA, KIRC, UCEC	3
1211.28	-1.05746	0.388125	0.00077187	0.00471342	ENSG00000122870	BICC1	BRCA, KIRC, LUAD	3
9247.49	-3.51915	0.586364	1.01e-11	1e-09	ENSG00000123500	COL10A1	BRCA, LGG, LUAD	3
400.482	-3.66629	0.666632	1.55e-10	1.05e-08	ENSG00000123572	NRK	BRCA, KICH, STAD	3
3315.75	-1.867	0.563781	4.24e-05	0.00043362	ENSG00000124171	PARD6B	BRCA, KICH, KIRC	3
30.7428	-3.0052	1.9014	0.000417166	0.00284843	ENSG00000124237	C20orf85	BRCA, LUAD, UCEC	3
168.835	-3.75571	1.00874	6.65e-07	1.32e-05	ENSG00000124253	PCK1	BRCA, KIRC, LGG	3
1729.5	-1.10246	0.376509	0.000364595	0.00255953	ENSG00000124839	RAB17	BRCA, KICH, KIRC	3
14342.8	-5.71928	1.18756	2.67e-09	1.23e-07	ENSG00000124935	SCGB1D2	BRCA, KIRC, PRAD	3
11.8394	-2.57997	0.872451	4.79e-05	0.000481455	ENSG00000125414	MYH2	BRCA, HNSC, LUAD	3
4174.92	-2.88574	0.705536	6.43e-07	1.29e-05	ENSG00000125740	FOSB	BRCA, KIRC, LUAD	3
5667.88	-1.14131	0.290539	7.78e-06	0.000107337	ENSG00000125810	CD93	BRCA, KIRC, LUAD	3
813.04	-1.31119	0.308765	1.54e-06	2.71e-05	ENSG00000126785	RHOJ	BRCA, LUAD, STAD	3
40.5785	-2.36173	0.724126	2.78e-05	0.000303318	ENSG00000127241	MASP1	BRCA, KICH, KIRC	3
23.617	-2.79783	0.560609	1.35e-08	4.93e-07	ENSG00000127377	CRYGN	BRCA, LGG, LUAD	3
67.724	-1.61635	0.515305	9.42e-05	0.000847852	ENSG00000127472	PLA2G5	BRCA, LUAD, PRAD	3
1880.94	-1.58415	0.380373	1.9e-06	3.23e-05	ENSG00000127528	KLF2	BRCA, KIRC, LUAD	3
1983.25	-1.67787	0.534096	8.79e-05	0.000799626	ENSG00000127585	FBXL16	BRCA, KIRC, LGG	3
3632.5	-3.68719	0.708533	7.73e-10	4.19e-08	ENSG00000127954	STEAP4	BRCA, KIRC, STAD	3
800.922	-2.42734	0.45615	4.84e-09	2.05e-07	ENSG00000128591	FLNC	BRCA, PRAD, STAD	3
883.95	-4.01231	0.49854	1.96e-18	1.22e-15	ENSG00000128606	LRRC17	BRCA, LUAD, STAD	3
5319.75	-1.64282	0.351461	1.86e-07	4.5e-06	ENSG00000129422	MTUS1	BRCA, KIRC, KIRP	3
599.137	-1.48612	0.355742	1.86e-06	3.18e-05	ENSG00000129467	ADCY4	BRCA, KIRC, STAD	3
528.615	-1.81905	0.437909	1.85e-06	3.16e-05	ENSG00000129595	EPB41L4A	BRCA, KIRC, LUAD	3
15.7802	-2.68549	1.02673	9.77e-05	0.000871414	ENSG00000130643	CALY	BRCA, LGG, STAD	3
257.187	-1.41307	0.408575	3.59e-05	0.000377025	ENSG00000131080	EDA2R	BRCA, LUAD, STAD	3
59.0776	-1.60948	0.330536	7.21e-08	2.05e-06	ENSG00000131097	HIGD1B	BRCA, KIRC, LUAD	3
705.607	-2.73236	0.47161	2.04e-10	1.33e-08	ENSG00000131386	GALNT15	BRCA, KIRC, LUSC	3
7672.39	-1.80679	0.458987	4.5e-06	6.7e-05	ENSG00000131620	ANO1	BRCA, KIRC, LUAD	3
1245.69	-1.7299	0.291656	2.2e-10	1.42e-08	ENSG00000131634	TMEM204	BRCA, KIRC, STAD	3
305.27	-1.60985	0.535531	0.000145476	0.0012087	ENSG00000132321	IQCA1	BRCA, KIRC, LGG	3
10508.7	-1.52909	0.364323	1.68e-06	2.93e-05	ENSG00000132386	SERPINF1	BRCA, LUAD, STAD	3
54.2381	-4.16137	0.766477	1.29e-10	9e-09	ENSG00000132874	SLC14A2	BRCA, LGG, LUAD	3
290.419	-1.17558	0.28068	2.37e-06	3.9e-05	ENSG00000133983	COX16	BRCA, KICH, LUAD	3
1036.12	-2.59072	1.46442	0.000613038	0.00391449	ENSG00000134184	GSTM1	BRCA, HNSC, LGG	3
3382.69	-8.10961	1.10445	4.35e-16	1.58e-13	ENSG00000134240	HMGCS2	BRCA, KIRC, KIRP	3
289.769	-5.31775	0.679693	1.41e-17	7.8e-15	ENSG00000134443	GRP	BRCA, LGG, LUAD	3
810.384	-1.28423	0.278991	3e-07	6.72e-06	ENSG00000135363	LMO2	BRCA, KIRC, STAD	3
73388.3	-1.24721	0.331757	1.33e-05	0.000165937	ENSG00000135821	GLUL	BRCA, LGG, LUAD	3
1154.35	-1.10692	0.23414	2.11e-07	5e-06	ENSG00000135828	RNASEL	BRCA, KICH, KIRC	3
65.509	-2.54497	0.48271	5.2e-09	2.19e-07	ENSG00000135914	HTR2B	BRCA, LUAD, STAD	3
25786.4	-1.13756	0.196983	6.5e-10	3.66e-08	ENSG00000136156	ITM2B	BRCA, KICH, KIRC	3
662.718	-1.49166	0.413556	1.92e-05	0.000224988	ENSG00000136160	EDNRB	BRCA, KIRC, LUAD	3
1447.43	-5.53142	0.824375	5.25e-14	1.12e-11	ENSG00000136457	CHAD	BRCA, LUAD, STAD	3
178.829	-4.81754	0.731284	8.69e-14	1.72e-11	ENSG00000136546	SCN7A	BRCA, LUAD, STAD	3
98	-5.93649	1.75097	6.09e-07	1.23e-05	ENSG00000136574	GATA4	BRCA, COAD, LUAD	3
1599.31	-1.201	0.322193	1.61e-05	0.000194078	ENSG00000136854	STXBP1	BRCA, LGG, LUAD	3
2725.93	-2.38988	0.614023	3.14e-06	4.95e-05	ENSG00000136883	KIF12	BRCA, KIRC, LGG	3
4196.62	-1.87824	0.457058	2.17e-06	3.62e-05	ENSG00000136944	LMX1B	BRCA, PRAD, SKCM	3
2011.48	-1.26921	0.483527	0.000721949	0.00446973	ENSG00000136960	ENPP2	BRCA, KIRC, LUAD	3
782.13	-2.94493	0.802214	2.79e-06	4.5e-05	ENSG00000137077	CCL21	BRCA, SKCM, STAD	3
3023.22	-1.18175	0.363806	0.000103953	0.00091546	ENSG00000137486	ARRB1	BRCA, KIRP, LGG	3
163.781	-2.0932	0.41632	3.04e-08	9.86e-07	ENSG00000137727	ARHGAP20	BRCA, LUAD, STAD	3
585.414	-2.13487	0.550665	4.5e-06	6.69e-05	ENSG00000137872	SEMA6D	BRCA, LUAD, STAD	3
27.3871	-2.72448	1.06155	0.00010325	0.000910348	ENSG00000137948	BRDT	BRCA, HNSC, LUAD	3
5194.69	-1.22004	0.436842	0.00046079	0.00309738	ENSG00000138080	EMILIN1	BRCA, LUAD, STAD	3
20210.7	-4.12099	0.604935	2.14e-14	4.99e-12	ENSG00000138449	SLC40A1	BRCA, KICH, KIRC	3
9557.73	-2.2677	0.562805	2.18e-06	3.64e-05	ENSG00000138615	CILP	BRCA, LUAD, STAD	3
1631.74	-1.35203	0.494856	0.000461755	0.00310071	ENSG00000138735	PDE5A	BRCA, KIRC, LUAD	3
51.1926	-2.57161	0.542964	7.02e-08	2.01e-06	ENSG00000139220	PPFIA2	BRCA, LGG, LUAD	3
323.023	-5.58062	1.6581	7.63e-07	1.49e-05	ENSG00000139352	ASCL1	BRCA, LUAD, STAD	3
31.4455	-2.84848	0.671209	3.69e-07	7.99e-06	ENSG00000139874	SSTR1	BRCA, LGG, LUAD	3
1579.32	-1.97802	0.77804	0.000358337	0.00252138	ENSG00000139910	NOVA1	BRCA, STAD, UCEC	3
1224.86	-1.81579	0.58326	8.5e-05	0.000777491	ENSG00000139970	RTN1	BRCA, LGG, STAD	3
1729.33	-1.46509	0.314991	2.13e-07	5.04e-06	ENSG00000140682	TGFB1I1	BRCA, LUAD, STAD	3
268.847	-3.99808	1.00252	1.77e-07	4.32e-06	ENSG00000141744	PNMT	BRCA, KICH, LGG	3
166.117	-1.41724	0.380558	1.29e-05	0.00016178	ENSG00000142046	TMEM91	BRCA, KIRC, STAD	3
100.959	-2.80237	0.648159	2.88e-07	6.52e-06	ENSG00000143318	CASQ1	BRCA, LGG, STAD	3
2524.73	-2.00214	0.464313	8.72e-07	1.67e-05	ENSG00000143341	HMCN1	BRCA, LUAD, STAD	3
12832.3	-2.09929	0.401062	1.06e-08	4.03e-07	ENSG00000143387	CTSK	BRCA, LUAD, LUSC	3
3796.73	-1.58989	0.312088	2.29e-08	7.73e-07	ENSG00000143409	FAM63A	BRCA, KICH, KIRC	3
2495.74	-3.20521	0.462949	4.56e-14	9.91e-12	ENSG00000143412	ANXA9	BRCA, KICH, KIRC	3
27914.5	-1.9933	0.330775	1.29e-10	8.98e-09	ENSG00000143878	RHOB	BRCA, KIRC, STAD	3
872	-2.09815	0.352454	1.93e-10	1.27e-08	ENSG00000144642	RBMS3	BRCA, LUAD, STAD	3
6648.06	-1.85918	0.443967	1.58e-06	2.77e-05	ENSG00000144810	COL8A1	BRCA, LUAD, STAD	3
1874.48	-5.96612	0.914029	2.17e-13	3.76e-11	ENSG00000144891	AGTR1	BRCA, KIRC, STAD	3
29343.5	-2.14232	0.459874	1.72e-07	4.22e-06	ENSG00000145423	SFRP2	BRCA, LGG, STAD	3
485.299	-5.23656	1.32336	1.08e-07	2.86e-06	ENSG00000145451	GLRA3	BRCA, LGG, LUAD	3
1596.7	-1.31412	0.312405	1.84e-06	3.14e-05	ENSG00000145476	CYP4V2	BRCA, KICH, KIRC	3
69.1069	-3.24335	0.668986	1.08e-08	4.1e-07	ENSG00000145491	ROPN1L	BRCA, KIRC, UCEC	3
3639.27	-1.74725	0.462144	8.53e-06	0.000115626	ENSG00000145703	IQGAP2	BRCA, KIRP, LUAD	3
30.4842	-1.78676	0.485104	1.21e-05	0.000153704	ENSG00000145708	CRHBP	BRCA, KICH, LGG	3
20514.3	-4.99277	0.798236	7.93e-13	1.12e-10	ENSG00000145824	CXCL14	BRCA, KIRC, LUAD	3
107.341	-3.2178	1.9159	0.000277723	0.00205935	ENSG00000145920	CPLX2	BRCA, LGG, UCEC	3
25.5836	-1.35242	0.558113	0.00115672	0.00654244	ENSG00000146250	PRSS35	BRCA, LGG, LUAD	3
4.83747	-1.6668	0.673264	0.000655125	0.00412751	ENSG00000146469	VIP	BRCA, LGG, STAD	3
3.06799	-3.06697	0.977896	1.31e-05	0.00016413	ENSG00000148795	CYP17A1	BRCA, KIRC, LGG	3
303.72	-3.5941	0.536354	9.15e-14	1.8e-11	ENSG00000149451	ADAM33	BRCA, LUAD, STAD	3
479.134	-1.70377	0.520321	5.51e-05	0.000540597	ENSG00000149527	PLCH2	BRCA, LGG, PRAD	3
207.909	-3.74269	0.62571	7.84e-12	8.19e-10	ENSG00000149534	MS4A2	BRCA, LUAD, STAD	3
314.1	-1.63667	0.348588	1.69e-07	4.16e-06	ENSG00000149557	FEZ1	BRCA, KIRC, STAD	3
1794.54	-1.09514	0.267662	4.22e-06	6.35e-05	ENSG00000149564	ESAM	BRCA, KIRC, LUAD	3
62.2867	-4.25907	0.730062	1.14e-11	1.11e-09	ENSG00000149575	SCN2B	BRCA, LGG, STAD	3
1341.87	-2.74921	0.476406	2.25e-10	1.45e-08	ENSG00000150594	ADRA2A	BRCA, LUAD, SKCM	3
166.242	-1.26686	0.439893	0.000323839	0.00233289	ENSG00000150672	DLG2	BRCA, LGG, STAD	3
5185.16	-2.71514	0.429078	8.16e-12	8.4e-10	ENSG00000150995	ITPR1	BRCA, STAD, UCEC	3
792.919	-2.65918	0.360678	6.77e-15	1.8e-12	ENSG00000151067	CACNA1C	BRCA, LUAD, STAD	3
55.6183	-1.66241	0.6874	0.00076764	0.00469321	ENSG00000151655	ITIH2	BRCA, LGG, LUAD	3
166.647	-1.56262	0.455895	3.57e-05	0.000375387	ENSG00000151778	SERP2	BRCA, KIRC, LGG	3
22058	-3.27725	0.795454	2.78e-07	6.32e-06	ENSG00000151892	GFRA1	BRCA, LUAD, STAD	3
3.12164	-2.25751	1.20617	0.000924325	0.00545007	ENSG00000152254	G6PC2	BRCA, KIRC, LGG	3
966.687	-1.3594	0.516708	0.000623779	0.00397088	ENSG00000152402	GUCY1A2	BRCA, KIRC, LUAD	3
80.2526	-3.21505	0.924438	3.47e-06	5.38e-05	ENSG00000152611	CAPSL	BRCA, LGG, UCEC	3
119.127	-2.49615	0.725656	1.29e-05	0.000162578	ENSG00000152932	RAB3C	BRCA, KIRC, LGG	3
911.993	-3.36942	0.627142	5.41e-10	3.11e-08	ENSG00000152953	STK32B	BRCA, KIRC, STAD	3
1003.22	-1.02223	0.289398	4.97e-05	0.000497135	ENSG00000154133	ROBO4	BRCA, KIRC, LUAD	3
14.5168	-2.09256	1.14679	0.00134733	0.00740218	ENSG00000154162	CDH12	BRCA, KICH, LGG	3
291.861	-1.85008	0.534024	2.55e-05	0.000283394	ENSG00000154258	ABCA9	BRCA, LUAD, STAD	3
397.951	-2.08447	0.450996	2.12e-07	5.01e-06	ENSG00000154262	ABCA6	BRCA, LUAD, STAD	3
1210.79	-2.89005	0.655924	1.71e-07	4.21e-06	ENSG00000154654	NCAM2	BRCA, LGG, LUAD	3
1307.82	-1.17256	0.436013	0.000691657	0.00431019	ENSG00000154856	APCDD1	BRCA, KIRC, LUAD	3
1705.85	-1.89395	0.622217	9.75e-05	0.000870399	ENSG00000154864	PIEZO2	BRCA, KIRC, LUAD	3
88.367	-3.90034	1.18794	2.73e-06	4.42e-05	ENSG00000155511	GRIA1	BRCA, LGG, LUAD	3
5786.62	-1.37847	0.285528	9.25e-08	2.53e-06	ENSG00000156453	PCDH1	BRCA, KICH, KIRC	3
17.8086	-2.83939	0.662668	3.16e-07	7.03e-06	ENSG00000156486	KCNS2	BRCA, LGG, LUAD	3
2222.84	-2.08802	0.511041	2.09e-06	3.5e-05	ENSG00000157214	STEAP2	BRCA, KIRP, LGG	3
451.648	-2.91714	0.675884	2.39e-07	5.56e-06	ENSG00000157502	MUM1L1	BRCA, KIRC, LGG	3
32.4018	-1.63931	0.403808	2.91e-06	4.65e-05	ENSG00000157782	CABP1	BRCA, KIRC, LGG	3
2416.4	-1.74239	0.473062	1.24e-05	0.000156909	ENSG00000158270	COLEC12	BRCA, LUAD, STAD	3
771.299	-1.05178	0.313778	9.16e-05	0.000827589	ENSG00000158352	SHROOM4	BRCA, LUAD, STAD	3
20.956	-1.94008	0.750026	0.000337439	0.00240711	ENSG00000158428	CATIP	BRCA, KIRC, LUAD	3
18595.8	-8.66208	1.06	2.8e-19	2.04e-16	ENSG00000159763	PIP	BRCA, KICH, LUAD	3
431.987	-2.37678	0.457939	1.03e-08	3.92e-07	ENSG00000161281	COX7A1	BRCA, LUAD, STAD	3
62.7132	-2.28215	0.448409	1.91e-08	6.61e-07	ENSG00000162267	ITIH3	BRCA, KIRC, STAD	3
17.6983	-3.63975	1.13319	4.62e-06	6.85e-05	ENSG00000162365	CYP4A22	BRCA, KIRC, LUAD	3
1245.81	-2.70606	0.510524	3.33e-09	1.48e-07	ENSG00000162543	UBXN10	BRCA, KIRC, LGG	3
2068.29	-1.56324	0.378933	2.26e-06	3.75e-05	ENSG00000162591	MEGF6	BRCA, KIRC, LUAD	3
3406.65	-8.66998	1.21935	8.39e-16	2.76e-13	ENSG00000162989	KCNJ3	BRCA, KIRC, LGG	3
749.957	-1.22549	0.500982	0.00131467	0.00725271	ENSG00000163071	SPATA18	BRCA, KIRC, LUAD	3
154.811	-4.27872	0.612421	5.69e-15	1.59e-12	ENSG00000163145	C1QTNF7	BRCA, LUAD, STAD	3
54.0407	-3.52475	1.55878	6.82e-05	0.000645895	ENSG00000163207	IVL	BRCA, HNSC, TGCT	3
11596.9	-1.27638	0.258906	5.92e-08	1.73e-06	ENSG00000163453	IGFBP7	BRCA, KIRC, STAD	3
1397.03	-1.9752	0.600672	4.13e-05	0.000424989	ENSG00000163536	SERPINI1	BRCA, KIRC, LGG	3
3165.34	-1.41798	0.411604	3.76e-05	0.000391747	ENSG00000163629	PTPN13	BRCA, LUAD, STAD	3
78.2234	-2.22312	0.602368	8.08e-06	0.000110674	ENSG00000163687	DNASE1L3	BRCA, KIRC, LUAD	3
407.254	-3.74644	0.654901	3.78e-11	3.11e-09	ENSG00000164188	RANBP3L	BRCA, LGG, LUAD	3
33.5905	-1.86016	0.925559	0.00146722	0.0079342	ENSG00000164266	SPINK1	BRCA, KICH, KIRC	3
2067.86	-2.88441	0.467052	1.45e-11	1.36e-09	ENSG00000164309	CMYA5	BRCA, KIRC, UCEC	3
706.239	-1.13522	0.364609	0.00018205	0.00145467	ENSG00000164342	TLR3	BRCA, KICH, KIRC	3
106.996	-2.58522	0.692229	4.13e-06	6.24e-05	ENSG00000164619	BMPER	BRCA, LUAD, STAD	3
3410.73	-1.60101	0.712458	0.00130046	0.00719036	ENSG00000164742	ADCY1	BRCA, KIRC, STAD	3
220.251	-1.74372	0.566644	0.000102032	0.000901091	ENSG00000164946	FREM1	BRCA, KICH, STAD	3
129.792	-3.89488	0.973177	1.86e-07	4.5e-06	ENSG00000165061	ZMAT4	BRCA, KIRC, LUAD	3
163.669	-4.808	1.06541	1.09e-08	4.12e-07	ENSG00000165078	CPA6	BRCA, KIRC, PRAD	3
1587.04	-3.02926	0.448293	2.25e-13	3.82e-11	ENSG00000165124	SVEP1	BRCA, LUAD, STAD	3
126.304	-3.20649	0.589369	5.24e-10	3.02e-08	ENSG00000165323	FAT3	BRCA, KIRC, STAD	3
1749.27	-2.08387	0.491273	1.11e-06	2.04e-05	ENSG00000165548	TMEM63C	BRCA, COAD, LGG	3
1075.2	-1.63363	0.347445	1.63e-07	4.05e-06	ENSG00000165633	VSTM4	BRCA, KIRC, STAD	3
123.53	-3.81759	0.800769	6.2e-09	2.56e-07	ENSG00000165966	PDZRN4	BRCA, KIRC, STAD	3
15159.4	-2.73655	0.353335	3.32e-16	1.26e-13	ENSG00000166033	HTRA1	BRCA, LGG, LUAD	3
2410.9	-1.56322	0.40476	6.76e-06	9.51e-05	ENSG00000166446	CDYL2	BRCA, KIRP, LGG	3
3183.81	-3.17155	0.509682	5.41e-12	6.01e-10	ENSG00000166482	MFAP4	BRCA, LUAD, STAD	3
23.4831	-1.93248	0.617501	7.17e-05	0.000674735	ENSG00000166960	CCDC178	BRCA, KIRC, PRAD	3
1621.32	-2.03825	0.329539	4.81e-11	3.83e-09	ENSG00000166963	MAP1A	BRCA, LGG, STAD	3
158.837	-2.14631	0.622373	2.03e-05	0.000235232	ENSG00000167244	IGF2	BRCA, LUAD, STAD	3
1166.07	-2.09094	0.327732	1.38e-11	1.32e-09	ENSG00000167555	ZNF528	BRCA, KICH, STAD	3
6574.2	-1.62743	0.376829	9.58e-07	1.81e-05	ENSG00000167608	TMC4	BRCA, KICH, KIRC	3
3810.23	-2.7152	0.769965	6.82e-06	9.58e-05	ENSG00000167676	PLIN4	BRCA, PRAD, STAD	3
199.531	-4.28192	0.678972	5.85e-13	8.69e-11	ENSG00000167749	KLK4	BRCA, LGG, UCEC	3
509.644	-1.16696	0.292012	5.57e-06	8.03e-05	ENSG00000167981	ZNF597	BRCA, KICH, KIRC	3
363.572	-1.78978	0.581415	9.73e-05	0.000869676	ENSG00000168032	ENTPD3	BRCA, LUAD, PRAD	3
2451.14	-1.64697	0.34841	1.45e-07	3.65e-06	ENSG00000168386	FILIP1L	BRCA, LUAD, STAD	3
1085.1	-2.60775	0.531513	2.94e-08	9.62e-07	ENSG00000168477	TNXB	BRCA, LUAD, STAD	3
96.7043	-2.37458	0.489159	5.42e-08	1.61e-06	ENSG00000168490	PHYHIP	BRCA, LGG, STAD	3
568.317	-2.35947	0.548892	6.6e-07	1.31e-05	ENSG00000168497	SDPR	BRCA, KIRC, LGG	3
114.697	-2.37143	0.513337	1.62e-07	4.02e-06	ENSG00000168589	DYNLRB2	BRCA, KIRC, UCEC	3
61.7792	-1.72606	0.860073	0.00186094	0.0095996	ENSG00000168621	GDNF	BRCA, LUAD, STAD	3
172.872	-2.30687	0.527603	5.17e-07	1.07e-05	ENSG00000168874	ATOH8	BRCA, KIRC, STAD	3
490.137	-2.35132	0.475679	3.64e-08	1.15e-06	ENSG00000168993	CPLX1	BRCA, KICH, LGG	3
1577.79	-1.69596	0.431703	4.88e-06	7.2e-05	ENSG00000169122	FAM110B	BRCA, LGG, STAD	3
168.961	-2.29701	0.461706	3.32e-08	1.07e-06	ENSG00000169252	ADRB2	BRCA, LUAD, STAD	3
451.254	-1.71918	0.347172	4.8e-08	1.46e-06	ENSG00000169291	SHE	BRCA, KIRC, STAD	3
618.781	-1.47467	0.412788	2.22e-05	0.000252846	ENSG00000169418	NPR1	BRCA, KIRC, STAD	3
290.005	-2.46822	0.535815	1.5e-07	3.77e-06	ENSG00000170011	MYRIP	BRCA, KIRC, UCEC	3
31.305	-4.38507	0.886966	1.53e-09	7.57e-08	ENSG00000170324	FRMPD2	BRCA, KIRC, LGG	3
1181.12	-2.66595	0.40783	2.34e-12	2.96e-10	ENSG00000170624	SGCD	BRCA, LUAD, STAD	3
623.076	-1.17695	0.407612	0.000363867	0.00255539	ENSG00000171227	TMEM37	BRCA, KIRC, LUAD	3
551.743	-1.95144	0.516174	7.54e-06	0.000104622	ENSG00000171368	TPPP	BRCA, KIRC, LGG	3
191.514	-1.38924	0.373479	1.34e-05	0.000166837	ENSG00000171408	PDE7B	BRCA, KIRC, STAD	3
327.973	-1.14088	0.478066	0.00180633	0.00937123	ENSG00000171533	MAP6	BRCA, LUAD, STAD	3
107.807	-1.91681	0.916231	0.0011235	0.00638478	ENSG00000171759	PAH	BRCA, KICH, KIRC	3
265.112	-3.89998	0.971875	1.77e-07	4.32e-06	ENSG00000171798	KNDC1	BRCA, LGG, PRAD	3
112.113	-5.61972	0.816003	1.66e-14	4.04e-12	ENSG00000171811	CFAP46	BRCA, KIRC, LUAD	3
4125.78	-1.94757	0.433709	4.12e-07	8.76e-06	ENSG00000171812	COL8A2	BRCA, LUAD, STAD	3
229.035	-1.78819	0.589023	0.00011143	0.000969817	ENSG00000171864	PRND	BRCA, KIRC, LUAD	3
21.6405	-1.48879	0.622141	0.00104005	0.00599668	ENSG00000171873	ADRA1D	BRCA, LUAD, PRAD	3
424.44	-2.0642	0.378834	3.45e-09	1.53e-07	ENSG00000171962	DRC3	BRCA, KIRC, LUAD	3
8586.01	-2.53164	0.528093	5.73e-08	1.69e-06	ENSG00000172061	LRRC15	BRCA, LUAD, LUSC	3
143.324	-3.88762	0.580641	6.05e-14	1.26e-11	ENSG00000172346	CSDC2	BRCA, LGG, LUAD	3
9.78072	-1.76202	0.722777	0.000636218	0.00403231	ENSG00000172399	MYOZ2	BRCA, HNSC, LGG	3
581.481	-2.05191	0.432427	1.22e-07	3.18e-06	ENSG00000172572	PDE3A	BRCA, KIRC, STAD	3
1217.85	-3.31353	0.504418	4.04e-13	6.26e-11	ENSG00000172602	RND1	BRCA, KIRC, LGG	3
191.055	-1.53305	0.49033	0.000105008	0.000923437	ENSG00000172824	CES4A	BRCA, KIRC, LGG	3
2079.09	-1.69832	0.304791	1.76e-09	8.53e-08	ENSG00000173269	MMRN2	BRCA, KIRC, STAD	3
56.0506	-1.69753	0.538331	8.31e-05	0.000763654	ENSG00000173535	TNFRSF10C	BRCA, KIRC, STAD	3
262.957	-3.01557	0.561853	1.2e-09	6.1e-08	ENSG00000173641	HSPB7	BRCA, LUAD, STAD	3
2063.02	-2.62466	0.568869	1.12e-07	2.96e-06	ENSG00000173917	HOXB2	BRCA, LAML, UCEC	3
2700.14	-1.38617	0.335303	2.38e-06	3.91e-05	ENSG00000174804	FZD4	BRCA, KIRC, STAD	3
43.9181	-2.22791	0.632636	1.44e-05	0.000177	ENSG00000174885	NLRP6	BRCA, KIRC, STAD	3
1294.38	-2.52456	0.608398	9.55e-07	1.8e-05	ENSG00000175264	CHST1	BRCA, LGG, STAD	3
1051.65	-3.60398	0.589632	4.35e-12	5.02e-10	ENSG00000175287	PHYHD1	BRCA, LGG, PRAD	3
20176.9	-7.35723	0.738892	1.62e-25	3.35e-22	ENSG00000175356	SCUBE2	BRCA, LUAD, STAD	3
1237.34	-2.10522	0.572921	9.73e-06	0.000129114	ENSG00000175745	NR2F1	BRCA, LUAD, STAD	3
32.5293	-2.2646	0.85589	0.000178842	0.00143274	ENSG00000176601	MAP3K19	BRCA, LUAD, UCEC	3
86.1198	-3.65181	0.752973	5.18e-09	2.18e-07	ENSG00000177103	DSCAML1	BRCA, KIRC, LUAD	3
158.108	-2.28868	0.380182	1.12e-10	7.99e-09	ENSG00000177191	B3GNT8	BRCA, LUAD, STAD	3
25.9054	-2.05834	0.632451	4.22e-05	0.00043127	ENSG00000177234	LINC01561	BRCA, KICH, LGG	3
142.179	-3.14581	0.518147	1.48e-11	1.39e-09	ENSG00000177363	LRRN4CL	BRCA, LUAD, STAD	3
17.0247	-2.11144	0.643458	3.64e-05	0.00038177	ENSG00000177994	C2orf73	BRCA, KIRC, LUAD	3
432.429	-1.48063	0.388509	8.69e-06	0.000117409	ENSG00000178031	ADAMTSL1	BRCA, LUAD, STAD	3
569.309	-1.49268	0.34165	7.92e-07	1.54e-05	ENSG00000178075	GRAMD1C	BRCA, KICH, KIRC	3
141.688	-1.48831	0.41177	1.87e-05	0.000219988	ENSG00000178175	ZNF366	BRCA, KIRC, LUAD	3
219.536	-3.06812	0.945742	9.39e-06	0.000125291	ENSG00000178965	ERICH3	BRCA, LUAD, UCEC	3
36.4578	-3.00808	0.565888	1.61e-09	7.87e-08	ENSG00000179097	HTR1F	BRCA, KIRC, LUAD	3
2798.78	-3.7493	0.964536	3.53e-07	7.7e-06	ENSG00000179593	ALOX15B	BRCA, LGG, PRAD	3
2105.89	-1.31021	0.325768	4.13e-06	6.24e-05	ENSG00000179627	ZBTB42	BRCA, KICH, KIRC	3
192.401	-1.20098	0.367143	9.28e-05	0.000836727	ENSG00000179772	FOXS1	BRCA, LUAD, STAD	3
1729.99	-2.97018	0.418187	2.31e-14	5.33e-12	ENSG00000179954	SSC5D	BRCA, LUAD, STAD	3
124.382	-2.78754	0.54944	9.13e-09	3.56e-07	ENSG00000180139	ACTA2-AS1	BRCA, LUAD, STAD	3
1085.69	-2.89984	0.671096	2.42e-07	5.62e-06	ENSG00000180616	SSTR2	BRCA, LGG, STAD	3
100.493	-1.20576	0.470522	0.000963405	0.00563077	ENSG00000180828	BHLHE22	BRCA, LUAD, STAD	3
147.6	-4.10184	0.88727	9.27e-09	3.61e-07	ENSG00000181234	TMEM132C	BRCA, LUAD, PRAD	3
516.029	-1.52252	0.587089	0.000566264	0.003662	ENSG00000181722	ZBTB20	BRCA, KIRC, STAD	3
5.83977	-2.63095	0.935602	6.51e-05	0.000621318	ENSG00000181778	TMEM252	BRCA, KIRC, STAD	3
385.215	-1.146	0.35359	0.00011355	0.000985269	ENSG00000182165	TP53TG1	BRCA, KICH, STAD	3
689.805	-4.02408	0.587665	1.81e-14	4.34e-12	ENSG00000182575	NXPH3	BRCA, LUAD, STAD	3
979.32	-2.36699	0.364403	5.16e-12	5.8e-10	ENSG00000182667	NTM	BRCA, LGG, LUAD	3
762.036	-1.33539	0.234958	9.03e-10	4.8e-08	ENSG00000182700	IGIP	BRCA, LGG, LUAD	3
151.031	-1.90734	0.347765	2.95e-09	1.34e-07	ENSG00000182771	GRID1	BRCA, LUAD, STAD	3
84.7592	-3.19314	0.776138	3.31e-07	7.3e-06	ENSG00000182836	PLCXD3	BRCA, LGG, STAD	3
3905.56	-3.41642	0.539079	1.48e-12	1.97e-10	ENSG00000183044	ABAT	BRCA, KIRC, LGG	3
59.3915	-1.32124	0.470539	0.000378869	0.00263733	ENSG00000183114	FAM43B	BRCA, STAD, UCEC	3
22.4118	-1.55139	0.571648	0.000383533	0.00266232	ENSG00000183134	PTGDR2	BRCA, KIRC, LGG	3
2699.92	-1.67223	0.390741	1.13e-06	2.07e-05	ENSG00000183160	TMEM119	BRCA, LUAD, STAD	3
2005.32	-2.40323	0.417651	4.62e-10	2.69e-08	ENSG00000183580	FBXL7	BRCA, KIRP, STAD	3
13.1998	-3.07139	0.792427	1.05e-06	1.96e-05	ENSG00000183644	C11orf88	BRCA, LUAD, UCEC	3
24.3338	-2.29142	1.40045	0.00122753	0.00686164	ENSG00000183654	MARCH11	BRCA, KICH, LGG	3
519.718	-9.20229	1.11595	4.14e-20	3.58e-17	ENSG00000183888	C1orf64	BRCA, KICH, PRAD	3
411.968	-1.03204	0.319276	0.000147995	0.00122659	ENSG00000184719	RNLS	BRCA, KIRC, STAD	3
720.274	-3.01467	0.471294	2.59e-12	3.19e-10	ENSG00000184985	SORCS2	BRCA, LUAD, STAD	3
2072.69	-2.54983	0.516561	2.81e-08	9.24e-07	ENSG00000185133	INPP5J	BRCA, KICH, LGG	3
84.558	-2.46518	0.891876	9.63e-05	0.000862469	ENSG00000185303	SFTPA2	BRCA, LGG, LUAD	3
693.66	-2.55525	0.35778	4.53e-14	9.91e-12	ENSG00000185532	PRKG1	BRCA, LUAD, STAD	3
50.7408	-2.2518	0.413238	3.02e-09	1.36e-07	ENSG00000185739	SRL	BRCA, KIRC, LUAD	3
1648.82	-1.87066	0.458875	2.49e-06	4.06e-05	ENSG00000185924	RTN4RL1	BRCA, LUAD, PRAD	3
28.4951	-2.60244	1.03259	0.00014015	0.0011715	ENSG00000186439	TRDN	BRCA, HNSC, LGG	3
7586.64	-4.47025	0.63064	2.6e-15	7.92e-13	ENSG00000186868	MAPT	BRCA, KIRC, STAD	3
899.098	-1.88078	0.892294	0.00115538	0.00653794	ENSG00000186910	SERPINA11	BRCA, PRAD, UCEC	3
83.3453	-1.76393	0.604267	0.000163787	0.00133369	ENSG00000186973	FAM183A	BRCA, KIRC, LUAD	3
17.6723	-5.83029	1.13741	6.1e-10	3.47e-08	ENSG00000187048	CYP4A11	BRCA, KIRC, LGG	3
764.538	-1.11327	0.324395	5.97e-05	0.000579612	ENSG00000187513	GJA4	BRCA, KIRC, STAD	3
452.706	-2.08222	0.336158	4.48e-11	3.62e-09	ENSG00000187800	PEAR1	BRCA, LUAD, STAD	3
12.593	-2.27084	1.10277	0.000647266	0.00409187	ENSG00000187855	ASCL4	BRCA, KICH, LGG	3
6983.86	-2.08798	0.501058	1.5e-06	2.66e-05	ENSG00000187955	COL14A1	BRCA, LUAD, STAD	3
28.539	-1.0958	0.396651	0.000632777	0.00401461	ENSG00000188305	C19orf35	BRCA, LUAD, UCEC	3
185.936	-4.20436	0.602399	6.21e-15	1.7e-12	ENSG00000188803	SHISA6	BRCA, KIRC, LUAD	3
31.0723	-3.45199	1.02167	3.41e-06	5.3e-05	ENSG00000188817	SNTN	BRCA, LUAD, UCEC	3
24.9337	-1.30304	0.451147	0.000299532	0.00219048	ENSG00000189045	ANKDD1B	BRCA, KICH, KIRC	3
27291	-3.24154	0.801144	4e-07	8.57e-06	ENSG00000189058	APOD	BRCA, LGG, STAD	3
20.9676	-1.48941	0.429422	3.25e-05	0.000346665	ENSG00000189134	NKAPL	BRCA, LGG, STAD	3
190.252	-2.74631	0.428449	4.5e-12	5.16e-10	ENSG00000189157	FAM47E	BRCA, KICH, KIRC	3
6.459	-1.73277	0.723979	0.000743066	0.00457609	ENSG00000189409	MMP23B	BRCA, LUAD, STAD	3
6643.46	-2.48061	0.460329	3.12e-09	1.4e-07	ENSG00000196177	ACADSB	BRCA, KICH, KIRC	3
86.3182	-1.37202	0.376165	1.81e-05	0.000213858	ENSG00000196358	NTNG2	BRCA, LGG, LUAD	3
1081.44	-1.48436	0.401253	1.35e-05	0.000167965	ENSG00000196502	SULT1A1	BRCA, KIRC, LGG	3
14158.4	-1.37791	0.39574	3.4e-05	0.000359984	ENSG00000196562	SULF2	BRCA, LUAD, UCEC	3
1829.15	-2.33502	0.439851	5.84e-09	2.43e-07	ENSG00000196569	LAMA2	BRCA, LUAD, STAD	3
4984.2	-1.34725	0.305005	6.85e-07	1.36e-05	ENSG00000196628	TCF4	BRCA, LUAD, UCEC	3
587.084	-1.59353	0.406277	5.22e-06	7.6e-05	ENSG00000196664	TLR7	BRCA, LUAD, UCEC	3
2990.62	-2.55374	0.47337	2.68e-09	1.23e-07	ENSG00000197614	MFAP5	BRCA, STAD, UCEC	3
30.8159	-1.45055	0.577639	0.000786476	0.00478163	ENSG00000197992	CLEC9A	BRCA, KIRC, LGG	3
1230.05	-2.64324	0.441959	8.11e-11	6.03e-09	ENSG00000198542	ITGBL1	BRCA, LUAD, STAD	3
7.05844	-2.23927	0.543874	1.59e-06	2.79e-05	ENSG00000200253	RNU6-529P	BRCA, LGG, LUAD	3
214.952	-1.10833	0.425815	0.00101495	0.00587937	ENSG00000203797	DDO	BRCA, KIRC, UCEC	3
1451.14	-2.10068	0.346001	9.45e-11	6.94e-09	ENSG00000204131	NHSL2	BRCA, LUAD, STAD	3
1338.95	-1.21783	0.273322	6.54e-07	1.31e-05	ENSG00000204301	NOTCH4	BRCA, KIRC, LUAD	3
738.083	-1.80061	0.544101	4.52e-05	0.000459366	ENSG00000205517	RGL3	BRCA, KIRC, STAD	3
154.833	-1.20054	0.447588	0.000674267	0.00422519	ENSG00000206052	DOK6	BRCA, KIRC, STAD	3
3.44448	-1.9305	1.06542	0.0018631	0.00960676	ENSG00000207864	MIR27B	BRCA, KIRC, LUAD	3
5.55965	-1.84097	0.769004	0.000635112	0.00402667	ENSG00000210049	MT-TF	BRCA, KIRC, LGG	3
571.934	-2.08856	0.695769	8.78e-05	0.000799415	ENSG00000214456	PLIN5	BRCA, KIRC, PRAD	3
31.5075	-1.95156	0.63778	8.71e-05	0.000793545	ENSG00000214491	SEC14L6	BRCA, KIRC, LUAD	3
33.1099	-1.63337	0.485658	4.27e-05	0.000436116	ENSG00000214787	MS4A4E	BRCA, LUAD, STAD	3
208.457	-2.62682	0.546466	4.58e-08	1.4e-06	ENSG00000215217	C5orf49	BRCA, KIRC, LUAD	3
627.02	-2.49305	0.491888	1.61e-08	5.69e-07	ENSG00000221866	PLXNA4	BRCA, LUAD, STAD	3
31.0709	-1.60397	0.419047	7.61e-06	0.000105354	ENSG00000224023	FLJ37035	BRCA, KIRC, LGG	3
3.77305	-2.43163	1.26191	0.000621746	0.00396152	ENSG00000224239	AC090044.2	BRCA, KIRC, LGG	3
91.603	-1.9207	0.725588	0.000295403	0.00216625	ENSG00000224689	ZNF812P	BRCA, LGG, LUAD	3
59.9723	-1.08424	0.333302	0.000122581	0.00104942	ENSG00000224982	TMEM233	BRCA, KIRC, LGG	3
8.81884	-2.02182	0.82389	0.000417947	0.00285267	ENSG00000225329	LHFPL3-AS2	BRCA, KIRC, LUAD	3
10.3717	-1.36838	0.494578	0.000405758	0.00278804	ENSG00000225938	RP4-575N6.4	BRCA, KIRC, STAD	3
392.102	-1.42767	0.287265	4.41e-08	1.36e-06	ENSG00000226200	SGMS1-AS1	BRCA, KIRC, LGG	3
9.00419	-2.40498	1.07549	0.00036258	0.00254876	ENSG00000226306	NPY6R	BRCA, KICH, KIRC	3
8.0152	-2.58073	0.747452	1.08e-05	0.000141025	ENSG00000227098	AC073636.1	BRCA, KIRC, LGG	3
23.7067	-2.43614	0.688164	1.02e-05	0.000134154	ENSG00000227695	DNMBP-AS1	BRCA, LGG, PRAD	3
43.8835	-1.82475	0.543049	3.73e-05	0.000389796	ENSG00000229425	AJ006998.2	BRCA, KICH, LGG	3
123.109	-2.36009	0.476198	3.38e-08	1.08e-06	ENSG00000229847	EMX2OS	BRCA, KICH, KIRC	3
29.3697	-5.7719	1.05873	1.12e-10	8.02e-09	ENSG00000230552	AC092162.1	BRCA, KIRC, LGG	3
312.812	-2.83853	0.472362	4.49e-11	3.62e-09	ENSG00000230630	DNM3OS	BRCA, LUAD, STAD	3
6.24481	-2.37165	0.984782	0.000264482	0.00197973	ENSG00000230910	RP3-525N10.2	BRCA, LGG, LUAD	3
13.1092	-1.88802	0.535061	1.98e-05	0.000229971	ENSG00000231170	AC002451.3	BRCA, KIRC, LGG	3
2.00675	-2.40385	1.0761	0.000365011	0.002561	ENSG00000232287	SLC6A1-AS1	BRCA, KIRC, LGG	3
10.2975	-1.57215	0.699864	0.00135947	0.00746006	ENSG00000233073	AC005009.2	BRCA, LGG, LUAD	3
19.5611	-1.63827	0.497919	5.49e-05	0.000539461	ENSG00000233521	RP5-1172A22.1	BRCA, LUAD, STAD	3
90.7061	-1.0284	0.333256	0.000249964	0.00188472	ENSG00000234465	PINLYP	BRCA, KICH, STAD	3
19.2131	-1.24445	0.534723	0.00178652	0.0092918	ENSG00000235033	RP11-61I13.3	BRCA, LGG, LUAD	3
125.376	-1.22368	0.380923	0.00011065	0.000964835	ENSG00000235505	RP11-693N9.2	BRCA, KIRC, LUAD	3
13.4814	-1.37172	0.603294	0.00169822	0.00890608	ENSG00000235904	RBMS3-AS3	BRCA, LGG, LUAD	3
905.756	-1.93289	0.533203	1.35e-05	0.00016834	ENSG00000236699	ARHGEF38	BRCA, KICH, KIRC	3
209.456	-1.48805	0.431914	3.54e-05	0.000372693	ENSG00000239911	PRKAG2-AS1	BRCA, LUAD, STAD	3
5.01667	-2.91625	1.07969	5.49e-05	0.000539436	ENSG00000241111	PRICKLE2-AS1	BRCA, LGG, LUAD	3
245.596	-1.72114	0.379625	3.57e-07	7.77e-06	ENSG00000241399	CD302	BRCA, LUAD, STAD	3
37.644	-2.5945	0.660377	2.01e-06	3.38e-05	ENSG00000241935	HOGA1	BRCA, KIRC, LGG	3
612.721	-1.40469	0.403239	3.29e-05	0.0003507	ENSG00000242732	RGAG4	BRCA, LUAD, STAD	3
143.852	-1.41707	0.534552	0.000544545	0.00355182	ENSG00000243710	CFAP57	BRCA, KIRC, LUAD	3
15.6596	-2.03562	0.75377	0.000218639	0.00169141	ENSG00000244476	ERVFRD-1	BRCA, KIRC, LUAD	3
681.468	-1.22151	0.407283	0.000233055	0.0017829	ENSG00000244486	SCARF2	BRCA, LUAD, STAD	3
54.0212	-1.50788	0.510115	0.000189162	0.0015015	ENSG00000244694	PTCHD4	BRCA, KIRC, LUAD	3
541.936	-3.88014	0.664764	1.57e-11	1.47e-09	ENSG00000245750	DRAIC	BRCA, KIRC, LGG	3
28.1746	-2.39781	0.453804	6.14e-09	2.54e-07	ENSG00000245812	RP11-175K6.1	BRCA, KIRC, STAD	3
196.122	-1.51361	0.643196	0.00111907	0.0063635	ENSG00000246985	SOCS2-AS1	BRCA, KIRC, PRAD	3
144.927	-1.46893	0.502685	0.000219826	0.00169883	ENSG00000247982	LINC00926	BRCA, LUAD, STAD	3
15.3448	-1.77612	0.566006	8.14e-05	0.000750289	ENSG00000249035	CTB-113P19.1	BRCA, LGG, LUAD	3
4433.23	-2.78472	0.708062	1.42e-06	2.54e-05	ENSG00000249242	TMEM150C	BRCA, KIRC, STAD	3
668.606	-2.75184	0.556429	1.85e-08	6.43e-07	ENSG00000249669	CARMN	BRCA, LUAD, STAD	3
56.4732	-1.05118	0.38094	0.00070067	0.00435759	ENSG00000249751	ECSCR	BRCA, KIRC, LUAD	3
1.69016	-2.25278	1.13793	0.000773589	0.00472103	ENSG00000249776	RP11-133F8.2	BRCA, KIRC, LGG	3
258.538	-1.92527	0.563054	2.8e-05	0.000305779	ENSG00000250510	GPR162	BRCA, LUAD, STAD	3
75.7653	-1.59159	0.383318	2e-06	3.38e-05	ENSG00000251034	RP11-582J16.4	BRCA, KIRC, LUAD	3
25.3134	-1.44759	0.434339	5.52e-05	0.000541415	ENSG00000251359	WWC2-AS2	BRCA, KICH, KIRC	3
827.651	-2.75742	0.343995	3.66e-17	1.7e-14	ENSG00000251615	RP11-774O3.3	BRCA, KIRC, SKCM	3
266.955	-6.67699	1.26584	3.11e-10	1.91e-08	ENSG00000252010	SCARNA5	BRCA, LUAD, STAD	3
13.3526	-2.49427	0.603289	1.06e-06	1.97e-05	ENSG00000253177	RP11-100L22.1	BRCA, KICH, KIRC	3
135.439	-1.46999	0.416422	2.62e-05	0.000289144	ENSG00000253305	PCDHGB6	BRCA, KIRC, STAD	3
30.7706	-3.06067	1.07531	3.01e-05	0.000325196	ENSG00000253364	RP11-731F5.2	BRCA, LUAD, STAD	3
97.5038	-1.67938	0.726698	0.000988388	0.00575236	ENSG00000253953	PCDHGB4	BRCA, LGG, STAD	3
91.9974	-1.72955	0.84881	0.00173233	0.00905684	ENSG00000253973	RP11-467K18.2	BRCA, LGG, LUAD	3
36.0647	-1.22195	0.398637	0.000185837	0.00147827	ENSG00000254109	RBPMS-AS1	BRCA, KIRC, LUAD	3
34.4134	-1.80044	0.786125	0.00086906	0.00517828	ENSG00000254126	CD8BP	BRCA, KIRC, LGG	3
41.1402	-1.77033	0.511653	2.75e-05	0.000301161	ENSG00000254245	PCDHGA3	BRCA, LGG, STAD	3
268.505	-2.10505	0.372553	1.11e-09	5.72e-08	ENSG00000254343	RP11-760H22.2	BRCA, KIRC, LGG	3
8.2154	-1.75287	0.598369	0.000160581	0.00131305	ENSG00000254528	RP11-728F11.4	BRCA, KIRC, LGG	3
32.1425	-2.62933	0.452405	2.26e-10	1.45e-08	ENSG00000254810	RP11-672A2.4	BRCA, KIRC, STAD	3
62.4838	-1.3455	0.440991	0.000164854	0.00134061	ENSG00000255471	RP11-736K20.5	BRCA, KIRC, STAD	3
2335.92	-1.47634	0.38664	8.46e-06	0.000114844	ENSG00000255690	TRIL	BRCA, LUAD, STAD	3
1057.09	-8.72156	1.29104	8.49e-15	2.19e-12	ENSG00000255974	CYP2A6	BRCA, LUAD, PRAD	3
23.5895	-1.51197	0.596181	0.000676472	0.00423553	ENSG00000256139	RP11-968O1.5	BRCA, KICH, STAD	3
1016.13	-1.19622	0.26908	7.07e-07	1.39e-05	ENSG00000256683	ZNF350	BRCA, COAD, KICH	3
37.1356	-1.60239	0.408852	5.27e-06	7.65e-05	ENSG00000257038	RP11-800A3.7	BRCA, KIRC, LUAD	3
216.823	-2.20657	0.597505	8.17e-06	0.000111613	ENSG00000257108	NHLRC4	BRCA, KICH, STAD	3
6.88796	-3.9943	1.23567	2.95e-06	4.69e-05	ENSG00000257542	OR7E47P	BRCA, KICH, KIRC	3
17.9119	-3.10944	1.16717	4.52e-05	0.000458875	ENSG00000258551	CRAT37	BRCA, KIRC, LUAD	3
19.0323	-2.21131	1.05434	0.000667192	0.00418722	ENSG00000258752	RP11-356K23.1	BRCA, LUAD, UCEC	3
13.9774	-2.31706	0.8129	9.7e-05	0.000867248	ENSG00000259120	SMIM6	BRCA, KICH, KIRC	3
29.4274	-1.51135	0.533412	0.000278347	0.00206315	ENSG00000259134	LINC00924	BRCA, KIRC, LUAD	3
79.3839	-1.81434	0.490807	1.13e-05	0.000145781	ENSG00000259275	RP11-522B15.3	BRCA, KIRC, LUAD	3
26.6926	-5.42086	1.66525	1.14e-06	2.1e-05	ENSG00000259457	RP11-279F6.2	BRCA, KIRC, LUAD	3
117.797	-5.50985	0.783114	5.56e-15	1.58e-12	ENSG00000259793	RP11-400N9.1	BRCA, LGG, PRAD	3
34.9274	-2.0581	0.628779	3.97e-05	0.000410494	ENSG00000260372	AQP4-AS1	BRCA, KIRC, LUAD	3
652.104	-1.26134	0.432195	0.000287597	0.00212028	ENSG00000260711	RP11-747H7.3	BRCA, KIRC, SKCM	3
14.0225	-2.88794	0.960026	2.52e-05	0.000280726	ENSG00000261226	RP11-830F9.7	BRCA, LGG, LUAD	3
9994.92	-1.08174	0.286665	1.66e-05	0.000199031	ENSG00000261371	PECAM1	BRCA, KIRC, LUAD	3
26.0453	-1.55315	0.475557	6.4e-05	0.000612389	ENSG00000261655	CTD-3064M3.3	BRCA, KIRC, STAD	3
32.7151	-1.47921	0.466206	9.42e-05	0.000847852	ENSG00000262097	CTD-2135D7.5	BRCA, KICH, STAD	3
133.555	-4.20287	0.909334	8.58e-09	3.38e-07	ENSG00000264589	MAPT-AS1	BRCA, KIRC, LGG	3
13.8687	-3.94961	0.892862	2.76e-08	9.12e-07	ENSG00000264727	RP11-680C21.1	BRCA, KIRC, LUAD	3
72.992	-1.53045	0.68811	0.00152913	0.00818319	ENSG00000266524	GDF10	BRCA, LUAD, STAD	3
38.4819	-3.30866	0.879144	1.08e-06	1.99e-05	ENSG00000266968	RP11-116O18.1	BRCA, LGG, LUAD	3
101.749	-1.17202	0.281757	2.71e-06	4.39e-05	ENSG00000267481	CTC-559E9.5	BRCA, LUAD, STAD	3
55.9944	-4.58801	0.916266	1.02e-09	5.3e-08	ENSG00000267690	LDLRAD4-AS1	BRCA, LGG, LUAD	3
75.0016	-1.846	0.602005	9.56e-05	0.000856558	ENSG00000267750	RUNDC3A-AS1	BRCA, KICH, LGG	3
65.7823	-1.08462	0.381798	0.000503359	0.00333257	ENSG00000267904	CTC-429P9.5	BRCA, LUAD, STAD	3
90.0527	-1.9845	0.534036	9.34e-06	0.000124769	ENSG00000267934	CTB-176F20.3	BRCA, KIRC, LUAD	3
14.0226	-1.51496	0.464402	6.69e-05	0.000635779	ENSG00000268062	TOP1P1	BRCA, KIRC, LUAD	3
450.548	-1.83104	0.369941	4.85e-08	1.47e-06	ENSG00000269834	ZNF528-AS1	BRCA, KICH, STAD	3
14.3644	-2.14487	1.06511	0.000879752	0.00523067	ENSG00000269954	RP11-148O21.6	BRCA, LGG, LUAD	3
13.8769	-1.39234	0.534858	0.000648728	0.00409832	ENSG00000271538	RP11-326I11.4	BRCA, KICH, LGG	3
24.5036	-1.19085	0.346136	5.04e-05	0.000502913	ENSG00000271828	CTD-2310F14.1	BRCA, KIRC, LUAD	3
98.4429	-3.89366	0.746457	5.46e-10	3.13e-08	ENSG00000271850	RP11-16D22.2	BRCA, KICH, LGG	3
10.5255	-2.00758	0.599921	3.31e-05	0.000351766	ENSG00000272491	RP5-1024N4.4	BRCA, KIRC, LUAD	3
294.579	-4.53401	0.5876	2.31e-17	1.19e-14	ENSG00000272622	RP11-395N3.2	BRCA, KICH, KIRC	3
62.1258	-1.42112	0.429565	6.18e-05	0.000595674	ENSG00000272732	RP5-1159O4.2	BRCA, KICH, KIRC	3
9.56955	-1.6251	0.687649	0.000933742	0.00548574	ENSG00000272789	RP11-286H15.1	BRCA, LGG, LUAD	3
14.2219	-1.92853	0.501057	5.92e-06	8.45e-05	ENSG00000275409	RP11-131L12.4	BRCA, KIRC, LGG	3
11.2776	-1.50284	0.657628	0.00136025	0.00746268	ENSG00000276772	CTD-2515H24.2	BRCA, KICH, KIRC	3
5.97468	-1.62127	0.673341	0.00083487	0.0050184	ENSG00000277587	CTD-3116E22.8	BRCA, LGG, STAD	3
38.5184	-1.86512	0.395794	1.52e-07	3.82e-06	ENSG00000277954	RP11-679B19.1	BRCA, KIRC, LUAD	3
12.0919	-1.64574	0.507913	6.48e-05	0.000619821	ENSG00000278035	RP11-234K24.6	BRCA, KIRC, LUAD	3
7.7623	-2.44008	1.08135	0.000327728	0.00235316	ENSG00000280362	RP11-643A5.3	BRCA, KIRC, LUAD	3
14.0154	-1.98553	1.06424	0.0015337	0.00819964	ENSG00000280392	RP11-357N13.6	BRCA, COAD, STAD	3
7995.36	-2.72712	0.820024	5.77e-06	0.00444596	ENSG00000106565	TMEM176B	COAD, KIRC, STAD	3
221.169	-3.00238	0.688941	8.03e-07	0.000927246	ENSG00000179299	NSUN7	COAD, KIRC, PRAD	3
8098.19	-26.492	3.75389	2.47e-13	3.38e-09	ENSG00000188508	KRTDAP	ESCA, HNSC, SKCM	3
244.005	-21.4977	4.42684	9.97e-08	8.19e-05	ENSG00000115593	SMYD1	HNSC, PRAD, STAD	3
152.016	-20.703	4.50358	1.88e-07	0.000129624	ENSG00000157119	KLHL40	HNSC, LGG, PRAD	3
7893.82	-2.89652	0.927551	1.61e-05	0.000402016	ENSG00000006210	CX3CL1	KICH, KIRC, LUAD	3
4648.89	-2.20344	0.64239	4.36e-06	0.000138107	ENSG00000081052	COL4A4	KICH, KIRC, LUAD	3
2605.93	-2.72452	1.20623	0.000191508	0.00302497	ENSG00000100557	C14orf105	KICH, KIRC, READ	3
294.966	-1.35698	0.55485	0.000520723	0.00657098	ENSG00000102349	KLF8	KICH, KIRC, STAD	3
886.004	-1.60589	0.391756	5.41e-07	2.42e-05	ENSG00000102805	CLN5	KICH, KIRC, PCPG	3
1836.49	-4.1135	0.796282	1.09e-08	8.73e-07	ENSG00000111199	TRPV4	KICH, KIRC, KIRP	3
15190.2	-3.9168	0.671647	3.49e-10	5.44e-08	ENSG00000115468	EFHD1	KICH, KIRC, STAD	3
403.098	-3.11274	1.97768	0.000454162	0.00593876	ENSG00000119121	TRPM6	KICH, PRAD, STAD	3
1571.32	-3.4263	0.884188	1.73e-06	6.51e-05	ENSG00000132464	ENAM	KICH, KIRC, LUAD	3
5554.97	-5.20165	0.72687	2.76e-14	1.33e-11	ENSG00000134548	SPX	KICH, KIRC, UCEC	3
33822.7	-3.08862	0.386425	8.86e-17	1.52e-13	ENSG00000139112	GABARAPL1	KICH, LGG, STAD	3
261.804	-1.54754	0.433472	6.07e-06	0.000181038	ENSG00000140876	NUDT7	KICH, KIRC, LGG	3
179.942	-2.43985	1.42073	0.000832243	0.00940294	ENSG00000151704	KCNJ1	KICH, KIRC, LGG	3
395.226	-1.13904	0.322335	3.63e-05	0.000790413	ENSG00000152439	ZNF773	KICH, KIRP, STAD	3
4645.38	-2.87564	0.885013	1.08e-05	0.000290436	ENSG00000154188	ANGPT1	KICH, LUAD, STAD	3
15406.4	-3.21566	0.416729	9.12e-16	7.81e-13	ENSG00000158856	DMTN	KICH, KIRC, LGG	3
620.707	-2.69568	0.860456	1.47e-05	0.000374782	ENSG00000162444	RBP7	KICH, KIRC, STAD	3
861.937	-1.58843	0.709664	0.000519891	0.00656653	ENSG00000163762	TM4SF18	KICH, KIRC, LUAD	3
3169.11	-3.58743	1.21274	2.5e-05	0.000578105	ENSG00000164929	BAALC	KICH, LUAD, STAD	3
12968.6	-2.47381	1.25225	0.000447145	0.00585818	ENSG00000165092	ALDH1A1	KICH, KIRC, LGG	3
819.076	-1.65967	0.495264	1.04e-05	0.000282829	ENSG00000165591	FAAH2	KICH, KIRC, PRAD	3
2746.12	-1.61085	0.727768	0.000534637	0.00669725	ENSG00000165905	LARGE2	KICH, KIRC, SKCM	3
2753.83	-1.59455	0.49223	1.87e-05	0.000453694	ENSG00000166313	APBB1	KICH, LUAD, STAD	3
714.926	-3.86059	0.947754	9.45e-07	3.93e-05	ENSG00000166405	RIC3	KICH, PRAD, STAD	3
338.829	-1.76824	0.750276	0.000266274	0.00392514	ENSG00000167874	TMEM88	KICH, KIRC, STAD	3
2030.26	-2.9193	0.6808	2.59e-07	1.31e-05	ENSG00000169031	COL4A3	KICH, KIRC, LUAD	3
918.617	-5.20485	0.669074	2.54e-16	2.9e-13	ENSG00000169918	OTUD7A	KICH, KIRC, LUAD	3
383.151	-2.17605	0.50178	8.98e-08	5.3e-06	ENSG00000171649	ZIK1	KICH, KIRP, STAD	3
624.263	-1.62983	0.75398	0.000599197	0.00732527	ENSG00000172159	FRMD3	KICH, KIRC, LUAD	3
964.725	-3.94354	1.77959	8.23e-05	0.00153033	ENSG00000178538	CA8	KICH, KIRC, SKCM	3
14160.9	-1.98712	0.87766	0.000275939	0.00404627	ENSG00000178695	KCTD12	KICH, LUAD, STAD	3
2449.29	-4.51792	0.921519	3.1e-08	2.18e-06	ENSG00000178947	SMIM10L2A	KICH, KIRC, LGG	3
39.7222	-3.30144	1.0945	2.28e-05	0.000535515	ENSG00000179636	TPPP2	KICH, KIRC, LGG	3
759.232	-4.21686	0.536158	3.08e-16	3.37e-13	ENSG00000180787	ZFP3	KICH, LAML, UCEC	3
1035.69	-3.4505	0.439616	3.99e-16	3.9e-13	ENSG00000184860	SDR42E1	KICH, KIRC, KIRP	3
1387.08	-2.48471	0.871701	3.56e-05	0.000776857	ENSG00000185345	PARK2	KICH, KIRC, LGG	3
20630.7	-1.68994	0.638752	0.000120377	0.00208256	ENSG00000185432	METTL7A	KICH, KIRC, LUAD	3
191.236	-2.18777	1.22552	0.000884722	0.00988992	ENSG00000186198	SLC51B	KICH, KIRC, STAD	3
285.397	-2.87	0.518383	6.91e-10	9.43e-08	ENSG00000187824	TMEM220	KICH, KIRC, STAD	3
862.705	-1.14616	0.392273	0.000281334	0.00410563	ENSG00000188171	ZNF626	KICH, STAD, UCEC	3
3707.15	-2.0175	0.767485	8.43e-05	0.0015549	ENSG00000196482	ESRRG	KICH, KIRC, SKCM	3
63492.1	-2.63447	0.522203	5.51e-09	5.12e-07	ENSG00000197444	OGDHL	KICH, KIRC, LGG	3
54015.6	-4.05801	0.706592	5.59e-10	8.05e-08	ENSG00000197943	PLCG2	KICH, KIRC, LUAD	3
1.17193e+06	-1.82486	0.761941	0.000218671	0.00337243	ENSG00000198727	MT-CYB	KICH, KIRC, LGG	3
1.01509e+06	-2.0994	0.806384	8.69e-05	0.00158432	ENSG00000198763	MT-ND2	KICH, KIRC, LGG	3
698743	-1.84348	0.835219	0.000380303	0.00518328	ENSG00000198786	MT-ND5	KICH, KIRC, LGG	3
304530	-1.98577	0.79693	0.000135431	0.00228815	ENSG00000198840	MT-ND3	KICH, KIRC, LGG	3
2.44931e+06	-2.15511	0.746755	3.26e-05	0.000722945	ENSG00000198886	MT-ND4	KICH, KIRC, LGG	3
1.00322e+06	-2.35349	0.837252	4.05e-05	0.000864489	ENSG00000198888	MT-ND1	KICH, KIRC, LGG	3
669799	-1.79738	0.653457	7.07e-05	0.00135567	ENSG00000198899	MT-ATP6	KICH, KIRC, LGG	3
1.73438e+06	-1.88216	0.769226	0.000173197	0.00278874	ENSG00000198938	MT-CO3	KICH, KIRC, LGG	3
1.81877e+06	-2.54901	0.896626	3.66e-05	0.000792699	ENSG00000210082	MT-RNR2	KICH, KIRC, LGG	3
73.4095	-2.08243	1.06883	0.000633057	0.00761673	ENSG00000210140	MT-TC	KICH, KIRC, LGG	3
98.581	-3.16164	1.07273	2.78e-05	0.00063482	ENSG00000210144	MT-TY	KICH, KIRC, LGG	3
7376.55	-2.53492	0.852941	2.4e-05	0.000560014	ENSG00000210196	MT-TP	KICH, KIRC, LGG	3
170578	-2.19175	0.756711	3.11e-05	0.000693038	ENSG00000212907	MT-ND4L	KICH, KIRC, LGG	3
38.123	-2.8473	1.46929	0.000376543	0.0051369	ENSG00000239961	LILRA4	KICH, KIRC, STAD	3
1197.19	-2.39691	0.391357	7.84e-12	2.07e-09	ENSG00000240225	ZNF542P	KICH, KIRP, STAD	3
88.4993	-1.44259	0.638083	0.000683935	0.00803521	ENSG00000244617	ASPRV1	KICH, KIRC, LUAD	3
112123	-2.03939	0.761322	7.02e-05	0.00134893	ENSG00000248527	MTATP6P1	KICH, KIRC, LGG	3
96.5769	-2.26111	0.995231	0.00022443	0.00344381	ENSG00000248923	MTND5P11	KICH, KIRC, LGG	3
86.9384	-2.16957	1.1573	0.00071676	0.00834175	ENSG00000249119	MTND6P4	KICH, KIRC, LGG	3
36.9324	-1.99893	0.885638	0.000279033	0.00408291	ENSG00000250790	RP11-46H11.3	KICH, LUAD, STAD	3
45.4094	-2.05491	1.06113	0.000669201	0.00789594	ENSG00000256148	RP11-809N8.5	KICH, KIRC, LGG	3
585.988	-5.28862	0.735064	1.92e-14	9.73e-12	ENSG00000261634	RP11-352D13.6	KICH, KIRC, LGG	3
22.2118	-2.82978	1.25248	0.000182749	0.00291009	ENSG00000261707	RP11-264M12.2	KICH, KIRC, LGG	3
90.0604	-3.54508	1.05422	8.59e-06	0.000242167	ENSG00000262294	RP11-1260E13.2	KICH, KIRC, LUAD	3
171.618	-2.85924	0.635233	9.88e-08	5.8e-06	ENSG00000267454	ZNF582-AS1	KICH, LUAD, STAD	3
40704.9	-1.64502	0.607459	0.000107171	0.00189597	ENSG00000272398	CD24	KICH, KIRC, SKCM	3
349.647	-1.77789	0.525158	7.09e-06	0.000205029	ENSG00000278989	RP11-762L8.6	KICH, KIRC, LGG	3
33.0519	-2.71119	1.88211	0.000898572	0.00998376	ENSG00000283175	RP11-208N14.5	KICH, KIRC, LGG	3
1140.61	-1.67411	0.768218	0.00052687	0.00662663	ENSG00000283632	EXOC3L2	KICH, KIRC, STAD	3
986.542	-1.52967	0.603045	0.000359662	0.00298282	ENSG00000005379	TSPOAP1	KIRC, LGG, LUAD	3
4245.77	-1.8592	0.555902	2.61e-05	0.000320948	ENSG00000025039	RRAGD	KIRC, LGG, STAD	3
3868.56	-1.27168	0.35874	1.07e-05	0.000147244	ENSG00000031081	ARHGAP31	KIRC, LUAD, STAD	3
1860.32	-3.71157	0.624562	1.38e-10	6.19e-09	ENSG00000064300	NGFR	KIRC, PRAD, STAD	3
663.579	-1.46702	0.508034	0.000112582	0.00110996	ENSG00000068831	RASGRP2	KIRC, LUAD, STAD	3
1779.23	-1.94585	0.526855	8.08e-06	0.000115946	ENSG00000069431	ABCC9	KIRC, LUAD, STAD	3
4298.7	-1.49157	0.536289	0.000161669	0.00151206	ENSG00000077157	PPP1R12B	KIRC, LUAD, STAD	3
1715.7	-1.22538	0.323352	4.18e-06	6.49e-05	ENSG00000080546	SESN1	KIRC, LGG, LUAD	3
118.313	-2.35739	0.619089	7.29e-06	0.000105898	ENSG00000088320	REM1	KIRC, LUAD, STAD	3
420.912	-6.00677	1.16594	9.64e-10	3.51e-08	ENSG00000095713	CRTAC1	KIRC, LUAD, STAD	3
1905.68	-1.46662	0.559996	0.000281308	0.00242759	ENSG00000101445	PPP1R16B	KIRC, LGG, LUAD	3
80.3783	-2.17939	0.812911	0.000224868	0.00201314	ENSG00000101489	CELF4	KIRC, LGG, LUAD	3
63.423	-4.86476	1.22101	5.86e-07	1.13e-05	ENSG00000102924	CBLN1	KIRC, STAD, UCEC	3
1682.12	-2.45275	0.465279	1.6e-08	4.44e-07	ENSG00000104490	NCALD	KIRC, STAD, UCEC	3
1850.77	-2.53166	0.544563	3e-07	6.19e-06	ENSG00000108924	HLF	KIRC, LGG, LUAD	3
59709.2	-4.23473	0.56545	1.8e-15	2.24e-13	ENSG00000109846	CRYAB	KIRC, LGG, STAD	3
8388.52	-1.19729	0.402843	0.000110124	0.00109013	ENSG00000111275	ALDH2	KIRC, LGG, SKCM	3
172.552	-2.94055	0.821109	1.43e-05	0.000190922	ENSG00000111404	RERGL	KIRC, LGG, LUAD	3
84.2475	-4.14438	1.02477	1.02e-06	1.86e-05	ENSG00000112164	GLP1R	KIRC, LGG, LUAD	3
1188.04	-3.03315	0.60579	4.96e-08	1.23e-06	ENSG00000112964	GHR	KIRC, LUAD, STAD	3
14156.5	-3.31466	0.777977	1.04e-06	1.88e-05	ENSG00000113389	NPR3	KIRC, LUAD, STAD	3
91.5983	-3.04724	0.882349	1.98e-05	0.000254191	ENSG00000116031	CD207	KIRC, LUAD, PRAD	3
234.168	-4.87967	0.872963	2.59e-10	1.08e-08	ENSG00000119147	C2orf40	KIRC, LUAD, STAD	3
4178.76	-3.27315	0.509808	1.21e-11	6.84e-10	ENSG00000122679	RAMP3	KIRC, LUAD, STAD	3
47.5296	-2.86565	1.2694	0.000424156	0.00343446	ENSG00000122756	CNTFR	KIRC, LUAD, PRAD	3
1839.44	-1.73811	0.517279	2.25e-05	0.000281868	ENSG00000124406	ATP8A1	KIRC, LGG, LUAD	3
2366.19	-1.58688	0.468879	1.85e-05	0.000239511	ENSG00000124615	MOCS1	KIRC, LUAD, STAD	3
113210	-1.8685	0.792607	0.000576776	0.00441439	ENSG00000125730	C3	KIRC, SKCM, UCEC	3
923.6	-2.14487	0.721911	9.86e-05	0.000995227	ENSG00000133134	BEX2	KIRC, LGG, STAD	3
786.28	-3.2724	0.475337	5.32e-13	4e-11	ENSG00000135547	HEY2	KIRC, LUAD, UCEC	3
753.773	-2.92764	0.477009	1.07e-10	4.94e-09	ENSG00000137726	FXYD6	KIRC, LUAD, STAD	3
652.92	-1.34566	0.556016	0.000583351	0.0044554	ENSG00000137941	TTLL7	KIRC, KIRP, STAD	3
486.843	-2.04693	0.462096	5.03e-07	9.86e-06	ENSG00000138769	CDKL2	KIRC, LGG, LUAD	3
34.2546	-2.62617	1.54329	0.00145673	0.00956013	ENSG00000141639	MAPK4	KIRC, LUAD, PRAD	3
5441.43	-1.97207	0.355196	1.94e-09	6.62e-08	ENSG00000143344	RGL1	KIRC, LUAD, STAD	3
1980.08	-3.37699	0.523271	8.56e-12	5e-10	ENSG00000143603	KCNN3	KIRC, LUAD, STAD	3
1773.05	-2.02534	0.493137	1.83e-06	3.13e-05	ENSG00000144668	ITGA9	KIRC, LUAD, STAD	3
452.249	-3.4501	0.629598	2.78e-09	9.21e-08	ENSG00000145103	ILDR1	KIRC, LGG, PRAD	3
553.925	-1.35807	0.57097	0.000658368	0.00493264	ENSG00000145936	KCNMB1	KIRC, LUAD, STAD	3
5577.45	-1.78023	0.468738	4.47e-06	6.87e-05	ENSG00000147027	TMEM47	KIRC, LUAD, STAD	3
127.713	-1.87327	0.558814	2.56e-05	0.000316688	ENSG00000147576	ADHFE1	KIRC, LGG, STAD	3
3104.88	-6.45497	0.72763	2.48e-21	9.55e-19	ENSG00000147647	DPYS	KIRC, LGG, PRAD	3
546.429	-2.6195	0.426297	1.26e-10	5.73e-09	ENSG00000150048	CLEC1A	KIRC, LUAD, UCEC	3
638.944	-2.90865	0.976739	7.93e-05	0.000829772	ENSG00000150625	GPM6A	KIRC, LGG, STAD	3
14257.9	-4.21245	0.445333	8.46e-23	4.36e-20	ENSG00000152137	HSPB8	KIRC, PRAD, STAD	3
423.609	-1.75396	0.774865	0.00077352	0.00567233	ENSG00000153291	SLC25A27	KIRC, LGG, LUAD	3
4097.74	-2.59677	0.475926	6.32e-09	1.93e-07	ENSG00000154783	FGD5	KIRC, LUAD, STAD	3
1773.36	-3.78631	0.614598	3.26e-11	1.69e-09	ENSG00000156218	ADAMTSL3	KIRC, STAD, UCEC	3
46.3126	-1.81774	0.908389	0.00153177	0.00996633	ENSG00000157152	SYN2	KIRC, LGG, STAD	3
4184.71	-4.43465	1.30687	6.69e-06	9.81e-05	ENSG00000157765	SLC34A2	KIRC, LUAD, UCEC	3
485.116	-4.31882	0.917342	4.97e-08	1.23e-06	ENSG00000157890	MEGF11	KIRC, LGG, LUAD	3
484.261	-2.4447	0.572166	1.37e-06	2.41e-05	ENSG00000160111	CPAMD8	KIRC, LGG, LUAD	3
349.967	-1.48503	0.437057	1.7e-05	0.000222828	ENSG00000161298	ZNF382	KIRC, KIRP, STAD	3
2163.52	-2.48558	0.361409	1.14e-12	8.02e-11	ENSG00000162105	SHANK2	KIRC, LGG, SKCM	3
672.325	-4.75906	0.437192	1.98e-29	2.49e-26	ENSG00000162373	BEND5	KIRC, LUAD, STAD	3
497.939	-4.04327	0.527215	5.75e-16	8.01e-14	ENSG00000163075	CFAP221	KIRC, LUAD, UCEC	3
2190.72	-2.51453	0.59236	1.55e-06	2.7e-05	ENSG00000163531	NFASC	KIRC, LUAD, STAD	3
98.9059	-2.10505	0.840683	0.000367633	0.00304203	ENSG00000164398	ACSL6	KIRC, LGG, LUAD	3
71.2855	-1.55717	0.630855	0.00044287	0.00354829	ENSG00000164627	KIF6	KIRC, LGG, LUAD	3
21937	-1.49223	0.521354	0.000122301	0.00119261	ENSG00000165507	C10orf10	KIRC, STAD, UCEC	3
429.018	-2.14847	0.577975	8.89e-06	0.000125867	ENSG00000165995	CACNB2	KIRC, PRAD, STAD	3
3290.9	-3.14927	0.447297	2.07e-13	1.72e-11	ENSG00000166265	CYYR1	KIRC, LUAD, STAD	3
184.265	-3.45821	1.50096	0.000221544	0.00198776	ENSG00000167741	GGT6	KIRC, LUAD, PRAD	3
707.911	-1.22624	0.558531	0.00135337	0.00900941	ENSG00000170214	ADRA1B	KIRC, LGG, STAD	3
138.717	-2.55942	0.82843	6.88e-05	0.000737353	ENSG00000170837	GPR27	KIRC, LGG, STAD	3
229.303	-6.5164	1.0245	5.9e-13	4.42e-11	ENSG00000171885	AQP4	KIRC, LUAD, STAD	3
805.985	-1.39732	0.492378	0.000138231	0.00132363	ENSG00000173258	ZNF483	KIRC, LGG, STAD	3
538.731	-5.24805	0.982362	6.94e-10	2.62e-08	ENSG00000174502	SLC26A9	KIRC, LUAD, UCEC	3
14944.3	-1.48863	0.437315	1.66e-05	0.000217972	ENSG00000176171	BNIP3	KIRC, LGG, STAD	3
11023.4	-1.46248	0.385678	3.4e-06	5.4e-05	ENSG00000178573	MAF	KIRC, STAD, UCEC	3
1707.84	-3.03679	0.281529	5.28e-28	5.69e-25	ENSG00000180190	TDRP	KIRC, STAD, UCEC	3
500.152	-4.39903	0.898199	1.81e-08	4.96e-07	ENSG00000181291	TMEM132E	KIRC, LUAD, STAD	3
21.83	-3.29899	0.956806	1.69e-05	0.000221842	ENSG00000182103	FAM181B	KIRC, PRAD, STAD	3
27.8496	-3.05395	0.822692	8.89e-06	0.000125838	ENSG00000183379	SYNDIG1L	KIRC, LGG, LUAD	3
911.113	-5.98609	0.842219	5.12e-15	5.91e-13	ENSG00000184434	LRRC19	KIRC, LUAD, STAD	3
257.609	-3.39659	0.715938	1.22e-07	2.76e-06	ENSG00000186479	RGS7BP	KIRC, LGG, STAD	3
702.296	-2.21326	0.470256	1.9e-07	4.11e-06	ENSG00000187068	C3orf70	KIRC, LUAD, STAD	3
965.117	-6.06153	0.684719	3.72e-21	1.36e-18	ENSG00000188176	SMTNL2	KIRC, LGG, STAD	3
9624.21	-2.31313	0.539539	1.2e-06	2.15e-05	ENSG00000188906	LRRK2	KIRC, LUAD, STAD	3
98.0191	-2.03806	0.497796	1.96e-06	3.32e-05	ENSG00000196381	ZNF781	KIRC, LUAD, STAD	3
231.318	-2.23061	0.526851	1.39e-06	2.45e-05	ENSG00000196724	ZNF418	KIRC, LUAD, STAD	3
349.428	-3.00101	0.511731	5.16e-10	2.01e-08	ENSG00000197245	FAM110D	KIRC, LUAD, STAD	3
692.166	-1.42626	0.382198	4.36e-06	6.74e-05	ENSG00000197852	FAM212B	KIRC, LUAD, STAD	3
4376.08	-3.77754	0.734532	1.12e-08	3.25e-07	ENSG00000198075	SULT1C4	KIRC, LUAD, STAD	3
100.279	-1.89447	0.736697	0.000312111	0.0026503	ENSG00000198300	PEG3	KIRC, LUAD, STAD	3
1443.95	-2.26786	0.576897	4.5e-06	6.91e-05	ENSG00000203883	SOX18	KIRC, LUAD, STAD	3
93.9155	-3.94513	0.731242	2.38e-09	8.02e-08	ENSG00000203952	CCDC160	KIRC, LGG, UCEC	3
858.922	-1.19645	0.478772	0.000551594	0.00425547	ENSG00000204161	C10orf128	KIRC, LGG, STAD	3
599.741	-2.94519	0.535719	4.29e-09	1.36e-07	ENSG00000204789	ZNF204P	KIRC, KIRP, PRAD	3
526.234	-4.31386	0.591578	7.16e-15	8.06e-13	ENSG00000225342	AC079630.4	KIRC, LUAD, STAD	3
1330.05	-1.50059	0.232997	2.14e-12	1.44e-10	ENSG00000227372	TP73-AS1	KIRC, LAML, STAD	3
16.0187	-1.6884	0.690183	0.000460422	0.00366247	ENSG00000228330	RP11-730A19.5	KIRC, LGG, STAD	3
15.9607	-3.42912	0.80296	9.01e-07	1.66e-05	ENSG00000231769	RP1-8B1.4	KIRC, LGG, LUAD	3
21.9755	-2.68962	0.764168	1.9e-05	0.000245003	ENSG00000231920	NEBL-AS1	KIRC, LGG, PRAD	3
1027.52	-1.24867	0.367272	1.99e-05	0.000254903	ENSG00000237440	ZNF737	KIRC, LUAD, STAD	3
85.9872	-2.14604	0.981707	0.000816379	0.00592255	ENSG00000237949	LINC00844	KIRC, LGG, PRAD	3
4912.21	-7.72216	0.725271	4.47e-29	5.28e-26	ENSG00000241158	ADAMTS9-AS1	KIRC, LUAD, STAD	3
33.7493	-1.6518	0.655723	0.000370624	0.00306332	ENSG00000255495	AC145124.2	KIRC, LUAD, STAD	3
73.5341	-3.68536	1.11845	1.87e-05	0.000241347	ENSG00000256713	PGA5	KIRC, LGG, STAD	3
2215.25	-8.70395	1.19107	4.15e-16	6e-14	ENSG00000256870	SLC5A8	KIRC, PRAD, THCA	3
125.218	-2.11356	1.02422	0.0011146	0.00765518	ENSG00000260807	RP11-161M6.2	KIRC, LGG, LUAD	3
1356.27	-2.32403	0.842582	0.000178138	0.00164563	ENSG00000263961	C1orf186	KIRC, LUAD, UCEC	3
41.443	-4.34227	0.894941	2.42e-08	6.45e-07	ENSG00000267466	RP11-13K12.5	KIRC, LUAD, STAD	3
226.218	-3.38854	0.816939	1.51e-06	2.63e-05	ENSG00000276547	PCDHGB5	KIRC, LGG, STAD	3
500.201	-4.44043	0.99739	1.32e-06	0.000550278	ENSG00000128872	TMOD2	KIRP, LUAD, STAD	3
1277.6	-7.73165	1.2258	1.73e-12	3.17e-08	ENSG00000162738	VANGL2	KIRP, PRAD, STAD	3
343.351	-5.40281	1.54245	6.2e-06	0.00199989	ENSG00000170153	RNF150	KIRP, LUAD, STAD	3
432.253	-5.50925	2.1606	1.95e-05	0.00483948	ENSG00000196263	ZNF471	KIRP, LUAD, STAD	3
1034.48	-4.39752	1.30819	8.16e-07	0.000668015	ENSG00000146373	RNF217	LAML, STAD, UCEC	3
837.072	-1.4062	0.476377	9.54e-05	0.00100529	ENSG00000006740	ARHGAP44	LGG, LUAD, PRAD	3
2732.23	-1.456	0.62324	0.000516789	0.00392856	ENSG00000011347	SYT7	LGG, PCPG, PRAD	3
4709.18	-1.92613	0.421268	2.46e-07	6.98e-06	ENSG00000063180	CA11	LGG, PRAD, STAD	3
15641.4	-1.01154	0.326708	7.41e-05	0.000814482	ENSG00000067840	PDZD4	LGG, LUAD, STAD	3
905.42	-1.55983	0.529416	9.03e-05	0.000959398	ENSG00000074706	IPCEF1	LGG, LUAD, UCEC	3
19.8375	-2.19635	0.72976	4.5e-05	0.000544162	ENSG00000107165	TYRP1	LGG, LUAD, STAD	3
8607.04	-1.29427	0.413335	5.62e-05	0.00064942	ENSG00000108387	SEPT4	LGG, LUAD, STAD	3
4978.4	-1.48929	0.355129	1.16e-06	2.6e-05	ENSG00000115041	KCNIP3	LGG, PRAD, STAD	3
20.5394	-2.07222	0.626458	2.3e-05	0.000311542	ENSG00000115598	IL1RL2	LGG, PRAD, UCEC	3
109.719	-2.09079	0.594646	1.22e-05	0.000185664	ENSG00000122420	PTGFR	LGG, LUAD, STAD	3
2109.1	-1.86255	0.528814	1.35e-05	0.000202285	ENSG00000124440	HIF3A	LGG, PRAD, STAD	3
2984.49	-1.25644	0.328435	4.61e-06	8.24e-05	ENSG00000133878	DUSP26	LGG, LUAD, STAD	3
561.08	-1.39328	0.520857	0.000217936	0.00196463	ENSG00000138061	CYP1B1	LGG, LUAD, STAD	3
19041.3	-1.31354	0.457377	0.000127421	0.00127099	ENSG00000146122	DAAM2	LGG, LUAD, STAD	3
6087.83	-1.2947	0.34623	6.5e-06	0.000109885	ENSG00000153823	PID1	LGG, LUAD, STAD	3
75.4804	-1.16617	0.375936	6.49e-05	0.000732185	ENSG00000159374	M1AP	LGG, LUAD, UCEC	3
1447.01	-1.05355	0.44609	0.000738766	0.00519542	ENSG00000164116	GUCY1A3	LGG, LUAD, STAD	3
5538.03	-1.54021	0.467247	3.1e-05	0.0003986	ENSG00000166292	TMEM100	LGG, LUAD, STAD	3
5321.02	-2.32627	0.466323	3.15e-08	1.22e-06	ENSG00000166501	PRKCB	LGG, LUAD, STAD	3
149.42	-1.08049	0.307481	1.52e-05	0.000221761	ENSG00000167261	DPEP2	LGG, LUAD, STAD	3
64.3014	-2.2757	0.589087	3.41e-06	6.38e-05	ENSG00000170323	FABP4	LGG, LUAD, STAD	3
1662.95	-3.71542	0.620714	4.57e-12	5.62e-10	ENSG00000172987	HPSE2	LGG, LUAD, STAD	3
1471.51	-1.3348	0.464249	0.000124772	0.0012483	ENSG00000177519	RPRM	LGG, PRAD, STAD	3
7.67929	-2.59246	1.21902	7.84e-05	0.000853146	ENSG00000179813	FAM216B	LGG, LUAD, UCEC	3
949.49	-1.51549	0.467859	3.74e-05	0.000468289	ENSG00000183691	NOG	LGG, LUAD, STAD	3
5835.56	-1.23901	0.269357	1.66e-07	5.01e-06	ENSG00000184905	TCEAL2	LGG, PRAD, STAD	3
5891.61	-1.50798	0.252274	1.56e-10	1.21e-08	ENSG00000186310	NAP1L3	LGG, LUAD, STAD	3
2539.16	-2.33046	0.350609	2.12e-12	2.86e-10	ENSG00000204136	GGTA1P	LGG, LUAD, STAD	3
74.9678	-1.79068	0.315079	9.13e-10	5.8e-08	ENSG00000204176	SYT15	LGG, LUAD, STAD	3
1852.06	-1.41043	0.396678	1.3e-05	0.000196056	ENSG00000204851	PNMAL2	LGG, LUAD, STAD	3
13.7455	-1.07856	0.383572	0.000180676	0.00168731	ENSG00000205784	ARRDC5	LGG, LUAD, STAD	3
22.5587	-2.22951	1.11378	0.00024474	0.00216533	ENSG00000225840	AC010970.2	LGG, LUAD, STAD	3
77.2772	-1.32053	0.295519	3.26e-07	8.85e-06	ENSG00000233251	AC007743.1	LGG, LUAD, STAD	3
17.1063	-1.01017	0.455277	0.001183	0.00751493	ENSG00000258810	RP11-219E7.1	LGG, LUAD, STAD	3
176.7	-1.7905	0.315121	9.2e-10	5.83e-08	ENSG00000277758	ABC7-42404400C24.1	LGG, LUAD, STAD	3
5953.39	-2.82426	0.733173	2.65e-07	2.5e-05	ENSG00000012223	LTF	LUAD, PRAD, UCEC	3
1175.98	-1.75403	0.527795	3.22e-05	0.000815266	ENSG00000121898	CPXM2	LUAD, STAD, UCEC	3
2081.17	-3.74404	1.15123	1.5e-07	1.64e-05	ENSG00000149021	SCGB1A1	LUAD, PRAD, TGCT	3
686.032	-2.65716	0.653545	2.13e-07	2.1e-05	ENSG00000156738	MS4A1	LUAD, SKCM, STAD	3
161.207	-1.55187	0.626924	0.000410028	0.0052925	ENSG00000162595	DIRAS3	LUAD, PRAD, STAD	3
40.73	-2.70067	1.17368	1.82e-05	0.000532595	ENSG00000162951	LRRTM1	LUAD, STAD, UCEC	3
835.559	-1.78615	0.477136	8.17e-06	0.000308987	ENSG00000163017	ACTG2	LUAD, PRAD, STAD	3
5.43193	-2.02614	0.813393	0.000116248	0.0020984	ENSG00000174403	C20orf166-AS1	LUAD, PRAD, STAD	3
394.48	-1.19642	0.329705	1.58e-05	0.000487644	ENSG00000181804	SLC9A9	LUAD, PRAD, STAD	3
3808.5	-2.30244	0.410284	5.17e-10	2.38e-07	ENSG00000188783	PRELP	LUAD, SKCM, STAD	3
20.8291	-1.55375	0.498485	7.82e-05	0.0015655	ENSG00000226237	GAS1RR	LUAD, PRAD, STAD	3
467.534	-2.10466	0.765246	5.66e-05	0.00122362	ENSG00000229314	ORM1	LUAD, PRAD, UCEC	3
238.594	-1.19861	0.365705	5.67e-05	0.00122362	ENSG00000255197	RP11-750H9.5	LUAD, STAD, UCEC	3
1335.94	-1.77772	0.614212	1.83e-05	0.00972741	ENSG00000166825	ANPEP	LUSC, PRAD, STAD	3
1354.11	-1.48394	0.661263	0.000184186	0.00758086	ENSG00000128274	A4GALT	PRAD, STAD, UCEC	3
123.12	-3.3056	1.63271	8.07e-05	0.00453168	ENSG00000133169	BEX1	PRAD, SKCM, STAD	3
8356.54	-3.01739	0.706162	9.8e-07	0.000246775	ENSG00000176788	BASP1	PRAD, STAD, UCEC	3
2291.23	-7.52713	2.00789	7.07e-08	5.6e-05	ENSG00000016602	CLCA4	BLCA, PRAD	2
1891.13	-4.60609	1.89878	1.19e-05	0.00279053	ENSG00000047457	CP	BLCA, KIRC	2
2643.58	-2.84916	0.857688	5.45e-06	0.00147112	ENSG00000071575	TRIB2	BLCA, KIRC	2
94.7505	-21.0217	2.59863	2.65e-16	2.1e-12	ENSG00000072041	SLC6A15	BLCA, LGG	2
660.334	-1.18454	0.547221	8.88e-05	0.00950081	ENSG00000080561	MID2	BLCA, STAD	2
5844.07	-4.85514	2.02323	1.02e-05	0.00249318	ENSG00000086548	CEACAM6	BLCA, BRCA	2
991.382	-4.94546	2.48228	1.49e-05	0.00331814	ENSG00000094755	GABRP	BLCA, LUAD	2
3223.04	-10.0949	2.3178	4.13e-10	6.14e-07	ENSG00000105388	CEACAM5	BLCA, BRCA	2
8644.81	-2.02899	0.732164	1.72e-05	0.00358567	ENSG00000106546	AHR	BLCA, KICH	2
185.946	-3.67503	2.78715	7.27e-05	0.00840935	ENSG00000107295	SH3GL2	BLCA, LGG	2
1205.25	-2.3421	0.941029	3.72e-05	0.0058178	ENSG00000110002	VWA5A	BLCA, BRCA	2
259.74	-2.52842	0.52421	5.12e-08	4.35e-05	ENSG00000111860	CEP85L	BLCA, UCEC	2
118.081	-4.08285	3.21745	4.5e-05	0.00631312	ENSG00000113249	HAVCR1	BLCA, KIRC	2
4655.58	-3.52616	1.26809	1.29e-05	0.00295144	ENSG00000114251	WNT5A	BLCA, LUAD	2
610.74	-5.04967	1.40927	9.76e-07	0.000437713	ENSG00000118322	ATP10B	BLCA, KICH	2
498.361	-3.48888	0.875893	7.34e-07	0.0003635	ENSG00000120915	EPHX2	BLCA, KIRC	2
1242.58	-2.04318	0.751486	1.99e-05	0.00397435	ENSG00000124788	ATXN1	BLCA, BRCA	2
838.701	-6.18267	1.79832	6.22e-07	0.000314242	ENSG00000134398	ERN2	BLCA, PRAD	2
987.743	-1.26589	0.559517	5.71e-05	0.00721725	ENSG00000137103	TMEM8B	BLCA, KICH	2
26485.5	-4.72104	2.05311	1.29e-05	0.00295144	ENSG00000143546	S100A8	BLCA, UCEC	2
86.1429	-2.81372	1.21725	4.57e-05	0.00631312	ENSG00000145777	TSLP	BLCA, STAD	2
189.381	-1.57049	0.621844	2.39e-05	0.00455633	ENSG00000146243	IRAK1BP1	BLCA, KIRC	2
1930.78	-3.23632	0.882176	2.04e-06	0.000780354	ENSG00000149212	SESN3	BLCA, STAD	2
420.159	-3.47457	0.664622	4.58e-09	5.18e-06	ENSG00000153721	CNKSR3	BLCA, KIRC	2
515.775	-3.91274	1.85882	3.13e-05	0.00530496	ENSG00000157168	NRG1	BLCA, KIRP	2
511.539	-3.09524	1.38763	4.5e-05	0.00631312	ENSG00000162078	ZG16B	BLCA, BRCA	2
183.211	-2.66879	1.07792	3.54e-05	0.00564922	ENSG00000162415	ZSWIM5	BLCA, KIRC	2
231.655	-1.10813	0.44804	3.52e-05	0.00564922	ENSG00000163093	BBS5	BLCA, UCEC	2
185.643	-3.70615	0.967822	1.02e-06	0.000441912	ENSG00000163864	NMNAT3	BLCA, KIRC	2
101.184	-4.87546	1.6094	3.62e-06	0.00114578	ENSG00000164161	HHIP	BLCA, LUAD	2
247.527	-5.294	2.29434	7.97e-06	0.00205706	ENSG00000166391	MOGAT2	BLCA, LUAD	2
1095.24	-6.03239	1.6922	5.32e-07	0.000287255	ENSG00000166670	MMP10	BLCA, BRCA	2
1912.52	-5.01822	1.71686	4e-06	0.00121084	ENSG00000169474	SPRR1A	BLCA, HNSC	2
2397.99	-2.86958	1.05589	2.02e-05	0.00400038	ENSG00000169855	ROBO1	BLCA, KIRP	2
106.702	-2.16212	0.747468	1.36e-05	0.0030826	ENSG00000180881	CAPS2	BLCA, KIRC	2
84.9976	-3.4622	2.65732	9.35e-05	0.00991624	ENSG00000183273	CCDC60	BLCA, PRAD	2
202.993	-5.54699	1.79951	2.07e-06	0.000780354	ENSG00000185038	MROH2A	BLCA, KIRC	2
542.336	-2.49665	1.1125	6.03e-05	0.00741783	ENSG00000185100	ADSSL1	BLCA, KIRC	2
62.4038	-3.57886	2.66059	8.19e-05	0.00905607	ENSG00000188580	NKAIN2	BLCA, BRCA	2
290.008	-4.0242	2.4041	4.55e-05	0.00631312	ENSG00000196132	MYT1	BLCA, LUAD	2
2917.12	-4.443	2.27241	2.43e-05	0.00457706	ENSG00000196188	CTSE	BLCA, KIRC	2
27.6957	-3.51929	2.66435	8.76e-05	0.00946244	ENSG00000198670	LPA	BLCA, LGG	2
56.2332	-4.39068	2.52179	3.05e-05	0.00525599	ENSG00000204572	KRTAP5-10	BLCA, KIRC	2
56.4255	-21.5038	2.79015	5.43e-15	2.32e-11	ENSG00000224141	MIR548XHG	BLCA, UCEC	2
423.174	-3.09046	0.781511	9.8e-07	0.000437713	ENSG00000242193	RP11-568K15.1	BLCA, KIRC	2
24.7732	-5.25256	2.04767	5.93e-06	0.0015649	ENSG00000249082	C5orf66-AS1	BLCA, STAD	2
70.6394	-2.86051	1.22423	4.26e-05	0.00631312	ENSG00000255310	AF131215.2	BLCA, LUAD	2
1184.01	-1.65412	0.701603	4.34e-05	0.00631312	ENSG00000256043	CTSO	BLCA, BRCA	2
1011.63	-3.3194	1.84706	7.53e-05	0.00860398	ENSG00000256812	CAPNS2	BLCA, HNSC	2
406.287	-5.55482	2.13059	4.38e-06	0.00128358	ENSG00000258647	LINC00930	BLCA, BRCA	2
40.7151	-4.24853	2.81777	3.88e-05	0.00598758	ENSG00000265787	CYP4F35P	BLCA, BRCA	2
190.185	-5.58129	2.45851	6.5e-06	0.00169607	ENSG00000268089	GABRQ	BLCA, KICH	2
403.951	-5.21245	1.98491	5.61e-06	0.00149717	ENSG00000268104	SLC6A14	BLCA, PRAD	2
113.265	-3.70682	1.00421	1.5e-06	0.000613024	ENSG00000269918	AF131215.9	BLCA, LUAD	2
3047.96	-1.57489	0.361429	8.16e-07	1.58e-05	ENSG00000000971	CFH	BRCA, STAD	2
6378.37	-1.3999	0.31106	4.49e-07	9.46e-06	ENSG00000001617	SEMA3F	BRCA, KIRC	2
34.6447	-3.49565	0.854814	2.2e-07	5.19e-06	ENSG00000004846	ABCB5	BRCA, KIRP	2
74.2582	-3.66983	1.11692	3.5e-06	5.42e-05	ENSG00000004848	ARX	BRCA, KIRC	2
330.204	-2.22663	0.614112	1.01e-05	0.000133335	ENSG00000005102	MEOX1	BRCA, LUAD	2
1003.65	-2.13556	0.371406	6.19e-10	3.51e-08	ENSG00000005243	COPZ2	BRCA, STAD	2
1941.1	-1.91034	0.377836	2.82e-08	9.26e-07	ENSG00000005469	CROT	BRCA, STAD	2
120.336	-1.51119	0.317778	1.27e-07	3.29e-06	ENSG00000005471	ABCB4	BRCA, LUAD	2
33.9719	-5.59873	1.14749	1.95e-09	9.39e-08	ENSG00000006128	TAC1	BRCA, STAD	2
84.091	-3.36931	0.588928	7.44e-11	5.59e-09	ENSG00000006283	CACNA1G	BRCA, PRAD	2
991.139	-2.93659	0.667692	1.62e-07	4.02e-06	ENSG00000006747	SCIN	BRCA, KIRC	2
13.0377	-1.36111	0.585071	0.00149569	0.00804951	ENSG00000007001	UPP2	BRCA, LGG	2
117.571	-1.86815	0.520842	1.63e-05	0.000195751	ENSG00000007314	SCN4A	BRCA, KIRC	2
1110.08	-2.02061	0.613771	3.9e-05	0.00040353	ENSG00000007516	BAIAP3	BRCA, KIRC	2
3788.23	-1.0596	0.313772	8.2e-05	0.000754928	ENSG00000007541	PIGQ	BRCA, KICH	2
192.73	-2.86594	0.526865	1.13e-09	5.78e-08	ENSG00000010310	GIPR	BRCA, LUAD	2
1748.87	-1.85125	0.451435	2.27e-06	3.76e-05	ENSG00000011201	ANOS1	BRCA, LUAD	2
22081.3	-1.24289	0.404253	0.000174445	0.00140417	ENSG00000012660	ELOVL5	BRCA, STAD	2
422.619	-2.39683	0.52043	1.67e-07	4.11e-06	ENSG00000013297	CLDN11	BRCA, STAD	2
223.501	-1.33288	0.485663	0.00045585	0.00306805	ENSG00000015479	MATR3	BRCA, LUAD	2
3887.92	-1.33875	0.248331	4.79e-09	2.04e-07	ENSG00000019144	PHLDB1	BRCA, STAD	2
387.977	-2.68908	0.395896	4e-13	6.23e-11	ENSG00000019991	HGF	BRCA, STAD	2
1138.05	-3.24846	0.55134	3.5e-11	2.9e-09	ENSG00000039139	DNAH5	BRCA, KIRC	2
3835.96	-2.3897	0.403115	1.71e-10	1.14e-08	ENSG00000041353	RAB27B	BRCA, PRAD	2
379.345	-1.53818	0.535102	0.000237656	0.00181102	ENSG00000042062	FAM65C	BRCA, KIRC	2
3465.92	-1.31663	0.294955	5.65e-07	1.15e-05	ENSG00000043143	JADE2	BRCA, LGG	2
72.0939	-2.56046	0.837892	3.75e-05	0.000391243	ENSG00000043591	ADRB1	BRCA, KICH	2
109.164	-2.07679	0.60476	2.3e-05	0.000260092	ENSG00000053438	NNAT	BRCA, STAD	2
39.4112	-1.89597	0.5711	4.02e-05	0.000414743	ENSG00000055813	CCDC85A	BRCA, LGG	2
37.267	-2.69473	0.9871	7.25e-05	0.000680339	ENSG00000056291	NPFFR2	BRCA, LGG	2
112.232	-2.82644	1.01016	4.93e-05	0.000493553	ENSG00000056487	PHF21B	BRCA, PRAD	2
503.553	-6.18126	0.765022	3.19e-18	1.91e-15	ENSG00000057593	F7	BRCA, KICH	2
43.153	-2.70944	0.799848	1.08e-05	0.000140937	ENSG00000060709	RIMBP2	BRCA, LUAD	2
22975.1	-1.07572	0.304888	4.47e-05	0.000453995	ENSG00000065361	ERBB3	BRCA, KIRC	2
6781.46	-1.30227	0.439608	0.00023482	0.00179297	ENSG00000065534	MYLK	BRCA, STAD	2
25.0667	-2.02111	1.06646	0.00136418	0.00748037	ENSG00000066032	CTNNA2	BRCA, UCEC	2
2.02801	-1.99477	1.0904	0.00160378	0.00850195	ENSG00000066813	ACSM2B	BRCA, KIRC	2
1317.1	-1.42993	0.275496	1.39e-08	5.02e-07	ENSG00000067113	PLPP1	BRCA, STAD	2
2158.22	-4.28885	0.88944	3.01e-09	1.36e-07	ENSG00000067715	SYT1	BRCA, LGG	2
639.116	-2.66164	0.601317	2.41e-07	5.59e-06	ENSG00000067798	NAV3	BRCA, STAD	2
1940.54	-2.24719	0.632617	1.27e-05	0.000160045	ENSG00000068078	FGFR3	BRCA, LUAD	2
1299.31	-1.78708	0.547877	5.37e-05	0.000529835	ENSG00000068615	REEP1	BRCA, KIRC	2
61.8672	-1.29285	0.41778	0.000151821	0.00125216	ENSG00000068976	PYGM	BRCA, STAD	2
3983.02	-2.85438	0.403917	3.99e-14	8.83e-12	ENSG00000069020	MAST4	BRCA, KIRC	2
379.387	-1.77822	0.707064	0.000508656	0.00335953	ENSG00000069812	HES2	BRCA, KIRC	2
40.1854	-2.88993	0.605239	3.2e-08	1.03e-06	ENSG00000070031	SCT	BRCA, STAD	2
116.56	-2.10915	0.740993	0.000132893	0.00111961	ENSG00000070526	ST6GALNAC1	BRCA, LGG	2
2325	-1.12253	0.271245	3.25e-06	5.1e-05	ENSG00000071242	RPS6KA2	BRCA, KIRC	2
383.113	-3.05795	0.980975	1.4e-05	0.000173501	ENSG00000071909	MYO3B	BRCA, KIRC	2
27.7015	-2.05276	0.82727	0.000372904	0.00260556	ENSG00000072657	TRHDE	BRCA, LGG	2
1617.73	-1.35135	0.332145	3.25e-06	5.1e-05	ENSG00000072840	EVC	BRCA, STAD	2
26948.6	-3.73433	0.594756	1.21e-12	1.64e-10	ENSG00000074410	CA12	BRCA, KICH	2
7508.68	-3.67332	0.539687	3.83e-14	8.53e-12	ENSG00000074527	NTN4	BRCA, KIRC	2
384.541	-4.12892	0.854772	3.25e-09	1.45e-07	ENSG00000075886	TUBA3D	BRCA, KIRC	2
259.352	-3.0822	0.564369	6.16e-10	3.49e-08	ENSG00000077063	CTTNBP2	BRCA, LUAD	2
1338.15	-1.66128	0.471124	2.33e-05	0.000262713	ENSG00000078596	ITM2A	BRCA, LUAD	2
862.118	-2.27196	0.360439	1.98e-11	1.8e-09	ENSG00000079337	RAPGEF3	BRCA, KIRC	2
43.7785	-2.02131	0.933273	0.000805529	0.00487355	ENSG00000079393	DUSP13	BRCA, LGG	2
218.366	-2.44023	0.821941	5.8e-05	0.000565241	ENSG00000079841	RIMS1	BRCA, LGG	2
103.609	-1.46674	0.645034	0.00147621	0.00796656	ENSG00000080031	PTPRH	BRCA, LAML	2
7493.67	-1.92177	0.85077	0.000773841	0.00472103	ENSG00000081479	LRP2	BRCA, KIRC	2
323.957	-1.2402	0.454941	0.000551855	0.00359008	ENSG00000081818	PCDHB4	BRCA, STAD	2
181.24	-1.36668	0.566698	0.00117087	0.00660167	ENSG00000081853	PCDHGA2	BRCA, STAD	2
237.833	-1.5358	0.419634	1.52e-05	0.000185257	ENSG00000085465	OVGP1	BRCA, KIRC	2
7709.38	-1.78426	0.435362	2.36e-06	3.89e-05	ENSG00000085831	TTC39A	BRCA, KIRC	2
31.605	-1.31553	0.511756	0.000794412	0.00482121	ENSG00000086288	NME8	BRCA, LUAD	2
633.521	-1.77493	0.37776	1.65e-07	4.09e-06	ENSG00000086991	NOX4	BRCA, KICH	2
26327.1	-1.92582	0.398062	8.26e-08	2.3e-06	ENSG00000087245	MMP2	BRCA, LUAD	2
531.63	-1.4358	0.350845	2.76e-06	4.46e-05	ENSG00000088543	C3orf18	BRCA, STAD	2
3973.26	-1.50836	0.345318	7.92e-07	1.54e-05	ENSG00000089177	KIF16B	BRCA, LAML	2
127.444	-2.19894	0.45776	8.35e-08	2.32e-06	ENSG00000089847	ANKRD24	BRCA, LGG	2
842.16	-1.76586	0.435932	2.89e-06	4.63e-05	ENSG00000091656	ZFHX4	BRCA, STAD	2
30885.2	-5.49748	0.704716	1.9e-17	1.01e-14	ENSG00000091831	ESR1	BRCA, STAD	2
35.4024	-2.89218	0.747423	1.49e-06	2.64e-05	ENSG00000092009	CMA1	BRCA, STAD	2
5885.6	-1.72208	0.333944	1.68e-08	5.91e-07	ENSG00000095015	MAP3K1	BRCA, KIRC	2
986.923	-1.19437	0.303063	6.75e-06	9.5e-05	ENSG00000095585	BLNK	BRCA, KICH	2
42.1012	-4.41943	0.85388	4.47e-10	2.62e-08	ENSG00000095596	CYP26A1	BRCA, HNSC	2
44.3985	-3.70949	1.15578	4.29e-06	6.43e-05	ENSG00000096088	PGC	BRCA, LUAD	2
144.193	-1.92727	0.428367	3.99e-07	8.56e-06	ENSG00000099365	STX1B	BRCA, LGG	2
263.623	-4.90705	0.760774	2.21e-13	3.8e-11	ENSG00000099769	IGFALS	BRCA, LUAD	2
343.907	-2.03862	0.773536	0.000258379	0.0019399	ENSG00000099954	CECR2	BRCA, PRAD	2
428.839	-2.00428	0.770572	0.000296798	0.00217433	ENSG00000100033	PRODH	BRCA, KIRC	2
2868.5	-1.19655	0.294297	3.94e-06	5.97e-05	ENSG00000100311	PDGFB	BRCA, KIRC	2
149.372	-2.47182	0.6433	3.35e-06	5.22e-05	ENSG00000100346	CACNA1I	BRCA, LGG	2
78.8067	-2.03535	0.833955	0.000422788	0.00287573	ENSG00000100427	MLC1	BRCA, LUAD	2
6724.47	-1.14178	0.209224	4.09e-09	1.78e-07	ENSG00000100647	SUSD6	BRCA, KICH	2
14.6072	-1.3321	0.583503	0.00175859	0.00916704	ENSG00000100678	SLC8A3	BRCA, LUAD	2
20.0331	-2.41034	1.57624	0.00112275	0.00638149	ENSG00000101204	CHRNA4	BRCA, LGG	2
170.916	-2.25689	0.569367	2.84e-06	4.57e-05	ENSG00000101222	SPEF1	BRCA, KIRC	2
932.54	-2.08171	0.645192	4.48e-05	0.000455711	ENSG00000101298	SNPH	BRCA, LGG	2
14210.9	-1.76406	0.367981	1.04e-07	2.79e-06	ENSG00000101335	MYL9	BRCA, STAD	2
49.6478	-2.02386	0.439527	2.37e-07	5.54e-06	ENSG00000102271	KLHL4	BRCA, STAD	2
46180.6	-1.8567	0.37338	4.32e-08	1.34e-06	ENSG00000102316	MAGED2	BRCA, STAD	2
971.795	-2.7964	0.459262	3.04e-11	2.6e-09	ENSG00000102362	SYTL4	BRCA, LGG	2
2101.54	-1.78209	0.328927	4.21e-09	1.82e-07	ENSG00000102547	CAB39L	BRCA, LGG	2
568.81	-1.20755	0.37788	0.000120444	0.00103375	ENSG00000102934	PLLP	BRCA, KICH	2
600.801	-2.53483	0.514541	3.03e-08	9.82e-07	ENSG00000103056	SMPD3	BRCA, LGG	2
112.969	-2.25418	0.52063	6.57e-07	1.31e-05	ENSG00000103449	SALL1	BRCA, KIRC	2
903.035	-3.52318	0.548723	6.92e-13	9.94e-11	ENSG00000103528	SYT17	BRCA, KICH	2
16.9348	-1.53092	0.562429	0.000383256	0.00266089	ENSG00000103740	ACSBG1	BRCA, LUAD	2
170.34	-2.02444	1.1832	0.0018262	0.00945127	ENSG00000104112	SCG3	BRCA, KICH	2
181.008	-3.19586	0.773909	3.09e-07	6.88e-06	ENSG00000104237	RP1	BRCA, UCEC	2
20144	-1.30755	0.382437	4.64e-05	0.000469727	ENSG00000104763	ASAH1	BRCA, KIRC	2
1516.06	-3.00934	0.381477	5.32e-17	2.33e-14	ENSG00000105419	MEIS3	BRCA, STAD	2
1034.58	-1.57883	0.443012	2.14e-05	0.000244731	ENSG00000105472	CLEC11A	BRCA, STAD	2
92.4169	-1.9301	0.981841	0.00141331	0.00770431	ENSG00000105668	UPK1A	BRCA, PRAD	2
115.449	-1.23772	0.513637	0.00143136	0.00777873	ENSG00000105737	GRIK5	BRCA, STAD	2
110.932	-1.06607	0.400821	0.000927633	0.00546292	ENSG00000105784	RUNDC3B	BRCA, LGG	2
459.838	-2.48606	0.405122	4.2e-11	3.41e-09	ENSG00000105792	CFAP69	BRCA, KIRC	2
527.645	-2.05836	0.821225	0.000347699	0.00246466	ENSG00000105852	PON3	BRCA, LGG	2
1629.54	-1.4536	0.659422	0.00180278	0.00935936	ENSG00000105894	PTN	BRCA, STAD	2
5043.66	-1.54564	0.396245	5.83e-06	8.34e-05	ENSG00000105974	CAV1	BRCA, STAD	2
727.419	-2.24268	0.444963	2.55e-08	8.48e-07	ENSG00000106034	CPED1	BRCA, STAD	2
6843.7	-2.75136	0.505251	1.39e-09	6.93e-08	ENSG00000106483	SFRP4	BRCA, LUAD	2
44148.4	-2.33474	0.393942	1.85e-10	1.23e-08	ENSG00000106624	AEBP1	BRCA, LUAD	2
149.149	-1.91009	0.478368	3.41e-06	5.3e-05	ENSG00000106686	SPATA6L	BRCA, KIRC	2
2910.58	-2.44498	0.762846	2.91e-05	0.000316275	ENSG00000106688	SLC1A1	BRCA, LUAD	2
7989.17	-1.03081	0.37647	0.000783538	0.00476611	ENSG00000107438	PDLIM1	BRCA, KIRC	2
3206.51	-1.0781	0.212786	3.94e-08	1.23e-06	ENSG00000107819	SFXN3	BRCA, LAML	2
893.47	-1.83675	0.74152	0.000518116	0.00340453	ENSG00000107954	NEURL1	BRCA, LGG	2
2748.84	-2.70909	0.644217	5.59e-07	1.14e-05	ENSG00000108176	DNAJC12	BRCA, LGG	2
573.027	-1.10447	0.266708	3.33e-06	5.19e-05	ENSG00000108187	PBLD	BRCA, KIRC	2
171.077	-3.24614	0.735815	8.39e-08	2.32e-06	ENSG00000108511	HOXB6	BRCA, UCEC	2
922.82	-4.68119	1.0663	1.98e-08	6.82e-07	ENSG00000108576	SLC6A4	BRCA, LUAD	2
38.8681	-1.95906	0.771917	0.00037246	0.00260295	ENSG00000108759	KRT32	BRCA, LUAD	2
431.151	-1.00906	0.293842	7.45e-05	0.000696581	ENSG00000108797	CNTNAP1	BRCA, STAD	2
75.2837	-1.16062	0.321051	2.7e-05	0.000296686	ENSG00000109927	TECTA	BRCA, KIRC	2
3990.92	-1.00243	0.244794	5.17e-06	7.53e-05	ENSG00000110237	ARHGEF17	BRCA, KIRC	2
70897.3	-9.66166	1.18129	2.13e-20	1.98e-17	ENSG00000110484	SCGB2A2	BRCA, UCEC	2
294.243	-1.32856	0.444355	0.000206987	0.00161777	ENSG00000110900	TSPAN11	BRCA, KIRC	2
1082.98	-4.52038	0.71239	4.22e-13	6.48e-11	ENSG00000111052	LIN7A	BRCA, KIRC	2
39538.2	-1.83674	0.392428	1.78e-07	4.33e-06	ENSG00000111057	KRT18	BRCA, LAML	2
13.0681	-3.1708	1.09635	2.26e-05	0.000256019	ENSG00000111218	PRMT8	BRCA, LUAD	2
41.6414	-2.12549	0.819796	0.000253369	0.00190653	ENSG00000111339	ART4	BRCA, LUAD	2
199.098	-1.88685	0.520832	1.41e-05	0.000174494	ENSG00000111452	ADGRD1	BRCA, STAD	2
489.975	-1.14946	0.413324	0.000539231	0.0035221	ENSG00000112139	MDGA1	BRCA, LUAD	2
717.489	-4.44863	0.875473	7.29e-10	3.99e-08	ENSG00000112183	RBM24	BRCA, STAD	2
9056.67	-1.25057	0.401862	0.00015155	0.00125103	ENSG00000112379	ARFGEF3	BRCA, LGG	2
320.569	-2.28337	0.560246	1.79e-06	3.07e-05	ENSG00000112981	NME5	BRCA, KIRC	2
183.209	-2.30777	0.62823	7.73e-06	0.000106806	ENSG00000113209	PCDHB5	BRCA, STAD	2
228.378	-1.6587	0.488337	3.73e-05	0.000389414	ENSG00000113231	PDE8B	BRCA, LGG	2
752.983	-2.05151	0.334397	6.54e-11	4.98e-09	ENSG00000113319	RASGRF2	BRCA, LGG	2
1194.68	-1.08865	0.254374	1.85e-06	3.16e-05	ENSG00000113555	PCDH12	BRCA, KIRC	2
840.835	-2.64931	0.38821	3.5e-13	5.54e-11	ENSG00000113578	FGF1	BRCA, LUAD	2
2239.29	-2.04946	0.415078	4.87e-08	1.47e-06	ENSG00000113594	LIFR	BRCA, KIRC	2
528.094	-1.79041	0.731306	0.000595345	0.00381884	ENSG00000113763	UNC5A	BRCA, LGG	2
182.023	-1.44468	0.424518	4.29e-05	0.00043699	ENSG00000114948	ADAM23	BRCA, STAD	2
4221.02	-2.56299	0.564612	1.74e-07	4.26e-06	ENSG00000115255	REEP6	BRCA, PRAD	2
89187.7	-3.21384	0.618853	1.97e-09	9.45e-08	ENSG00000115461	IGFBP5	BRCA, STAD	2
4621.94	-1.52059	0.402612	9.73e-06	0.000129114	ENSG00000115594	IL1R1	BRCA, STAD	2
380.012	-2.46124	0.859154	7.44e-05	0.000696026	ENSG00000115616	SLC9A2	BRCA, LGG	2
199.9	-1.02043	0.255206	7.49e-06	0.000104042	ENSG00000115841	RMDN2	BRCA, LUAD	2
6549.8	-1.93017	0.36872	1.12e-08	4.22e-07	ENSG00000116132	PRRX1	BRCA, LUAD	2
200.909	-5.33869	0.995462	1.6e-10	1.07e-08	ENSG00000116176	TPSG1	BRCA, KIRC	2
37.4314	-2.04092	0.527519	5.05e-06	7.39e-05	ENSG00000116183	PAPPA2	BRCA, LUAD	2
7670.7	-1.22312	0.39993	0.000190002	0.00150629	ENSG00000116667	C1orf21	BRCA, LUAD	2
258.065	-1.79238	0.392966	3.12e-07	6.95e-06	ENSG00000116833	NR5A2	BRCA, KIRC	2
13.7471	-2.19737	0.929208	0.000389029	0.00269242	ENSG00000116882	HAO2	BRCA, KIRC	2
7687.23	-1.35501	0.332589	3.17e-06	4.98e-05	ENSG00000116962	NID1	BRCA, STAD	2
776.59	-2.50277	0.471309	4.57e-09	1.96e-07	ENSG00000117152	RGS4	BRCA, LGG	2
22624.9	-1.34304	0.252469	7.09e-09	2.88e-07	ENSG00000117335	CD46	BRCA, KIRC	2
6057.68	-2.89228	0.669673	2.48e-07	5.73e-06	ENSG00000117472	TSPAN1	BRCA, KIRC	2
119.656	-1.86345	0.505787	1.15e-05	0.000147134	ENSG00000118298	CA14	BRCA, PRAD	2
183.137	-1.64592	0.484598	3.76e-05	0.000392106	ENSG00000118307	CASC1	BRCA, KIRC	2
9.40441	-3.90536	1.23175	3.93e-06	5.97e-05	ENSG00000118492	ADGB	BRCA, LUAD	2
21294.6	-1.20449	0.436454	0.000525182	0.00344669	ENSG00000118523	CTGF	BRCA, LUAD	2
25.4377	-5.71783	1.56503	2.88e-07	6.52e-06	ENSG00000118702	GHRH	BRCA, ESCA	2
238.124	-2.41599	0.462038	7.97e-09	3.18e-07	ENSG00000118997	DNAH7	BRCA, KIRC	2
16.0158	-1.30204	0.54828	0.00142891	0.00776993	ENSG00000119457	SLC46A2	BRCA, LUAD	2
1756.41	-1.27896	0.497545	0.000838399	0.00503554	ENSG00000119535	CSF3R	BRCA, UCEC	2
763.486	-1.08252	0.352571	0.000234413	0.00179071	ENSG00000119714	GPR68	BRCA, LUAD	2
228.312	-1.48637	0.595268	0.000781391	0.00475613	ENSG00000120049	KCNIP2	BRCA, LGG	2
79.8219	-2.81163	0.672259	5.09e-07	1.06e-05	ENSG00000120068	HOXB8	BRCA, UCEC	2
326.125	-3.85952	0.829313	1.03e-08	3.92e-07	ENSG00000120075	HOXB5	BRCA, UCEC	2
1505.8	-2.56587	0.56975	2.03e-07	4.83e-06	ENSG00000120093	HOXB3	BRCA, UCEC	2
1330.31	-3.67524	1.31379	1.53e-05	0.000185606	ENSG00000120251	GRIA2	BRCA, LGG	2
564.102	-1.57442	0.318121	4.83e-08	1.46e-06	ENSG00000120279	MYCT1	BRCA, KIRC	2
13.2451	-2.36944	1.26334	0.000754044	0.00462835	ENSG00000120903	CHRNA2	BRCA, LGG	2
338.35	-1.08116	0.361943	0.000312315	0.00226437	ENSG00000121236	TRIM6	BRCA, STAD	2
2077.63	-2.33776	0.529873	4.21e-07	8.91e-06	ENSG00000121753	ADGRB2	BRCA, STAD	2
375.725	-1.69411	0.42489	3.85e-06	5.87e-05	ENSG00000122035	RASL11A	BRCA, KIRC	2
33.7928	-6.00591	1.26383	3.67e-09	1.62e-07	ENSG00000122711	SPINK4	BRCA, LUAD	2
1715.38	-2.18635	0.457339	9.42e-08	2.57e-06	ENSG00000123191	ATP7B	BRCA, KIRC	2
23416.6	-1.6737	0.326659	1.99e-08	6.83e-07	ENSG00000123384	LRP1	BRCA, LUAD	2
165.453	-1.92575	0.644135	0.000110917	0.00096671	ENSG00000123612	ACVR1C	BRCA, LGG	2
12902.1	-2.17838	0.447294	6.2e-08	1.8e-06	ENSG00000124126	PREX1	BRCA, UCEC	2
1850.89	-1.22904	0.2873	1.47e-06	2.6e-05	ENSG00000124313	IQSEC2	BRCA, LGG	2
3053.62	-1.11008	0.450257	0.00152332	0.00815828	ENSG00000124466	LYPD3	BRCA, PRAD	2
382.334	-2.81078	0.939929	3e-05	0.000324228	ENSG00000124479	NDP	BRCA, PRAD	2
536.791	-2.56999	0.784973	1.94e-05	0.000226258	ENSG00000124493	GRM4	BRCA, LGG	2
32.7596	-1.62409	0.461859	2.48e-05	0.000276445	ENSG00000124593	PRICKLE4	BRCA, LUAD	2
165.743	-1.14923	0.437164	0.000868752	0.00517769	ENSG00000125355	TMEM255A	BRCA, STAD	2
64.7085	-1.64266	0.537124	0.000119157	0.00102459	ENSG00000125409	TEKT3	BRCA, LUAD	2
764.426	-1.59921	0.38468	1.95e-06	3.31e-05	ENSG00000125744	RTN2	BRCA, PRAD	2
3028.12	-1.02024	0.294605	6.5e-05	0.000621185	ENSG00000125746	EML2	BRCA, PCPG	2
52.5211	-3.92991	1.6133	2.97e-05	0.000321482	ENSG00000125851	PCSK2	BRCA, LUAD	2
22.4323	-6.08506	1.21875	1.21e-09	6.15e-08	ENSG00000125879	OTOR	BRCA, SKCM	2
2910.48	-1.26423	0.319961	5.87e-06	8.4e-05	ENSG00000126351	THRA	BRCA, LGG	2
1833.97	-1.59568	0.319741	3.91e-08	1.22e-06	ENSG00000126603	GLIS2	BRCA, STAD	2
39.4633	-2.03603	0.580757	1.88e-05	0.000220836	ENSG00000127074	RGS13	BRCA, LUAD	2
1417.77	-2.11489	0.330165	1.16e-11	1.13e-09	ENSG00000127329	PTPRB	BRCA, KIRC	2
61.4261	-1.43485	0.481854	0.000190262	0.00150797	ENSG00000127364	TAS2R4	BRCA, LGG	2
876.385	-1.22834	0.344026	2.89e-05	0.000314543	ENSG00000127415	IDUA	BRCA, LUAD	2
1500.63	-1.48836	0.316975	1.71e-07	4.21e-06	ENSG00000127920	GNG11	BRCA, STAD	2
2534.34	-1.09367	0.287035	1.4e-05	0.000172901	ENSG00000128052	KDR	BRCA, KIRC	2
2.89981	-1.92554	0.893562	0.000968773	0.00565681	ENSG00000128313	APOL5	BRCA, KIRC	2
79.7851	-2.13103	0.4634	2.28e-07	5.35e-06	ENSG00000128652	HOXD3	BRCA, KIRC	2
92.9858	-2.47064	0.519572	7.56e-08	2.13e-06	ENSG00000128655	PDE11A	BRCA, KICH	2
307.757	-1.16768	0.3811	0.000203983	0.00159862	ENSG00000128709	HOXD9	BRCA, KIRC	2
3996.79	-1.36331	0.314135	9.66e-07	1.82e-05	ENSG00000128833	MYO5C	BRCA, KIRC	2
155.352	-1.55648	0.523448	0.000170181	0.00137533	ENSG00000128918	ALDH1A2	BRCA, KIRC	2
9211.04	-1.38223	0.395427	3.21e-05	0.000343958	ENSG00000129009	ISLR	BRCA, LUAD	2
100.318	-2.14348	0.470528	2.74e-07	6.24e-06	ENSG00000129048	ACKR4	BRCA, KIRC	2
14057.4	-1.02315	0.291773	5.47e-05	0.000537635	ENSG00000129116	PALLD	BRCA, STAD	2
1918.32	-1.69693	0.492643	3.06e-05	0.000329346	ENSG00000130005	GAMT	BRCA, STAD	2
238.987	-4.56593	0.701097	1.4e-13	2.63e-11	ENSG00000130045	NXNL2	BRCA, LGG	2
13112.8	-1.27606	0.267209	1.29e-07	3.33e-06	ENSG00000130202	NECTIN2	BRCA, KICH	2
826.233	-1.56088	0.510935	0.000129955	0.00110056	ENSG00000130222	GADD45G	BRCA, PRAD	2
233.654	-1.88934	0.837208	0.000818963	0.00494598	ENSG00000130477	UNC13A	BRCA, LGG	2
378.617	-2.34613	0.454008	1.2e-08	4.46e-07	ENSG00000130518	KIAA1683	BRCA, STAD	2
79.3631	-2.0591	0.483487	1.05e-06	1.95e-05	ENSG00000130528	HRC	BRCA, KIRC	2
3852.17	-1.8698	0.301929	4.62e-11	3.7e-09	ENSG00000130529	TRPM4	BRCA, KICH	2
29852	-2.08566	0.410901	2.4e-08	8.06e-07	ENSG00000130635	COL5A1	BRCA, LUAD	2
873.657	-2.29054	0.399109	5.78e-10	3.3e-08	ENSG00000130653	PNPLA7	BRCA, KIRC	2
94.0163	-2.23955	0.549512	1.88e-06	3.2e-05	ENSG00000131044	TTLL9	BRCA, LUAD	2
20236.7	-1.88053	0.414961	3.5e-07	7.65e-06	ENSG00000131171	SH3BGRL	BRCA, STAD	2
676.631	-1.47466	0.432452	4.07e-05	0.000419457	ENSG00000132000	PODNL1	BRCA, LUAD	2
1276.82	-3.73663	0.518916	2.03e-15	6.35e-13	ENSG00000132031	MATN3	BRCA, STAD	2
2135.48	-1.1161	0.246079	5.29e-07	1.09e-05	ENSG00000132326	PER2	BRCA, KIRC	2
450.756	-4.23962	0.798497	2.38e-10	1.51e-08	ENSG00000132554	RGS22	BRCA, LUAD	2
295.992	-4.84876	0.794889	2.02e-12	2.62e-10	ENSG00000132681	ATP1A4	BRCA, LGG	2
10.2171	-1.9715	0.758911	0.000313625	0.00227076	ENSG00000132702	HAPLN2	BRCA, PRAD	2
7816.57	-1.81256	0.666011	0.000276594	0.0020522	ENSG00000132746	ALDH3B2	BRCA, KIRP	2
2930.46	-1.9847	0.62176	5.57e-05	0.000546128	ENSG00000133083	DCLK1	BRCA, STAD	2
178.149	-2.47456	0.800102	3.87e-05	0.000401049	ENSG00000133317	LGALS12	BRCA, KIRC	2
1256.57	-1.07721	0.331168	0.000124512	0.00106323	ENSG00000133561	GIMAP6	BRCA, KIRC	2
143.671	-7.05709	1.65946	2.15e-08	7.36e-07	ENSG00000133636	NTS	BRCA, STAD	2
5668.33	-1.38401	0.325201	1.39e-06	2.49e-05	ENSG00000133816	MICAL2	BRCA, LGG	2
128.842	-1.67646	0.586632	0.000216491	0.00167724	ENSG00000133937	GSC	BRCA, LUAD	2
261.669	-1.85185	0.516259	1.65e-05	0.000197483	ENSG00000133962	CATSPERB	BRCA, KIRC	2
536.211	-2.61082	0.605121	4.22e-07	8.94e-06	ENSG00000134121	CHL1	BRCA, KICH	2
40.5517	-3.4748	0.584646	1.58e-11	1.47e-09	ENSG00000134207	SYT6	BRCA, KIRC	2
11415.4	-1.88004	0.45268	1.81e-06	3.1e-05	ENSG00000134215	VAV3	BRCA, KIRC	2
104.94	-3.56638	0.983633	1.22e-06	2.22e-05	ENSG00000134343	ANO3	BRCA, LGG	2
1184.99	-2.28344	0.520895	5.06e-07	1.05e-05	ENSG00000134363	FST	BRCA, STAD	2
1253.61	-3.85148	0.514811	2.09e-16	8.55e-14	ENSG00000134830	C5AR2	BRCA, KICH	2
6102.13	-1.29772	0.336367	8.34e-06	0.000113538	ENSG00000134909	ARHGAP32	BRCA, LAML	2
130.335	-1.44781	0.558647	0.00062484	0.00397443	ENSG00000134962	KLB	BRCA, KICH	2
5797.69	-1.88561	0.682418	0.000224802	0.00172964	ENSG00000135218	CD36	BRCA, KIRC	2
3624.45	-1.04507	0.214339	1.15e-07	3.02e-06	ENSG00000135503	ACVR1B	BRCA, KICH	2
127.574	-4.84212	0.967253	9.84e-10	5.16e-08	ENSG00000135638	EMX1	BRCA, KIRC	2
447.257	-2.40928	0.640211	4.89e-06	7.21e-05	ENSG00000135773	CAPN9	BRCA, LGG	2
42.3565	-1.5353	0.59055	0.000547095	0.00356408	ENSG00000136011	STAB2	BRCA, LGG	2
2266.45	-1.28967	0.33003	6.84e-06	9.61e-05	ENSG00000136040	PLXNC1	BRCA, UCEC	2
512.365	-1.03351	0.312966	0.000114562	0.00099256	ENSG00000136383	ALPK3	BRCA, STAD	2
4248.99	-1.44557	0.36669	5.19e-06	7.56e-05	ENSG00000136859	ANGPTL2	BRCA, LUAD	2
79.2699	-1.33572	0.428514	0.000133032	0.00112031	ENSG00000137098	SPAG8	BRCA, LUAD	2
77.4005	-1.70769	0.45792	1.06e-05	0.000138924	ENSG00000137225	CAPN11	BRCA, LUAD	2
48.8909	-1.70204	0.792565	0.00141724	0.0077212	ENSG00000137441	FGFBP2	BRCA, KIRC	2
2494.25	-1.72965	0.36166	1.1e-07	2.92e-06	ENSG00000137449	CPEB2	BRCA, KIRC	2
1955.15	-2.93302	0.77024	1.74e-06	3.01e-05	ENSG00000137745	MMP13	BRCA, LUAD	2
157.671	-1.15933	0.475597	0.00150831	0.008098	ENSG00000138135	CH25H	BRCA, STAD	2
1632.06	-1.04817	0.222201	2.53e-07	5.84e-06	ENSG00000138172	CALHM2	BRCA, STAD	2
19.0828	-1.86478	0.662026	0.000197943	0.00155955	ENSG00000138379	MSTN	BRCA, KIRC	2
91.6146	-1.29611	0.549246	0.00150369	0.00807923	ENSG00000138435	CHRNA1	BRCA, LUAD	2
1544.86	-1.24428	0.309273	4.43e-06	6.61e-05	ENSG00000138613	APH1B	BRCA, STAD	2
279.745	-3.55008	1.10103	4.96e-06	7.29e-05	ENSG00000138650	PCDH10	BRCA, STAD	2
7533.93	-1.124	0.304711	2.15e-05	0.000246503	ENSG00000138764	CCNG2	BRCA, KICH	2
1541.07	-1.30275	0.441605	0.000244474	0.00185348	ENSG00000138795	LEF1	BRCA, STAD	2
287.959	-1.7376	0.610618	0.000210279	0.0016404	ENSG00000138944	KIAA1644	BRCA, STAD	2
21.5429	-2.06589	0.452648	2.79e-07	6.33e-06	ENSG00000139155	SLCO1C1	BRCA, KIRC	2
67.7132	-4.00986	0.654073	2.21e-12	2.84e-10	ENSG00000139209	SLC38A4	BRCA, LUAD	2
41730.9	-2.31378	0.413372	1.26e-09	6.34e-08	ENSG00000139329	LUM	BRCA, LUAD	2
68.1386	-3.83093	0.666245	2.82e-11	2.43e-09	ENSG00000139330	KERA	BRCA, LUAD	2
92.7121	-2.23435	0.626905	1.24e-05	0.000156773	ENSG00000139344	AMDHD1	BRCA, KIRC	2
41.3575	-1.91069	0.602141	6.39e-05	0.000612232	ENSG00000139351	SYCP3	BRCA, KICH	2
871.395	-1.98359	0.305648	7e-12	7.42e-10	ENSG00000139625	MAP3K12	BRCA, STAD	2
1103.81	-1.89241	0.45906	2.04e-06	3.43e-05	ENSG00000140022	STON2	BRCA, KIRC	2
1169.9	-2.18431	0.719424	7e-05	0.000660814	ENSG00000140284	SLC27A2	BRCA, KIRC	2
135.678	-1.56569	0.46277	4.18e-05	0.000428317	ENSG00000140527	WDR93	BRCA, KIRC	2
144.045	-5.52324	1.2015	7.18e-09	2.91e-07	ENSG00000140798	ABCC12	BRCA, LGG	2
7673.06	-2.25193	0.380689	2.16e-10	1.4e-08	ENSG00000140937	CDH11	BRCA, LUAD	2
1139.34	-1.27807	0.408267	0.000136706	0.0011471	ENSG00000141337	ARSG	BRCA, KIRC	2
1118.42	-3.49371	0.599858	3.14e-11	2.67e-09	ENSG00000141449	GREB1L	BRCA, LGG	2
49104.1	-1.9103	0.607946	7.05e-05	0.000665258	ENSG00000141736	ERBB2	BRCA, KICH	2
42569	-2.206	0.338776	5.51e-12	6.07e-10	ENSG00000141753	IGFBP4	BRCA, STAD	2
855.072	-1.93995	0.426306	3.15e-07	7.01e-06	ENSG00000141854	MISP3	BRCA, KIRC	2
53758.5	-1.20133	0.414121	0.000334184	0.00238982	ENSG00000142173	COL6A2	BRCA, STAD	2
39.9121	-2.61028	0.831922	2.73e-05	0.000299508	ENSG00000142224	IL19	BRCA, LUAD	2
14.4374	-2.89199	0.979299	2.92e-05	0.000317515	ENSG00000142319	SLC6A3	BRCA, KIRC	2
49.074	-1.40335	0.499161	0.00033752	0.00240711	ENSG00000142405	NLRP12	BRCA, KIRC	2
50.6756	-1.06257	0.383966	0.000666995	0.00418715	ENSG00000143028	SYPL2	BRCA, KIRC	2
21.1567	-2.02132	0.665716	8.63e-05	0.000787226	ENSG00000143171	RXRG	BRCA, LGG	2
2326.05	-1.12818	0.429362	0.000906442	0.00536362	ENSG00000143365	RORC	BRCA, KIRC	2
8310.55	-2.71108	0.627574	3.46e-07	7.58e-06	ENSG00000143369	ECM1	BRCA, STAD	2
9917.47	-1.5758	0.371077	1.33e-06	2.4e-05	ENSG00000143416	SELENBP1	BRCA, LUAD	2
7.0338	-2.60133	0.872092	4.31e-05	0.000439263	ENSG00000144035	NAT8	BRCA, KIRC	2
8149.17	-3.55842	0.66125	3.61e-10	2.18e-08	ENSG00000144218	AFF3	BRCA, STAD	2
24.2655	-2.06762	0.658957	6e-05	0.000582127	ENSG00000144230	GPR17	BRCA, STAD	2
551.569	-1.35813	0.447113	0.000170002	0.00137466	ENSG00000144366	GULP1	BRCA, KICH	2
1613.44	-1.98507	0.798109	0.000407246	0.00279612	ENSG00000144452	ABCA12	BRCA, KIRC	2
1822.09	-1.52458	0.415108	1.46e-05	0.000178847	ENSG00000144476	ACKR3	BRCA, KIRC	2
402.364	-2.82043	0.527495	2.05e-09	9.79e-08	ENSG00000145244	CORIN	BRCA, LUAD	2
21.4076	-3.2651	1.4532	9.67e-05	0.000865233	ENSG00000145526	CDH18	BRCA, LGG	2
2133.59	-1.08501	0.309635	4.8e-05	0.000482582	ENSG00000145687	SSBP2	BRCA, STAD	2
268.032	-3.83544	0.907936	7.72e-08	2.17e-06	ENSG00000145832	SLC25A48	BRCA, KIRC	2
94.1195	-1.91606	0.611339	7.19e-05	0.000676025	ENSG00000145864	GABRB2	BRCA, LGG	2
2288.28	-1.50399	0.392557	7.9e-06	0.00010863	ENSG00000145911	N4BP3	BRCA, KIRC	2
364.574	-1.8846	0.659864	0.000172591	0.00139196	ENSG00000145934	TENM2	BRCA, STAD	2
27.5308	-1.61071	0.431644	1.11e-05	0.000143247	ENSG00000146001	PCDHB18P	BRCA, STAD	2
370.908	-2.0198	0.303444	2.32e-12	2.95e-10	ENSG00000146021	KLHL3	BRCA, LGG	2
495.87	-3.02847	0.740599	4.95e-07	1.03e-05	ENSG00000146038	DCDC2	BRCA, KIRC	2
60.4724	-2.02442	0.824682	0.00041548	0.00283901	ENSG00000146453	PNLDC1	BRCA, LGG	2
179.787	-4.63133	1.54207	3.69e-06	5.67e-05	ENSG00000147256	ARHGAP36	BRCA, LGG	2
53.1593	-2.75902	0.58461	5.39e-08	1.6e-06	ENSG00000147434	CHRNA6	BRCA, LUAD	2
2303.87	-2.80122	0.478217	1.21e-10	8.57e-09	ENSG00000147642	SYBU	BRCA, LGG	2
108.7	-3.90278	0.908603	5.21e-08	1.56e-06	ENSG00000147724	FAM135B	BRCA, KIRC	2
41.7165	-1.67305	0.536209	9.47e-05	0.000851105	ENSG00000148204	CRB2	BRCA, KIRC	2
1408.4	-1.82868	0.498254	1.24e-05	0.000156656	ENSG00000148219	ASTN2	BRCA, KIRC	2
2124.21	-2.26254	0.315025	5.22e-14	1.12e-11	ENSG00000148516	ZEB1	BRCA, STAD	2
51.9375	-3.46158	1.00309	2.63e-06	4.27e-05	ENSG00000148702	HABP2	BRCA, KIRC	2
350.811	-2.05322	0.563569	1.14e-05	0.000146938	ENSG00000148948	LRRC4C	BRCA, LUAD	2
412.664	-2.12291	0.478479	4.7e-07	9.85e-06	ENSG00000149090	PAMR1	BRCA, LUAD	2
36.8303	-2.31304	0.981391	0.000326849	0.00234957	ENSG00000149124	GLYAT	BRCA, KIRC	2
956.384	-2.25116	0.40924	2.28e-09	1.08e-07	ENSG00000149256	TENM4	BRCA, LUAD	2
3200.93	-1.54763	0.345317	4.66e-07	9.77e-06	ENSG00000149582	TMEM25	BRCA, STAD	2
13852.6	-2.35041	0.3848	6.09e-11	4.68e-09	ENSG00000149591	TAGLN	BRCA, STAD	2
27.5961	-1.54047	0.590968	0.000532879	0.00348613	ENSG00000150045	KLRF1	BRCA, KIRC	2
1943.65	-1.77947	0.405759	6.91e-07	1.36e-05	ENSG00000150054	MPP7	BRCA, LGG	2
4535.52	-1.01963	0.297199	7.35e-05	0.000688602	ENSG00000150347	ARID5B	BRCA, KIRC	2
45.9992	-1.33803	0.571485	0.00148565	0.00801053	ENSG00000150394	CDH8	BRCA, KIRC	2
1971.14	-1.29059	0.290354	6.32e-07	1.27e-05	ENSG00000150764	DIXDC1	BRCA, STAD	2
134.736	-1.17505	0.360343	0.000100449	0.000891567	ENSG00000150773	PIH1D2	BRCA, KIRC	2
1369.12	-1.26562	0.292355	1.11e-06	2.04e-05	ENSG00000150907	FOXO1	BRCA, KICH	2
6998.96	-1.55531	0.338089	2.67e-07	6.12e-06	ENSG00000150938	CRIM1	BRCA, KIRC	2
309.664	-1.34575	0.492672	0.000466517	0.00312722	ENSG00000151136	BTBD11	BRCA, PRAD	2
1967.27	-1.84707	0.349796	8.87e-09	3.48e-07	ENSG00000151617	EDNRA	BRCA, STAD	2
891.692	-2.26198	0.630062	1.09e-05	0.000142089	ENSG00000151715	TMEM45B	BRCA, KIRC	2
1831.6	-1.64175	0.684911	0.00083531	0.00502023	ENSG00000151882	CCL28	BRCA, KIRC	2
4686.67	-4.34525	0.718738	2.98e-12	3.58e-10	ENSG00000152049	KCNE4	BRCA, STAD	2
85.1331	-3.0893	0.886282	4.15e-06	6.26e-05	ENSG00000152578	GRIA4	BRCA, KIRC	2
301.36	-1.95995	0.613806	5.7e-05	0.000557388	ENSG00000152580	IGSF10	BRCA, STAD	2
902.257	-1.50939	0.355004	1.33e-06	2.4e-05	ENSG00000152582	SPEF2	BRCA, KIRC	2
4883.21	-1.10114	0.333257	9.83e-05	0.00087593	ENSG00000152642	GPD1L	BRCA, LUAD	2
43.3959	-2.40116	0.717999	2.03e-05	0.000234911	ENSG00000152779	SLC16A12	BRCA, KIRC	2
61002.7	-8.206	1.40588	5.51e-12	6.07e-10	ENSG00000153002	CPB1	BRCA, PRAD	2
56.8266	-3.98241	0.877375	1.55e-08	5.52e-07	ENSG00000153086	ACMSD	BRCA, KIRC	2
51.9416	-2.11964	0.574686	9.13e-06	0.000122562	ENSG00000153233	PTPRR	BRCA, LGG	2
95.1229	-1.37742	0.38922	2.74e-05	0.000299917	ENSG00000153237	CCDC148	BRCA, KIRC	2
1390.81	-1.67446	0.306376	3.17e-09	1.42e-07	ENSG00000153246	PLA2R1	BRCA, STAD	2
2889.22	-1.63918	0.483749	3.89e-05	0.000403067	ENSG00000153714	LURAP1L	BRCA, KIRC	2
542	-1.41283	0.328602	1.12e-06	2.07e-05	ENSG00000153832	FBXO36	BRCA, KICH	2
112.721	-1.13462	0.465231	0.00157196	0.00836546	ENSG00000153976	HS3ST3A1	BRCA, UCEC	2
308.503	-1.79256	0.600077	0.000129051	0.00109497	ENSG00000153993	SEMA3D	BRCA, PRAD	2
918.649	-4.10723	0.689647	6.03e-12	6.52e-10	ENSG00000154027	AK5	BRCA, LGG	2
317.864	-2.55354	0.512867	2.27e-08	7.68e-07	ENSG00000154065	ANKRD29	BRCA, UCEC	2
6797.62	-1.56314	0.345774	3.87e-07	8.35e-06	ENSG00000154096	THY1	BRCA, STAD	2
262.924	-2.07939	0.543475	5.74e-06	8.24e-05	ENSG00000154099	DNAAF1	BRCA, LUAD	2
82.6491	-2.64144	0.718932	4.66e-06	6.91e-05	ENSG00000154118	JPH3	BRCA, LGG	2
2683.09	-1.81398	0.496244	1.32e-05	0.000165087	ENSG00000154153	FAM134B	BRCA, KIRC	2
646.664	-5.22722	0.883575	6.83e-12	7.27e-10	ENSG00000154198	CYP4Z2P	BRCA, LUAD	2
284.81	-2.68288	1.31385	0.000335486	0.00239728	ENSG00000154478	GPR26	BRCA, LGG	2
259.521	-1.38236	0.442438	0.000122898	0.00105141	ENSG00000155011	DKK2	BRCA, LUAD	2
1682.7	-4.05748	0.77757	4.54e-10	2.65e-08	ENSG00000155093	PTPRN2	BRCA, KIRP	2
2293.58	-1.54148	0.378785	2.9e-06	4.63e-05	ENSG00000155792	DEPTOR	BRCA, KIRC	2
39.1895	-2.32749	0.722577	3.3e-05	0.000351446	ENSG00000155816	FMN2	BRCA, STAD	2
350.004	-3.98797	0.613025	1.96e-13	3.47e-11	ENSG00000155886	SLC24A2	BRCA, KICH	2
1152.51	-1.85881	0.332493	1.63e-09	7.98e-08	ENSG00000155957	TMBIM4	BRCA, KIRC	2
47.269	-4.04929	0.842008	3.89e-09	1.7e-07	ENSG00000156006	NAT2	BRCA, KIRC	2
251.39	-2.24045	0.450568	3.57e-08	1.13e-06	ENSG00000156042	CFAP70	BRCA, KIRC	2
387.77	-2.21731	0.518528	8.54e-07	1.64e-05	ENSG00000156049	GNA14	BRCA, KIRC	2
2388	-2.25702	0.514287	5.1e-07	1.06e-05	ENSG00000156113	KCNMA1	BRCA, STAD	2
138.752	-2.48496	1.09467	0.000295641	0.00216757	ENSG00000156413	FUT6	BRCA, KIRC	2
48.0859	-2.24015	0.569614	3.26e-06	5.11e-05	ENSG00000156466	GDF6	BRCA, STAD	2
7980.25	-1.72211	0.550197	8.78e-05	0.000799155	ENSG00000156675	RAB11FIP1	BRCA, KIRC	2
1635.41	-2.44253	0.520013	1.03e-07	2.76e-06	ENSG00000157388	CACNA1D	BRCA, KIRC	2
9915.6	-1.53432	0.308701	4.34e-08	1.34e-06	ENSG00000157514	TSC22D3	BRCA, PRAD	2
1293.81	-1.33272	0.32904	3.58e-06	5.52e-05	ENSG00000157570	TSPAN18	BRCA, STAD	2
12206.1	-5.30161	0.712607	2.63e-16	1.02e-13	ENSG00000158258	CLSTN2	BRCA, LUAD	2
6.23417	-3.84891	1.13528	2.01e-06	3.38e-05	ENSG00000158816	VWA5B1	BRCA, KICH	2
19.8208	-3.05031	0.670569	6.61e-08	1.9e-06	ENSG00000159239	C2orf81	BRCA, LGG	2
674.956	-4.19254	0.7523	5.55e-11	4.31e-09	ENSG00000159307	SCUBE1	BRCA, LUAD	2
43.1745	-1.53032	0.492479	0.000112304	0.00097651	ENSG00000159708	LRRC36	BRCA, KIRC	2
1206.23	-2.72543	0.509294	2.44e-09	1.14e-07	ENSG00000159713	TPPP3	BRCA, KIRC	2
530.482	-1.60753	0.29028	2.08e-09	9.92e-08	ENSG00000159733	ZFYVE28	BRCA, KICH	2
220.005	-2.751	0.522447	3.65e-09	1.61e-07	ENSG00000159784	FAM131B	BRCA, STAD	2
12488.5	-9.85382	1.0658	9.97e-25	1.74e-21	ENSG00000160182	TFF1	BRCA, LUAD	2
476.427	-2.78555	0.478391	1.53e-10	1.04e-08	ENSG00000160188	RSPH1	BRCA, KIRC	2
3059.94	-1.33683	0.290326	2.85e-07	6.45e-06	ENSG00000160325	CACFD1	BRCA, KICH	2
56.4865	-2.9949	0.92525	1.08e-05	0.000140681	ENSG00000160339	FCN2	BRCA, KIRC	2
3.21714	-3.13982	1.19357	4.7e-05	0.000474458	ENSG00000160505	NLRP4	BRCA, ESCA	2
128.117	-1.24701	0.364155	4.92e-05	0.000493251	ENSG00000160539	PLPP7	BRCA, STAD	2
1439.79	-2.049	0.291355	1.73e-13	3.13e-11	ENSG00000161381	PLXDC1	BRCA, LUAD	2
5287.38	-1.93792	0.519497	9.18e-06	0.000123126	ENSG00000161395	PGAP3	BRCA, KIRC	2
4501.7	-1.58792	0.362778	7.44e-07	1.46e-05	ENSG00000161642	ZNF385A	BRCA, KICH	2
521.601	-1.02957	0.335966	0.000268389	0.00200212	ENSG00000161647	MPP3	BRCA, LAML	2
90.4434	-2.96923	0.496679	3.99e-11	3.25e-09	ENSG00000161681	SHANK1	BRCA, LGG	2
119.682	-1.56518	0.358318	7.79e-07	1.52e-05	ENSG00000162148	PPP1R32	BRCA, PRAD	2
66.4813	-1.3115	0.484459	0.000527335	0.00345655	ENSG00000162383	SLC1A7	BRCA, LUAD	2
174.83	-1.15176	0.401101	0.000400658	0.00276202	ENSG00000162426	SLC45A1	BRCA, STAD	2
8.16546	-2.09895	1.31099	0.00183505	0.00948847	ENSG00000162460	TMEM82	BRCA, KIRC	2
1627.36	-4.08069	0.750713	1.33e-10	9.2e-09	ENSG00000162482	AKR7A3	BRCA, KIRC	2
215.971	-2.33603	0.367964	1.38e-11	1.32e-09	ENSG00000162520	SYNC	BRCA, STAD	2
4604.42	-2.96296	0.416671	2.21e-14	5.14e-12	ENSG00000162545	CAMK2N1	BRCA, LGG	2
670.297	-1.78392	0.551468	5.89e-05	0.000573565	ENSG00000162552	WNT4	BRCA, PRAD	2
8136.99	-2.79684	0.388855	1.86e-14	4.39e-12	ENSG00000162576	MXRA8	BRCA, STAD	2
1772.44	-1.26023	0.304618	2.64e-06	4.29e-05	ENSG00000162618	ADGRL4	BRCA, KIRC	2
4358.49	-1.49231	0.37156	3.71e-06	5.69e-05	ENSG00000162745	OLFML2B	BRCA, STAD	2
667.336	-1.73227	0.459396	8.93e-06	0.000120336	ENSG00000162755	KLHDC9	BRCA, KIRC	2
1295.9	-1.41844	0.344329	2.49e-06	4.06e-05	ENSG00000162804	SNED1	BRCA, STAD	2
920.087	-1.11108	0.449686	0.00149684	0.0080515	ENSG00000162894	FCMR	BRCA, LUAD	2
252.79	-1.71841	0.29627	4.77e-10	2.77e-08	ENSG00000162944	RFTN2	BRCA, KIRC	2
529.113	-1.79331	0.837339	0.00124043	0.00691186	ENSG00000162975	KCNF1	BRCA, KIRC	2
77.6896	-2.20638	0.422747	1.06e-08	4.04e-07	ENSG00000163016	ALMS1P1	BRCA, KIRC	2
2469.74	-2.14617	0.638875	2.72e-05	0.000298564	ENSG00000163040	CCDC74A	BRCA, STAD	2
11.9761	-2.05631	0.818834	0.000344672	0.00244834	ENSG00000163060	TEKT4	BRCA, LUAD	2
1640.6	-3.09639	0.450687	8.69e-14	1.72e-11	ENSG00000163072	NOSTRIN	BRCA, KIRC	2
48.2094	-1.27749	0.503452	0.00092726	0.00546159	ENSG00000163239	TDRD10	BRCA, LGG	2
75870.4	-2.30573	0.387197	1.62e-10	1.08e-08	ENSG00000163359	COL6A3	BRCA, LUAD	2
758.242	-3.85727	0.498694	2.9e-17	1.42e-14	ENSG00000163364	LINC01116	BRCA, STAD	2
5.05187	-3.45793	1.16357	1.21e-05	0.000154045	ENSG00000163394	CCKAR	BRCA, STAD	2
38.1762	-2.5642	0.789191	2.11e-05	0.000242506	ENSG00000163395	IGFN1	BRCA, LGG	2
39.6804	-2.18612	0.839387	0.000224199	0.00172616	ENSG00000163464	CXCR1	BRCA, LGG	2
17.0547	-3.02885	0.708061	2.27e-07	5.33e-06	ENSG00000163792	TCF23	BRCA, STAD	2
43.0974	-1.70029	0.529687	6.87e-05	0.000650194	ENSG00000163827	LRRC2	BRCA, UCEC	2
2536.82	-2.7274	0.56443	3.37e-08	1.08e-06	ENSG00000163879	DNALI1	BRCA, KIRC	2
1055.65	-2.40134	0.440674	2.53e-09	1.18e-07	ENSG00000163898	LIPH	BRCA, KICH	2
1171.61	-1.01485	0.323968	0.000219401	0.00169625	ENSG00000163909	HEYL	BRCA, STAD	2
2369.14	-1.14259	0.369647	0.000194219	0.00153443	ENSG00000164056	SPRY1	BRCA, KIRC	2
639.372	-2.75453	0.767378	5.15e-06	7.52e-05	ENSG00000164120	HPGD	BRCA, KIRC	2
9.6623	-2.38651	0.653595	7.49e-06	0.000104061	ENSG00000164175	SLC45A2	BRCA, KIRC	2
1427.63	-2.3274	0.698166	2.33e-05	0.000262691	ENSG00000164199	ADGRV1	BRCA, LGG	2
4666.27	-3.47988	0.425092	1.44e-18	9.73e-16	ENSG00000164237	CMBL	BRCA, KIRC	2
445.894	-8.01948	1.37986	8.14e-12	8.4e-10	ENSG00000164287	CDC20B	BRCA, LUAD	2
1880.98	-1.26052	0.238718	9.35e-09	3.63e-07	ENSG00000164463	CREBRF	BRCA, KIRC	2
594.145	-2.72742	0.861292	2.07e-05	0.000239328	ENSG00000164530	PI16	BRCA, STAD	2
120.514	-2.2719	0.590519	4.33e-06	6.48e-05	ENSG00000164591	MYOZ3	BRCA, STAD	2
55.241	-2.92131	0.579709	8.2e-09	3.26e-07	ENSG00000164675	IQUB	BRCA, KIRC	2
42.8006	-3.75518	1.75443	6.79e-05	0.00064437	ENSG00000164796	CSMD3	BRCA, LGG	2
385.606	-2.19767	0.617857	1.33e-05	0.000165877	ENSG00000164850	GPER1	BRCA, KIRC	2
4293.37	-1.29177	0.405794	0.000111523	0.000970393	ENSG00000165105	RASEF	BRCA, KIRC	2
191.343	-2.30847	0.809139	9.75e-05	0.000870399	ENSG00000165188	RNF183	BRCA, KIRC	2
61.429	-1.30782	0.572516	0.00181862	0.00942449	ENSG00000165379	LRFN5	BRCA, PRAD	2
3403.03	-1.09453	0.282458	1.07e-05	0.000139427	ENSG00000165406	MARCH8	BRCA, KIRC	2
2062.68	-2.28413	0.30746	8.33e-15	2.17e-12	ENSG00000165424	ZCCHC24	BRCA, STAD	2
873.62	-1.7286	0.383918	4.12e-07	8.76e-06	ENSG00000165617	DACT1	BRCA, STAD	2
278.183	-1.6282	0.391581	1.93e-06	3.27e-05	ENSG00000165695	AK8	BRCA, KIRC	2
4174.13	-2.88938	0.707846	6.6e-07	1.31e-05	ENSG00000165731	RET	BRCA, STAD	2
16.8299	-1.50061	0.609779	0.000848747	0.00508373	ENSG00000165887	ANKRD2	BRCA, LGG	2
71.1623	-2.54176	1.46581	0.00069881	0.00434893	ENSG00000165973	NELL1	BRCA, KICH	2
363.044	-9.31356	1.85529	6.77e-11	5.11e-09	ENSG00000166006	KCNC2	BRCA, LGG	2
29.1589	-1.59168	0.486735	6.11e-05	0.000589734	ENSG00000166035	LIPC	BRCA, KIRC	2
638.597	-1.7545	0.372008	1.52e-07	3.81e-06	ENSG00000166086	JAM3	BRCA, STAD	2
18615.6	-2.4473	0.412392	1.51e-10	1.03e-08	ENSG00000166147	FBN1	BRCA, STAD	2
1453.43	-1.31917	0.25004	9.14e-09	3.56e-07	ENSG00000166275	BORCS7	BRCA, KIRC	2
7215.47	-1.56247	0.37259	1.69e-06	2.93e-05	ENSG00000166347	CYB5A	BRCA, KIRC	2
140.956	-2.00392	0.65011	7.66e-05	0.00071272	ENSG00000166592	RRAD	BRCA, STAD	2
208.012	-2.96762	0.588035	7.16e-09	2.9e-07	ENSG00000166743	ACSM1	BRCA, KIRC	2
1673.51	-3.22219	0.494253	6.98e-13	9.97e-11	ENSG00000166780	C16orf45	BRCA, STAD	2
2235.8	-3.64129	0.821465	3.92e-08	1.23e-06	ENSG00000166819	PLIN1	BRCA, LGG	2
1866.59	-1.61402	0.345782	1.93e-07	4.62e-06	ENSG00000166821	PEX11A	BRCA, KIRC	2
480.691	-2.015	0.739135	0.000210088	0.00163994	ENSG00000166840	GLYATL1	BRCA, KIRC	2
89.1315	-2.86117	0.901469	1.63e-05	0.000195402	ENSG00000166897	ELFN2	BRCA, LGG	2
1564.11	-1.06626	0.196233	5.45e-09	2.28e-07	ENSG00000166912	MTMR10	BRCA, KICH	2
3656.64	-2.13826	0.518514	1.72e-06	2.98e-05	ENSG00000166927	MS4A7	BRCA, LUAD	2
114.377	-7.34746	1.27845	2.17e-11	1.94e-09	ENSG00000166959	MS4A8	BRCA, UCEC	2
238.393	-4.53393	1.00667	1.24e-08	4.59e-07	ENSG00000166961	MS4A15	BRCA, LUAD	2
56.2423	-1.62616	0.493068	5.4e-05	0.000532221	ENSG00000167094	TTC16	BRCA, LUAD	2
3264.64	-1.60396	0.435212	1.33e-05	0.000165877	ENSG00000167183	PRR15L	BRCA, KIRC	2
1319.98	-4.12493	0.821794	1.23e-09	6.26e-08	ENSG00000167588	GPD1	BRCA, LUAD	2
3327.03	-1.07836	0.2731	8.09e-06	0.000110772	ENSG00000167601	AXL	BRCA, STAD	2
62.2593	-4.40366	1.10015	1.21e-07	3.15e-06	ENSG00000167768	KRT1	BRCA, SKCM	2
4495.19	-1.31708	0.202025	4.87e-12	5.55e-10	ENSG00000167778	SPRYD3	BRCA, LGG	2
650.527	-2.08876	0.449606	1.89e-07	4.57e-06	ENSG00000167779	IGFBP6	BRCA, STAD	2
31.9242	-2.04683	1.00966	0.00102021	0.00590519	ENSG00000167858	TEKT1	BRCA, UCEC	2
17.4626	-5.14798	1.59434	1.4e-06	2.51e-05	ENSG00000167916	KRT24	BRCA, STAD	2
2263.43	-1.1559	0.295687	8.22e-06	0.000112087	ENSG00000167925	GHDC	BRCA, KIRC	2
49.7214	-1.31696	0.447541	0.000245856	0.00186205	ENSG00000167992	VWCE	BRCA, LUAD	2
150.388	-1.45949	0.326245	4.96e-07	1.03e-05	ENSG00000168060	NAALADL1	BRCA, STAD	2
1494.6	-2.05556	0.643933	5.15e-05	0.000511317	ENSG00000168306	ACOX2	BRCA, KIRC	2
4532.71	-4.26315	0.598012	2.05e-15	6.35e-13	ENSG00000168350	DEGS2	BRCA, LGG	2
992.046	-1.77379	0.445999	3.89e-06	5.92e-05	ENSG00000168405	CMAHP	BRCA, LUAD	2
18.6339	-2.02051	1.15879	0.00175241	0.00914255	ENSG00000168594	ADAM29	BRCA, LGG	2
5657.81	-1.84965	0.371508	4.19e-08	1.3e-06	ENSG00000168675	LDLRAD4	BRCA, LUAD	2
490.535	-4.57442	1.06129	2.95e-08	9.63e-07	ENSG00000168702	LRP1B	BRCA, LGG	2
11209.1	-2.52763	0.519336	4.08e-08	1.27e-06	ENSG00000168743	NPNT	BRCA, KIRC	2
166.907	-1.66227	0.699845	0.000859561	0.00513544	ENSG00000168824	NSG1	BRCA, LUAD	2
126.338	-1.06267	0.400614	0.000954963	0.00559198	ENSG00000168970	JMJD7-PLA2G4B	BRCA, LUAD	2
1065.63	-1.97105	0.478525	1.98e-06	3.35e-05	ENSG00000169026	MFSD7	BRCA, UCEC	2
1416.19	-1.2612	0.37795	6.68e-05	0.000634573	ENSG00000169071	ROR2	BRCA, STAD	2
11289.3	-3.14774	0.551745	1.33e-10	9.2e-09	ENSG00000169083	AR	BRCA, STAD	2
86.4392	-2.37031	0.536905	3.99e-07	8.55e-06	ENSG00000169313	P2RY12	BRCA, STAD	2
303.071	-2.33417	0.932015	0.000225536	0.00173431	ENSG00000169562	GJB1	BRCA, KIRC	2
4498.3	-1.70122	0.537897	8.03e-05	0.000741811	ENSG00000169891	REPS2	BRCA, LGG	2
332.736	-2.84664	1.17681	0.000119973	0.00102994	ENSG00000169900	PYDC1	BRCA, LGG	2
412.68	-1.76452	0.399807	6.12e-07	1.23e-05	ENSG00000169946	ZFPM2	BRCA, STAD	2
1383.58	-8.1163	1.43299	1.59e-11	1.48e-09	ENSG00000170099	SERPINA6	BRCA, KIRC	2
250.074	-25.7343	1.57512	8.61e-61	6.4e-57	ENSG00000170367	CST5	BRCA, LUAD	2
1360.32	-8.50623	1.66646	1.52e-10	1.04e-08	ENSG00000170419	VSTM2A	BRCA, LGG	2
151.65	-2.71301	1.39761	0.000383009	0.00266016	ENSG00000170477	KRT4	BRCA, PRAD	2
18.4739	-2.08688	0.707163	0.00010196	0.000900681	ENSG00000170509	HSD17B13	BRCA, LUAD	2
4556.24	-1.23057	0.247204	4.85e-08	1.47e-06	ENSG00000170871	KIAA0232	BRCA, KICH	2
68.0005	-1.67921	0.473445	2.14e-05	0.000244789	ENSG00000170891	CYTL1	BRCA, LUAD	2
430.818	-7.64411	1.23723	1.53e-12	2.02e-10	ENSG00000170893	TRH	BRCA, UCEC	2
65.0891	-2.55939	0.78635	2.09e-05	0.000241081	ENSG00000170927	PKHD1	BRCA, KIRC	2
98244.1	-1.62997	0.426119	7.59e-06	0.00010518	ENSG00000171345	KRT19	BRCA, KIRC	2
1430.38	-4.02362	0.635363	5.93e-13	8.79e-11	ENSG00000171385	KCND3	BRCA, LUAD	2
114.04	-2.52747	1.30846	0.000524956	0.00344582	ENSG00000171401	KRT13	BRCA, PRAD	2
2243.47	-1.71012	0.359713	1.27e-07	3.28e-06	ENSG00000171444	MCC	BRCA, STAD	2
186.269	-1.64375	0.377405	8.11e-07	1.57e-05	ENSG00000171502	COL24A1	BRCA, LUAD	2
27.0236	-3.28791	2.16706	0.00029942	0.00219009	ENSG00000171560	FGA	BRCA, SKCM	2
240.569	-5.04807	1.80415	5.02e-06	7.36e-05	ENSG00000171564	FGB	BRCA, KIRP	2
6654.13	-2.11506	0.33829	3.08e-11	2.62e-09	ENSG00000171604	CXXC5	BRCA, KICH	2
1820.44	-1.14653	0.451436	0.00114307	0.00647718	ENSG00000171766	GATM	BRCA, KIRC	2
5968.64	-2.90923	0.453292	2.92e-12	3.53e-10	ENSG00000171791	BCL2	BRCA, KIRC	2
29.5424	-1.90644	0.546102	2.22e-05	0.000252984	ENSG00000172020	GAP43	BRCA, STAD	2
14.7789	-2.11628	1.16707	0.00131342	0.0072469	ENSG00000172209	GPR22	BRCA, LGG	2
761.145	-1.49486	0.608526	0.000865698	0.00516612	ENSG00000172236	TPSAB1	BRCA, LUAD	2
8.22877	-1.51869	0.678051	0.00149511	0.00804951	ENSG00000172250	SERHL	BRCA, LGG	2
170.419	-1.10358	0.373664	0.000334339	0.00239047	ENSG00000172361	CFAP53	BRCA, KIRC	2
56.8076	-1.36509	0.546985	0.000923202	0.0054466	ENSG00000172460	PRSS30P	BRCA, LGG	2
9.92956	-2.38405	1.22327	0.000649556	0.00410286	ENSG00000172482	AGXT	BRCA, KIRC	2
2999.96	-1.8567	0.313512	2.4e-10	1.52e-08	ENSG00000172638	EFEMP2	BRCA, STAD	2
209.076	-1.74531	0.543167	6.54e-05	0.000623652	ENSG00000172771	EFCAB12	BRCA, KIRC	2
269.778	-1.56059	0.399877	5.74e-06	8.24e-05	ENSG00000172794	RAB37	BRCA, SKCM	2
199.731	-1.73482	0.432335	3.42e-06	5.31e-05	ENSG00000172935	MRGPRF	BRCA, STAD	2
884.624	-2.2879	0.404791	9.51e-10	5.02e-08	ENSG00000173068	BNC2	BRCA, STAD	2
154.135	-2.94877	0.603277	1.64e-08	5.79e-07	ENSG00000173114	LRRN3	BRCA, LUAD	2
365.004	-1.59308	0.442438	1.84e-05	0.000217229	ENSG00000173198	CYSLTR1	BRCA, STAD	2
2086.84	-3.73294	0.485513	4.99e-17	2.23e-14	ENSG00000173210	ABLIM3	BRCA, LGG	2
351.298	-4.55202	1.22017	3.29e-07	7.27e-06	ENSG00000173404	INSM1	BRCA, LUAD	2
41.3571	-2.39688	0.408137	2.34e-10	1.5e-08	ENSG00000173421	CCDC36	BRCA, LUAD	2
6787.38	-7.52746	0.790572	1.01e-23	1.39e-20	ENSG00000173467	AGR3	BRCA, TGCT	2
10.3884	-2.93749	1.6825	0.000373122	0.0026066	ENSG00000173627	APOBEC4	BRCA, LUAD	2
5185.45	-1.6243	0.296763	3e-09	1.36e-07	ENSG00000173706	HEG1	BRCA, STAD	2
7.16412	-2.52573	1.08898	0.000248993	0.00187968	ENSG00000173714	WFIKKN2	BRCA, LUAD	2
40.2667	-3.25254	0.743513	9.77e-08	2.65e-06	ENSG00000173838	MARCH10	BRCA, UCEC	2
45.1784	-2.04268	0.704901	0.00012579	0.0010718	ENSG00000173991	TCAP	BRCA, KICH	2
5861.49	-1.3666	0.366353	1.31e-05	0.000164344	ENSG00000174080	CTSF	BRCA, STAD	2
2364.63	-2.39049	0.351789	6.77e-13	9.86e-11	ENSG00000174099	MSRB3	BRCA, STAD	2
2770.1	-1.79594	0.36305	4.93e-08	1.48e-06	ENSG00000174307	PHLDA3	BRCA, STAD	2
61.4569	-2.12625	0.628675	2.59e-05	0.000286459	ENSG00000174473	GALNTL6	BRCA, LGG	2
1201.98	-5.97484	0.859088	1.27e-14	3.21e-12	ENSG00000174827	PDZK1	BRCA, STAD	2
271.113	-1.72629	0.645603	0.000351358	0.00248396	ENSG00000174945	AMZ1	BRCA, LGG	2
2219.13	-1.48897	0.312523	1.22e-07	3.18e-06	ENSG00000175155	YPEL2	BRCA, KIRC	2
54.0404	-2.43399	0.740647	2.31e-05	0.000260806	ENSG00000175267	VWA3A	BRCA, UCEC	2
19.4734	-2.36632	1.41933	0.00103233	0.00596144	ENSG00000175766	EIF4E1B	BRCA, LGG	2
442.075	-1.68596	0.466793	1.67e-05	0.000199956	ENSG00000175879	HOXD8	BRCA, KIRC	2
338.941	-2.33218	0.685726	1.87e-05	0.000219449	ENSG00000175985	PLEKHD1	BRCA, LGG	2
183.851	-2.95079	0.780091	1.85e-06	3.16e-05	ENSG00000176153	GPX2	BRCA, KICH	2
181.285	-2.56986	0.988902	0.000122713	0.00105031	ENSG00000176194	CIDEA	BRCA, LGG	2
856.327	-1.16897	0.377731	0.000183006	0.00146106	ENSG00000176438	SYNE3	BRCA, STAD	2
5494.82	-1.38208	0.427224	8.35e-05	0.00076642	ENSG00000176485	PLA2G16	BRCA, KIRC	2
2289.19	-4.10935	0.587267	5.81e-15	1.6e-12	ENSG00000176532	PRR15	BRCA, KICH	2
244.794	-1.58152	0.614429	0.000556589	0.00361516	ENSG00000176884	GRIN1	BRCA, LGG	2
556.743	-1.38853	0.615725	0.00174036	0.00908988	ENSG00000176945	MUC20	BRCA, KICH	2
1390.51	-1.57422	0.44013	2.04e-05	0.000236311	ENSG00000176971	FIBIN	BRCA, LUAD	2
391.762	-1.56138	0.452283	3.27e-05	0.000348507	ENSG00000177076	ACER2	BRCA, KIRC	2
76.7877	-2.01886	0.822444	0.00041912	0.00285863	ENSG00000177238	TRIM72	BRCA, LGG	2
606.722	-1.40543	0.347532	3.47e-06	5.37e-05	ENSG00000177374	HIC1	BRCA, STAD	2
324.707	-3.19962	0.501775	1.88e-12	2.46e-10	ENSG00000177679	SRRM3	BRCA, STAD	2
1630.79	-1.06016	0.398046	0.000928436	0.00546419	ENSG00000177694	NAALADL2	BRCA, KIRC	2
71.4361	-1.64319	0.450995	1.52e-05	0.000185257	ENSG00000177875	CCDC184	BRCA, STAD	2
605.886	-1.96122	0.330958	2.35e-10	1.5e-08	ENSG00000178033	FAM26E	BRCA, STAD	2
1774.17	-1.26184	0.351527	2.56e-05	0.000284201	ENSG00000178726	THBD	BRCA, STAD	2
1462.8	-5.14898	0.941825	8.71e-11	6.44e-09	ENSG00000179023	KLHDC7A	BRCA, KIRC	2
46.076	-1.56209	0.500836	0.000104929	0.000922961	ENSG00000179603	GRM8	BRCA, KIRC	2
132.328	-1.74641	0.888312	0.00195639	0.00999983	ENSG00000179915	NRXN1	BRCA, LGG	2
216.911	-1.77039	0.355135	4.07e-08	1.27e-06	ENSG00000180044	C3orf80	BRCA, LUAD	2
113.732	-1.33609	0.468466	0.000322466	0.00232571	ENSG00000180481	GLIPR1L2	BRCA, KIRC	2
512.573	-2.27241	0.575415	2.95e-06	4.69e-05	ENSG00000180596	HIST1H2BC	BRCA, PRAD	2
17.8289	-1.75982	0.554104	7.3e-05	0.00068429	ENSG00000180720	CHRM4	BRCA, LGG	2
2909.03	-3.80319	0.798111	6.39e-09	2.62e-07	ENSG00000180730	SHISA2	BRCA, LUAD	2
28.0569	-1.14442	0.474594	0.00167122	0.0087955	ENSG00000180767	CHST13	BRCA, KIRC	2
755.725	-8.77115	1.02979	1.25e-20	1.29e-17	ENSG00000180777	ANKRD30B	BRCA, LGG	2
57.3672	-2.10852	0.827648	0.000290954	0.00213996	ENSG00000181378	CFAP65	BRCA, LUAD	2
1373.18	-2.3884	0.355401	1.13e-12	1.54e-10	ENSG00000181444	ZNF467	BRCA, STAD	2
724.134	-1.33391	0.349039	9.33e-06	0.000124726	ENSG00000181513	ACBD4	BRCA, KIRC	2
166.757	-1.57619	0.608147	0.000532469	0.00348512	ENSG00000181790	ADGRB1	BRCA, STAD	2
4545.67	-2.12704	0.28436	6.43e-15	1.73e-12	ENSG00000182022	CHST15	BRCA, KIRC	2
46299.3	-1.27133	0.379408	6.26e-05	0.000602004	ENSG00000182492	BGN	BRCA, LUAD	2
397.117	-2.40069	0.555653	5.7e-07	1.16e-05	ENSG00000182742	HOXB4	BRCA, UCEC	2
222.926	-1.18184	0.456111	0.000920337	0.00543373	ENSG00000182752	PAPPA	BRCA, LGG	2
20.4417	-2.36789	0.957165	0.000229192	0.0017595	ENSG00000182901	RGS7	BRCA, LGG	2
106.252	-1.90321	0.391173	7.27e-08	2.07e-06	ENSG00000182916	TCEAL7	BRCA, STAD	2
831.839	-1.48909	0.450643	5.89e-05	0.000573888	ENSG00000183018	SPNS2	BRCA, KIRC	2
4672.22	-1.07333	0.359897	0.000322579	0.00232607	ENSG00000183087	GAS6	BRCA, LUAD	2
75.1459	-4.54446	0.748401	2.39e-12	2.99e-10	ENSG00000183346	C10orf107	BRCA, LUAD	2
2.77719	-2.10154	1.24856	0.00164025	0.00866318	ENSG00000183535	COL18A1-AS1	BRCA, KIRC	2
49.2712	-2.62783	0.645942	1.11e-06	2.05e-05	ENSG00000183715	OPCML	BRCA, LGG	2
2192.01	-1.95313	0.302077	8.21e-12	8.43e-10	ENSG00000183722	LHFP	BRCA, STAD	2
11.6471	-1.92741	0.843721	0.000723288	0.00447579	ENSG00000184139	RPL7AP28	BRCA, KIRC	2
251.148	-2.80873	0.638552	2.07e-07	4.91e-06	ENSG00000184160	ADRA2C	BRCA, PRAD	2
2914.18	-1.61561	0.772931	0.00185652	0.00958215	ENSG00000184613	NELL2	BRCA, LUAD	2
4892.56	-1.69899	0.473546	1.82e-05	0.000214438	ENSG00000184678	HIST2H2BE	BRCA, KICH	2
172.444	-1.56372	0.634416	0.000772696	0.00471636	ENSG00000184925	LCN12	BRCA, LGG	2
882.216	-1.86925	0.444527	1.46e-06	2.6e-05	ENSG00000185070	FLRT2	BRCA, STAD	2
3.73578	-2.90386	1.34667	0.000192175	0.00152217	ENSG00000185294	SPPL2C	BRCA, LGG	2
2688.36	-2.02934	0.29242	3.34e-13	5.35e-11	ENSG00000185585	OLFML2A	BRCA, KIRC	2
115.066	-1.28235	0.377877	5.27e-05	0.000521309	ENSG00000185614	FAM212A	BRCA, STAD	2
21360.7	-1.14774	0.358769	0.000131556	0.00111137	ENSG00000185630	PBX1	BRCA, STAD	2
232.159	-3.6808	0.498813	5.89e-16	2.07e-13	ENSG00000185761	ADAMTSL5	BRCA, LGG	2
19.1135	-1.95212	0.822937	0.000566467	0.00366267	ENSG00000185933	CALHM1	BRCA, LGG	2
21.6755	-2.25793	0.455458	3.77e-08	1.18e-06	ENSG00000186105	LRRC70	BRCA, KIRC	2
4690.13	-5.87777	1.082	1.28e-10	8.98e-09	ENSG00000186160	CYP4Z1	BRCA, LUAD	2
125.366	-4.27853	0.795243	1.57e-10	1.06e-08	ENSG00000186204	CYP4F12	BRCA, PRAD	2
219.516	-2.6509	0.58891	1.77e-07	4.32e-06	ENSG00000186417	GLDN	BRCA, LUAD	2
11.0291	-2.36635	1.32748	0.000877449	0.00521865	ENSG00000186471	AKAP14	BRCA, LGG	2
425.407	-1.01467	0.32338	0.000215576	0.0016719	ENSG00000186496	ZNF396	BRCA, KIRC	2
873.859	-10.0275	1.41341	4.4e-17	2.02e-14	ENSG00000186526	CYP4F8	BRCA, PRAD	2
664.213	-1.21682	0.264704	3.34e-07	7.35e-06	ENSG00000186594	MIR22HG	BRCA, KICH	2
30.6548	-4.2067	1.26243	1.75e-06	3.03e-05	ENSG00000186732	MPPED1	BRCA, LGG	2
20.7017	-1.99035	0.657685	9.22e-05	0.000832236	ENSG00000186766	FOXI2	BRCA, KIRC	2
3606.96	-1.42164	0.207421	4.93e-13	7.44e-11	ENSG00000186815	TPCN1	BRCA, LGG	2
195.41	-1.41853	0.398438	2.43e-05	0.000272281	ENSG00000186976	EFCAB6	BRCA, KIRC	2
1351.59	-1.24973	0.529408	0.00161358	0.00854414	ENSG00000187017	ESPN	BRCA, KIRC	2
174.325	-1.96595	0.501014	4.32e-06	6.48e-05	ENSG00000187260	WDR86	BRCA, LUAD	2
833.319	-1.17317	0.496188	0.00181528	0.00941107	ENSG00000187391	MAGI2	BRCA, STAD	2
97.5287	-2.17149	0.749563	0.000105838	0.000928976	ENSG00000187398	LUZP2	BRCA, LGG	2
1029.72	-1.53943	0.503151	0.000130597	0.00110456	ENSG00000187486	KCNJ11	BRCA, LGG	2
38.3964	-3.87662	1.13189	1.73e-06	2.99e-05	ENSG00000187492	CDHR4	BRCA, UCEC	2
406.172	-1.50646	0.699652	0.00189328	0.0097354	ENSG00000187634	SAMD11	BRCA, STAD	2
5517.98	-1.77063	0.569227	8.94e-05	0.000810248	ENSG00000187837	HIST1H1C	BRCA, PRAD	2
3.63789	-2.97113	1.29354	0.000130192	0.00110195	ENSG00000187922	LCN10	BRCA, LGG	2
33.3873	-1.90606	0.415609	2.71e-07	6.2e-06	ENSG00000187942	LDLRAD2	BRCA, STAD	2
61.0281	-1.27291	0.369038	4.33e-05	0.000440707	ENSG00000187984	ANKRD19P	BRCA, LUAD	2
40.8321	-2.14572	0.873518	0.000342328	0.00243588	ENSG00000188133	TMEM215	BRCA, LGG	2
6.86877	-1.64064	0.767255	0.001595	0.00846504	ENSG00000188163	FAM166A	BRCA, LUAD	2
254.787	-5.83976	0.944086	1.74e-12	2.29e-10	ENSG00000188175	HEPACAM2	BRCA, KIRC	2
164.532	-1.53748	0.559209	0.000350149	0.0024781	ENSG00000188385	JAKMIP3	BRCA, LGG	2
14.0322	-2.16703	0.615526	1.56e-05	0.000187944	ENSG00000188394	GPR21	BRCA, LGG	2
46.2583	-1.96737	0.710386	0.000198969	0.0015663	ENSG00000188452	CERKL	BRCA, KIRC	2
67.122	-1.23011	0.375749	8.79e-05	0.000799626	ENSG00000188511	C22orf34	BRCA, KIRC	2
18.812	-2.78323	0.884273	2e-05	0.000232301	ENSG00000188523	CFAP77	BRCA, LUAD	2
39.2548	-1.53065	0.414194	1.33e-05	0.000166227	ENSG00000188649	CC2D2B	BRCA, LUAD	2
98.9727	-3.11386	0.87787	3.23e-06	5.07e-05	ENSG00000188869	TMC3	BRCA, LGG	2
1.59728	-2.19683	0.981598	0.000513641	0.00338386	ENSG00000189196	LINC00994	BRCA, LGG	2
3688.55	-5.97321	0.795471	2.38e-16	9.62e-14	ENSG00000196090	PTPRT	BRCA, KICH	2
720.162	-1.98488	0.41815	1.25e-07	3.24e-06	ENSG00000196159	FAT4	BRCA, STAD	2
20.1713	-4.24861	1.0637	1.39e-07	3.54e-06	ENSG00000196277	GRM7	BRCA, LUAD	2
14831.6	-2.08725	0.42738	6.19e-08	1.8e-06	ENSG00000196405	EVL	BRCA, STAD	2
3029.39	-1.42923	0.408762	3.07e-05	0.000330259	ENSG00000196507	TCEAL3	BRCA, STAD	2
1270.79	-1.6446	0.556833	0.000166295	0.00134997	ENSG00000196684	HSH2D	BRCA, PRAD	2
1045.18	-1.36555	0.282339	8.91e-08	2.45e-06	ENSG00000196782	MAML3	BRCA, KIRC	2
21.1955	-2.41366	0.642991	5.03e-06	7.37e-05	ENSG00000197165	SULT1A2	BRCA, LGG	2
402.527	-2.64807	0.452339	1.7e-10	1.13e-08	ENSG00000197168	NEK5	BRCA, KIRC	2
76.3376	-1.48786	0.610606	0.000923424	0.00544677	ENSG00000197181	PIWIL2	BRCA, LGG	2
13810	-1.77693	0.705566	0.000504833	0.00334027	ENSG00000197249	SERPINA1	BRCA, KIRC	2
58.8564	-3.96957	0.60313	1.2e-13	2.29e-11	ENSG00000197301	RP11-366L20.2	BRCA, LAML	2
1081.1	-1.18315	0.307189	9.99e-06	0.000132176	ENSG00000197461	PDGFA	BRCA, STAD	2
16.1362	-1.32064	0.459554	0.000306756	0.00223276	ENSG00000197465	GYPE	BRCA, KIRC	2
5393.19	-2.22738	0.399909	1.6e-09	7.82e-08	ENSG00000197496	SLC2A10	BRCA, KIRP	2
2.88755	-2.32085	1.02534	0.000394661	0.00272531	ENSG00000197585	AC107218.3	BRCA, KIRC	2
671.873	-1.21197	0.478416	0.00104086	0.00599872	ENSG00000197635	DPP4	BRCA, KIRC	2
264.807	-2.38488	0.465992	1.47e-08	5.24e-07	ENSG00000197748	CFAP43	BRCA, KIRC	2
2005.05	-2.21733	0.637777	1.7e-05	0.000202343	ENSG00000197766	CFD	BRCA, PRAD	2
195.542	-1.90979	0.314804	1.01e-10	7.34e-09	ENSG00000197776	KLHDC1	BRCA, STAD	2
47.9564	-2.6322	0.474461	1.01e-09	5.26e-08	ENSG00000197815	RP1-253P7.4	BRCA, LUAD	2
593.773	-1.67496	0.377031	5.46e-07	1.12e-05	ENSG00000197859	ADAMTSL2	BRCA, LUAD	2
60.0334	-1.52814	0.386726	4.77e-06	7.05e-05	ENSG00000197927	C2orf27A	BRCA, LGG	2
308.34	-1.75931	0.344755	2.23e-08	7.58e-07	ENSG00000198108	CHSY3	BRCA, LUAD	2
6.33833	-1.84756	0.847903	0.00104481	0.00601481	ENSG00000198570	RD3	BRCA, LGG	2
92.0359	-1.18432	0.438494	0.000653707	0.00412263	ENSG00000198673	FAM19A2	BRCA, LGG	2
113.932	-2.55901	1.85897	0.000980206	0.00571549	ENSG00000198681	MAGEA1	BRCA, HNSC	2
115.324	-1.19889	0.513514	0.0018877	0.00971341	ENSG00000198796	ALPK2	BRCA, KIRC	2
88.1193	-1.06931	0.412377	0.00112981	0.00641374	ENSG00000198835	GJC2	BRCA, KIRC	2
23.8614	-21.2935	3.61224	2.46e-10	1.55e-08	ENSG00000200312	RN7SKP255	BRCA, KIRC	2
4.43094	-2.30818	0.82328	0.000111329	0.00096939	ENSG00000200356	RNU6-833P	BRCA, LGG	2
10.6559	-2.59677	1.52142	0.000663305	0.00416845	ENSG00000201098	RNY1	BRCA, LUAD	2
4.48596	-2.85686	1.14963	0.000101563	0.000898241	ENSG00000201496	RN7SKP275	BRCA, KIRC	2
2385.55	-6.04853	0.711533	9.16e-20	7.09e-17	ENSG00000203697	CAPN8	BRCA, LGG	2
7.60019	-1.48673	0.614905	0.000974332	0.0056857	ENSG00000203756	TMEM244	BRCA, LGG	2
364.187	-2.44716	0.786072	3.8e-05	0.000396045	ENSG00000203867	RBM20	BRCA, STAD	2
24.3597	-1.80262	0.802286	0.000960248	0.00561659	ENSG00000204065	TCEAL5	BRCA, STAD	2
3.03498	-2.3823	0.941327	0.000195953	0.00154616	ENSG00000204071	TCEAL6	BRCA, LGG	2
46.5606	-2.09226	0.593853	1.67e-05	0.000199956	ENSG00000204241	RP11-713P17.3	BRCA, LGG	2
453.946	-2.11163	0.303451	2.85e-13	4.71e-11	ENSG00000204381	LAYN	BRCA, STAD	2
7762.9	-5.98493	0.617136	1.64e-24	2.64e-21	ENSG00000204385	SLC44A4	BRCA, KIRC	2
29.7271	-5.76811	1.67194	5.46e-07	1.12e-05	ENSG00000204511	MCCD1	BRCA, KICH	2
3.50696	-1.93012	0.895844	0.000962153	0.00562508	ENSG00000204625	HCG9	BRCA, KIRC	2
268.39	-5.94692	1.03502	2.38e-11	2.11e-09	ENSG00000204740	MALRD1	BRCA, STAD	2
140.114	-1.30869	0.404872	9.17e-05	0.000828174	ENSG00000204815	TTC25	BRCA, KIRC	2
167.342	-4.21109	1.00796	6.56e-08	1.89e-06	ENSG00000204936	CD177	BRCA, LGG	2
8.68092	-2.32129	0.766757	5.9e-05	0.000574282	ENSG00000205018	RP11-830F9.6	BRCA, LGG	2
6.12395	-2.15171	0.852217	0.000287762	0.00212067	ENSG00000205037	RP11-863P13.4	BRCA, LGG	2
15.8065	-1.44944	0.661614	0.00187821	0.00967128	ENSG00000205277	MUC12	BRCA, LUAD	2
208.829	-6.63365	1.14592	2.12e-11	1.91e-09	ENSG00000205592	MUC19	BRCA, LUAD	2
4176.39	-1.20797	0.369736	9.31e-05	0.00083961	ENSG00000205730	ITPRIPL2	BRCA, LAML	2
176.575	-1.50107	0.623966	0.000987919	0.00575054	ENSG00000206384	COL6A6	BRCA, LUAD	2
96.9929	-1.28741	0.34185	1.23e-05	0.00015595	ENSG00000206561	COLQ	BRCA, LUAD	2
746.746	-3.53514	0.922755	5.88e-07	1.19e-05	ENSG00000211452	DIO1	BRCA, LUAD	2
32.9733	-2.45959	1.3862	0.000756437	0.00464074	ENSG00000212402	SNORA74B	BRCA, PRAD	2
48.8378	-3.72964	1.42417	2.32e-05	0.000261971	ENSG00000212464	SNORA12	BRCA, PRAD	2
30.7638	-1.49716	0.535856	0.000319655	0.00230722	ENSG00000212743	RP11-563J2.3	BRCA, LGG	2
159.333	-1.65471	0.489918	4e-05	0.000412722	ENSG00000213145	CRIP1	BRCA, LUAD	2
59.1911	-2.15394	0.603668	1.34e-05	0.000167252	ENSG00000213171	LINGO4	BRCA, KIRC	2
465.847	-1.54998	0.514215	0.000150058	0.00124154	ENSG00000213366	GSTM2	BRCA, STAD	2
25.1707	-3.57598	0.900971	3.2e-07	7.09e-06	ENSG00000213424	KRT222	BRCA, LGG	2
3824.64	-1.14421	0.28169	4.36e-06	6.53e-05	ENSG00000213626	LBH	BRCA, KIRC	2
3178.56	-1.42601	0.396663	2.12e-05	0.000242831	ENSG00000213694	S1PR3	BRCA, STAD	2
3325.27	-1.48363	0.273839	4e-09	1.74e-07	ENSG00000213949	ITGA1	BRCA, KIRC	2
18.4313	-1.19949	0.464487	0.000917169	0.00541933	ENSG00000213996	TM6SF2	BRCA, KIRC	2
383.738	-3.11365	0.626227	7.64e-09	3.07e-07	ENSG00000214313	AZGP1P1	BRCA, PRAD	2
14663.8	-2.13089	0.469365	2.97e-07	6.67e-06	ENSG00000214530	STARD10	BRCA, KICH	2
946.568	-2.70633	0.472561	3.17e-10	1.93e-08	ENSG00000214548	MEG3	BRCA, LUAD	2
15.8635	-3.05854	0.878095	4.4e-06	6.57e-05	ENSG00000214814	FER1L6	BRCA, KICH	2
2.62976	-2.0215	1.12641	0.00161497	0.00854983	ENSG00000214942	AC113167.1	BRCA, LGG	2
10.8257	-1.86636	0.728342	0.000398159	0.00274844	ENSG00000215475	SIAH3	BRCA, UCEC	2
73.224	-3.2828	0.553915	2.63e-11	2.29e-09	ENSG00000215912	TTC34	BRCA, LUAD	2
65.204	-5.64651	1.26937	1.38e-08	5.01e-07	ENSG00000218357	LL22NC03-75H12.2	BRCA, LUAD	2
1.39492	-1.82395	0.950703	0.00187265	0.00964833	ENSG00000219222	RPL12P47	BRCA, LGG	2
3528.99	-1.00006	0.251127	8.45e-06	0.000114835	ENSG00000220205	VAMP2	BRCA, LGG	2
17.8897	-1.3787	0.613249	0.00179891	0.00934449	ENSG00000222046	DCDC2B	BRCA, LUAD	2
2.92671	-2.55006	0.910318	7.63e-05	0.000710538	ENSG00000222872	RNU4-78P	BRCA, LGG	2
2.45942	-3.11603	1.04825	1.95e-05	0.000227831	ENSG00000223318	RNA5SP111	BRCA, KIRC	2
12.8572	-1.99123	0.81597	0.00045273	0.00304926	ENSG00000223561	AC003090.1	BRCA, STAD	2
7.11021	-2.97792	1.41735	0.000192319	0.00152298	ENSG00000223564	CYP4F32P	BRCA, LUAD	2
34.2856	-1.58075	0.505462	0.000100336	0.00089115	ENSG00000223652	AC106786.1	BRCA, LUAD	2
1.76021	-2.16775	1.10133	0.000918277	0.00542416	ENSG00000223727	AC026188.1	BRCA, KIRC	2
21.0638	-1.55106	0.515604	0.00015288	0.00125922	ENSG00000223923	AC010136.2	BRCA, KIRC	2
2319.54	-1.24772	0.444498	0.000421864	0.00287097	ENSG00000224078	SNHG14	BRCA, KIRC	2
41.9983	-22.2994	1.94375	4.53e-31	1.53e-27	ENSG00000224223	VSTM2A-OT1	BRCA, LGG	2
66.64	-1.80351	0.382314	1.5e-07	3.78e-06	ENSG00000224376	AC017104.6	BRCA, LUAD	2
132.112	-1.23364	0.391044	0.000133738	0.00112575	ENSG00000224383	PRR29	BRCA, KIRC	2
10.7816	-1.35292	0.489776	0.000419727	0.00286133	ENSG00000224479	AC136289.1	BRCA, LGG	2
66.7	-1.02094	0.405972	0.00158151	0.0084091	ENSG00000224897	POT1-AS1	BRCA, LGG	2
6.86296	-2.10364	0.91164	0.000516026	0.00339379	ENSG00000225106	RP11-429E11.2	BRCA, LGG	2
11.1726	-4.40415	1.04332	4.76e-08	1.45e-06	ENSG00000225179	LINC00457	BRCA, LGG	2
4.19062	-2.48475	1.22526	0.000475545	0.00317873	ENSG00000225300	RP11-1086F11.1	BRCA, STAD	2
13.1679	-2.20823	0.487466	2.9e-07	6.54e-06	ENSG00000225399	RP11-3B7.1	BRCA, STAD	2
28.4051	-2.5001	0.631244	2.07e-06	3.47e-05	ENSG00000225649	AC064875.2	BRCA, KIRC	2
12.3251	-2.22102	1.07932	0.000707969	0.00439416	ENSG00000225790	RP11-2L8.1	BRCA, KIRC	2
21.8762	-2.07508	0.781241	0.000232271	0.00177833	ENSG00000225950	NTF4	BRCA, PRAD	2
20.048	-1.83928	0.712736	0.00039363	0.0027192	ENSG00000226051	ZNF503-AS1	BRCA, PRAD	2
19.5982	-2.14939	0.598442	1.24e-05	0.000157285	ENSG00000226194	RP1-137D17.1	BRCA, LUAD	2
26.6082	-3.20258	1.17153	3.31e-05	0.000351716	ENSG00000226321	CROCC2	BRCA, LUAD	2
9.75425	-2.58638	1.0469	0.000161379	0.00131784	ENSG00000226409	RP11-735G4.1	BRCA, LGG	2
25.8074	-1.58318	0.425057	1.15e-05	0.000147759	ENSG00000226469	ADAM1B	BRCA, KICH	2
6.51461	-1.68665	0.692099	0.000707173	0.00439068	ENSG00000226571	RP11-445F6.2	BRCA, LUAD	2
24.1628	-1.39714	0.426162	7.04e-05	0.00066441	ENSG00000226578	RP11-258F22.1	BRCA, KIRC	2
14.7585	-1.83523	0.457681	3.31e-06	5.17e-05	ENSG00000226823	SUGT1P	BRCA, STAD	2
20.2055	-2.98152	1.22731	9.57e-05	0.000857105	ENSG00000226876	RP11-36N20.1	BRCA, COAD	2
54.1783	-1.64013	0.573307	0.000222856	0.0017195	ENSG00000226891	LINC01359	BRCA, LGG	2
988.169	-1.03523	0.365367	0.000572495	0.00369428	ENSG00000227063	RPL41P1	BRCA, UCEC	2
38.4396	-3.20862	1.18545	3.52e-05	0.00037068	ENSG00000227170	AF178030.2	BRCA, UCEC	2
17.4953	-1.83641	0.58929	8.24e-05	0.000758427	ENSG00000227467	LINC01537	BRCA, LGG	2
34.0188	-2.1857	0.3982	2.58e-09	1.19e-07	ENSG00000227502	LINC01268	BRCA, KIRC	2
11.7108	-3.09673	1.19861	5.62e-05	0.000550142	ENSG00000227579	RP1-35C21.2	BRCA, LAML	2
110.596	-1.41696	0.400601	2.66e-05	0.000293202	ENSG00000227719	AC006042.6	BRCA, KICH	2
27.3625	-2.45928	1.08455	0.000310164	0.00225228	ENSG00000228044	RP4-781K5.4	BRCA, LGG	2
463.309	-4.58517	0.838788	8.57e-11	6.36e-09	ENSG00000228221	LINC00578	BRCA, STAD	2
7.25993	-2.37089	1.11285	0.000475059	0.0031772	ENSG00000228293	RP4-686C3.7	BRCA, LGG	2
5.23199	-3.33473	1.30197	4.29e-05	0.000437109	ENSG00000228358	AC113617.1	BRCA, LGG	2
14.6312	-3.86385	1.72654	4.96e-05	0.000496335	ENSG00000228723	SRGAP3-AS2	BRCA, UCEC	2
45.0834	-2.36618	0.50816	1.38e-07	3.51e-06	ENSG00000228748	RP13-39P12.3	BRCA, LGG	2
7.27689	-3.47031	0.968789	1.64e-06	2.86e-05	ENSG00000228950	AC023137.2	BRCA, LGG	2
26.2516	-5.2343	1.43605	3.43e-07	7.53e-06	ENSG00000229028	KRT223P	BRCA, KIRC	2
10.871	-3.04132	0.813847	1.86e-06	3.18e-05	ENSG00000229051	RP5-952N6.1	BRCA, KIRC	2
60.6816	-2.70325	0.483811	7.03e-10	3.87e-08	ENSG00000229056	AC020571.3	BRCA, PRAD	2
22.494	-2.11115	0.732432	0.000119907	0.00102983	ENSG00000229108	MEOX2-AS1	BRCA, LUAD	2
26.1721	-1.38044	0.480383	0.000284485	0.00210194	ENSG00000229109	RP11-439K3.1	BRCA, KIRC	2
42.1571	-1.20886	0.399469	0.000216907	0.00167976	ENSG00000229321	AC008269.2	BRCA, KIRC	2
16.9331	-1.34794	0.398251	5.04e-05	0.000502913	ENSG00000229671	LINC01150	BRCA, LUAD	2
12.0421	-2.80573	0.739319	2.29e-06	3.78e-05	ENSG00000230118	AC092569.2	BRCA, LUAD	2
93.6616	-2.93693	0.498777	7.39e-11	5.56e-09	ENSG00000230148	HOXB-AS1	BRCA, UCEC	2
19.7925	-2.43314	0.778276	3.74e-05	0.000390557	ENSG00000230387	RP4-737E23.2	BRCA, LGG	2
2116.11	-1.19357	0.353197	6.31e-05	0.000605769	ENSG00000230590	FTX	BRCA, STAD	2
31.8345	-1.60657	0.562512	0.00023427	0.00178999	ENSG00000230953	RP4-631H13.6	BRCA, KIRC	2
23.9628	-2.67785	1.09939	0.000150608	0.00124437	ENSG00000231133	HAR1B	BRCA, LUAD	2
32.3906	-2.27277	0.70415	3.5e-05	0.000368844	ENSG00000231437	RP11-88H9.2	BRCA, LUAD	2
134.531	-2.19227	0.635008	1.9e-05	0.000222567	ENSG00000231852	CYP21A2	BRCA, LUAD	2
4.35058	-1.702	0.630848	0.000337672	0.00240711	ENSG00000231948	HS1BP3-IT1	BRCA, KIRC	2
25.8979	-1.28013	0.417954	0.000172239	0.00138942	ENSG00000232021	LEF1-AS1	BRCA, KICH	2
19.7411	-2.51222	0.872385	6.59e-05	0.000627958	ENSG00000232079	AL035610.1	BRCA, KIRC	2
37.9983	-1.32593	0.456241	0.000273997	0.00203619	ENSG00000232284	GNG12-AS1	BRCA, LUAD	2
5.29289	-2.85674	1.20894	0.000133778	0.00112583	ENSG00000232306	AC012485.2	BRCA, KIRC	2
25.6463	-1.23701	0.415304	0.000243988	0.00185017	ENSG00000232310	RP11-557H15.4	BRCA, LUAD	2
46.3856	-2.74092	0.508842	1.96e-09	9.41e-08	ENSG00000232354	VIPR1-AS1	BRCA, LUAD	2
58.9706	-22.7687	1.09286	5.2e-97	1.93e-92	ENSG00000232400	RAD17P1	BRCA, LUAD	2
38.2227	-4.43098	0.777067	2.3e-11	2.05e-09	ENSG00000232415	CTB-51J22.1	BRCA, LUAD	2
11.486	-1.9204	0.661269	0.000143811	0.00119645	ENSG00000232682	RP11-388P9.2	BRCA, KIRC	2
311.692	-1.05738	0.312206	7.95e-05	0.00073487	ENSG00000232859	LYRM9	BRCA, KIRC	2
212.47	-1.70054	0.353284	9.51e-08	2.59e-06	ENSG00000233006	AC034220.3	BRCA, STAD	2
120.136	-7.27256	1.35074	1.48e-10	1.02e-08	ENSG00000233041	PHGR1	BRCA, TGCT	2
164.598	-3.10072	0.407137	3.57e-16	1.33e-13	ENSG00000233117	LINC00702	BRCA, STAD	2
146.993	-5.53043	1.08784	7.09e-10	3.89e-08	ENSG00000233508	RP1-269M15.3	BRCA, LGG	2
245.709	-1.17685	0.465095	0.00111416	0.00633943	ENSG00000233608	TWIST2	BRCA, STAD	2
3987.6	-5.02247	0.900845	4.65e-11	3.71e-09	ENSG00000233622	CYP2T1P	BRCA, KICH	2
36.4568	-2.41563	0.586435	1.27e-06	2.29e-05	ENSG00000233860	RP11-359D14.2	BRCA, LUAD	2
36.6692	-3.475	0.68712	2.4e-09	1.13e-07	ENSG00000233968	RP11-354E11.2	BRCA, LUAD	2
29.1552	-1.47054	0.677718	0.00191833	0.00984106	ENSG00000234156	RP11-64P14.7	BRCA, KICH	2
104.634	-1.09457	0.412764	0.000897367	0.00531415	ENSG00000234290	AC116366.6	BRCA, STAD	2
14.2386	-2.74288	0.808429	1.01e-05	0.000133004	ENSG00000234459	AC002064.4	BRCA, KIRC	2
30.755	-1.21562	0.396227	0.000185953	0.00147887	ENSG00000234500	GS1-124K5.10	BRCA, STAD	2
83.6605	-5.1991	0.792406	1.19e-13	2.29e-11	ENSG00000235049	LINC00940	BRCA, LUAD	2
163.808	-1.26892	0.45249	0.00041241	0.00282475	ENSG00000235169	SMIM1	BRCA, KIRC	2
12.8702	-2.90294	1.07365	5.57e-05	0.000545601	ENSG00000235269	AL162759.1	BRCA, LUAD	2
9.78394	-1.67432	0.700073	0.000809981	0.00489571	ENSG00000235366	LINC01055	BRCA, LGG	2
198.418	-1.34662	0.377976	2.58e-05	0.000285606	ENSG00000235531	MSC-AS1	BRCA, KIRP	2
644.57	-8.35234	0.957289	5e-21	5.47e-18	ENSG00000235584	AC008268.1	BRCA, LUAD	2
4.45981	-2.65346	1.30246	0.000354637	0.00250144	ENSG00000235711	ANKRD34C	BRCA, LGG	2
8581.09	-1.80607	0.345037	1.13e-08	4.24e-07	ENSG00000235750	KIAA0040	BRCA, KIRC	2
3.60153	-1.85181	0.991394	0.00195655	0.00999983	ENSG00000235782	RP3-333A15.1	BRCA, KIRC	2
48.4134	-1.46362	0.590388	0.000846993	0.00507486	ENSG00000235865	GSN-AS1	BRCA, STAD	2
115.608	-3.14513	0.683854	4.34e-08	1.34e-06	ENSG00000235947	EGOT	BRCA, KIRC	2
209.726	-3.57711	0.865766	1.63e-07	4.04e-06	ENSG00000235978	AC018816.3	BRCA, STAD	2
40.1926	-2.23303	0.778752	0.000105049	0.000923572	ENSG00000236039	AC017060.1	BRCA, LUAD	2
30.797	-1.49684	0.691894	0.00187308	0.00964883	ENSG00000236283	AC013463.2	BRCA, KICH	2
58.5422	-2.99113	0.983085	1.94e-05	0.000226269	ENSG00000236333	TRHDE-AS1	BRCA, LGG	2
247.504	-1.00782	0.377745	0.00102624	0.00593364	ENSG00000236830	CBR3-AS1	BRCA, KICH	2
7.33041	-1.66358	0.549866	0.000129902	0.00110044	ENSG00000236963	LINC01141	BRCA, KIRC	2
323.999	-1.14881	0.409685	0.000501289	0.00332333	ENSG00000237187	NR2F1-AS1	BRCA, STAD	2
20.7324	-4.6346	1.53882	3.59e-06	5.54e-05	ENSG00000237223	SULT1C2P1	BRCA, KIRC	2
10.4336	-2.07827	0.721017	0.000125363	0.00106905	ENSG00000237234	RP1-142L7.5	BRCA, LUAD	2
363.884	-2.08882	0.671048	6.31e-05	0.00060611	ENSG00000237361	TUSC8	BRCA, LGG	2
7.1787	-1.81781	0.776709	0.000749882	0.00461145	ENSG00000237429	RP1-159A19.4	BRCA, LGG	2
16.053	-1.53687	0.481482	8.38e-05	0.000768315	ENSG00000237529	RP11-439K3.3	BRCA, KIRC	2
13.8561	-1.02947	0.393958	0.00115642	0.00654185	ENSG00000239282	GATSL3	BRCA, LGG	2
167.415	-1.0434	0.4131	0.00145862	0.00789684	ENSG00000239467	AC007405.6	BRCA, KIRC	2
28.4223	-1.06991	0.430298	0.00155045	0.00826876	ENSG00000239827	SUGT1P3	BRCA, LGG	2
60.8327	-5.36317	1.43239	2.32e-07	5.42e-06	ENSG00000240253	FAR2P3	BRCA, LGG	2
46.0321	-1.37244	0.616373	0.00192243	0.00985617	ENSG00000240563	L1TD1	BRCA, LUAD	2
2.06167	-2.03739	1.23117	0.00192774	0.00987842	ENSG00000241101	PRICKLE2-AS2	BRCA, LGG	2
6.48945	-2.40326	0.866569	0.000103848	0.000914745	ENSG00000241186	TDGF1	BRCA, LGG	2
82.415	-1.98031	0.915427	0.00086798	0.00517436	ENSG00000241244	IGKV1D-16	BRCA, LUAD	2
5.93088	-1.49255	0.634057	0.00115018	0.00651288	ENSG00000241416	KRT8P13	BRCA, LGG	2
7.57502	-1.73804	0.758071	0.000948878	0.00556173	ENSG00000241529	RN7SL767P	BRCA, STAD	2
8.97537	-3.02376	1.05611	3.04e-05	0.000327982	ENSG00000241720	RP4-735C1.4	BRCA, LGG	2
9.35713	-1.77488	0.754173	0.000773718	0.00472103	ENSG00000242267	SKINT1L	BRCA, LUAD	2
6.29695	-2.34097	0.895763	0.000171712	0.00138577	ENSG00000242767	ZBTB20-AS4	BRCA, KIRC	2
248.526	-3.87652	1.34005	9.42e-06	0.000125645	ENSG00000243064	ABCC13	BRCA, LUAD	2
8.94523	-2.06726	0.720555	0.000132115	0.00111537	ENSG00000243083	LINC00870	BRCA, LGG	2
[truncated: 7,781 more rows]
