# Supplementary material for: Pan-cancer analysis of telomere maintenance mechanisms
Source: J Biol Chem. 2024 May 18;300(6):107392. doi: 10.1016/j.jbc.2024.107392 (PMC11225560; doi:10.1016/j.jbc.2024.107392)
Supplement: Table S4 [file mmc4.xlsx]

## Sheet: Pan_cancer_ALT_high_TEL_high_up
baseMean	log2FoldChange	lfcSE	pvalue	padj	GENEID	SYMBOL	cancer_list	Frequency
1556.24	1.77127	0.791103	6.46e-05	0.00779186	ENSG00000071539	TRIP13	BLCA, BRCA, ESCA, KICH, KIRC, LGG, LUAD, PRAD	8
4810.2	2.20385	0.379788	4.35e-10	2.55e-08	ENSG00000088325	TPX2	BRCA, KICH, KIRC, LGG, LUAD, LUSC, PRAD, STAD	8
7629.8	1.39215	0.277878	3.63e-08	1.15e-06	ENSG00000166508	MCM7	BRCA, KICH, KIRC, LGG, LUAD, LUSC, PAAD, SKCM	8
604.537	1.8027	0.335006	5.16e-09	2.18e-07	ENSG00000051180	RAD51	BRCA, KICH, KIRC, LGG, LUAD, PRAD, STAD	7
520.487	1.52138	0.386776	5.16e-06	7.52e-05	ENSG00000051341	POLQ	BRCA, KICH, KIRC, LGG, LUAD, PRAD, STAD	7
862.713	2.82729	0.43771	2.71e-12	3.33e-10	ENSG00000065328	MCM10	BRCA, KICH, KIRC, LGG, LUAD, PRAD, STAD	7
2001.31	2.01466	0.426854	1.4e-07	3.55e-06	ENSG00000066279	ASPM	BRCA, KICH, KIRC, LGG, LUAD, PRAD, STAD	7
832.803	1.45148	0.362846	4.06e-06	6.14e-05	ENSG00000072571	HMMR	BRCA, KICH, KIRC, LGG, LUAD, PRAD, STAD	7
778.316	2.12584	0.383331	1.97e-09	9.43e-08	ENSG00000075218	GTSE1	BRCA, KICH, KIRC, LGG, LUAD, PRAD, STAD	7
415.408	2.26564	0.379509	1.54e-10	1.05e-08	ENSG00000085840	ORC1	BRCA, KICH, KIRC, LGG, LUAD, PRAD, STAD	7
320.603	2.52458	0.374028	7.45e-13	1.06e-10	ENSG00000085999	RAD54L	BRCA, KICH, KIRC, LGG, LUAD, PRAD, STAD	7
660.388	1.84179	0.401383	2.73e-07	6.22e-06	ENSG00000093009	CDC45	BRCA, KICH, KIRC, LGG, LUAD, PRAD, STAD	7
1406.39	1.48142	0.386121	7.83e-06	0.00010786	ENSG00000101412	E2F1	BRCA, KICH, KIRC, LGG, LUAD, PRAD, STAD	7
8842.4	1.42093	0.318654	5.39e-07	1.11e-05	ENSG00000104738	MCM4	BRCA, KICH, KIRC, LGG, LUAD, PRAD, STAD	7
1012.2	2.09053	0.380948	2.76e-09	1.26e-07	ENSG00000109805	NCAPG	BRCA, KICH, KIRC, LGG, LUAD, PRAD, STAD	7
763.072	2.20747	0.344475	1.08e-11	1.06e-09	ENSG00000111247	RAD51AP1	BRCA, KICH, KIRC, LGG, LUAD, PRAD, STAD	7
1815.38	1.85176	0.394858	1.7e-07	4.19e-06	ENSG00000112984	KIF20A	BRCA, KICH, KIRC, LGG, LUAD, PRAD, STAD	7
3773.26	1.44258	0.323224	5.24e-07	1.08e-05	ENSG00000113368	LMNB1	BRCA, KICH, KIRC, LGG, LUAD, PRAD, STAD	7
7038.65	1.63172	0.39765	2.43e-06	3.98e-05	ENSG00000117724	CENPF	BRCA, KICH, KIRC, LGG, LUAD, PRAD, STAD	7
763.655	2.08117	0.440373	1.31e-07	3.37e-06	ENSG00000118193	KIF14	BRCA, KICH, KIRC, LGG, LUAD, PRAD, STAD	7
535.161	1.94559	0.366513	7.6e-09	3.06e-07	ENSG00000121621	KIF18A	BRCA, KICH, KIRC, LGG, LUAD, PRAD, STAD	7
1098.65	2.31191	0.385234	1.22e-10	8.61e-09	ENSG00000126787	DLGAP5	BRCA, KICH, KIRC, LGG, LUAD, PRAD, STAD	7
261.757	2.2318	0.357171	2.9e-11	2.5e-09	ENSG00000127423	AUNIP	BRCA, KICH, KIRC, LGG, LUAD, PRAD, STAD	7
459.36	2.5041	0.400742	2.03e-11	1.84e-09	ENSG00000129195	FAM64A	BRCA, KICH, KIRC, LGG, LUAD, PRAD, STAD	7
267.59	2.22903	0.391717	8.11e-10	4.38e-08	ENSG00000129810	SGO1	BRCA, KICH, KIRC, LGG, LUAD, PRAD, STAD	7
3148.16	1.46565	0.320196	3.04e-07	6.79e-06	ENSG00000134057	CCNB1	BRCA, KICH, KIRC, LGG, LUAD, PRAD, STAD	7
1418.15	2.3748	0.364489	4.49e-12	5.16e-10	ENSG00000134690	CDCA8	BRCA, KICH, KIRC, LGG, LUAD, PRAD, STAD	7
1673.65	1.94959	0.329148	2.39e-10	1.52e-08	ENSG00000137807	KIF23	BRCA, KICH, KIRC, LGG, LUAD, PRAD, STAD	7
898.564	1.23589	0.373047	7.55e-05	0.000704282	ENSG00000137812	KNL1	BRCA, KICH, KIRC, LGG, LUAD, PRAD, STAD	7
2405.19	1.58104	0.331361	1.17e-07	3.06e-06	ENSG00000138160	KIF11	BRCA, KICH, KIRC, LGG, LUAD, PRAD, STAD	7
1455.16	1.94405	0.400002	7.39e-08	2.09e-06	ENSG00000138180	CEP55	BRCA, KICH, KIRC, LGG, LUAD, PRAD, STAD	7
1240.7	2.04518	0.369999	2.26e-09	1.07e-07	ENSG00000138778	CENPE	BRCA, KICH, KIRC, LGG, LUAD, PRAD, STAD	7
726.214	1.51239	0.333047	3.56e-07	7.75e-06	ENSG00000139618	BRCA2	BRCA, KICH, KIRC, LGG, LUAD, PRAD, STAD	7
2386.07	1.68854	0.298801	1.12e-09	5.76e-08	ENSG00000140525	FANCI	BRCA, KICH, KIRC, LGG, LUAD, PRAD, STAD	7
558.203	2.17771	0.40176	3.76e-09	1.65e-07	ENSG00000140534	TICRR	BRCA, KICH, KIRC, LGG, LUAD, PRAD, STAD	7
704.356	1.42217	0.309727	2.88e-07	6.52e-06	ENSG00000142731	PLK4	BRCA, KICH, KIRC, LGG, LUAD, PRAD, STAD	7
1551.79	2.35704	0.394369	1.33e-10	9.22e-09	ENSG00000142945	KIF2C	BRCA, KICH, KIRC, LGG, LUAD, PRAD, STAD	7
1081.72	1.86912	0.425969	6.67e-07	1.33e-05	ENSG00000143228	NUF2	BRCA, KICH, KIRC, LGG, LUAD, PRAD, STAD	7
1849.25	1.22074	0.375577	9.7e-05	0.000867485	ENSG00000143476	DTL	BRCA, KICH, KIRC, LGG, LUAD, PRAD, STAD	7
1313.18	2.02977	0.380259	6.35e-09	2.61e-07	ENSG00000145386	CCNA2	BRCA, KICH, KIRC, LGG, LUAD, PRAD, STAD	7
247.561	2.24837	0.389597	5.03e-10	2.9e-08	ENSG00000146410	MTFR2	BRCA, KICH, KIRC, LGG, LUAD, PRAD, STAD	7
1750.34	2.01836	0.387421	1.25e-08	4.61e-07	ENSG00000146670	CDCA5	BRCA, KICH, KIRC, LGG, LUAD, PRAD, STAD	7
6313.87	1.85244	0.405758	3.03e-07	6.77e-06	ENSG00000148773	MKI67	BRCA, KICH, KIRC, LGG, LUAD, PRAD, STAD	7
1012.21	1.87407	0.336849	1.9e-09	9.16e-08	ENSG00000149554	CHEK1	BRCA, KICH, KIRC, LGG, LUAD, PRAD, STAD	7
1514.56	2.25938	0.374616	1.07e-10	7.73e-09	ENSG00000157456	CCNB2	BRCA, KICH, KIRC, LGG, LUAD, PRAD, STAD	7
831.275	1.34812	0.281655	1.16e-07	3.04e-06	ENSG00000163535	SGO2	BRCA, KICH, KIRC, LGG, LUAD, PRAD, STAD	7
1506.46	1.83212	0.323827	1.11e-09	5.74e-08	ENSG00000164109	MAD2L1	BRCA, KICH, KIRC, LGG, LUAD, PRAD, STAD	7
526.076	2.06639	0.34347	1.34e-10	9.22e-09	ENSG00000165490	DDIAS	BRCA, KICH, KIRC, LGG, LUAD, PRAD, STAD	7
401.156	1.1979	0.387855	0.000178153	0.00142845	ENSG00000166803	KIAA0101	BRCA, KICH, KIRC, LGG, LUAD, PRAD, STAD	7
1480.93	1.88355	0.386287	6.93e-08	1.99e-06	ENSG00000166851	PLK1	BRCA, KICH, KIRC, LGG, LUAD, PRAD, STAD	7
671.466	1.72857	0.386492	4.72e-07	9.89e-06	ENSG00000169607	CKAP2L	BRCA, KICH, KIRC, LGG, LUAD, PRAD, STAD	7
163.612	1.96569	0.35664	2.52e-09	1.17e-07	ENSG00000177602	GSG2	BRCA, KICH, KIRC, LGG, LUAD, PRAD, STAD	7
429.958	1.75171	0.365387	1.04e-07	2.79e-06	ENSG00000186871	ERCC6L	BRCA, KICH, KIRC, LGG, LUAD, PRAD, STAD	7
83.9784	2.20249	0.416945	7.67e-09	3.08e-07	ENSG00000196550	FAM72A	BRCA, KICH, KIRC, LGG, LUAD, PRAD, STAD	7
960.047	1.6952	0.346079	6.26e-08	1.82e-06	ENSG00000198826	ARHGAP11A	BRCA, KICH, KIRC, LGG, LUAD, PRAD, STAD	7
1331.12	1.69946	0.372635	3.17e-07	7.03e-06	ENSG00000276043	UHRF1	BRCA, KICH, KIRC, LGG, LUAD, PRAD, STAD	7
660.202	1.63776	0.436128	9.95e-06	0.000131692	ENSG00000007968	E2F2	BRCA, KICH, KIRC, LGG, LUAD, STAD	6
6187.52	1.82265	0.267773	8.22e-13	1.15e-10	ENSG00000010292	NCAPD2	BRCA, KICH, KIRC, LGG, LUAD, PRAD	6
732.913	2.19038	0.428246	1.84e-08	6.38e-07	ENSG00000024526	DEPDC1	BRCA, KICH, KIRC, LGG, LUAD, STAD	6
378.824	1.78968	0.3916	3e-07	6.72e-06	ENSG00000035499	DEPDC1B	BRCA, KICH, KIRC, LGG, LUAD, STAD	6
1608.64	2.04954	0.469006	6.61e-07	1.32e-05	ENSG00000068489	PRR11	BRCA, KICH, KIRC, LGG, LUAD, PRAD	6
1992.32	1.87239	0.341213	2.9e-09	1.32e-07	ENSG00000073111	MCM2	BRCA, KICH, KIRC, LGG, LUAD, STAD	6
4096.75	1.36042	0.257296	8.4e-09	3.33e-07	ENSG00000076003	MCM6	BRCA, KICH, KIRC, LGG, LUAD, PRAD	6
1861.65	1.25954	0.378777	6.98e-05	0.000659964	ENSG00000076382	SPAG5	BRCA, KICH, LGG, LUAD, PRAD, STAD	6
1436.19	1.90709	0.358023	6.92e-09	2.82e-07	ENSG00000077152	UBE2T	BRCA, KICH, KIRC, LGG, LUAD, STAD	6
988.507	2.11581	0.391108	4.15e-09	1.8e-07	ENSG00000080986	NDC80	BRCA, KICH, KIRC, LGG, LUAD, STAD	6
1578.25	1.78089	0.381722	1.93e-07	4.62e-06	ENSG00000087586	AURKA	BRCA, KICH, KIRC, LGG, LUAD, PRAD	6
2941.42	2.23364	0.43211	1.34e-08	4.9e-07	ENSG00000089685	BIRC5	BRCA, KICH, KIRC, LGG, LUAD, STAD	6
1662.73	1.99212	0.379184	1e-08	3.84e-07	ENSG00000090889	KIF4A	BRCA, KICH, KIRC, LGG, LUAD, PRAD	6
483.434	2.04242	0.405686	3.02e-08	9.82e-07	ENSG00000091651	ORC6	BRCA, KIRC, LGG, LUAD, PRAD, STAD	6
702.424	2.31548	0.370949	2.77e-11	2.41e-09	ENSG00000092853	CLSPN	BRCA, KICH, KIRC, LGG, LUAD, STAD	6
781.403	2.05339	0.340535	1.24e-10	8.75e-09	ENSG00000097046	CDC7	BRCA, KICH, KIRC, LGG, PRAD, STAD	6
383.707	1.63279	0.359937	3.57e-07	7.76e-06	ENSG00000102384	CENPI	BRCA, KICH, KIRC, LGG, LUAD, STAD	6
62.366	1.80956	0.317586	8.83e-10	4.7e-08	ENSG00000104147	OIP5	BRCA, KIRC, LGG, LUAD, PRAD, STAD	6
2348.74	2.54201	0.4132	3.47e-11	2.88e-09	ENSG00000111206	FOXM1	BRCA, KICH, KIRC, LGG, LUAD, PRAD	6
992.747	2.3094	0.404968	6.97e-10	3.86e-08	ENSG00000112742	TTK	BRCA, KICH, KIRC, LGG, LUAD, STAD	6
3516.57	1.58945	0.301363	8.86e-09	3.48e-07	ENSG00000114346	ECT2	BRCA, KICH, KIRC, LGG, LUAD, STAD	6
467.932	2.59699	0.422414	3.21e-11	2.71e-09	ENSG00000115163	CENPA	BRCA, KICH, KIRC, LGG, LUAD, STAD	6
2466.8	2.3135	0.440168	7.89e-09	3.16e-07	ENSG00000117399	CDC20	BRCA, KICH, KIRC, LGG, LUAD, STAD	6
1589.56	1.41993	0.393777	2.04e-05	0.000236183	ENSG00000117650	NEK2	BRCA, KICH, KIRC, LGG, LUAD, STAD	6
1080.5	1.50351	0.314346	1.11e-07	2.94e-06	ENSG00000119969	HELLS	BRCA, KICH, KIRC, LGG, PRAD, STAD	6
1072.62	1.89829	0.360118	9.3e-09	3.61e-07	ENSG00000121152	NCAPH	BRCA, KICH, KIRC, LGG, LUAD, STAD	6
2552.67	1.26206	0.332747	1.14e-05	0.000146389	ENSG00000122952	ZWINT	BRCA, KICH, KIRC, LGG, LUAD, STAD	6
1092.65	2.00821	0.331532	1.06e-10	7.65e-09	ENSG00000123473	STIL	BRCA, KICH, KIRC, LGG, LUAD, STAD	6
942.336	1.77268	0.39845	5.21e-07	1.08e-05	ENSG00000123485	HJURP	BRCA, KICH, KIRC, LGG, LUAD, PRAD	6
325.712	1.24966	0.280923	6.5e-07	1.3e-05	ENSG00000125319	C17orf53	BRCA, KICH, KIRC, LGG, LUAD, PRAD	6
1440.24	1.30691	0.239568	3.41e-09	1.51e-07	ENSG00000128059	PPAT	BRCA, KICH, KIRC, LGG, LUAD, STAD	6
1143.27	1.62539	0.250317	6.15e-12	6.61e-10	ENSG00000128944	KNSTRN	BRCA, KICH, KIRC, LGG, LUAD, STAD	6
811.633	1.28514	0.412301	0.000141926	0.00118262	ENSG00000135451	TROAP	BRCA, KICH, KIRC, LGG, LUAD, STAD	6
736.252	1.29901	0.408262	0.000111068	0.000967566	ENSG00000136492	BRIP1	BRCA, KICH, KIRC, LGG, PRAD, STAD	6
676.546	1.97193	0.341444	5.68e-10	3.25e-08	ENSG00000136982	DSCC1	BRCA, KICH, KIRC, LGG, LUAD, STAD	6
1228.74	1.79896	0.262786	6.23e-13	9.11e-11	ENSG00000144554	FANCD2	BRCA, KICH, KIRC, LGG, LUAD, STAD	6
2170.17	1.05717	0.272452	1.13e-05	0.000145823	ENSG00000146918	NCAPG2	BRCA, KICH, KIRC, LGG, LUAD, PRAD	6
626.86	1.03788	0.248968	3.41e-06	5.3e-05	ENSG00000153044	CENPH	BRCA, KICH, KIRC, LGG, LUAD, STAD	6
509.713	2.31973	0.409226	8.36e-10	4.48e-08	ENSG00000154839	SKA1	BRCA, KICH, KIRC, LGG, LUAD, STAD	6
222.254	1.27976	0.40955	0.000139121	0.00116473	ENSG00000154920	EME1	BRCA, KICH, KIRC, LGG, LUAD, PRAD	6
5333.69	1.16387	0.353403	9.1e-05	0.000822877	ENSG00000156802	ATAD2	BRCA, KICH, KIRC, LGG, LUAD, STAD	6
971.939	1.70246	0.373482	3.2e-07	7.09e-06	ENSG00000156970	BUB1B	BRCA, KICH, KIRC, LGG, LUAD, STAD	6
368.952	1.22926	0.372947	8.11e-05	0.000748201	ENSG00000158402	CDC25C	BRCA, KICH, KIRC, LGG, LUAD, STAD	6
751.371	2.28902	0.355887	8.56e-12	8.7e-10	ENSG00000163808	KIF15	BRCA, KICH, KIRC, LGG, LUAD, STAD	6
1428.67	1.64004	0.266599	5.52e-11	4.3e-09	ENSG00000163918	RFC4	BRCA, KICH, KIRC, LGG, LUAD, STAD	6
518.426	2.50922	0.376811	1.41e-12	1.88e-10	ENSG00000164045	CDC25A	BRCA, KICH, KIRC, LGG, LUAD, STAD	6
769.175	1.03382	0.276727	2.16e-05	0.000247312	ENSG00000164087	POC1A	BRCA, KICH, KIRC, LGG, LUAD, STAD	6
664.51	1.24302	0.325027	1.02e-05	0.0001348	ENSG00000165244	ZNF367	BRCA, KIRC, LGG, LUAD, PRAD, STAD	6
1282.58	2.06321	0.427488	8.27e-08	2.3e-06	ENSG00000165304	MELK	BRCA, KICH, KIRC, LGG, LUAD, STAD	6
633.178	2.20863	0.377473	3.27e-10	1.99e-08	ENSG00000165480	SKA3	BRCA, KICH, KIRC, LGG, LUAD, STAD	6
1062.79	1.92263	0.40256	1.11e-07	2.94e-06	ENSG00000167513	CDT1	BRCA, KIRC, LGG, LUAD, LUSC, PRAD	6
890.543	1.55375	0.410836	9.36e-06	0.000124925	ENSG00000168078	PBK	BRCA, KICH, KIRC, LGG, LUAD, STAD	6
1664.6	1.95491	0.381214	1.94e-08	6.69e-07	ENSG00000169679	BUB1	BRCA, KICH, KIRC, LGG, LUAD, STAD	6
2818.31	1.49082	0.377448	4.9e-06	7.22e-05	ENSG00000170312	CDK1	BRCA, KICH, KIRC, LGG, LUAD, STAD	6
462.499	1.17244	0.384999	0.000215744	0.00167285	ENSG00000171320	ESCO2	BRCA, KICH, KIRC, LGG, LUAD, STAD	6
3462.14	2.12061	0.408741	1.33e-08	4.86e-07	ENSG00000171848	RRM2	BRCA, KICH, KIRC, LGG, LUAD, STAD	6
561.347	1.18441	0.323037	2.12e-05	0.000242899	ENSG00000172167	MTBP	BRCA, KICH, KIRC, LGG, LUAD, STAD	6
1981.51	1.38875	0.288787	1.01e-07	2.73e-06	ENSG00000173207	CKS1B	BRCA, KICH, KIRC, LGG, LUAD, STAD	6
884.701	2.34538	0.404654	3.92e-10	2.34e-08	ENSG00000174371	EXO1	BRCA, KICH, KIRC, LGG, LUAD, STAD	6
1066.33	1.37991	0.214435	8.39e-12	8.54e-10	ENSG00000174442	ZWILCH	BRCA, KIRC, LGG, LUAD, PRAD, STAD	6
839.243	2.28074	0.419639	3.17e-09	1.42e-07	ENSG00000178999	AURKB	BRCA, KICH, KIRC, LGG, LUAD, STAD	6
3437.53	1.27746	0.246991	1.66e-08	5.82e-07	ENSG00000180198	RCC1	BRCA, KICH, KIRC, LGG, PRAD, STAD	6
9608.56	1.82604	0.329941	2.23e-09	1.06e-07	ENSG00000182481	KPNA2	BRCA, KICH, KIRC, LGG, LUAD, STAD	6
599.603	2.24395	0.440439	1.94e-08	6.69e-07	ENSG00000184661	CDCA2	BRCA, KICH, LGG, LUAD, PRAD, STAD	6
301.529	1.55497	0.302089	1.73e-08	6.04e-07	ENSG00000185480	PARPBP	BRCA, KICH, KIRC, LGG, LUAD, STAD	6
743.904	1.9172	0.409968	1.78e-07	4.33e-06	ENSG00000186185	KIF18B	BRCA, KICH, KIRC, LGG, LUAD, STAD	6
658.573	1.96911	0.359361	3.01e-09	1.36e-07	ENSG00000187741	FANCA	BRCA, KICH, KIRC, LGG, PRAD, STAD	6
76.4151	2.7221	0.419868	2.95e-12	3.56e-10	ENSG00000188610	FAM72B	BRCA, KICH, KIRC, LGG, LUAD, PRAD	6
532.52	2.23625	0.34595	7.32e-12	7.72e-10	ENSG00000197299	BLM	BRCA, KICH, KIRC, LGG, LUAD, PRAD	6
1035.87	1.87209	0.260965	6.3e-14	1.3e-11	ENSG00000198554	WDHD1	BRCA, KICH, KIRC, LGG, PRAD, STAD	6
707.612	2.38689	0.460619	1.06e-08	4.02e-07	ENSG00000203760	CENPW	BRCA, KICH, KIRC, LGG, LUAD, STAD	6
42.0153	2.38118	0.457597	9.52e-09	3.68e-07	ENSG00000215784	FAM72D	BRCA, KICH, KIRC, LGG, LUAD, STAD	6
173.896	2.87333	0.600515	2.87e-08	2.05e-06	ENSG00000012048	BRCA1	KICH, KIRC, LGG, LUAD, PRAD, STAD	6
109.844	3.57785	0.576718	3.8e-11	8.07e-09	ENSG00000094804	CDC6	KICH, KIRC, LGG, LUAD, PRAD, STAD	6
749.83	4.23961	0.776506	2.4e-09	2.62e-07	ENSG00000131747	TOP2A	KICH, KIRC, LGG, LUAD, PRAD, STAD	6
164.009	1.31186	0.517482	0.000468326	0.00607658	ENSG00000183763	TRAIP	KICH, KIRC, LGG, LUAD, PRAD, STAD	6
1462.31	2.01138	0.43097	3.88e-08	3.41e-05	ENSG00000064102	ASUN	BLCA, BRCA, KICH, PRAD, STAD	5
2739.54	1.64363	0.42859	7.25e-06	0.000101249	ENSG00000011426	ANLN	BRCA, KICH, KIRC, LUAD, STAD	5
3086.25	1.40276	0.232349	1.06e-10	7.64e-09	ENSG00000058804	NDC1	BRCA, KICH, KIRC, LGG, STAD	5
1098.82	1.2927	0.289193	5.61e-07	1.14e-05	ENSG00000080839	RBL1	BRCA, KICH, KIRC, LGG, PRAD	5
910.252	1.2289	0.269378	3.89e-07	8.38e-06	ENSG00000092470	WDR76	BRCA, KICH, KIRC, LGG, STAD	5
3643.58	1.50151	0.237862	1.89e-11	1.73e-09	ENSG00000099901	RANBP1	BRCA, KICH, KIRC, LUAD, SKCM	5
625.498	1.9387	0.355222	3.4e-09	1.51e-07	ENSG00000100526	CDKN3	BRCA, KICH, KIRC, LGG, LUAD	5
975.909	1.29791	0.217037	1.56e-10	1.05e-08	ENSG00000100749	VRK1	BRCA, KICH, KIRC, LGG, LUAD	5
1179.36	1.80065	0.322726	1.73e-09	8.4e-08	ENSG00000101003	GINS1	BRCA, KICH, KIRC, LGG, LUAD	5
1170.75	1.80863	0.448522	3.06e-06	4.85e-05	ENSG00000101447	FAM83D	BRCA, KICH, KIRC, LGG, LUAD	5
824.039	1.47471	0.294205	3.51e-08	1.11e-06	ENSG00000104356	POP1	BRCA, KICH, KIRC, LUAD, SKCM	5
1636.06	1.35065	0.350429	8.03e-06	0.000110069	ENSG00000105011	ASF1B	BRCA, KICH, KIRC, LGG, STAD	5
542.458	2.27578	0.541842	1.1e-06	2.02e-05	ENSG00000105173	CCNE1	BRCA, KICH, KIRC, LGG, LUAD	5
215.441	1.64811	0.405562	2.85e-06	4.58e-05	ENSG00000109674	NEIL3	BRCA, KICH, KIRC, LGG, LUAD	5
914.122	2.27891	0.380349	1.34e-10	9.22e-09	ENSG00000111665	CDCA3	BRCA, KICH, KIRC, LGG, LUAD	5
701.825	1.51418	0.301231	3.25e-08	1.05e-06	ENSG00000112029	FBXO5	BRCA, KICH, KIRC, LGG, LUAD	5
3655.53	1.44406	0.346651	2e-06	3.38e-05	ENSG00000113810	SMC4	BRCA, KICH, KIRC, LGG, STAD	5
1106.58	1.42989	0.244789	3.48e-10	2.1e-08	ENSG00000120539	MASTL	BRCA, KICH, LGG, LUAD, PRAD	5
1000.38	1.00694	0.406659	0.00182695	0.00945315	ENSG00000127564	PKMYT1	BRCA, KICH, KIRC, LGG, LUAD	5
1277.5	1.37819	0.379796	1.93e-05	0.000225967	ENSG00000131153	GINS2	BRCA, KIRC, LGG, LUAD, STAD	5
1223.16	1.34408	0.258093	1.3e-08	4.79e-07	ENSG00000133119	RFC3	BRCA, KICH, KIRC, LGG, LUAD	5
697.148	1.62556	0.316619	1.87e-08	6.48e-07	ENSG00000134222	PSRC1	BRCA, KICH, KIRC, LGG, LUAD	5
1144.21	1.12871	0.368661	0.000220585	0.00170399	ENSG00000135476	ESPL1	BRCA, KICH, KIRC, LGG, LUAD	5
2287.81	1.16055	0.273773	1.94e-06	3.28e-05	ENSG00000136108	CKAP2	BRCA, KICH, KIRC, LGG, LUAD	5
274.097	1.21961	0.286951	1.68e-06	2.93e-05	ENSG00000136122	BORA	BRCA, KICH, KIRC, LGG, LUAD	5
8521.49	1.63857	0.345627	1.35e-07	3.46e-06	ENSG00000137309	HMGA1	BRCA, KICH, KIRC, LGG, LUAD	5
599.695	1.61225	0.24785	5.66e-12	6.19e-10	ENSG00000138092	CENPO	BRCA, KICH, KIRC, LGG, LUAD	5
604.533	1.2209	0.317368	9.62e-06	0.00012789	ENSG00000138346	DNA2	BRCA, KICH, LGG, LUAD, STAD	5
673.164	1.57224	0.406768	6.65e-06	9.38e-05	ENSG00000139734	DIAPH3	BRCA, KIRC, LGG, LUAD, STAD	5
476.575	1.70441	0.423112	3.24e-06	5.09e-05	ENSG00000147536	GINS4	BRCA, KIRC, LGG, PRAD, STAD	5
2272.09	1.02942	0.239614	1.96e-06	3.32e-05	ENSG00000151503	NCAPD3	BRCA, KIRC, LGG, LUAD, STAD	5
449.432	1.61524	0.315598	2.03e-08	6.97e-07	ENSG00000152253	SPC25	BRCA, KICH, KIRC, LGG, LUAD	5
657.378	2.02412	0.431579	1.6e-07	3.99e-06	ENSG00000157193	LRP8	BRCA, KICH, KIRC, PRAD, STAD	5
1272.96	1.89959	0.273622	3.28e-13	5.28e-11	ENSG00000159259	CHAF1B	BRCA, KIRC, LGG, LUAD, STAD	5
693.525	1.86432	0.388201	9.93e-08	2.68e-06	ENSG00000161888	SPC24	BRCA, KICH, KIRC, LGG, LUAD	5
709.162	1.63641	0.360242	3.47e-07	7.59e-06	ENSG00000163507	KIAA1524	BRCA, KICH, KIRC, LGG, LUAD	5
7722	1.02278	0.294587	6.25e-05	0.000601433	ENSG00000164104	HMGB2	BRCA, KIRC, LGG, LUAD, STAD	5
1476.7	1.93107	0.390942	5.03e-08	1.51e-06	ENSG00000164611	PTTG1	BRCA, KICH, KIRC, LGG, STAD	5
340.758	1.99766	0.436447	2.73e-07	6.22e-06	ENSG00000165891	E2F7	BRCA, KICH, KIRC, LGG, LUAD	5
412.262	1.84147	0.325178	1.08e-09	5.59e-08	ENSG00000166451	CENPN	BRCA, KIRC, LGG, LUAD, STAD	5
4166.85	1.25808	0.405882	0.000156478	0.00128515	ENSG00000167900	TK1	BRCA, KICH, KIRC, LGG, LUAD	5
762.83	1.32077	0.383208	4.12e-05	0.000424019	ENSG00000171241	SHCBP1	BRCA, KICH, KIRC, LGG, LUAD	5
382.763	1.29061	0.414584	0.000142854	0.00118956	ENSG00000175305	CCNE2	BRCA, KICH, KIRC, LGG, STAD	5
1040.27	1.28772	0.36565	3.22e-05	0.000344759	ENSG00000175643	RMI2	BRCA, KIRC, LGG, LUAD, STAD	5
389.46	2.03442	0.323521	2.53e-11	2.22e-09	ENSG00000176890	TYMS	BRCA, KICH, LGG, LUAD, PRAD	5
127.343	1.92243	0.316717	9.91e-11	7.24e-09	ENSG00000181544	FANCB	BRCA, KICH, KIRC, LGG, PRAD	5
1604.39	1.4558	0.223523	5.05e-12	5.68e-10	ENSG00000184220	CMSS1	BRCA, KICH, KIRC, LUAD, SKCM	5
487.478	1.13063	0.348017	0.000113586	0.000985347	ENSG00000196584	XRCC2	BRCA, KICH, KIRC, LGG, PRAD	5
17.9518	1.24317	0.352929	3.41e-05	0.000360602	ENSG00000198901	PRC1	BRCA, KICH, KIRC, LGG, LUAD	5
2161.06	1.7302	0.378105	2.94e-07	6.62e-06	ENSG00000237649	KIFC1	BRCA, KICH, KIRC, LGG, LUAD	5
54.2453	1.44043	0.454553	9.92e-05	0.000882593	ENSG00000256663	RP11-424C20.2	BRCA, KICH, KIRC, LGG, PRAD	5
19.5232	2.15313	0.562967	5.37e-06	7.78e-05	ENSG00000263513	FAM72C	BRCA, KICH, KIRC, LUAD, STAD	5
924.015	1.57982	0.542087	6.23e-05	0.00122561	ENSG00000013810	TACC3	KICH, KIRC, LGG, LUAD, PRAD	5
1209.39	1.57496	0.359394	1.64e-07	8.89e-06	ENSG00000111602	TIMELESS	KICH, KIRC, LGG, LUAD, STAD	5
95.5083	3.2926	0.786331	5.36e-07	2.4e-05	ENSG00000123219	CENPK	KICH, KIRC, LGG, LUAD, STAD	5
84.5236	1.00716	0.34639	0.000520325	0.00656899	ENSG00000131470	PSMC3IP	KICH, KIRC, LGG, LUAD, PRAD	5
274.062	2.53029	0.465148	5.71e-10	8.12e-08	ENSG00000138182	KIF20B	KICH, KIRC, LGG, LUAD, STAD	5
84.2298	2.4776	0.488389	3.56e-09	3.58e-07	ENSG00000198056	PRIM1	KICH, KIRC, LGG, LUAD, STAD	5
997.409	2.3863	0.336177	2.42e-13	1.99e-11	ENSG00000161800	RACGAP1	KIRC, LGG, LUAD, PRAD, STAD	5
1039.42	1.77583	0.377591	8.79e-08	2.05e-06	ENSG00000184445	KNTC1	KIRC, LGG, PCPG, PRAD, STAD	5
724.833	1.23032	0.270069	4e-07	8.57e-06	ENSG00000000460	C1orf112	BRCA, KICH, KIRC, LGG	4
943.757	1.55532	0.247998	2.51e-11	2.21e-09	ENSG00000006634	DBF4	BRCA, KIRC, LGG, LUAD	4
837.267	1.65726	0.51517	6.95e-05	0.000657448	ENSG00000029153	ARNTL2	BRCA, KICH, KIRC, LGG	4
1262.33	1.08414	0.261325	3.36e-06	5.23e-05	ENSG00000062822	POLD1	BRCA, KICH, KIRC, LGG	4
1457.36	1.35695	0.19882	6.01e-13	8.87e-11	ENSG00000070950	RAD18	BRCA, KICH, KIRC, LGG	4
9807.37	1.45585	0.371064	5.57e-06	8.03e-05	ENSG00000072274	TFRC	BRCA, KIRC, LGG, STAD	4
455.51	2.39755	0.682541	1.18e-05	0.000150792	ENSG00000073792	IGF2BP2	BRCA, KICH, KIRC, LGG	4
421.874	1.50924	0.20547	1.47e-14	3.67e-12	ENSG00000075131	TIPIN	BRCA, KICH, PRAD, STAD	4
826.404	1.38809	0.359854	7.68e-06	0.000106215	ENSG00000075702	WDR62	BRCA, KICH, KIRC, LGG	4
574.579	2.00443	0.366793	3.23e-09	1.44e-07	ENSG00000088305	DNMT3B	BRCA, LGG, LUAD, PRAD	4
1585.69	1.19633	0.239015	4.4e-08	1.36e-06	ENSG00000091127	PUS7	BRCA, KICH, LGG, STAD	4
3017.09	1.45483	0.213834	7.04e-13	1e-10	ENSG00000095002	MSH2	BRCA, KICH, LGG, STAD	4
547.303	1.43674	0.381249	1.06e-05	0.000138924	ENSG00000100162	CENPM	BRCA, KIRC, LGG, LUAD	4
397.133	1.32083	0.271663	8.07e-08	2.26e-06	ENSG00000100479	POLE2	BRCA, KICH, KIRC, LGG	4
3571.46	1.98259	0.510094	4.93e-06	7.26e-05	ENSG00000101057	MYBL2	BRCA, KICH, KIRC, LGG	4
727.228	1.28315	0.349567	1.81e-05	0.000214194	ENSG00000102302	FGD1	BRCA, KICH, KIRC, LUAD	4
38.5751	2.20866	0.597209	8e-06	0.000109784	ENSG00000105889	STEAP1B	BRCA, KICH, KIRC, LUAD	4
1611.65	1.82725	0.30921	2.57e-10	1.61e-08	ENSG00000106462	EZH2	BRCA, KICH, KIRC, LGG	4
1436.86	1.36118	0.387448	3.07e-05	0.000330259	ENSG00000108106	UBE2S	BRCA, KIRC, LGG, LUAD	4
8188.44	1.35354	0.227928	1.96e-10	1.29e-08	ENSG00000112118	MCM3	BRCA, KICH, LGG, STAD	4
211.986	2.17535	0.331903	4.27e-12	4.95e-10	ENSG00000113356	POLR3G	BRCA, KICH, KIRC, LUAD	4
5012.48	1.20232	0.21149	1e-09	5.24e-08	ENSG00000116062	MSH6	BRCA, KICH, KIRC, LGG	4
12132.9	2.29982	0.33591	5.34e-13	8.04e-11	ENSG00000117632	STMN1	BRCA, KICH, KIRC, STAD	4
856.801	1.06433	0.217672	1.02e-07	2.75e-06	ENSG00000118655	DCLRE1B	BRCA, KICH, LGG, PRAD	4
1995.42	1.13913	0.266094	1.66e-06	2.9e-05	ENSG00000120526	NUDCD1	BRCA, KICH, KIRC, STAD	4
311.242	1.41319	0.300663	1.71e-07	4.21e-06	ENSG00000122483	CCDC18	BRCA, KICH, KIRC, LGG	4
2031.96	2.15125	0.31237	4.6e-13	7.01e-11	ENSG00000123975	CKS2	BRCA, KIRC, LGG, STAD	4
10936.3	1.42445	0.21972	6.12e-12	6.59e-10	ENSG00000128050	PAICS	BRCA, LGG, LUAD, STAD	4
228.899	1.20649	0.36596	8.38e-05	0.000768315	ENSG00000128408	RIBC2	BRCA, KICH, KIRC, LGG	4
6575.31	1.27857	0.227012	1.26e-09	6.36e-08	ENSG00000130816	DNMT1	BRCA, KICH, KIRC, LGG	4
5201.76	1.70122	0.201586	2.73e-18	1.66e-15	ENSG00000130826	DKC1	BRCA, KIRC, LUAD, LUSC	4
335.289	1.08569	0.43499	0.00146099	0.00790676	ENSG00000132016	C19orf57	BRCA, KICH, LGG, STAD	4
7284.04	1.07502	0.23829	6.47e-07	1.29e-05	ENSG00000132646	PCNA	BRCA, KICH, KIRC, LGG	4
335.793	1.3578	0.336177	3.67e-06	5.65e-05	ENSG00000137135	ARHGEF39	BRCA, KICH, LGG, LUAD	4
2011.9	1.64695	0.471825	2.68e-05	0.000294906	ENSG00000137563	GGH	BRCA, KIRC, LGG, LUAD	4
375.199	1.20061	0.269547	6.75e-07	1.34e-05	ENSG00000138658	ZGRF1	BRCA, KIRC, LGG, STAD	4
199.932	2.27493	0.433255	8.46e-09	3.34e-07	ENSG00000140451	PIF1	BRCA, KICH, KIRC, LGG	4
655.541	2.63801	0.594209	2.37e-07	5.53e-06	ENSG00000144354	CDCA7	BRCA, KICH, KIRC, LGG	4
889.691	1.14704	0.220794	1.73e-08	6.04e-07	ENSG00000145220	LYAR	BRCA, KICH, KIRC, LUAD	4
1499.09	1.8015	0.305712	2.83e-10	1.74e-08	ENSG00000145604	SKP2	BRCA, KICH, KIRC, LGG	4
973.391	1.30227	0.221365	2.81e-10	1.73e-08	ENSG00000146143	PRIM2	BRCA, KICH, KIRC, LGG	4
1496.3	1.24531	0.269101	2.77e-07	6.31e-06	ENSG00000149503	INCENP	BRCA, KICH, KIRC, LGG	4
684.795	2.14516	0.258016	8.43e-18	4.82e-15	ENSG00000152455	SUV39H2	BRCA, KICH, KIRC, LGG	4
526.795	1.07342	0.224074	1.66e-07	4.09e-06	ENSG00000156876	SASS6	BRCA, KICH, KIRC, STAD	4
1047.56	1.2619	0.227128	1.99e-09	9.51e-08	ENSG00000159055	MIS18A	BRCA, KIRC, LGG, LUAD	4
370.552	1.32769	0.259858	2.23e-08	7.58e-07	ENSG00000163006	CCDC138	BRCA, KICH, KIRC, LGG	4
8692.57	1.4846	0.246462	1.16e-10	8.22e-09	ENSG00000164032	H2AFZ	BRCA, LGG, LUAD, STAD	4
566.389	1.11288	0.225839	7.57e-08	2.14e-06	ENSG00000165501	LRR1	BRCA, KICH, KIRC, LGG	4
1424.4	1.28887	0.252821	2.43e-08	8.15e-07	ENSG00000167670	CHAF1A	BRCA, KICH, KIRC, LGG	4
66.7374	2.53543	0.552384	1.45e-07	3.67e-06	ENSG00000169684	CHRNA5	BRCA, KICH, KIRC, LGG	4
945.349	1.08961	0.254509	1.83e-06	3.14e-05	ENSG00000170779	CDCA4	BRCA, KICH, KIRC, LGG	4
2075.76	1.58252	0.204637	7.97e-16	2.67e-13	ENSG00000171792	RHNO1	BRCA, KICH, KIRC, LGG	4
2318.09	1.99096	0.283241	1.79e-13	3.22e-11	ENSG00000171793	CTPS1	BRCA, KICH, KIRC, LGG	4
219.134	1.06144	0.264751	6.49e-06	9.19e-05	ENSG00000172244	C5orf34	BRCA, KICH, KIRC, LGG	4
1565.84	1.8277	0.580782	7.54e-05	0.000703273	ENSG00000173894	CBX2	BRCA, KICH, KIRC, LGG	4
2441.02	1.70086	0.458368	1.14e-05	0.000146867	ENSG00000175063	UBE2C	BRCA, KIRC, LGG, LUAD	4
511.879	1.30085	0.306391	1.56e-06	2.75e-05	ENSG00000176208	ATAD5	BRCA, KICH, KIRC, LGG	4
509.675	2.54954	0.544943	9.5e-08	2.59e-06	ENSG00000176597	B3GNT5	BRCA, KIRC, LGG, LUAD	4
4573.22	1.43929	0.268695	5.62e-09	2.35e-07	ENSG00000176619	LMNB2	BRCA, KICH, KIRC, LGG	4
7.40871	1.64158	0.556684	0.000169242	0.00137031	ENSG00000177699	RP11-16K12.1	BRCA, KICH, KIRC, STAD	4
421.254	2.03929	0.549594	9.1e-06	0.00012219	ENSG00000179750	APOBEC3B	BRCA, KIRC, LGG, LUAD	4
113.948	1.7867	0.330524	4.51e-09	1.94e-07	ENSG00000180385	EMC3-AS1	BRCA, KICH, KIRC, LGG	4
106.979	1.89685	0.480674	4.14e-06	6.24e-05	ENSG00000183150	GPR19	BRCA, KICH, KIRC, LUAD	4
795.391	1.5141	0.255567	2.13e-10	1.39e-08	ENSG00000183765	CHEK2	BRCA, KICH, KIRC, LGG	4
2420.38	1.33648	0.408376	7.68e-05	0.00071391	ENSG00000183856	IQGAP3	BRCA, KICH, KIRC, LGG	4
1165.9	1.91636	0.509202	8.24e-06	0.00011237	ENSG00000185697	MYBL1	BRCA, KIRC, LGG, LUAD	4
232.449	1.28995	0.35882	2.42e-05	0.000271197	ENSG00000187951	ARHGAP11B	BRCA, KICH, KIRC, LGG	4
1540.13	1.12094	0.439334	0.00115707	0.00654244	ENSG00000189057	FAM111B	BRCA, KICH, KIRC, LGG	4
40840.3	1.35698	0.224931	1.1e-10	7.86e-09	ENSG00000196230	TUBB	BRCA, KICH, KIRC, LGG	4
171.807	1.17018	0.329593	3.42e-05	0.000361861	ENSG00000197275	RAD54B	BRCA, LGG, LUAD, STAD	4
60.0643	1.7408	0.336393	1.53e-08	5.45e-07	ENSG00000245614	DDX11-AS1	BRCA, KICH, KIRC, LGG	4
59.6688	1.46065	0.464435	0.000105575	0.00092732	ENSG00000255624	RP11-564D11.3	BRCA, KICH, KIRC, LUAD	4
180.219	1.51044	0.314685	1.02e-07	2.75e-06	ENSG00000257167	TMPO-AS1	BRCA, KIRC, LGG, LUAD	4
54.0537	1.27273	0.351214	2.21e-05	0.000251808	ENSG00000271936	RP11-443B20.1	BRCA, KICH, KIRC, LGG	4
62.0865	1.48475	0.427766	3.23e-05	0.000344951	ENSG00000278023	RDM1	BRCA, KICH, LGG, STAD	4
764.602	1.46686	0.427753	1.38e-05	0.000353526	ENSG00000141696	P3H4	KICH, KIRC, LGG, LUAD	4
105.385	2.04986	0.566342	2.08e-06	7.6e-05	ENSG00000162062	C16orf59	KICH, KIRC, LGG, LUAD	4
218.5	2.15256	0.45852	1.57e-08	1.2e-06	ENSG00000162063	CCNF	KICH, KIRC, LGG, LUAD	4
10.0761	2.22594	0.582802	9.09e-07	3.81e-05	ENSG00000205639	MFSD2B	KICH, KIRC, LUAD, STAD	4
6634.42	1.82109	0.561397	1.14e-05	0.000304369	ENSG00000253729	PRKDC	KICH, KIRC, LGG, LUAD	4
3919.86	1.22897	0.224245	8.51e-10	3.13e-08	ENSG00000120802	TMPO	KIRC, LGG, LUAD, STAD	4
1343.48	1.75275	0.294439	1.04e-10	4.79e-09	ENSG00000136824	SMC2	KIRC, LGG, LUAD, STAD	4
387.197	2.00286	0.395063	2.5e-08	6.62e-07	ENSG00000151725	CENPU	KIRC, LGG, LUAD, STAD	4
292.046	3.00549	0.452648	3.93e-12	2.49e-10	ENSG00000160957	RECQL4	KIRC, LGG, LUAD, STAD	4
225.284	1.95074	0.287896	1.11e-12	7.9e-11	ENSG00000186638	KIF24	KIRC, LGG, PRAD, STAD	4
1051.8	1.996	0.415106	2.11e-08	2.09e-05	ENSG00000152240	HAUS1	BLCA, BRCA, LGG	3
49.6857	1.92658	0.408699	1.49e-07	3.75e-06	ENSG00000011332	DPF1	BRCA, KICH, KIRC	3
4956.37	1.26541	0.402993	0.000134536	0.00113119	ENSG00000029993	HMGB3	BRCA, KIRC, LGG	3
861.902	1.46075	0.211016	3.08e-13	5.04e-11	ENSG00000040275	SPDL1	BRCA, KICH, KIRC	3
2298.97	1.43196	0.216118	2.36e-12	2.96e-10	ENSG00000049541	RFC2	BRCA, KICH, LGG	3
338.632	1.01559	0.2364	2.03e-06	3.42e-05	ENSG00000056277	ZNF280C	BRCA, KICH, KIRC	3
20646.2	1.20487	0.18655	7.96e-12	8.26e-10	ENSG00000057608	GDI2	BRCA, KICH, KIRC	3
3463.44	1.09921	0.203224	5.83e-09	2.43e-07	ENSG00000070814	TCOF1	BRCA, KIRC, LUSC	3
1817.73	1.25116	0.248386	3.48e-08	1.1e-06	ENSG00000077514	POLD3	BRCA, LGG, STAD	3
129.202	3.23765	0.689146	2.27e-08	7.69e-07	ENSG00000077935	SMC1B	BRCA, KICH, KIRC	3
2281.04	1.72998	0.252435	5.73e-13	8.59e-11	ENSG00000080608	PUM3	BRCA, KICH, KIRC	3
540.725	1.18988	0.177149	1.42e-12	1.89e-10	ENSG00000092208	GEMIN2	BRCA, KICH, KIRC	3
631.343	1.40242	0.267611	1.07e-08	4.05e-07	ENSG00000093217	XYLB	BRCA, KICH, PRAD	3
2343.03	1.22654	0.255511	1.21e-07	3.15e-06	ENSG00000096063	SRPK1	BRCA, KICH, KIRC	3
3893.38	1.32752	0.362843	1.81e-05	0.000213858	ENSG00000101224	CDC25B	BRCA, KICH, KIRC	3
239.394	2.35196	0.44819	7.87e-09	3.15e-07	ENSG00000102098	SCML2	BRCA, KICH, KIRC	3
1735.28	1.17584	0.350582	7.13e-05	0.000671567	ENSG00000107130	NCS1	BRCA, KICH, KIRC	3
1132.95	1.4281	0.359611	4.65e-06	6.89e-05	ENSG00000107833	NPM3	BRCA, KICH, KIRC	3
1273.75	1.60216	0.242376	2.8e-12	3.41e-10	ENSG00000111845	PAK1IP1	BRCA, KICH, KIRC	3
455.531	1.27693	0.297189	1.27e-06	2.3e-05	ENSG00000112039	FANCE	BRCA, KICH, KIRC	3
580.616	1.379	0.390532	2.82e-05	0.00030731	ENSG00000112208	BAG2	BRCA, KICH, KIRC	3
1757.87	1.18814	0.365166	0.000100886	0.000894166	ENSG00000115355	CCDC88A	BRCA, KICH, KIRC	3
248.041	1.54393	0.601035	0.00059186	0.00379976	ENSG00000115507	OTX1	BRCA, KICH, LGG	3
824.608	1.0682	0.385516	0.000651982	0.00411538	ENSG00000116157	GPX7	BRCA, KIRC, LGG	3
1544.77	1.041	0.23924	1.48e-06	2.63e-05	ENSG00000116830	TTF2	BRCA, LGG, PRAD	3
1516.08	1.161	0.263119	8.73e-07	1.67e-05	ENSG00000119403	PHF19	BRCA, KIRC, UCEC	3
1289.92	1.88081	0.387323	7.65e-08	2.15e-06	ENSG00000120254	MTHFD1L	BRCA, KIRC, LUAD	3
692.757	1.30337	0.250051	1.3e-08	4.79e-07	ENSG00000120334	CENPL	BRCA, KIRC, LGG	3
653.286	2.00856	0.245794	2.87e-17	1.42e-14	ENSG00000120647	CCDC77	BRCA, KIRC, LUAD	3
1389.62	1.10589	0.30714	3.17e-05	0.000339254	ENSG00000122966	CIT	BRCA, PRAD, STAD	3
1118.5	1.49706	0.321856	2.11e-07	5.01e-06	ENSG00000123080	CDKN2C	BRCA, KICH, LGG	3
4243.15	1.10111	0.225805	1.01e-07	2.72e-06	ENSG00000124571	XPO5	BRCA, KICH, KIRC	3
8507.2	1.51749	0.284384	6.28e-09	2.59e-07	ENSG00000124795	DEK	BRCA, KICH, LGG	3
80.2368	2.33552	0.497214	1.19e-07	3.11e-06	ENSG00000125462	C1orf61	BRCA, LUAD, STAD	3
61.2793	1.14318	0.266055	1.54e-06	2.71e-05	ENSG00000127589	TUBBP1	BRCA, KICH, LGG	3
386.022	1.43678	0.467275	0.00013735	0.00115198	ENSG00000129173	E2F8	BRCA, LGG, STAD	3
561.275	1.13436	0.253091	6.59e-07	1.31e-05	ENSG00000131351	HAUS8	BRCA, KIRC, LGG	3
1911.84	1.42536	0.224249	1.4e-11	1.33e-09	ENSG00000131876	SNRPA1	BRCA, KIRC, PRAD	3
14581.1	1.16472	0.176145	3e-12	3.6e-10	ENSG00000132341	RAN	BRCA, KIRC, SKCM	3
1056.63	1.28719	0.231836	1.99e-09	9.51e-08	ENSG00000132436	FIGNL1	BRCA, KICH, KIRC	3
15.3082	1.64629	0.448369	1.37e-05	0.000169456	ENSG00000134940	ACRV1	BRCA, KIRC, LUAD	3
3242.81	1.16933	0.211187	2.48e-09	1.16e-07	ENSG00000136518	ACTL6A	BRCA, KICH, LGG	3
559.194	2.45061	0.558271	3.97e-07	8.52e-06	ENSG00000136943	CTSV	BRCA, LGG, LUAD	3
2020.66	1.45887	0.31248	1.96e-07	4.7e-06	ENSG00000137310	TCF19	BRCA, KICH, LGG	3
560.475	3.22865	0.641742	4.45e-09	1.92e-07	ENSG00000138131	LOXL4	BRCA, KICH, LGG	3
590.683	1.72193	0.315912	3.48e-09	1.54e-07	ENSG00000139354	GAS2L3	BRCA, LGG, PRAD	3
8178.28	1.61092	0.345012	1.91e-07	4.6e-06	ENSG00000140105	WARS	BRCA, LGG, PAAD	3
240.438	1.12493	0.333633	7.32e-05	0.000685314	ENSG00000141391	PRELID3A	BRCA, KICH, KIRC	3
657.875	2.45935	0.476932	1.08e-08	4.1e-07	ENSG00000143494	VASH2	BRCA, KIRC, LGG	3
23032.8	1.22913	0.243076	3.22e-08	1.04e-06	ENSG00000144381	HSPD1	BRCA, PRAD, STAD	3
133.563	1.5928	0.394667	3.27e-06	5.12e-05	ENSG00000144395	CCDC150	BRCA, LGG, STAD	3
976.687	1.77698	0.30081	2.58e-10	1.61e-08	ENSG00000146263	MMS22L	BRCA, KICH, LGG	3
719.275	1.10506	0.296824	1.95e-05	0.000227212	ENSG00000156787	TBC1D31	BRCA, KIRC, STAD	3
177.711	3.10392	0.701692	1.04e-07	2.79e-06	ENSG00000158164	TMSB15A	BRCA, KICH, LGG	3
19.8153	1.46914	0.56142	0.000564726	0.00365587	ENSG00000158427	TMSB15B	BRCA, KICH, KIRC	3
4946.56	1.08716	0.187892	6.72e-10	3.76e-08	ENSG00000159131	GART	BRCA, KIRC, LUAD	3
912.934	1.57236	0.267035	2.69e-10	1.67e-08	ENSG00000159147	DONSON	BRCA, KICH, KIRC	3
56.9965	2.23374	0.509047	5.24e-07	1.08e-05	ENSG00000160117	ANKLE1	BRCA, KICH, LGG	3
2577.85	1.21822	0.197837	5.5e-11	4.3e-09	ENSG00000163029	SMC6	BRCA, KICH, LGG	3
921.89	2.67063	0.854797	2.57e-05	0.000285549	ENSG00000163064	EN1	BRCA, KIRC, LGG	3
1798.53	1.77032	0.33815	1.12e-08	4.22e-07	ENSG00000163584	RPL22L1	BRCA, KICH, STAD	3
1371.05	1.17254	0.256488	4.03e-07	8.6e-06	ENSG00000163597	SNHG16	BRCA, KICH, PRAD	3
3487.77	1.07514	0.20472	1.47e-08	5.24e-07	ENSG00000163781	TOPBP1	BRCA, KICH, LUAD	3
949.1	1.35047	0.424941	0.00010573	0.000928246	ENSG00000164649	CDCA7L	BRCA, KICH, LGG	3
2399.98	1.26019	0.284436	6.98e-07	1.38e-05	ENSG00000168496	FEN1	BRCA, KIRC, LGG	3
191.95	1.59232	0.473173	4.37e-05	0.000445126	ENSG00000170425	ADORA2B	BRCA, KICH, KIRC	3
39.5533	2.04101	0.420365	7.28e-08	2.07e-06	ENSG00000170681	MURC	BRCA, KICH, KIRC	3
288.452	1.50736	0.552257	0.000385048	0.00266934	ENSG00000173705	SUSD5	BRCA, KICH, KIRC	3
96.0683	1.64465	0.646717	0.000560895	0.00363613	ENSG00000175697	GPR156	BRCA, KIRC, LGG	3
317.753	1.30737	0.257452	2.67e-08	8.81e-07	ENSG00000175711	B3GNTL1	BRCA, KICH, KIRC	3
3739.71	1.2254	0.197398	3.97e-11	3.25e-09	ENSG00000175792	RUVBL1	BRCA, KICH, LUAD	3
481.161	1.16886	0.254686	3.71e-07	8.04e-06	ENSG00000181938	GINS3	BRCA, KICH, KIRC	3
619.3	1.30919	0.371478	3.11e-05	0.000334376	ENSG00000182010	RTKN2	BRCA, KIRC, LGG	3
5454.46	2.03748	0.442132	2.32e-07	5.42e-06	ENSG00000182580	EPHB3	BRCA, KIRC, LGG	3
3417.77	1.56438	0.297863	9.94e-09	3.82e-07	ENSG00000183684	ALYREF	BRCA, KICH, KIRC	3
750.843	1.51885	0.26796	9.7e-10	5.09e-08	ENSG00000183814	LIN9	BRCA, KICH, LGG	3
2491.21	1.02468	0.332034	0.000251975	0.0018981	ENSG00000188486	H2AFX	BRCA, KIRC, LGG	3
21.7907	1.26527	0.503045	0.00100883	0.00585302	ENSG00000188501	LCTL	BRCA, KICH, KIRC	3
14.0049	2.05214	0.620163	3.56e-05	0.000374789	ENSG00000189410	SH2D5	BRCA, KICH, LUAD	3
67.5635	1.30947	0.373717	3.36e-05	0.000356771	ENSG00000196081	ZNF724	BRCA, KIRC, LGG	3
141.996	2.3206	0.529621	4.89e-07	1.02e-05	ENSG00000196368	NUDT11	BRCA, KICH, KIRC	3
110.065	2.4175	0.536547	2.52e-07	5.82e-06	ENSG00000197472	ZNF695	BRCA, KIRC, LGG	3
1050.05	1.57545	0.317253	4.43e-08	1.36e-06	ENSG00000197905	TEAD4	BRCA, KICH, KIRC	3
343.977	1.2499	0.467281	0.000637808	0.00404101	ENSG00000203995	ZYG11A	BRCA, KICH, LGG	3
264.615	1.63143	0.315413	1.53e-08	5.44e-07	ENSG00000204856	FAM216A	BRCA, KICH, KIRC	3
442.182	1.91306	0.407688	1.65e-07	4.09e-06	ENSG00000213190	MLLT11	BRCA, KIRC, LUAD	3
8.01773	1.87791	0.390666	9.69e-08	2.63e-06	ENSG00000231066	NPM1P9	BRCA, KIRC, LGG	3
27.4036	1.34603	0.488667	0.00043407	0.00294224	ENSG00000233966	UBE2SP1	BRCA, KIRC, LGG	3
19.8845	1.46459	0.354074	2.25e-06	3.73e-05	ENSG00000234129	RP11-120D5.1	BRCA, KIRC, LGG	3
3.84688	2.13132	0.66601	4.58e-05	0.000464938	ENSG00000234264	DEPDC1-AS1	BRCA, KIRC, LUAD	3
9.1863	1.30743	0.369211	2.92e-05	0.000317515	ENSG00000235489	DBF4P1	BRCA, KIRC, LGG	3
169.993	1.04404	0.374556	0.000650948	0.00410955	ENSG00000237424	FOXD2-AS1	BRCA, KICH, LGG	3
1136.08	1.39879	0.372193	1.14e-05	0.000146525	ENSG00000242125	SNHG3	BRCA, KICH, KIRC	3
653.718	1.89616	0.622328	9.63e-05	0.000862469	ENSG00000249992	TMEM158	BRCA, KIRC, LGG	3
14.6477	1.8657	0.439326	1.23e-06	2.23e-05	ENSG00000256546	AC156455.1	BRCA, KICH, LUAD	3
251.664	1.6679	0.379988	6.94e-07	1.37e-05	ENSG00000261061	RP11-303E16.2	BRCA, LGG, LUAD	3
36.2684	2.34739	0.572554	1.5e-06	2.66e-05	ENSG00000261762	RP11-650L12.2	BRCA, KIRC, LGG	3
107.21	2.13913	0.489053	6.08e-07	1.23e-05	ENSG00000267374	RP11-244M2.1	BRCA, KIRC, LGG	3
2.40212	2.45942	0.753216	2.37e-05	0.000266346	ENSG00000269846	RP4-621N11.2	BRCA, KIRC, LGG	3
153.08	1.31535	0.331674	5.21e-06	7.59e-05	ENSG00000272711	RP11-259N19.1	BRCA, KICH, LUAD	3
36.8909	1.18446	0.285863	2.85e-06	4.58e-05	ENSG00000278916	CEP83-AS1	BRCA, KICH, KIRC	3
378.968	1.69565	0.311886	3.74e-09	1.64e-07	ENSG00000280206	CTB-193M12.5	BRCA, KIRC, LGG	3
17.3761	4.25674	0.661893	8.54e-12	2.23e-09	ENSG00000002822	MAD1L1	KICH, KIRC, LUAD	3
1171.13	2.59602	0.735724	3.56e-06	0.000118551	ENSG00000011028	MRC2	KICH, KIRC, LGG	3
428.542	4.62706	0.616988	3.78e-15	2.43e-12	ENSG00000019549	SNAI2	KICH, KIRC, LGG	3
56.9664	4.88147	0.776206	1.31e-11	3.26e-09	ENSG00000049192	ADAMTS6	KICH, KIRC, PRAD	3
1564.99	3.15256	0.863242	3.26e-06	0.000109866	ENSG00000049323	LTBP1	KICH, KIRC, LGG	3
43.4999	4.53202	0.858248	5.15e-09	4.87e-07	ENSG00000058335	RASGRF1	KICH, KIRC, STAD	3
3350.55	2.03543	0.968634	0.000428813	0.00567494	ENSG00000064666	CNN2	KICH, KIRC, LGG	3
907.113	3.62297	0.479082	3.81e-15	2.43e-12	ENSG00000065308	TRAM2	KICH, KIRC, LGG	3
531.303	1.07389	0.258324	3.96e-06	0.000128881	ENSG00000072864	NDE1	KICH, KIRC, LGG	3
1595.95	1.7711	0.287981	4.81e-12	1.4e-09	ENSG00000100297	MCM5	KICH, KIRC, LGG	3
1298.25	1.77237	0.710982	0.000172331	0.00277807	ENSG00000102007	PLP2	KICH, KIRC, LGG	3
548.184	1.25156	0.31364	3.66e-06	0.000121229	ENSG00000104626	ERI1	KICH, KIRC, LGG	3
182.179	3.94198	0.671658	2.82e-10	4.55e-08	ENSG00000106571	GLI3	KICH, KIRC, LGG	3
461.427	1.64709	0.36766	8.11e-08	4.98e-06	ENSG00000107815	C10orf2	KICH, PRAD, STAD	3
763.701	1.48969	0.512594	8.25e-05	0.00153078	ENSG00000122591	FAM126A	KICH, KIRC, LGG	3
639.219	1.43697	0.263356	1.15e-09	1.42e-07	ENSG00000123374	CDK2	KICH, KIRC, LGG	3
5.7197	4.41021	1.33494	6.98e-06	0.000202227	ENSG00000123977	DAW1	KICH, KIRC, LUAD	3
153.192	2.98339	0.822458	3.23e-06	0.000109289	ENSG00000125430	HS3ST3B1	KICH, KIRC, LGG	3
234.944	1.01298	0.314452	0.000185554	0.00294553	ENSG00000125885	MCM8	KICH, KIRC, LGG	3
9131.62	1.49365	0.403677	4.34e-06	0.000137851	ENSG00000128595	CALU	KICH, KIRC, LGG	3
1000.97	1.19747	0.295708	3.65e-06	0.000121133	ENSG00000131462	TUBG1	KICH, KIRC, LUAD	3
918.576	2.44902	0.754164	9.15e-06	0.000255848	ENSG00000132561	MATN2	KICH, KIRC, LGG	3
391.801	2.38706	1.05929	0.000223135	0.00342879	ENSG00000133216	EPHB2	KICH, KIRC, LGG	3
1502.88	2.5659	0.963617	6.4e-05	0.00125452	ENSG00000134013	LOXL2	KICH, LGG, LUAD	3
307.587	2.35283	0.902074	7.79e-05	0.001463	ENSG00000135074	ADAM19	KICH, KIRC, LGG	3
1023.48	3.26391	1.02595	1.44e-05	0.000366688	ENSG00000138166	DUSP5	KICH, KIRC, LGG	3
130.325	1.50267	0.631203	0.000415836	0.00554604	ENSG00000138376	BARD1	KICH, KIRC, LGG	3
1957.27	4.15617	0.543634	1.77e-15	1.43e-12	ENSG00000141756	FKBP10	KICH, LGG, LUAD	3
328.63	2.8035	0.460174	2.61e-11	5.78e-09	ENSG00000143179	UCK2	KICH, LUAD, STAD	3
43.4661	4.45042	1.12144	1.1e-06	4.45e-05	ENSG00000144583	MARCH4	KICH, KIRC, LUAD	3
1227.03	7.55386	2.01538	6.26e-09	5.7e-07	ENSG00000149948	HMGA2	KICH, KIRC, LGG	3
1021.36	3.05294	0.572427	2.71e-09	2.85e-07	ENSG00000155850	SLC26A2	KICH, KIRC, LGG	3
16.967	3.86207	0.86941	2.49e-07	1.27e-05	ENSG00000156509	FBXO43	KICH, KIRC, LGG	3
9244.72	4.1567	0.550651	3.69e-15	2.43e-12	ENSG00000157227	MMP14	KICH, KIRC, LGG	3
372.8	1.79804	0.572558	1.75e-05	0.000428695	ENSG00000160949	TONSL	KICH, KIRC, LGG	3
1113.57	1.18116	0.408324	0.00026649	0.00392514	ENSG00000164941	INTS8	KICH, KIRC, STAD	3
138.542	3.20033	0.586195	1.74e-09	1.97e-07	ENSG00000166845	C18orf54	KICH, LGG, PRAD	3
1145.54	3.47118	0.651089	4.31e-09	4.22e-07	ENSG00000168268	NT5DC2	KICH, KIRC, LGG	3
138.108	5.94057	1.26139	1.63e-08	1.24e-06	ENSG00000170961	HAS2	KICH, KIRC, LGG	3
330.344	2.51206	1.37294	0.000614151	0.00746152	ENSG00000175592	FOSL1	KICH, KIRC, LUAD	3
1153.27	2.71858	0.639395	2.36e-07	1.21e-05	ENSG00000176014	TUBB6	KICH, KIRC, LGG	3
552.99	3.78452	0.828192	1.5e-07	8.21e-06	ENSG00000176170	SPHK1	KICH, KIRC, LGG	3
138.765	2.30916	0.429874	5.35e-10	7.85e-08	ENSG00000186767	SPIN4	KICH, KIRC, LGG	3
3790.16	1.55956	0.310355	7.05e-09	6.31e-07	ENSG00000198830	HMGN2	KICH, KIRC, LGG	3
43.9922	3.55616	1.26331	3.57e-05	0.000779811	ENSG00000231290	APCDD1L-AS1	KICH, KIRC, LUAD	3
12.7783	1.27582	0.34474	1.06e-05	0.000286713	ENSG00000234664	HMGN2P5	KICH, KIRC, LGG	3
2.5914	1.46767	0.581803	0.000298567	0.00429313	ENSG00000242667	RP11-745A24.2	KICH, LUAD, PRAD	3
141.125	2.35809	1.11144	0.00032674	0.00460172	ENSG00000249859	PVT1	KICH, LGG, SKCM	3
2131.8	1.35143	0.424874	5.23e-05	0.00106972	ENSG00000261236	BOP1	KICH, KIRC, LUAD	3
20.8481	3.17513	1.09202	3.1e-05	0.000690603	ENSG00000266709	RP11-214O1.2	KICH, KIRC, LGG	3
82.7132	1.17946	0.381437	0.000142293	0.00237193	ENSG00000267041	ZNF850	KICH, KIRC, LGG	3
3.12348	2.00538	1.07191	0.000835124	0.00941997	ENSG00000267287	RP11-567M16.1	KICH, KIRC, LGG	3
29.5078	2.21047	0.79635	4.67e-05	0.000975849	ENSG00000272142	RP11-428J1.5	KICH, KIRC, LGG	3
13.342	5.19431	1.79024	5.95e-06	0.00017802	ENSG00000275874	PICSAR	KICH, KIRC, LUAD	3
32.3953	5.09303	0.644695	1.09e-16	1.57e-13	ENSG00000276170	AC124789.1	KICH, KIRC, LGG	3
44.9093	1.82768	0.493045	6.73e-06	9.87e-05	ENSG00000100206	DMC1	KIRC, LUAD, STAD	3
2627.14	1.9074	0.203487	8.19e-22	3.6e-19	ENSG00000109685	WHSC1	KIRC, LUAD, STAD	3
6.87761	4.71679	0.905517	2.53e-09	8.46e-08	ENSG00000109705	NKX3-2	KIRC, LGG, PRAD	3
165.237	2.25381	0.660999	2.64e-05	0.000324208	ENSG00000111087	GLI1	KIRC, LGG, LUAD	3
3836.52	1.21601	0.394927	7.19e-05	0.000765568	ENSG00000111331	OAS3	KIRC, LGG, LUAD	3
2425.54	1.2892	0.248051	3.74e-09	1.2e-07	ENSG00000167325	RRM1	KIRC, LGG, STAD	3
2988.69	1.89832	0.414081	1.97e-07	4.26e-06	ENSG00000167553	TUBA1C	KIRC, LGG, LUAD	3
633.834	1.23855	0.342945	8.61e-06	0.000122437	ENSG00000228716	DHFR	KIRC, LGG, LUSC	3
1.7466	3.08781	1.49779	0.000496599	0.00388773	ENSG00000246095	LINC01096	KIRC, LGG, PRAD	3
2558.23	1.55559	0.387212	7.61e-08	5.83e-05	ENSG00000035141	FAM136A	BLCA, BRCA	2
2456.6	1.03796	0.38174	1.9e-05	0.0038598	ENSG00000105771	SMG9	BLCA, KIRC	2
995.144	1.18178	0.500592	4.46e-05	0.00631312	ENSG00000120158	RCL1	BLCA, KIRC	2
1169.93	2.89149	0.806409	2.83e-06	0.000975875	ENSG00000132205	EMILIN2	BLCA, LGG	2
5242.44	1.05031	0.380712	1.55e-05	0.00333796	ENSG00000134453	RBM17	BLCA, BRCA	2
2851.55	1.12877	0.379845	4.88e-06	0.00137931	ENSG00000143977	SNRPG	BLCA, BRCA	2
201.869	4.70127	1.05208	6.37e-08	5.22e-05	ENSG00000180914	OXTR	BLCA, KIRC	2
56.2768	3.68824	1.05765	2.57e-06	0.00089973	ENSG00000184261	KCNK12	BLCA, KIRC	2
6404.63	1.07082	0.167682	1.62e-11	1.5e-09	ENSG00000004487	KDM1A	BRCA, KIRC	2
1317.12	1.0357	0.244891	2.62e-06	4.25e-05	ENSG00000005059	MCUB	BRCA, LGG	2
19.0955	3.20169	0.901078	2.74e-06	4.42e-05	ENSG00000010438	PRSS3	BRCA, KIRC	2
1579.14	1.04526	0.23553	9.81e-07	1.84e-05	ENSG00000015475	BID	BRCA, KICH	2
450.924	1.2273	0.528687	0.00186764	0.00962884	ENSG00000034053	APBA2	BRCA, KICH	2
39.1387	1.45125	0.515372	0.00031448	0.00227606	ENSG00000053524	MCF2L2	BRCA, KIRC	2
2642.97	1.06599	0.14862	6.99e-14	1.43e-11	ENSG00000060688	SNRNP40	BRCA, KICH	2
3956.21	1.14481	0.265129	1.39e-06	2.49e-05	ENSG00000060749	QSER1	BRCA, KICH	2
4579.16	1.43119	0.612906	0.00131951	0.00727729	ENSG00000062038	CDH3	BRCA, LGG	2
4721.67	1.46654	0.260838	1.26e-09	6.34e-08	ENSG00000065911	MTHFD2	BRCA, KIRC	2
19673.2	1.63862	0.28862	9.49e-10	5.02e-08	ENSG00000065978	YBX1	BRCA, KICH	2
878.142	1.36315	0.235662	4.93e-10	2.86e-08	ENSG00000066697	MSANTD3	BRCA, KIRC	2
3283.28	2.08495	0.458647	2.99e-07	6.7e-06	ENSG00000067057	PFKP	BRCA, LUAD	2
215.805	2.91814	0.802229	3.29e-06	5.15e-05	ENSG00000069482	GAL	BRCA, KICH	2
5904.03	1.63111	0.359243	3.5e-07	7.65e-06	ENSG00000070087	PFN2	BRCA, LUAD	2
938.831	2.95419	0.989508	2.42e-05	0.000271007	ENSG00000077274	CAPN6	BRCA, LGG	2
802.742	1.04097	0.310658	9.42e-05	0.000847852	ENSG00000080823	MOK	BRCA, KICH	2
800.747	1.4807	0.419526	2.6e-05	0.000287707	ENSG00000087842	PIR	BRCA, LUAD	2
1270.84	1.00224	0.197555	4.6e-08	1.41e-06	ENSG00000088035	ALG6	BRCA, KICH	2
41.9224	1.82968	0.855338	0.00117543	0.00662317	ENSG00000090932	DLL3	BRCA, KICH	2
428.549	2.17915	0.445987	5.73e-08	1.69e-06	ENSG00000099256	PRTFDC1	BRCA, LUAD	2
1144.69	2.12949	0.553858	5.1e-06	7.46e-05	ENSG00000100167	SEPT3	BRCA, KICH	2
1359.32	1.03049	0.201961	3.65e-08	1.15e-06	ENSG00000100462	PRMT5	BRCA, LUAD	2
138.044	2.87206	0.783511	3.23e-06	5.08e-05	ENSG00000100473	COCH	BRCA, LGG	2
1712.95	1.06421	0.257178	3.68e-06	5.66e-05	ENSG00000100814	CCNB1IP1	BRCA, PRAD	2
1816.59	1.03034	0.204763	5.31e-08	1.58e-06	ENSG00000101868	POLA1	BRCA, LGG	2
3453.83	1.22793	0.252605	8.87e-08	2.45e-06	ENSG00000101911	PRPS2	BRCA, LGG	2
7374.74	1.50427	0.544378	0.000348534	0.00246917	ENSG00000103257	SLC7A5	BRCA, LUAD	2
336.8	1.0247	0.258445	8.55e-06	0.000115889	ENSG00000103995	CEP152	BRCA, LGG	2
1846.7	1.40377	0.612967	0.00154982	0.0082666	ENSG00000104783	KCNN4	BRCA, KIRC	2
1392.26	1.64002	0.494964	5.06e-05	0.000504522	ENSG00000105088	OLFM2	BRCA, KICH	2
161.829	1.69172	0.726721	0.000930453	0.00547086	ENSG00000105880	DLX5	BRCA, LGG	2
7540.17	1.02915	0.224805	5.24e-07	1.08e-05	ENSG00000106105	GARS	BRCA, KIRC	2
236.494	2.50068	0.628689	1.94e-06	3.28e-05	ENSG00000106236	NPTX2	BRCA, LUAD	2
4530.69	1.75224	0.226152	7.95e-16	2.67e-13	ENSG00000107937	GTPBP4	BRCA, KICH	2
1877.25	1.10791	0.250814	9.41e-07	1.78e-05	ENSG00000110172	CHORDC1	BRCA, KIRC	2
938.889	1.17674	0.501221	0.00189062	0.00972438	ENSG00000110427	KIAA1549L	BRCA, KIRC	2
1222.98	1.99047	0.369032	4.77e-09	2.03e-07	ENSG00000110660	SLC35F2	BRCA, STAD	2
76172.3	1.44765	0.287238	3.06e-08	9.9e-07	ENSG00000111640	GAPDH	BRCA, KICH	2
1882.77	1.40217	0.298846	1.79e-07	4.35e-06	ENSG00000112242	E2F3	BRCA, LGG	2
199.482	2.40921	0.839311	7.96e-05	0.000735708	ENSG00000112246	SIM1	BRCA, LGG	2
3825.68	1.11483	0.230787	1.24e-07	3.22e-06	ENSG00000113569	NUP155	BRCA, KICH	2
149.034	1.35705	0.471394	0.000287927	0.00212105	ENSG00000114646	CSPG5	BRCA, KICH	2
4073.93	1.17715	0.204319	6.61e-10	3.71e-08	ENSG00000115128	SF3B6	BRCA, KICH	2
7980.2	1.09412	0.182021	1.68e-10	1.12e-08	ENSG00000115484	CCT4	BRCA, KICH	2
4010.85	1.15225	0.19403	2.36e-10	1.5e-08	ENSG00000117395	EBNA1BP2	BRCA, KICH	2
2538.87	1.05126	0.268152	9.69e-06	0.000128816	ENSG00000118707	TGIF2	BRCA, LGG	2
664.109	1.94609	0.76595	0.000376744	0.00262499	ENSG00000119866	BCL11A	BRCA, KICH	2
50.2869	1.41883	0.620724	0.00153374	0.00819964	ENSG00000119915	ELOVL3	BRCA, KICH	2
3486.96	1.46952	0.586167	0.000776363	0.00473408	ENSG00000121039	RDH10	BRCA, LGG	2
200.657	2.3106	0.659925	1.39e-05	0.000171615	ENSG00000122420	PTGFR	BRCA, KIRC	2
2211.92	1.63379	0.417113	5.25e-06	7.63e-05	ENSG00000122694	GLIPR2	BRCA, KICH	2
17.6067	3.73961	0.907966	1.37e-07	3.51e-06	ENSG00000124678	TCP11	BRCA, KICH	2
423.398	1.53797	0.279975	2.64e-09	1.22e-07	ENSG00000124787	RPP40	BRCA, KIRC	2
958.485	1.13353	0.216583	1.44e-08	5.17e-07	ENSG00000125351	UPF3B	BRCA, KIRC	2
693.926	1.24058	0.291303	1.57e-06	2.76e-05	ENSG00000125821	DTD1	BRCA, KICH	2
460.104	1.14079	0.209727	4.53e-09	1.95e-07	ENSG00000126953	TIMM8A	BRCA, KIRC	2
1429.23	1.1237	0.420717	0.000799762	0.00484497	ENSG00000128602	SMO	BRCA, LGG	2
546.304	1.31651	0.376832	3.47e-05	0.000366141	ENSG00000129680	MAP7D3	BRCA, KICH	2
84.4229	1.36916	0.595274	0.00158789	0.00843457	ENSG00000131015	ULBP2	BRCA, KIRC	2
154.632	1.78061	0.610371	0.000161821	0.00132057	ENSG00000131019	ULBP3	BRCA, LGG	2
229.289	1.20759	0.447345	0.000631705	0.00400918	ENSG00000131188	PRR7	BRCA, KICH	2
1015.67	2.14541	0.783963	0.00016976	0.0013736	ENSG00000131203	IDO1	BRCA, LGG	2
6252.26	1.57233	0.229937	5.83e-13	8.69e-11	ENSG00000132780	NASP	BRCA, LUSC	2
933.682	1.27628	0.24505	1.36e-08	4.96e-07	ENSG00000132964	CDK8	BRCA, KIRC	2
6843.07	2.55689	0.761294	1.52e-05	0.000185257	ENSG00000133048	CHI3L1	BRCA, LGG	2
80.1697	2.60009	0.673617	2.57e-06	4.18e-05	ENSG00000133101	CCNA1	BRCA, KIRC	2
30.2794	2.69479	1.61066	0.000593456	0.0038078	ENSG00000133863	TEX15	BRCA, LGG	2
322.089	1.3384	0.362762	1.58e-05	0.000190861	ENSG00000134070	IRAK2	BRCA, KICH	2
162.092	1.47355	0.674691	0.00184238	0.00951838	ENSG00000134323	MYCN	BRCA, LGG	2
5808.08	1.21911	0.206153	2.5e-10	1.57e-08	ENSG00000134684	YARS	BRCA, KIRC	2
1388.96	1.29961	0.430925	0.000196892	0.00155291	ENSG00000134802	SLC43A3	BRCA, LGG	2
114.815	4.25579	1.10972	2.64e-07	6.07e-06	ENSG00000134873	CLDN10	BRCA, PRAD	2
661.195	1.29824	0.395594	7.78e-05	0.000721135	ENSG00000134874	DZIP1	BRCA, KICH	2
371.558	2.05264	0.290305	1.32e-13	2.51e-11	ENSG00000135045	C9orf40	BRCA, KIRC	2
1557.63	1.08085	0.228254	2.15e-07	5.07e-06	ENSG00000135763	URB2	BRCA, KICH	2
24.0243	1.69554	0.798984	0.00151812	0.00813841	ENSG00000135903	PAX3	BRCA, KIRC	2
1597.04	1.02169	0.178986	1.25e-09	6.32e-08	ENSG00000136891	TEX10	BRCA, KIRC	2
5280.95	1.13015	0.405605	0.000549236	0.00357552	ENSG00000136997	MYC	BRCA, KICH	2
1553.21	1.11801	0.2504	7.37e-07	1.45e-05	ENSG00000137054	POLR1E	BRCA, KICH	2
1985.93	1.07053	0.202992	1.31e-08	4.81e-07	ENSG00000137168	PPIL1	BRCA, KIRC	2
3169.56	1.06838	0.269497	7.74e-06	0.000106912	ENSG00000137547	MRPL15	BRCA, LUAD	2
2413.26	1.14811	0.199921	7.73e-10	4.19e-08	ENSG00000138035	PNPT1	BRCA, LUAD	2
12619.1	1.05063	0.187778	2.25e-09	1.06e-07	ENSG00000138095	LRPPRC	BRCA, PRAD	2
290.803	1.22108	0.423587	0.000343809	0.00244454	ENSG00000138336	TET1	BRCA, LUAD	2
976.252	1.16491	0.179955	7.62e-12	7.98e-10	ENSG00000139131	YARS2	BRCA, KIRC	2
5.86489	2.60575	0.802171	1.98e-05	0.000229971	ENSG00000139269	INHBE	BRCA, LUAD	2
192.377	3.18356	0.879842	2.24e-06	3.72e-05	ENSG00000139292	LGR5	BRCA, LUAD	2
22.4194	2.32883	1.03737	0.000404836	0.00278419	ENSG00000140600	SH3GL3	BRCA, KICH	2
559.04	1.41625	0.426989	6.02e-05	0.000583036	ENSG00000141384	TAF4B	BRCA, STAD	2
1879.11	1.37637	0.227004	9.03e-11	6.65e-09	ENSG00000141569	TRIM65	BRCA, KICH	2
13.7501	3.33779	1.29692	4.14e-05	0.000425327	ENSG00000142700	DMRTA2	BRCA, LGG	2
17220.1	1.26394	0.177358	7.29e-14	1.48e-11	ENSG00000142864	SERBP1	BRCA, KICH	2
16347.4	1.49333	0.212899	1.63e-13	2.98e-11	ENSG00000143621	ILF2	BRCA, KICH	2
1412.08	1.06043	0.225752	2.71e-07	6.2e-06	ENSG00000143643	TTC13	BRCA, KICH	2
569.003	2.31705	0.477809	5.96e-08	1.74e-06	ENSG00000143674	RP5-862P8.2	BRCA, LGG	2
159.388	2.02752	0.3191	1.67e-11	1.54e-09	ENSG00000143942	CHAC2	BRCA, KIRC	2
1326.4	1.25847	0.275896	3.76e-07	8.14e-06	ENSG00000145365	TIFA	BRCA, LGG	2
105.854	2.72465	0.960908	5.26e-05	0.00052051	ENSG00000146013	GFRA3	BRCA, LGG	2
4769.09	4.2631	0.656452	1.72e-13	3.11e-11	ENSG00000146648	EGFR	BRCA, LGG	2
14634.5	1.56676	0.24619	1.39e-11	1.32e-09	ENSG00000146731	CCT6A	BRCA, LUAD	2
1560.14	1.10611	0.22968	1.36e-07	3.47e-06	ENSG00000147874	HAUS6	BRCA, KICH	2
1099.42	2.60596	0.601293	3.93e-07	8.45e-06	ENSG00000147889	CDKN2A	BRCA, KIRC	2
1621.37	1.0685	0.201983	1.21e-08	4.48e-07	ENSG00000148019	CEP78	BRCA, KIRC	2
330.406	2.10021	0.267219	3.48e-16	1.31e-13	ENSG00000148459	PDSS1	BRCA, LUAD	2
363.28	1.47337	0.201845	2.03e-14	4.78e-12	ENSG00000148835	TAF5	BRCA, KICH	2
1156.96	1.18543	0.272787	1.14e-06	2.1e-05	ENSG00000149679	CABLES2	BRCA, LGG	2
3000.89	1.5634	0.219663	8.06e-14	1.62e-11	ENSG00000151465	CDC123	BRCA, KICH	2
1974.1	1.03348	0.231567	8.97e-07	1.71e-05	ENSG00000151694	ADAM17	BRCA, KICH	2
887.533	1.1813	0.301675	7.66e-06	0.000106012	ENSG00000152465	NMT2	BRCA, KICH	2
232.61	1.94998	1.03469	0.00158407	0.00841908	ENSG00000152977	ZIC1	BRCA, LGG	2
1108.63	3.37729	0.633941	6.83e-10	3.8e-08	ENSG00000154277	UCHL1	BRCA, LUAD	2
1345.77	1.04482	0.262918	7.84e-06	0.000107955	ENSG00000154429	CCSAP	BRCA, KICH	2
2888.14	1.22679	0.176034	2.33e-13	3.92e-11	ENSG00000155959	VBP1	BRCA, LUAD	2
158.263	1.68943	0.490026	3.04e-05	0.000327787	ENSG00000156140	ADAMTS3	BRCA, LGG	2
434.348	4.05477	1.23022	2.26e-06	3.74e-05	ENSG00000156219	ART3	BRCA, LGG	2
10832.9	1.10831	0.186559	2.52e-10	1.58e-08	ENSG00000156261	CCT8	BRCA, LUAD	2
483.953	1.0925	0.179783	1.12e-10	8.02e-09	ENSG00000156374	PCGF6	BRCA, KICH	2
51.6957	2.0205	0.714893	0.000158428	0.00129802	ENSG00000160200	CBS	BRCA, KIRC	2
76.6438	1.24251	0.279933	6.86e-07	1.36e-05	ENSG00000160207	HSF2BP	BRCA, KIRC	2
3015.85	1.04871	0.259384	5.77e-06	8.28e-05	ENSG00000160767	FAM189B	BRCA, KICH	2
275.707	1.23541	0.524954	0.00168544	0.00885277	ENSG00000160883	HK3	BRCA, KIRC	2
4344.98	1.92682	0.247917	7.06e-16	2.43e-13	ENSG00000162607	USP1	BRCA, KICH	2
6451.07	1.54649	0.199	5.78e-16	2.04e-13	ENSG00000163655	GMPS	BRCA, KICH	2
2712.58	1.10017	0.237693	3.48e-07	7.62e-06	ENSG00000163872	YEATS2	BRCA, KICH	2
958.842	1.17746	0.400701	0.000306957	0.00223335	ENSG00000163923	RPL39L	BRCA, KIRC	2
584.313	1.01216	0.407878	0.00177765	0.00925086	ENSG00000164038	SLC9B2	BRCA, KICH	2
848.112	1.18949	0.461165	0.000941403	0.00552411	ENSG00000164070	HSPA4L	BRCA, LUAD	2
67.4418	2.3727	0.457889	1.08e-08	4.08e-07	ENSG00000164107	HAND2	BRCA, LGG	2
584.433	1.51853	0.5812	0.000537792	0.00351394	ENSG00000164687	FABP5	BRCA, KIRC	2
3276.64	1.22644	0.216169	1.04e-09	5.4e-08	ENSG00000165609	NUDT5	BRCA, KICH	2
82.8385	1.77837	0.881573	0.00166475	0.00876765	ENSG00000165621	OXGR1	BRCA, STAD	2
2387.05	1.28823	0.237971	4.37e-09	1.89e-07	ENSG00000165704	HPRT1	BRCA, KIRC	2
191.646	2.44421	0.521972	1.1e-07	2.91e-06	ENSG00000165996	HACD1	BRCA, KIRC	2
2387.72	1.16741	0.252658	3.2e-07	7.09e-06	ENSG00000166012	TAF1D	BRCA, KICH	2
763.615	1.32504	0.211329	2.48e-11	2.19e-09	ENSG00000166788	SAAL1	BRCA, KIRC	2
3236.24	1.11412	0.211937	1.31e-08	4.81e-07	ENSG00000167088	SNRPD1	BRCA, STAD	2
7.91768	1.61049	0.747136	0.00160467	0.00850424	ENSG00000167281	RBFOX3	BRCA, KICH	2
773.58	1.3055	0.307901	1.59e-06	2.79e-05	ENSG00000167393	PPP2R3B	BRCA, KIRC	2
92.7723	1.96263	0.659564	0.000110816	0.000966054	ENSG00000167723	TRPV3	BRCA, KICH	2
389.833	1.93097	0.611988	6.63e-05	0.000631096	ENSG00000167771	RCOR2	BRCA, KIRC	2
2652.9	1.28124	0.232232	2.44e-09	1.14e-07	ENSG00000168411	RFWD3	BRCA, LGG	2
3352.11	2.09435	0.644367	4.1e-05	0.000421848	ENSG00000169245	CXCL10	BRCA, LGG	2
568.898	1.31684	0.405516	8.61e-05	0.0007856	ENSG00000169258	GPRIN1	BRCA, KICH	2
2224.03	1.06102	0.370968	0.000496376	0.00329605	ENSG00000170035	UBE2E3	BRCA, KICH	2
1210.13	1.3429	0.509015	0.000623856	0.00397088	ENSG00000171208	NETO2	BRCA, LGG	2
5853.93	1.06193	0.395602	0.000866971	0.00517039	ENSG00000172893	DHCR7	BRCA, STAD	2
650.214	1.2162	0.213279	8.9e-10	4.73e-08	ENSG00000173085	COQ2	BRCA, KIRC	2
816.441	1.19059	0.428954	0.000510963	0.00337155	ENSG00000173621	LRFN4	BRCA, KIRC	2
14.0685	1.63298	0.599383	0.000338594	0.00241161	ENSG00000173662	TAS1R1	BRCA, KIRC	2
548.868	1.00477	0.22367	8.41e-07	1.62e-05	ENSG00000174842	GLMN	BRCA, KICH	2
10197.5	1.16536	0.215578	5.26e-09	2.21e-07	ENSG00000175216	CKAP5	BRCA, KIRC	2
757.815	1.57428	0.599365	0.000482824	0.00321987	ENSG00000175832	ETV4	BRCA, KIRC	2
272.186	2.72229	0.500126	1.5e-09	7.4e-08	ENSG00000176244	ACBD7	BRCA, KIRC	2
100.562	3.78983	0.399476	6.92e-24	9.89e-21	ENSG00000176826	FKBP9P1	BRCA, LGG	2
1008.87	2.28444	0.828026	0.00012988	0.00110044	ENSG00000176887	SOX11	BRCA, LGG	2
38.216	1.63005	0.424259	7.09e-06	9.92e-05	ENSG00000176912	TYMSOS	BRCA, KICH	2
359.191	3.09692	0.918513	5.97e-06	8.53e-05	ENSG00000177359	OVOS2	BRCA, KIRC	2
1154.41	1.15591	0.24628	2.28e-07	5.35e-06	ENSG00000178295	GEN1	BRCA, LGG	2
588.193	1.57516	0.324422	7.73e-08	2.17e-06	ENSG00000178409	BEND3	BRCA, LGG	2
1401.66	1.03226	0.308194	9.67e-05	0.000865233	ENSG00000179041	RRS1	BRCA, KIRC	2
17.9429	1.54634	0.682881	0.00134818	0.00740574	ENSG00000180066	C10orf91	BRCA, KICH	2
796.413	1.12058	0.337833	9.03e-05	0.000817264	ENSG00000182963	GJC1	BRCA, LGG	2
16.825	1.92176	0.65821	0.000137176	0.00115078	ENSG00000183019	MCEMP1	BRCA, KICH	2
5320.63	1.04008	0.16053	9.46e-12	9.47e-10	ENSG00000183431	SF3A3	BRCA, KICH	2
312.505	1.02808	0.34246	0.00033315	0.00238472	ENSG00000183496	MEX3B	BRCA, KICH	2
1533.47	1.94128	0.269659	5.31e-14	1.12e-11	ENSG00000183527	PSMG1	BRCA, KIRC	2
8295.16	1.18425	0.28509	2.72e-06	4.41e-05	ENSG00000184216	IRAK1	BRCA, KIRC	2
698.675	1.01087	0.320437	0.000204979	0.00160443	ENSG00000184675	AMER1	BRCA, KIRC	2
76.7057	3.09741	0.872387	3.28e-06	5.13e-05	ENSG00000184905	TCEAL2	BRCA, KICH	2
7.92216	1.45365	0.48078	0.000160276	0.00131113	ENSG00000185105	MYADML2	BRCA, KIRC	2
1103.59	1.09001	0.205115	1.01e-08	3.86e-07	ENSG00000185238	PRMT3	BRCA, KIRC	2
34.5927	5.97105	1.39737	2.81e-08	9.23e-07	ENSG00000186297	GABRA5	BRCA, KICH	2
163.84	2.28212	0.68582	2.53e-05	0.000281366	ENSG00000186603	HPDL	BRCA, KIRC	2
1187.48	1.57641	0.224739	1.7e-13	3.09e-11	ENSG00000187522	HSPA14	BRCA, KICH	2
180.324	1.11825	0.300995	1.96e-05	0.000228111	ENSG00000187801	ZFP69B	BRCA, KIRC	2
470.629	1.5038	0.436997	3.55e-05	0.000373546	ENSG00000188130	MAPK12	BRCA, KICH	2
335.218	1.8903	0.70333	0.000275551	0.00204648	ENSG00000188338	SLC38A3	BRCA, LUAD	2
7215.26	1.5224	0.359704	1.44e-06	2.57e-05	ENSG00000189159	HN1	BRCA, KIRC	2
7425.65	1.33433	0.249581	6.15e-09	2.54e-07	ENSG00000196591	HDAC2	BRCA, KICH	2
1887.56	1.24814	0.484181	0.000859723	0.00513544	ENSG00000196739	COL27A1	BRCA, LGG	2
1958.44	1.25667	0.230076	3.41e-09	1.51e-07	ENSG00000197498	RPF2	BRCA, LUAD	2
622.882	1.2518	0.252948	5.5e-08	1.63e-06	ENSG00000198331	HYLS1	BRCA, KIRC	2
817.37	1.08903	0.375308	0.00040872	0.00280416	ENSG00000198720	ANKRD13B	BRCA, KICH	2
2417.22	1.15047	0.236209	9.47e-08	2.59e-06	ENSG00000204392	LSM2	BRCA, KICH	2
715.706	1.00943	0.217686	4.14e-07	8.8e-06	ENSG00000205208	C4orf46	BRCA, KIRC	2
357.329	1.53766	0.261349	2.74e-10	1.7e-08	ENSG00000206567	AC022007.5	BRCA, KIRC	2
2.40527	1.53637	0.555792	0.000335068	0.00239522	ENSG00000213082	PPP1R14BP2	BRCA, LUAD	2
760.218	1.32432	0.282677	1.94e-07	4.66e-06	ENSG00000213186	TRIM59	BRCA, KIRC	2
31.1579	1.23081	0.380088	9.98e-05	0.000887341	ENSG00000213430	HSPD1P1	BRCA, STAD	2
197.281	1.65182	0.300906	2.76e-09	1.26e-07	ENSG00000213866	YBX1P10	BRCA, KICH	2
232.815	1.17327	0.4146	0.000441829	0.00298612	ENSG00000213967	ZNF726	BRCA, LGG	2
4.55338	1.2334	0.486326	0.000996795	0.00579381	ENSG00000214222	TUBBP2	BRCA, LGG	2
612.821	1.38695	0.378788	1.69e-05	0.000201411	ENSG00000216775	RP1-152L7.5	BRCA, LGG	2
23.3727	1.35271	0.353431	8.95e-06	0.000120563	ENSG00000223393	RP5-858B6.3	BRCA, KIRC	2
5.89477	2.04717	0.476253	8.98e-07	1.71e-05	ENSG00000224126	UBE2SP2	BRCA, LGG	2
34.7826	1.61032	0.496295	6.57e-05	0.000626354	ENSG00000224945	RP11-82L18.2	BRCA, KIRC	2
257.85	1.78069	0.6184	0.000181272	0.00144908	ENSG00000225492	GBP1P1	BRCA, LGG	2
384.493	1.1654	0.253362	3.55e-07	7.74e-06	ENSG00000226328	NUP50-AS1	BRCA, KIRC	2
126.21	1.6443	0.451456	1.53e-05	0.000185606	ENSG00000226419	SLC16A1-AS1	BRCA, KICH	2
21.5873	1.4111	0.525356	0.000493426	0.00327998	ENSG00000226856	AC093901.1	BRCA, LGG	2
36.324	1.06402	0.353349	0.00029833	0.00218365	ENSG00000227199	ST7-AS1	BRCA, LUAD	2
4.78104	3.14355	0.961051	7.66e-06	0.000106012	ENSG00000227683	RP11-445N18.5	BRCA, STAD	2
117.725	1.15576	0.429721	0.0007117	0.00441437	ENSG00000228109	MFI2-AS1	BRCA, KICH	2
16.8877	1.19217	0.337661	3.56e-05	0.000374636	ENSG00000228519	RP11-298C3.2	BRCA, KIRC	2
9.52878	2.14502	0.953765	0.000547579	0.00356598	ENSG00000228626	RP11-495P10.9	BRCA, LUAD	2
118.302	2.12008	0.582468	1.08e-05	0.000141025	ENSG00000228649	AC005682.5	BRCA, KIRC	2
2.33029	1.80695	0.526059	2.92e-05	0.000317624	ENSG00000229582	RP11-423C15.3	BRCA, KIRC	2
52.9372	1.60079	0.679017	0.000980457	0.00571605	ENSG00000229676	ZNF492	BRCA, LGG	2
35.371	1.22177	0.405045	0.000219761	0.00169868	ENSG00000230330	HMGN2P3	BRCA, LUSC	2
3.63148	2.15904	1.01293	0.000682742	0.00426679	ENSG00000230501	ANKRD30BP3	BRCA, STAD	2
33.9078	1.1775	0.262007	5.78e-07	1.17e-05	ENSG00000231503	PTMAP4	BRCA, PRAD	2
16.9946	1.78857	0.616645	0.00016877	0.00136707	ENSG00000231982	RP11-573D15.1	BRCA, KIRC	2
19.8656	1.12954	0.405192	0.00054749	0.00356598	ENSG00000231993	EP300-AS1	BRCA, LGG	2
1.48537	1.94115	0.718688	0.000248525	0.00187729	ENSG00000233064	RP3-380B8.4	BRCA, LUAD	2
2.92549	1.14525	0.44125	0.000968749	0.00565681	ENSG00000233514	RP11-570P14.1	BRCA, STAD	2
145.405	1.92206	0.432724	5.16e-07	1.07e-05	ENSG00000233593	RP4-665J23.1	BRCA, KICH	2
2.29507	1.85936	0.645165	0.000164776	0.00134027	ENSG00000235748	SEPT14P12	BRCA, LGG	2
43.5588	1.98265	0.480383	1.91e-06	3.24e-05	ENSG00000237594	AP000251.3	BRCA, KIRC	2
12.0226	1.2136	0.497456	0.00136629	0.0074886	ENSG00000238290	RP11-431K24.1	BRCA, KICH	2
36.2248	1.03708	0.337442	0.00025592	0.0019226	ENSG00000245522	RP11-540A21.2	BRCA, LUAD	2
23.0443	1.26852	0.484196	0.000733899	0.00452413	ENSG00000246334	PRR7-AS1	BRCA, KICH	2
0.822727	2.1276	0.665573	4.66e-05	0.000470613	ENSG00000248530	BCL2L12P1	BRCA, LUAD	2
13.6233	1.35514	0.448001	0.000178075	0.00142814	ENSG00000249193	HSPD1P5	BRCA, STAD	2
13.3859	1.43847	0.6144	0.00128424	0.00711336	ENSG00000249375	CASC11	BRCA, SKCM	2
17.587	2.17937	0.678778	4.17e-05	0.000427845	ENSG00000251533	LINC00605	BRCA, LGG	2
11.0334	1.69388	0.698704	0.000723996	0.00447794	ENSG00000254027	RP11-363E6.3	BRCA, KIRC	2
4.25436	1.06257	0.416898	0.00130872	0.00722739	ENSG00000254244	PAICSP4	BRCA, LGG	2
135.341	1.32151	0.405189	8.13e-05	0.000749899	ENSG00000254535	PABPC4L	BRCA, LGG	2
1.20176	1.77509	0.701123	0.00048845	0.0032498	ENSG00000254639	CTD-2589M5.5	BRCA, KIRC	2
3117.92	1.65964	0.502956	5.23e-05	0.00051855	ENSG00000254726	MEX3A	BRCA, KICH	2
24.7752	2.3659	0.515451	1.86e-07	4.5e-06	ENSG00000256673	RP11-599J14.2	BRCA, LGG	2
1.53524	2.08931	0.491696	1.07e-06	1.98e-05	ENSG00000257199	RP11-669B18.1	BRCA, LUAD	2
19.2582	1.26573	0.374236	5.61e-05	0.000549803	ENSG00000257446	ZNF878	BRCA, LGG	2
4.4877	2.75495	0.632291	2.73e-07	6.22e-06	ENSG00000258527	ASB9P1	BRCA, KICH	2
8.16221	2.6638	0.486036	1.37e-09	6.85e-08	ENSG00000258623	CTD-2325P2.3	BRCA, KIRC	2
66.2473	1.36847	0.443009	0.000140976	0.00117655	ENSG00000259363	CTD-2054N24.2	BRCA, LGG	2
192.821	1.40028	0.305295	2.98e-07	6.7e-06	ENSG00000259768	RP5-991G20.1	BRCA, LGG	2
116.02	1.5382	0.616244	0.000732366	0.00451618	ENSG00000260549	MT1L	BRCA, LUAD	2
266.021	1.14765	0.27335	2.38e-06	3.91e-05	ENSG00000260920	RP1-228H13.5	BRCA, KIRC	2
239.288	2.0591	0.512216	2.77e-06	4.47e-05	ENSG00000261373	VPS9D1-AS1	BRCA, STAD	2
15.4358	1.44601	0.402901	2.13e-05	0.000244166	ENSG00000262147	RP13-638C3.3	BRCA, KIRC	2
15.692	1.75549	0.420478	1.73e-06	2.99e-05	ENSG00000263535	AK4P1	BRCA, KICH	2
21.0122	1.80669	0.677136	0.000323526	0.00233126	ENSG00000266010	GATA6-AS1	BRCA, LGG	2
71.4312	1.08467	0.445247	0.00174289	0.00910055	ENSG00000267272	LINC01140	BRCA, KIRC	2
23.0934	1.02005	0.362078	0.000624014	0.00397121	ENSG00000267500	ZNF887P	BRCA, LGG	2
14.5018	1.54429	0.448285	3.4e-05	0.000359927	ENSG00000272382	CTD-2035E11.4	BRCA, LGG	2
55.7184	1.0206	0.341817	0.000357991	0.0025203	ENSG00000272853	RP11-398C13.6	BRCA, KIRC	2
8.0774	1.81806	0.574368	7.17e-05	0.000674735	ENSG00000273001	RP11-118K6.3	BRCA, LUAD	2
15.455	1.60928	0.272994	2.62e-10	1.63e-08	ENSG00000273004	GS1-279B7.2	BRCA, KICH	2
8.81675	1.89392	0.503695	8.48e-06	0.000115084	ENSG00000273107	RP11-165A20.3	BRCA, KIRC	2
6.87157	1.01123	0.351798	0.000529055	0.00346599	ENSG00000278009	RP11-649E7.8	BRCA, KIRC	2
209.459	1.01801	0.391906	0.00124325	0.0069255	ENSG00000278709	NKILA	BRCA, KIRC	2
3.16605	1.61343	0.573999	0.000267112	0.0019954	ENSG00000280018	CH507-154B10.2	BRCA, LUAD	2
37.9455	2.09583	1.01213	0.000445907	0.00584938	ENSG00000004838	ZMYND10	KICH, LGG	2
1432.91	1.25328	0.256717	5.99e-08	3.81e-06	ENSG00000004975	DVL2	KICH, KIRC	2
696.223	1.25928	0.400003	8.47e-05	0.00155723	ENSG00000005100	DHX33	KICH, KIRC	2
576.779	1.37284	0.578115	0.000605807	0.00738632	ENSG00000007866	TEAD3	KICH, LGG	2
269.073	2.37988	1.15869	0.000387226	0.00525347	ENSG00000008300	CELSR3	KICH, KIRC	2
2888.49	1.63763	0.354116	4.12e-08	2.77e-06	ENSG00000038382	TRIO	KICH, KIRC	2
1876.23	2.20611	0.662343	6.39e-06	0.000188456	ENSG00000039560	RAI14	KICH, LGG	2
2517.57	4.33213	0.816703	5.1e-09	4.84e-07	ENSG00000041982	TNC	KICH, LGG	2
3220.54	3.53481	0.524068	1.21e-12	4.06e-10	ENSG00000057019	DCBLD2	KICH, KIRC	2
435.136	2.57264	0.689535	1.64e-06	6.23e-05	ENSG00000058056	USP13	KICH, KIRC	2
591.999	1.78362	0.452891	7.03e-07	3.04e-05	ENSG00000065485	PDIA5	KICH, LGG	2
24.5139	2.57872	1.20002	0.000271474	0.00398933	ENSG00000067715	SYT1	KICH, KIRC	2
29256.3	2.60103	0.569298	5.03e-08	3.28e-06	ENSG00000070756	PABPC1	KICH, KIRC	2
3059.92	2.43279	0.705161	4.34e-06	0.000137851	ENSG00000072110	ACTN1	KICH, KIRC	2
3137.86	1.86337	0.655167	4.68e-05	0.000976225	ENSG00000075618	FSCN1	KICH, LUAD	2
201.17	2.23476	1.00751	0.000266338	0.00392514	ENSG00000079156	OSBPL6	KICH, KIRC	2
3595.53	1.93569	0.448592	1.02e-07	5.95e-06	ENSG00000083444	PLOD1	KICH, KIRC	2
981.756	2.4645	0.999249	0.000117166	0.00203858	ENSG00000084636	COL16A1	KICH, KIRC	2
1403.81	2.76128	0.374629	4.95e-15	3.01e-12	ENSG00000084774	CAD	KICH, KIRC	2
49.329	4.80481	0.589908	1.98e-17	3.98e-14	ENSG00000091844	RGS17	KICH, KIRC	2
437.092	2.02344	0.830397	0.000156663	0.00257237	ENSG00000092445	TYRO3	KICH, KIRC	2
24.8914	2.71574	1.89003	0.000893312	0.00995347	ENSG00000095777	MYO3A	KICH, LGG	2
16.957	3.17972	1.6425	0.000283339	0.00412391	ENSG00000099617	EFNA2	KICH, LGG	2
7440.59	2.99557	0.796466	2.05e-06	7.5e-05	ENSG00000100097	LGALS1	KICH, KIRC	2
1640.78	1.35527	0.396065	2.17e-05	0.000515283	ENSG00000100304	TTLL12	KICH, KIRC	2
1646.45	1.12381	0.435749	0.000839425	0.00946069	ENSG00000100350	FOXRED2	KICH, KIRC	2
4743.52	1.06925	0.265009	6.8e-06	0.000197834	ENSG00000100401	RANGAP1	KICH, KIRC	2
2509.82	1.80617	0.285219	1.36e-12	4.43e-10	ENSG00000101361	NOP56	KICH, KIRC	2
444.212	2.87382	1.18764	0.000119704	0.00207223	ENSG00000101955	SRPX	KICH, KIRC	2
76.2372	4.15904	0.50492	1.57e-17	3.91e-14	ENSG00000102057	KCND1	KICH, KIRC	2
99.098	4.2491	0.929084	1.4e-07	7.8e-06	ENSG00000102359	SRPX2	KICH, KIRC	2
164.049	4.17754	1.10406	2.22e-06	8.01e-05	ENSG00000103742	IGDCC4	KICH, KIRC	2
2329.49	4.49318	0.802772	1.02e-09	1.29e-07	ENSG00000104368	PLAT	KICH, LGG	2
12080.1	1.3816	0.430118	4.18e-05	0.000886131	ENSG00000104408	EIF3E	KICH, PRAD	2
6.42587	1.77291	0.820745	0.000479047	0.00617871	ENSG00000104879	CKM	KICH, KIRC	2
132.434	8.28997	1.2168	1.15e-16	1.58e-13	ENSG00000105048	TNNT1	KICH, KIRC	2
295.767	2.80688	0.54094	3.71e-09	3.7e-07	ENSG00000105245	NUMBL	KICH, KIRC	2
1499.05	2.15199	0.513766	1.76e-07	9.39e-06	ENSG00000105355	PLIN3	KICH, KIRC	2
175.86	2.26907	0.744834	1.82e-05	0.000442046	ENSG00000105419	MEIS3	KICH, KIRC	2
724.671	1.49713	0.358109	5.56e-07	2.49e-05	ENSG00000105486	LIG1	KICH, LGG	2
25.4996	3.20015	1.9834	0.000390337	0.00528043	ENSG00000108342	CSF3	KICH, KIRC	2
6623.3	1.20715	0.29541	2.99e-06	0.000103059	ENSG00000108424	KPNB1	KICH, KIRC	2
9849.82	1.0472	0.299574	6.16e-05	0.00121506	ENSG00000108518	PFN1	KICH, KIRC	2
991.438	1.54003	0.432787	6.51e-06	0.000191404	ENSG00000108854	SMURF2	KICH, KIRC	2
658.025	3.26723	0.945465	6.36e-06	0.000188056	ENSG00000110811	P3H3	KICH, KIRC	2
2640.96	1.77928	0.656393	8.32e-05	0.00154054	ENSG00000110880	CORO1C	KICH, KIRC	2
95.9884	5.19293	0.693473	2.41e-15	1.74e-12	ENSG00000111186	WNT5B	KICH, KIRC	2
11.6468	2.23278	1.03366	0.00031508	0.00446502	ENSG00000111664	GNB3	KICH, KIRC	2
491.4	1.60921	0.274321	4.83e-11	9.82e-09	ENSG00000112578	BYSL	KICH, KIRC	2
352.097	3.93017	0.797493	3.33e-08	2.33e-06	ENSG00000114270	COL7A1	KICH, KIRC	2
7952.34	1.60514	0.330667	1.44e-08	1.13e-06	ENSG00000114942	EEF1B2	KICH, PRAD	2
9.5719	4.03707	1.28764	1.33e-05	0.000344107	ENSG00000115844	DLX2	KICH, LGG	2
1046.21	1.42326	0.357401	1.78e-06	6.65e-05	ENSG00000117385	P3H1	KICH, KIRC	2
106.254	2.57618	1.20181	0.00027558	0.00404316	ENSG00000119547	ONECUT2	KICH, LGG	2
626.072	1.31812	0.312191	1e-06	4.12e-05	ENSG00000120656	TAF12	KICH, KIRC	2
690.006	1.9789	0.717274	5.59e-05	0.00112722	ENSG00000123146	ADGRE5	KICH, LGG	2
4299.34	1.20747	0.452095	0.000465594	0.00605648	ENSG00000123416	TUBA1B	KICH, KIRC	2
3939.74	1.12931	0.302237	1.76e-05	0.000428912	ENSG00000124207	CSE1L	KICH, KIRC	2
424.462	4.03543	0.868776	1.11e-07	6.34e-06	ENSG00000124813	RUNX2	KICH, KIRC	2
740.887	1.22319	0.222118	2.45e-09	2.64e-07	ENSG00000125450	NUP85	KICH, KIRC	2
42.9562	5.32356	0.803161	9.46e-13	3.35e-10	ENSG00000125657	TNFSF9	KICH, LGG	2
33.8907	5.50495	1.11236	1.05e-08	8.48e-07	ENSG00000125726	CD70	KICH, LGG	2
67.7669	1.34246	0.336184	2.41e-06	8.59e-05	ENSG00000126249	PDCD2L	KICH, KIRC	2
585.388	3.93238	1.11621	5.12e-06	0.000156777	ENSG00000128591	FLNC	KICH, LGG	2
3160.42	1.83144	0.309788	1.9e-11	4.41e-09	ENSG00000130309	COLGALT1	KICH, KIRC	2
2481.33	3.27595	0.831318	1.29e-06	5.07e-05	ENSG00000130508	PXDN	KICH, LGG	2
1295.27	3.02894	0.98461	1.91e-05	0.000459195	ENSG00000131016	AKAP12	KICH, LUAD	2
13.2292	3.37719	1.43551	0.000110304	0.00194511	ENSG00000131187	F12	KICH, LGG	2
1324.9	1.15419	0.311117	1.75e-05	0.000428219	ENSG00000131899	LLGL1	KICH, KIRC	2
1966.8	1.16271	0.216805	7.24e-09	6.38e-07	ENSG00000132382	MYBBP1A	KICH, KIRC	2
16.2184	5.06754	1.59235	4.57e-06	0.000143435	ENSG00000132429	POPDC3	KICH, KIRC	2
536.252	2.29636	0.652219	3.12e-06	0.000106504	ENSG00000132535	DLG4	KICH, KIRC	2
293.433	1.28904	0.55072	0.000868673	0.00976225	ENSG00000133466	C1QTNF6	KICH, KIRC	2
861.324	2.53499	0.68149	1.66e-06	6.3e-05	ENSG00000134369	NAV1	KICH, KIRC	2
703.345	4.43719	0.805526	1.69e-09	1.92e-07	ENSG00000135318	NT5E	KICH, KIRC	2
8912.26	1.34035	0.433489	7.4e-05	0.00140056	ENSG00000135862	LAMC1	KICH, LGG	2
303.258	2.8054	0.531403	2.34e-09	2.57e-07	ENSG00000137404	NRM	KICH, LGG	2
417.879	3.82417	0.943547	1.01e-06	4.16e-05	ENSG00000138623	SEMA7A	KICH, KIRC	2
71.9754	4.28596	2.60187	4.44e-05	0.000937729	ENSG00000138675	FGF5	KICH, LUAD	2
390.671	7.65182	1.09085	7.76e-16	6.87e-13	ENSG00000138829	FBN2	KICH, LGG	2
105.767	1.97102	0.85688	0.000250713	0.00375057	ENSG00000139174	PRICKLE1	KICH, KIRC	2
212.198	2.78291	0.466716	5.35e-11	1.06e-08	ENSG00000139880	CDH24	KICH, LGG	2
538.034	2.108	0.885831	0.000176594	0.00283209	ENSG00000139926	FRMD6	KICH, KIRC	2
12161.7	3.60829	0.613508	2.52e-10	4.13e-08	ENSG00000142173	COL6A2	KICH, LGG	2
364.021	1.13242	0.436666	0.000779747	0.00894845	ENSG00000142686	C1orf216	KICH, KIRC	2
361.305	1.18026	0.414492	0.000307191	0.00438518	ENSG00000142856	ITGB3BP	KICH, LGG	2
25.2418	4.8321	1.00826	4.06e-08	2.74e-06	ENSG00000143473	KCNH1	KICH, KIRC	2
556.858	2.91014	0.674062	2.28e-07	1.17e-05	ENSG00000143515	ATP8B2	KICH, KIRC	2
1790.4	1.53901	0.496186	3.62e-05	0.000788635	ENSG00000143641	GALNT2	KICH, KIRC	2
148.761	2.51027	0.656594	1.08e-06	4.37e-05	ENSG00000143786	CNIH3	KICH, KIRC	2
429.994	1.4895	0.574505	0.000226828	0.00346703	ENSG00000144815	NXPE3	KICH, KIRC	2
343.415	2.68287	0.631485	2.29e-07	1.18e-05	ENSG00000147394	ZNF185	KICH, LUAD	2
39.3144	5.51423	0.898208	1.75e-11	4.16e-09	ENSG00000147509	RGS20	KICH, KIRC	2
10797.7	1.42195	0.41808	1.81e-05	0.000440303	ENSG00000147677	EIF3H	KICH, PRAD	2
98.3333	10.9178	1.56242	2.59e-21	1.42e-17	ENSG00000147689	FAM83A	KICH, KIRC	2
1411.72	1.95823	0.409913	1.02e-08	8.34e-07	ENSG00000147854	UHRF2	KICH, KIRC	2
54.5897	2.96011	0.830315	3.94e-06	0.000128458	ENSG00000148082	SHC3	KICH, KIRC	2
32.6109	2.80511	1.09701	8.44e-05	0.00155536	ENSG00000148680	HTR7	KICH, KIRC	2
372.789	4.18799	1.13719	2.96e-06	0.000102479	ENSG00000148848	ADAM12	KICH, KIRC	2
5233.63	1.32704	0.368928	1.27e-05	0.00033071	ENSG00000150753	CCT5	KICH, KIRC	2
345.061	6.55463	0.702339	9.25e-23	1.17e-18	ENSG00000151062	CACNA2D4	KICH, KIRC	2
502.041	3.68434	0.668433	1.92e-09	2.13e-07	ENSG00000151835	SACS	KICH, KIRC	2
10.9881	1.8266	0.747743	0.000187572	0.00297136	ENSG00000151846	PABPC3	KICH, STAD	2
190.835	1.48168	0.417485	8.26e-06	0.000234432	ENSG00000151849	CENPJ	KICH, KIRC	2
95.9406	6.42815	0.968744	2.32e-13	9.34e-11	ENSG00000153976	HS3ST3A1	KICH, KIRC	2
60.1597	2.58167	1.07531	0.000137196	0.00231084	ENSG00000154027	AK5	KICH, KIRC	2
28.6663	1.69591	0.592084	5.68e-05	0.00114078	ENSG00000154040	CABYR	KICH, KIRC	2
1867.76	1.58638	0.315053	6.02e-09	5.5e-07	ENSG00000154473	BUB3	KICH, KIRC	2
523.441	3.67996	0.660327	1.39e-09	1.66e-07	ENSG00000155254	MARVELD1	KICH, LGG	2
5671.71	1.2932	0.307857	1.23e-06	4.87e-05	ENSG00000155660	PDIA4	KICH, LGG	2
154.539	1.53181	0.489902	3.38e-05	0.000745742	ENSG00000156384	SFR1	KICH, STAD	2
1331.27	1.41596	0.366619	3.03e-06	0.000104205	ENSG00000160208	RRP1B	KICH, KIRC	2
18.0595	3.04307	0.499161	4.11e-11	8.53e-09	ENSG00000161040	FBXL13	KICH, KIRC	2
1386.06	1.59032	0.444203	5.1e-06	0.000156409	ENSG00000163811	WDR43	KICH, LUAD	2
62.2618	3.2532	1.39865	0.000126097	0.00215702	ENSG00000163888	CAMK2N2	KICH, KIRC	2
2351.7	1.16638	0.357917	8.6e-05	0.00157543	ENSG00000163938	GNL3	KICH, KIRC	2
315.245	4.38217	0.649047	9.64e-13	3.35e-10	ENSG00000163975	MELTF	KICH, LUAD	2
18.5424	6.01701	1.10102	4.27e-10	6.54e-08	ENSG00000164509	IL31RA	KICH, KIRC	2
292.989	1.81643	0.9305	0.000819964	0.00928716	ENSG00000165752	STK32C	KICH, KIRC	2
771.541	1.79404	0.569314	1.69e-05	0.000418001	ENSG00000166130	IKBIP	KICH, LGG	2
187.607	7.59074	1.02665	7.54e-17	1.38e-13	ENSG00000166250	CLMP	KICH, KIRC	2
3770.42	1.08853	0.300062	3.17e-05	0.000706575	ENSG00000166503	RP11-382A20.3	KICH, KIRC	2
159.289	1.70243	0.844399	0.000802106	0.00912637	ENSG00000166813	KIF7	KICH, KIRC	2
910.2	2.91595	0.90056	1.13e-05	0.000301418	ENSG00000167123	CERCAM	KICH, KIRC	2
7298.31	1.7087	0.811743	0.000617673	0.0074745	ENSG00000167460	TPM4	KICH, KIRC	2
1179.28	3.08525	0.815875	2.02e-06	7.44e-05	ENSG00000167601	AXL	KICH, KIRC	2
35.0857	4.09566	0.855204	6.01e-08	3.81e-06	ENSG00000167889	MGAT5B	KICH, KIRC	2
4.30195	3.70107	1.46015	6.1e-05	0.0012069	ENSG00000168505	GBX2	KICH, KIRC	2
53.2724	7.56657	0.994185	1.75e-17	3.98e-14	ENSG00000168621	GDNF	KICH, KIRC	2
43.4698	7.33557	1.18905	4.51e-13	1.69e-10	ENSG00000168779	SHOX2	KICH, KIRC	2
716.143	2.5236	0.504292	5.49e-09	5.12e-07	ENSG00000169992	NLGN2	KICH, KIRC	2
41.1398	5.9526	1.00644	3.92e-11	8.27e-09	ENSG00000172927	MYEOV	KICH, LUAD	2
145.867	2.11582	0.671987	1.28e-05	0.000334681	ENSG00000173926	MARCH3	KICH, KIRC	2
525.2	1.19991	0.310761	7.84e-06	0.000224514	ENSG00000174013	FBXO45	KICH, KIRC	2
373.854	1.57762	0.443976	5.9e-06	0.000177071	ENSG00000174136	RGMB	KICH, KIRC	2
6392.35	2.15153	0.429664	3.14e-09	3.24e-07	ENSG00000175061	LRRC75A-AS1	KICH, PRAD	2
21.8215	3.31227	1.21829	4.92e-05	0.00101597	ENSG00000175294	CATSPER1	KICH, KIRC	2
35.9235	3.55318	0.847398	5.95e-07	2.64e-05	ENSG00000176678	FOXL1	KICH, KIRC	2
83.7974	4.9779	0.998492	1.52e-08	1.17e-06	ENSG00000176697	BDNF	KICH, LUAD	2
1325.16	1.58166	0.447017	6.18e-06	0.000183919	ENSG00000177879	AP3S1	KICH, KIRC	2
401.696	2.13785	0.432494	4.36e-09	4.26e-07	ENSG00000177917	ARL6IP6	KICH, KIRC	2
16212.5	1.41624	0.422085	2.19e-05	0.000517958	ENSG00000178209	PLEC	KICH, KIRC	2
60.7454	4.66254	1.08351	3.16e-07	1.54e-05	ENSG00000178752	ERFE	KICH, LGG	2
1927.3	1.18931	0.353225	5.34e-05	0.00108845	ENSG00000179051	RCC2	KICH, KIRC	2
16.4581	2.84941	1.76365	0.000642798	0.00768695	ENSG00000179083	FAM133A	KICH, KIRC	2
216.15	4.23583	0.6675	1.48e-11	3.6e-09	ENSG00000179954	SSC5D	KICH, KIRC	2
20733.5	1.39352	0.490779	0.000140129	0.00234727	ENSG00000181163	NPM1	KICH, PRAD	2
109.953	2.72678	1.07893	9.3e-05	0.00167676	ENSG00000181649	PHLDA2	KICH, LGG	2
15489.8	1.53377	0.651172	0.000415547	0.00554487	ENSG00000182718	ANXA2	KICH, KIRC	2
4.55969	4.22195	1.57372	2.96e-05	0.000665716	ENSG00000183072	NKX2-5	KICH, LGG	2
1.94704	2.37364	1.32998	0.000759201	0.00875914	ENSG00000183760	ACP7	KICH, LUAD	2
19.6884	5.15777	0.970163	2.58e-09	2.73e-07	ENSG00000183971	NPW	KICH, KIRC	2
39.2806	3.11387	0.7571	6.21e-07	2.74e-05	ENSG00000184194	GPR173	KICH, KIRC	2
35.172	1.92499	0.814161	0.000214738	0.00331924	ENSG00000184838	PRR16	KICH, KIRC	2
35.6942	3.48106	0.859573	9.68e-07	4.01e-05	ENSG00000186854	TRABD2A	KICH, KIRC	2
11483.8	1.67521	0.523772	1.78e-05	0.000435322	ENSG00000187109	NAP1L1	KICH, PRAD	2
63.0034	6.25119	1.15951	4.3e-10	6.55e-08	ENSG00000188064	WNT7B	KICH, KIRC	2
101.461	4.37483	1.66784	2.77e-05	0.000633489	ENSG00000188487	INSC	KICH, KIRC	2
76.6002	1.99118	0.88448	0.000285906	0.00415261	ENSG00000188766	SPRED3	KICH, KIRC	2
1471.95	3.71019	0.729718	1.59e-08	1.21e-06	ENSG00000196154	S100A4	KICH, KIRC	2
215.883	3.18308	0.622568	9.52e-09	7.92e-07	ENSG00000196639	HRH1	KICH, KIRC	2
1457.84	2.51122	0.572839	1.02e-07	5.95e-06	ENSG00000196923	PDLIM7	KICH, KIRC	2
15034	1.66067	0.656593	0.00018562	0.00294553	ENSG00000196924	FLNA	KICH, KIRC	2
1.84895	3.70376	1.24031	2.23e-05	0.00052693	ENSG00000196979	RP11-88G17.6	KICH, KIRC	2
2561.72	1.62237	0.595561	0.000106755	0.00189105	ENSG00000197321	SVIL	KICH, LGG	2
79.6003	2.82362	0.81392	5.06e-06	0.000155411	ENSG00000197646	PDCD1LG2	KICH, KIRC	2
227.051	2.05364	0.665323	1.66e-05	0.000410213	ENSG00000197989	SNHG12	KICH, KIRC	2
127.88	4.73167	1.48652	6.81e-06	0.000198005	ENSG00000198768	APCDD1L	KICH, KIRC	2
173.008	1.4266	0.624682	0.000669563	0.00789681	ENSG00000204516	MICB	KICH, LGG	2
2.17287	2.33224	0.836439	4.38e-05	0.000925829	ENSG00000206712	RNU6-26P	KICH, KIRC	2
3.70563	1.43155	0.573051	0.000356154	0.00492491	ENSG00000213036	RP11-365D23.4	KICH, KIRC	2
12.6625	4.20273	0.644376	4.9e-12	1.41e-09	ENSG00000213085	CFAP45	KICH, KIRC	2
142.302	1.78368	0.717283	0.000172871	0.00278512	ENSG00000213347	MXD3	KICH, LGG	2
4.15871	3.24777	0.536126	6.91e-11	1.32e-08	ENSG00000213740	SERBP1P1	KICH, LGG	2
10.6898	1.41501	0.463519	6.42e-05	0.00125628	ENSG00000221829	FANCG	KICH, KIRC	2
434.259	1.48145	0.538323	0.000140309	0.00234885	ENSG00000225697	SLC26A6	KICH, KIRC	2
15.4317	1.5243	0.712373	0.000787455	0.00899325	ENSG00000227992	AC108463.2	KICH, LGG	2
8.39384	5.3029	0.782387	3.53e-13	1.36e-10	ENSG00000229656	RP11-462L8.1	KICH, KIRC	2
6.08962	3.58721	1.0586	7.96e-06	0.00022745	ENSG00000230257	NFE4	KICH, KIRC	2
18.5766	1.68698	0.591885	6.07e-05	0.00120267	ENSG00000232093	RP11-307C12.11	KICH, LGG	2
6.25332	4.81853	1.83228	1.51e-05	0.000381527	ENSG00000233384	RP11-100E13.1	KICH, KIRC	2
386.427	1.74619	0.606235	4.89e-05	0.00101207	ENSG00000233476	EEF1A1P6	KICH, PRAD	2
5.81608	4.72473	1.32463	2.84e-06	9.9e-05	ENSG00000233532	LINC00460	KICH, KIRC	2
31.7015	5.85423	1.01555	1.05e-10	1.91e-08	ENSG00000233608	TWIST2	KICH, KIRC	2
5.46788	4.09745	1.05447	1.67e-06	6.34e-05	ENSG00000237870	AC073130.1	KICH, KIRC	2
6.25294	6.00796	1.4179	8.17e-08	5.01e-06	ENSG00000240476	LINC00973	KICH, KIRC	2
4.70633	4.17474	1.50822	2.65e-05	0.000608813	ENSG00000248690	HAS2-AS1	KICH, KIRC	2
5.32768	5.91372	1.13726	1.89e-09	2.1e-07	ENSG00000249279	CTC-436P18.3	KICH, KIRC	2
2.02345	2.89082	1.55365	0.000422218	0.00560933	ENSG00000249406	RP11-893F2.5	KICH, KIRC	2
90.3796	1.06225	0.374208	0.00051217	0.00649293	ENSG00000250132	RP11-359B12.2	KICH, KIRC	2
4.84762	3.16871	1.73017	0.000335396	0.00469732	ENSG00000250697	CTD-2066L21.3	KICH, KIRC	2
16.9196	5.1141	1.17093	1.72e-07	9.23e-06	ENSG00000253161	LINC01605	KICH, KIRC	2
2.94041	2.87621	1.78569	0.000624587	0.00753793	ENSG00000253746	RP11-527N22.2	KICH, KIRC	2
3.21354	4.98068	1.04411	3.95e-08	2.68e-06	ENSG00000256268	RP11-221N13.3	KICH, KIRC	2
2.05371	2.87094	1.67629	0.000551683	0.00686374	ENSG00000258955	LINC00519	KICH, KIRC	2
4.25188	4.83803	0.855014	5.62e-10	8.05e-08	ENSG00000265485	RP11-449D8.1	KICH, KIRC	2
2.92296	1.46848	0.616569	0.000452571	0.00592078	ENSG00000266651	RP11-138I1.3	KICH, KIRC	2
6.18254	2.98942	1.24977	0.000123225	0.00211581	ENSG00000267123	CTD-2357A8.3	KICH, KIRC	2
2.29035	2.68069	1.13111	0.000145082	0.00241401	ENSG00000270977	AC015849.16	KICH, LGG	2
4.56173	5.22652	1.24876	2.9e-07	1.43e-05	ENSG00000273143	RP11-525A16.4	KICH, KIRC	2
10.6325	2.34254	1.09699	0.000317292	0.00449173	ENSG00000275591	XKR5	KICH, LGG	2
3.00508	1.85737	0.964197	0.000838323	0.00945216	ENSG00000277215	SPANXA2-OT1	KICH, KIRC	2
13.2676	3.78988	0.93257	9.77e-07	4.04e-05	ENSG00000277561	GOLGA8IP	KICH, KIRC	2
1.97893	2.26317	1.13703	0.000493494	0.0062982	ENSG00000278635	CTD-2318O12.1	KICH, LGG	2
23.5369	4.04762	0.891222	1.67e-07	9e-06	ENSG00000278962	RP11-399B17.1	KICH, LGG	2
60.9513	1.1037	0.372217	0.000293287	0.00423498	ENSG00000279495	RP11-521B24.4	KICH, KIRC	2
17.1868	1.6998	0.499755	7.78e-06	0.000222894	ENSG00000279539	AC006486.10	KICH, KIRC	2
6.83847	3.86373	0.988215	1.62e-06	6.19e-05	ENSG00000279881	RP11-513O13.1	KICH, KIRC	2
123.184	2.28548	0.509445	4.84e-08	3.18e-06	ENSG00000281398	SNHG4	KICH, KIRC	2
4116.62	1.53308	0.269316	2.5e-10	1.05e-08	ENSG00000004478	FKBP4	KIRC, LUAD	2
18.4622	5.98165	0.889549	7.54e-14	6.8e-12	ENSG00000006283	CACNA1G	KIRC, LGG	2
174.486	1.48046	0.409434	7.1e-06	0.000103456	ENSG00000014138	POLA2	KIRC, LGG	2
1556.57	3.62933	0.526511	3.1e-13	2.44e-11	ENSG00000060982	BCAT1	KIRC, LGG	2
2127.14	1.02345	0.36987	0.000357826	0.00296893	ENSG00000069869	NEDD4	KIRC, LUAD	2
2673.69	1.14308	0.333564	2.28e-05	0.000285999	ENSG00000070961	ATP2B1	KIRC, PRAD	2
633.301	1.21286	0.231145	3.35e-09	1.09e-07	ENSG00000075188	NUP37	KIRC, LUAD	2
4907.86	2.22757	0.670055	3.42e-05	0.000405331	ENSG00000087245	MMP2	KIRC, LGG	2
2319.7	2.43899	0.567416	1.23e-06	2.19e-05	ENSG00000087303	NID2	KIRC, LGG	2
46.0116	1.15368	0.390344	0.000128741	0.00124382	ENSG00000089505	CMTM1	KIRC, LGG	2
20.8153	4.76388	1.07725	1.09e-07	2.49e-06	ENSG00000095752	IL11	KIRC, LUAD	2
1302.86	1.73811	0.733719	0.000573889	0.00439873	ENSG00000100196	KDELR3	KIRC, LGG	2
649.941	1.91115	0.503784	5.34e-06	8.04e-05	ENSG00000100522	GNPNAT1	KIRC, LUAD	2
71.9223	3.74172	0.954042	2.46e-06	4.07e-05	ENSG00000101115	SALL4	KIRC, LGG	2
3679.59	4.11924	0.737913	6.73e-10	2.55e-08	ENSG00000101825	MXRA5	KIRC, LGG	2
390.454	2.18862	1.01445	0.000854866	0.00614815	ENSG00000102271	KLHL4	KIRC, LGG	2
1187.29	1.66676	0.347692	4.44e-08	1.11e-06	ENSG00000104312	RIPK2	KIRC, STAD	2
3650.48	1.65959	0.434867	3.58e-06	5.67e-05	ENSG00000105281	SLC1A5	KIRC, STAD	2
2963.99	1.18993	0.438385	0.000274303	0.00237442	ENSG00000105810	CDK6	KIRC, LGG	2
1715.29	1.4576	0.683158	0.00128922	0.00865003	ENSG00000106333	PCOLCE	KIRC, LGG	2
547.807	1.92035	0.91119	0.00110695	0.00761405	ENSG00000107485	GATA3	KIRC, LGG	2
161.074	2.58186	0.52436	8.84e-08	2.06e-06	ENSG00000107821	KAZALD1	KIRC, LGG	2
1.67182	3.00268	1.23175	0.000260611	0.00227466	ENSG00000107859	PITX3	KIRC, LUAD	2
62964.3	3.30041	0.804798	1.94e-06	3.29e-05	ENSG00000108821	COL1A1	KIRC, LGG	2
96.0188	2.05393	0.828909	0.000398635	0.00325733	ENSG00000108852	MPP2	KIRC, LUAD	2
1169.27	1.32482	0.385693	1.56e-05	0.000206439	ENSG00000110400	NECTIN1	KIRC, LUAD	2
706.216	1.22649	0.197612	1e-11	5.76e-10	ENSG00000111445	RFC5	KIRC, LUAD	2
2069.77	3.26017	0.453371	6.06e-14	5.58e-12	ENSG00000112655	PTK7	KIRC, LGG	2
161.254	3.68959	0.904351	1.46e-06	2.55e-05	ENSG00000117122	MFAP2	KIRC, LGG	2
1408.44	2.18391	0.40248	5.71e-09	1.76e-07	ENSG00000119326	CTNNAL1	KIRC, LGG	2
225.897	2.1121	0.766282	0.000183187	0.00168491	ENSG00000121005	CRISPLD1	KIRC, LGG	2
67.6377	2.2086	0.670932	3.77e-05	0.00044126	ENSG00000122691	TWIST1	KIRC, LGG	2
16.2625	2.72954	0.772018	1.79e-05	0.000232796	ENSG00000123364	HOXC13	KIRC, LGG	2
40.2722	2.56747	0.689077	1e-05	0.0001392	ENSG00000124635	HIST1H2BJ	KIRC, LGG	2
3.19822	3.53759	0.775593	2.4e-07	5.07e-06	ENSG00000124657	OR2B6	KIRC, LGG	2
1123.96	1.00003	0.184847	3.54e-09	1.14e-07	ENSG00000125871	MGME1	KIRC, LGG	2
338.949	1.67944	0.368466	1.42e-07	3.17e-06	ENSG00000126453	BCL2L12	KIRC, LGG	2
490.012	2.89184	0.515994	2.49e-09	8.35e-08	ENSG00000128606	LRRC17	KIRC, LGG	2
753.171	3.14939	0.678314	2.43e-07	5.13e-06	ENSG00000129038	LOXL1	KIRC, LGG	2
944.217	1.71465	0.330982	6.97e-09	2.11e-07	ENSG00000129534	MIS18BP1	KIRC, LGG	2
7656.53	2.655	0.752393	1.86e-05	0.000240803	ENSG00000130635	COL5A1	KIRC, LGG	2
511.95	1.57748	0.427886	5.6e-06	8.37e-05	ENSG00000130695	CEP85	KIRC, STAD	2
21.7594	3.02791	0.820694	9.71e-06	0.000135877	ENSG00000131650	KREMEN2	KIRC, LUAD	2
142.672	1.51737	0.414274	5.94e-06	8.83e-05	ENSG00000131944	FAAP24	KIRC, LGG	2
12.7602	2.79054	0.80416	2.14e-05	0.000271578	ENSG00000132915	PDE6A	KIRC, LGG	2
1303.42	1.30309	0.328309	1.68e-06	2.89e-05	ENSG00000133131	MORC4	KIRC, STAD	2
24.3072	1.38111	0.550886	0.00042754	0.00345343	ENSG00000134183	GNAT2	KIRC, PRAD	2
739.291	2.61134	1.03964	0.000293481	0.00251662	ENSG00000134853	PDGFRA	KIRC, LGG	2
988.348	1.20834	0.423023	0.000162364	0.00151769	ENSG00000134901	KDELC1	KIRC, LGG	2
2366.31	2.96228	0.683944	1.02e-06	1.85e-05	ENSG00000138080	EMILIN1	KIRC, LGG	2
1.15752	3.83816	2.04877	0.000278201	0.00240418	ENSG00000138136	LBX1	KIRC, LGG	2
417.075	1.95356	0.983305	0.00147222	0.00965144	ENSG00000139044	B4GALNT3	KIRC, LGG	2
808.173	1.47053	0.55106	0.0002382	0.00211542	ENSG00000139211	AMIGO2	KIRC, LGG	2
36.7011	1.5215	0.565172	0.00021684	0.0019513	ENSG00000139725	RHOF	KIRC, LUAD	2
1.88989	1.90755	0.958595	0.00149974	0.00979152	ENSG00000143107	FNDC7	KIRC, LGG	2
197.419	3.65541	0.662607	1.76e-09	6.06e-08	ENSG00000143816	WNT9A	KIRC, LGG	2
114.528	1.35343	0.608542	0.0010679	0.00740671	ENSG00000143867	OSR1	KIRC, LGG	2
2519.33	2.70871	0.346534	9.95e-16	1.31e-13	ENSG00000144136	SLC20A1	KIRC, LUAD	2
332.664	3.38949	0.63846	7.53e-09	2.25e-07	ENSG00000146197	SCUBE3	KIRC, LGG	2
915.604	1.50383	0.460083	2.8e-05	0.000341776	ENSG00000146242	TPBG	KIRC, LGG	2
14386	1.05305	0.410332	0.000620352	0.00469102	ENSG00000149257	SERPINH1	KIRC, LGG	2
130.46	1.18669	0.279494	6.01e-07	1.15e-05	ENSG00000149548	CCDC15	KIRC, LGG	2
805.99	1.65805	0.196176	9.85e-19	2.5e-16	ENSG00000149636	DSN1	KIRC, LGG	2
958.271	1.65607	0.483228	1.65e-05	0.000216596	ENSG00000150630	VEGFC	KIRC, LUAD	2
3956.45	1.4857	0.554466	0.000228377	0.00203857	ENSG00000159216	RUNX1	KIRC, LGG	2
5.48213	3.18016	1.13644	0.000101414	0.0010185	ENSG00000159556	ISL2	KIRC, LGG	2
102.147	4.74348	1.14412	3.55e-07	7.2e-06	ENSG00000160161	CILP2	KIRC, LGG	2
157.581	2.52151	0.424612	4.36e-10	1.73e-08	ENSG00000160298	C21orf58	KIRC, LGG	2
305.365	1.51227	0.351658	3.66e-07	7.4e-06	ENSG00000161692	DBF4B	KIRC, LUAD	2
122.039	3.22508	0.88725	1.01e-05	0.000140664	ENSG00000163661	PTX3	KIRC, LGG	2
2400.4	2.11051	0.918805	0.000629688	0.00474789	ENSG00000163814	CDCP1	KIRC, LUAD	2
155.704	4.03071	1.48045	5.43e-05	0.000605494	ENSG00000164093	PITX2	KIRC, LGG	2
15.3681	2.78001	0.57923	1.51e-07	3.35e-06	ENSG00000164185	ZNF474	KIRC, LGG	2
2396.51	1.41058	0.47799	9.19e-05	0.000939586	ENSG00000164294	GPX8	KIRC, LGG	2
22.2703	2.49824	0.811534	7.19e-05	0.000765496	ENSG00000164418	GRIK2	KIRC, LUAD	2
53051.1	2.4448	0.726534	3.13e-05	0.000376639	ENSG00000164692	COL1A2	KIRC, LGG	2
7219.68	1.1838	0.214019	7.28e-10	2.74e-08	ENSG00000164754	RAD21	KIRC, STAD	2
1699.92	2.45771	0.908184	0.000196431	0.00179053	ENSG00000164932	CTHRC1	KIRC, LGG	2
1697.24	1.29093	0.236303	8.28e-10	3.05e-08	ENSG00000164934	DCAF13	KIRC, STAD	2
515.662	1.89823	0.68239	0.000166862	0.00155388	ENSG00000165617	DACT1	KIRC, LGG	2
2461.81	2.97051	1.02665	9.42e-05	0.000960091	ENSG00000166482	MFAP4	KIRC, LGG	2
1408.67	1.02342	0.253897	2.97e-06	4.79e-05	ENSG00000166881	NEMP1	KIRC, LGG	2
314.055	3.17305	1.2088	0.000151101	0.00142744	ENSG00000168447	SCNN1B	KIRC, LGG	2
339.64	1.26022	0.463372	0.000239234	0.00212358	ENSG00000171649	ZIK1	KIRC, LGG	2
586.345	4.4044	0.652402	3.05e-13	2.41e-11	ENSG00000171812	COL8A2	KIRC, LGG	2
4375.35	1.72376	0.620886	0.000164585	0.00153659	ENSG00000174807	CD248	KIRC, LGG	2
1373.08	1.30587	0.282436	7.55e-08	1.78e-06	ENSG00000177084	POLE	KIRC, LGG	2
78.4484	2.87249	1.00615	0.000110351	0.00109149	ENSG00000177822	AC108142.1	KIRC, LGG	2
272.454	2.61517	0.565179	3.32e-07	6.77e-06	ENSG00000180340	FZD2	KIRC, LGG	2
253.394	2.96209	0.669074	6.91e-07	1.31e-05	ENSG00000180447	GAS1	KIRC, LGG	2
1.45017	2.39176	0.790854	8.5e-05	0.000879921	ENSG00000182021	RP11-381O7.3	KIRC, LGG	2
173.934	1.48365	0.289049	5.39e-09	1.67e-07	ENSG00000183647	ZNF530	KIRC, LGG	2
14.3973	4.63577	1.13448	5.06e-07	9.91e-06	ENSG00000185269	NOTUM	KIRC, PRAD	2
97.4837	2.35236	0.515873	4.05e-07	8.11e-06	ENSG00000186193	SAPCD2	KIRC, LUAD	2
106.551	1.00542	0.400543	0.000853301	0.00614051	ENSG00000186615	KTN1-AS1	KIRC, LUAD	2
7.09798	5.47493	0.697893	2.94e-17	5.57e-15	ENSG00000188662	HILS1	KIRC, LGG	2
21.0562	3.24477	0.90438	1.16e-05	0.000157929	ENSG00000196335	STK31	KIRC, LGG	2
3.222	2.75912	0.889056	6.17e-05	0.000673886	ENSG00000196337	CGB7	KIRC, LGG	2
496.54	1.72743	0.448854	3.41e-06	5.43e-05	ENSG00000196976	LAGE3	KIRC, LUAD	2
11180.1	1.90048	0.389857	5.14e-08	1.27e-06	ENSG00000198363	ASPH	KIRC, LUAD	2
159.363	2.73963	0.882139	6.19e-05	0.000674681	ENSG00000198756	COLGALT2	KIRC, STAD	2
63.615	3.26593	1.11629	6.99e-05	0.000746729	ENSG00000198807	PAX9	KIRC, LGG	2
152.2	1.05031	0.39308	0.000446803	0.00357276	ENSG00000198885	ITPRIPL1	KIRC, LGG	2
1.95115	2.64479	0.992352	0.000199909	0.00181725	ENSG00000207146	Y_RNA	KIRC, LGG	2
321.629	1.29501	0.214691	2.64e-11	1.39e-09	ENSG00000213551	DNAJC9	KIRC, STAD	2
1.62031	2.20664	0.921441	0.000473852	0.00374726	ENSG00000214195	HMGN2P31	KIRC, LGG	2
123.676	1.70489	0.705908	0.000504017	0.0039399	ENSG00000214826	DDX12P	KIRC, LGG	2
1.88643	3.34974	0.688011	7.18e-08	1.7e-06	ENSG00000215005	HSPD1P7	KIRC, STAD	2
12.2618	2.64152	0.786584	3.13e-05	0.000376497	ENSG00000215009	ACSM4	KIRC, LUAD	2
0.952478	2.0949	0.714785	0.000110248	0.00109107	ENSG00000216867	AC114776.1	KIRC, LGG	2
420.072	2.33333	1.08313	0.000789689	0.00576664	ENSG00000218336	TENM3	KIRC, LGG	2
8.59923	2.1447	0.674279	5.23e-05	0.000587234	ENSG00000223652	AC106786.1	KIRC, LGG	2
47.6961	2.09571	0.791451	0.000248542	0.00218658	ENSG00000228509	AC006460.2	KIRC, STAD	2
48.292	2.71438	0.593887	4.19e-07	8.37e-06	ENSG00000228630	HOTAIR	KIRC, LGG	2
235.991	1.23134	0.441782	0.000198364	0.00180544	ENSG00000231991	ANXA2P2	KIRC, LGG	2
397.937	1.01763	0.376758	0.00045175	0.00360523	ENSG00000232533	AC093673.5	KIRC, LGG	2
17.4094	6.42916	0.535348	1.17e-35	3.56e-32	ENSG00000232977	LINC00327	KIRC, LGG	2
41.1255	1.62846	0.459366	1.03e-05	0.0001421	ENSG00000240429	LRRFIP1P1	KIRC, LGG	2
873.896	1.03808	0.278776	1.01e-05	0.000140767	ENSG00000249115	HAUS5	KIRC, LGG	2
2.83076	3.20294	0.747382	1.03e-06	1.87e-05	ENSG00000249706	RP11-89B16.1	KIRC, LUAD	2
4.10962	2.12683	0.965286	0.000790081	0.00576835	ENSG00000250081	CTD-2116N20.1	KIRC, LGG	2
3.13859	2.76789	0.895742	6.37e-05	0.000691706	ENSG00000258279	LINC00592	KIRC, LUAD	2
6.63622	2.0491	0.3314	6.28e-11	3.07e-09	ENSG00000258568	RHOQP1	KIRC, LGG	2
3.98316	4.68245	0.99559	3.32e-08	8.62e-07	ENSG00000259230	CTD-2555C10.3	KIRC, LUAD	2
3.19142	2.32482	0.882091	0.000246033	0.00216764	ENSG00000262703	RP11-485G7.6	KIRC, LGG	2
1.9724	2.64196	0.699283	8.37e-06	0.000119332	ENSG00000267201	AC005624.2	KIRC, LGG	2
41.5633	1.62292	0.780757	0.00137265	0.00911288	ENSG00000268388	FENDRR	KIRC, LGG	2
13.0253	1.89291	0.733439	0.000303778	0.00258976	ENSG00000271826	PLS3-AS1	KIRC, LUAD	2
6.15491	3.23395	0.540031	1.91e-10	8.24e-09	ENSG00000273162	RP11-108L7.15	KIRC, LGG	2
7.71536	2.1624	1.07384	0.00121382	0.00821945	ENSG00000279713	CTD-3035K23.3	KIRC, LGG	2
22.3616	3.96237	0.675212	1.55e-10	6.84e-09	ENSG00000279821	RP11-1334A24.5	KIRC, LGG	2
100.532	1.61511	0.512065	4.4e-05	0.000505037	ENSG00000280202	RP5-1180D12.1	KIRC, LUAD	2
345.487	2.00541	0.368022	3.28e-09	1.75e-07	ENSG00000081059	TCF7	LGG, STAD	2
109.945	2.20783	0.43188	1.81e-08	7.66e-07	ENSG00000099953	MMP11	LGG, PRAD	2
22.1079	1.73978	0.794784	0.000520789	0.00394997	ENSG00000105991	HOXA1	LGG, LUAD	2
564.262	1.02584	0.224843	1.68e-07	5.07e-06	ENSG00000109881	CCDC34	LGG, LUAD	2
1462.26	1.35147	0.408315	3.06e-05	0.000394292	ENSG00000127863	TNFRSF19	LGG, STAD	2
1875.98	1.25884	0.235095	3.9e-09	2.05e-07	ENSG00000134291	TMEM106C	LGG, LUAD	2
110.706	3.08271	0.771875	5.21e-07	1.31e-05	ENSG00000136231	IGF2BP3	LGG, LUAD	2
600.159	1.04058	0.441615	0.000763988	0.00533296	ENSG00000142149	HUNK	LGG, STAD	2
131.893	2.20421	0.314475	1.81e-13	3.22e-11	ENSG00000148935	GAS2	LGG, LUAD	2
1.80705	2.16289	0.825511	0.000113812	0.00115789	ENSG00000159217	IGF2BP1	LGG, LUAD	2
130.4	2.6006	0.553705	9.55e-08	3.19e-06	ENSG00000163364	LINC01116	LGG, LUAD	2
1236.67	1.58411	0.372472	9.4e-07	2.17e-05	ENSG00000188313	PLSCR1	LGG, LUAD	2
1.32705	2.89736	1.56978	3.38e-05	0.000428003	ENSG00000188816	HMX2	LGG, LUAD	2
9.94593	1.80912	0.463255	3.66e-06	6.77e-05	ENSG00000203688	RP11-351J23.1	LGG, LUAD	2
217.066	1.51561	0.425889	1.29e-05	0.000194609	ENSG00000204682	CASC10	LGG, LUAD	2
1.62492	2.23584	0.50774	4.57e-07	1.18e-05	ENSG00000227440	ATP5G1P4	LGG, LUAD	2
1.70767	1.72239	0.96419	0.00108212	0.00700868	ENSG00000233589	RP4-694A7.2	LGG, LUAD	2
2.93574	1.02154	0.422306	0.000653269	0.00473005	ENSG00000235651	AC064850.4	LGG, STAD	2
302.005	1.04894	0.247578	7.64e-07	1.81e-05	ENSG00000265817	FSBP	LGG, LUAD	2
38.7077	1.9452	0.382997	2.27e-08	9.35e-07	ENSG00000268658	LINC00664	LGG, PRAD	2
56.2631	1.29269	0.450751	0.000130436	0.00129403	ENSG00000272267	RP11-375N15.2	LGG, STAD	2
623.863	1.22212	0.257115	1.32e-07	1.5e-05	ENSG00000155100	OTUD6B	LUAD, STAD	2
6233.63	1.47981	0.597623	0.000468675	0.00584434	ENSG00000165092	ALDH1A1	LUAD, PRAD	2
543.837	1.34086	0.55012	0.000643491	0.00734983	ENSG00000272168	CASC15	LUAD, STAD	2
1099.97	1.04611	0.387332	3.54e-05	0.00269556	ENSG00000278259	MYO19	PRAD, STAD	2
8.00926	3.11776	1.11609	1.56e-05	0.00333899	ENSG00000011083	SLC6A7	BLCA	1
7744.44	1.71477	0.480374	8.17e-07	0.000396307	ENSG00000049656	CLPTM1L	BLCA	1
516.837	2.29182	0.413153	1.72e-09	2.26e-06	ENSG00000064652	SNX24	BLCA	1
1694.65	1.27679	0.530454	3.36e-05	0.00551206	ENSG00000077348	EXOSC5	BLCA	1
3081.61	1.34934	0.515648	1.51e-05	0.00331814	ENSG00000083937	CHMP2B	BLCA	1
1810.08	1.00546	0.304397	2.55e-06	0.00089973	ENSG00000101407	TTI1	BLCA	1
41691	1.11947	0.506987	8.69e-05	0.00942953	ENSG00000105193	RPS16	BLCA	1
459.229	2.97973	0.959462	8.6e-06	0.00219684	ENSG00000123191	ATP7B	BLCA	1
6969.35	1.20096	0.492615	3.26e-05	0.0054537	ENSG00000133030	MPRIP	BLCA	1
1178.24	1.22612	0.368029	8.35e-07	0.000396653	ENSG00000133316	WDR74	BLCA	1
2475.51	1.19907	0.508357	4.37e-05	0.00631312	ENSG00000133703	KRAS	BLCA	1
425.187	1.18555	0.46912	2.4e-05	0.00455633	ENSG00000134461	ANKRD16	BLCA	1
312.998	3.175	0.611892	7.67e-09	8.28e-06	ENSG00000135205	CCDC146	BLCA	1
1569.46	1.71752	0.45007	3.31e-07	0.000201629	ENSG00000137992	DBT	BLCA	1
19.0436	5.95292	0.850785	2.83e-14	9.6e-11	ENSG00000142405	NLRP12	BLCA	1
4143.1	1.28294	0.489061	1.49e-05	0.00331814	ENSG00000148308	GTF3C5	BLCA	1
6778.33	2.545	0.716571	3.06e-06	0.00102262	ENSG00000153395	LPCAT1	BLCA	1
1887.96	1.19525	0.384246	2.29e-06	0.000844584	ENSG00000160570	DEDD2	BLCA	1
942.152	1.00989	0.27082	4.23e-07	0.00023933	ENSG00000162222	TTC9C	BLCA	1
13.0099	3.51437	1.35855	1.87e-05	0.00382117	ENSG00000164744	SUN3	BLCA	1
3186.32	1.3978	0.567848	2.7e-05	0.00496609	ENSG00000168758	SEMA4C	BLCA	1
35.6422	1.68863	0.458731	4.98e-07	0.000275142	ENSG00000175449	RFESD	BLCA	1
44.0091	2.11513	0.815605	2.84e-05	0.00503204	ENSG00000176919	C8G	BLCA	1
25.8284	3.39065	1.0137	4.22e-06	0.00125426	ENSG00000181291	TMEM132E	BLCA	1
2815.36	1.47372	0.391384	1.66e-07	0.000112556	ENSG00000205302	SNX2	BLCA	1
12.5576	4.40425	0.672308	7.23e-13	1.77e-09	ENSG00000242262	RP11-100N21.1	BLCA	1
20.8762	2.01396	0.837462	4.43e-05	0.00631312	ENSG00000243181	RP11-734J24.1	BLCA	1
25.0252	2.29146	1.01194	6.16e-05	0.00754336	ENSG00000250131	RP11-130F10.1	BLCA	1
13294.5	1.07159	0.222668	1.49e-07	3.75e-06	ENSG00000005022	SLC25A5	BRCA	1
66.5738	1.98943	0.470591	1.25e-06	2.27e-05	ENSG00000005961	ITGA2B	BRCA	1
503.861	2.40404	0.718363	2e-05	0.000232511	ENSG00000006016	CRLF1	BRCA	1
524.675	1.30271	0.342765	1.05e-05	0.000137743	ENSG00000006652	IFRD1	BRCA	1
2619.96	1.15862	0.475846	0.00152242	0.00815673	ENSG00000008517	IL32	BRCA	1
1406.14	1.34853	0.279738	9.75e-08	2.64e-06	ENSG00000013573	DDX11	BRCA	1
549.834	1.20019	0.489375	0.00134605	0.0073962	ENSG00000017483	SLC38A5	BRCA	1
393.826	2.41022	0.851349	8.83e-05	0.000802771	ENSG00000019169	MARCO	BRCA	1
1797.77	1.4848	0.584917	0.000695587	0.00433178	ENSG00000021300	PLEKHB1	BRCA	1
1021.07	1.08932	0.195762	2.45e-09	1.14e-07	ENSG00000025156	HSF2	BRCA	1
604.609	1.08074	0.221771	1.07e-07	2.85e-06	ENSG00000028839	TBPL1	BRCA	1
3805.53	1.17395	0.218133	5.93e-09	2.46e-07	ENSG00000030066	NUP160	BRCA	1
19.2761	2.95968	0.513287	1.44e-10	9.89e-09	ENSG00000039600	SOX30	BRCA	1
1253.44	1.20065	0.194678	5.28e-11	4.14e-09	ENSG00000043514	TRIT1	BRCA	1
1005.43	1.6419	0.488118	4.24e-05	0.000433158	ENSG00000046653	GPM6B	BRCA	1
170.872	2.3613	0.604695	3.11e-06	4.92e-05	ENSG00000047597	XK	BRCA	1
865.858	1.27249	0.271409	2e-07	4.77e-06	ENSG00000048162	NOP16	BRCA	1
1901.87	1.1636	0.383054	0.000224837	0.00172964	ENSG00000048740	CELF2	BRCA	1
1125.14	1.70243	0.434532	5.08e-06	7.43e-05	ENSG00000050344	NFE2L3	BRCA	1
49.3681	2.40042	0.690731	1.33e-05	0.000166227	ENSG00000050730	TNIP3	BRCA	1
837.239	1.04194	0.34787	0.000330489	0.00237023	ENSG00000051128	HOMER3	BRCA	1
1691.15	2.23463	0.690598	3.59e-05	0.000377149	ENSG00000054598	FOXC1	BRCA	1
3451.41	1.14473	0.171761	2.17e-12	2.8e-10	ENSG00000055044	NOP58	BRCA	1
1721.62	1.31867	0.558588	0.0014492	0.00785728	ENSG00000062282	DGAT2	BRCA	1
11.5433	1.18596	0.383247	0.000177936	0.00142764	ENSG00000062582	MRPS24	BRCA	1
59.949	1.21479	0.525119	0.0019501	0.00997788	ENSG00000064218	DMRT3	BRCA	1
2407.1	2.39853	0.755979	3.44e-05	0.00036359	ENSG00000064886	CHI3L2	BRCA	1
7801.76	1.21343	0.20898	4.81e-10	2.79e-08	ENSG00000065427	KARS	BRCA	1
854.394	1.20936	0.251185	1.15e-07	3.02e-06	ENSG00000065600	TMEM206	BRCA	1
680.091	1.43008	0.220502	6.02e-12	6.52e-10	ENSG00000066651	TRMT11	BRCA	1
209.21	1.50075	0.45127	5.41e-05	0.000532932	ENSG00000066923	STAG3	BRCA	1
2042.51	1.27234	0.367104	4.07e-05	0.000418779	ENSG00000068650	ATP11A	BRCA	1
8652.19	1.44211	0.248333	4.26e-10	2.51e-08	ENSG00000068878	PSME4	BRCA	1
163.874	2.71273	1.26786	0.000265886	0.00198823	ENSG00000072041	SLC6A15	BRCA	1
1465.49	1.10468	0.326829	7.38e-05	0.000690799	ENSG00000073008	PVR	BRCA	1
376.793	1.935	0.524211	1.06e-05	0.000139066	ENSG00000073464	CLCN4	BRCA	1
389.237	2.74227	0.568269	3.37e-08	1.08e-06	ENSG00000075340	ADD2	BRCA	1
202.18	3.31915	1.13307	1.65e-05	0.000197422	ENSG00000077279	DCX	BRCA	1
1015.18	1.70284	0.560189	0.000119552	0.00102727	ENSG00000078018	MAP2	BRCA	1
1681.7	1.08195	0.270815	6.58e-06	9.31e-05	ENSG00000078070	MCCC1	BRCA	1
879.924	1.66094	0.644601	0.000500482	0.00331976	ENSG00000078081	LAMP3	BRCA	1
35.1383	1.96745	0.708613	0.000195103	0.00154011	ENSG00000080007	DDX43	BRCA	1
129.851	1.37718	0.373664	1.55e-05	0.000187259	ENSG00000081181	ARG2	BRCA	1
455.516	3.9585	0.811523	3.01e-09	1.36e-07	ENSG00000081985	IL12RB2	BRCA	1
2422.98	1.34694	0.262072	1.88e-08	6.49e-07	ENSG00000082212	ME2	BRCA	1
48.8122	2.05653	1.17933	0.0016362	0.00864547	ENSG00000082556	OPRK1	BRCA	1
11.3817	3.09955	0.932528	6.94e-06	9.74e-05	ENSG00000082929	LINC01587	BRCA	1
1895.97	1.10783	0.203808	4.93e-09	2.08e-07	ENSG00000084693	AGBL5	BRCA	1
2377.59	1.33701	0.208073	8.99e-12	9.06e-10	ENSG00000085415	SEH1L	BRCA	1
327.63	2.31044	0.5011	1.81e-07	4.41e-06	ENSG00000086205	FOLH1	BRCA	1
4544.53	1.3114	0.211125	3.63e-11	3e-09	ENSG00000086475	SEPHS1	BRCA	1
3.72893	4.28357	1.20678	7.68e-07	1.5e-05	ENSG00000086506	HBQ1	BRCA	1
2292.35	1.13963	0.262181	1.23e-06	2.23e-05	ENSG00000087053	MTMR2	BRCA	1
279.684	1.30541	0.387483	5.61e-05	0.000549121	ENSG00000089041	P2RX7	BRCA	1
2018.11	1.04103	0.202678	2.97e-08	9.68e-07	ENSG00000090520	DNAJB11	BRCA	1
7628.99	1.95179	0.410312	1.21e-07	3.15e-06	ENSG00000091409	ITGA6	BRCA	1
5692.13	1.06406	0.208827	3.49e-08	1.11e-06	ENSG00000091483	FH	BRCA	1
5628.3	1.57882	0.605714	0.000508754	0.00335953	ENSG00000092621	PHGDH	BRCA	1
9268.85	2.52435	1.02022	0.000177051	0.00142207	ENSG00000094755	GABRP	BRCA	1
1473.2	1.03819	0.188975	4.15e-09	1.8e-07	ENSG00000100410	PHF5A	BRCA	1
1294.35	1.23291	0.255446	1.05e-07	2.8e-06	ENSG00000100416	TRMU	BRCA	1
6649.19	1.01701	0.222045	5.35e-07	1.1e-05	ENSG00000100804	PSMB5	BRCA	1
183.377	2.29435	0.541482	9.22e-07	1.75e-05	ENSG00000101187	SLCO4A1	BRCA	1
75.4866	2.04188	0.799998	0.000317987	0.00229652	ENSG00000101282	RSPO4	BRCA	1
62.1546	2.64032	1.07642	0.000153915	0.00126662	ENSG00000101746	NOL4	BRCA	1
1592.46	1.29006	0.334311	8.38e-06	0.000113992	ENSG00000101986	ABCD1	BRCA	1
538.673	1.24405	0.412009	0.000210246	0.0016404	ENSG00000102032	RENBP	BRCA	1
67.2809	2.17094	0.600476	1.12e-05	0.000144423	ENSG00000102230	PCYT1B	BRCA	1
21.4495	3.12763	0.519599	2.13e-11	1.92e-09	ENSG00000102387	TAF7L	BRCA	1
34.6531	4.08411	0.82262	1.7e-09	8.29e-08	ENSG00000102678	FGF9	BRCA	1
5299.62	1.09869	0.254245	1.5e-06	2.65e-05	ENSG00000102898	NUTF2	BRCA	1
2851.42	1.1217	0.22601	6.2e-08	1.8e-06	ENSG00000102900	NUP93	BRCA	1
622.146	1.40588	0.268984	1.15e-08	4.3e-07	ENSG00000103121	CMC2	BRCA	1
176.625	1.79344	0.512716	2.37e-05	0.00026586	ENSG00000103175	WFDC1	BRCA	1
18129.2	1.66022	0.483997	3.3e-05	0.000351446	ENSG00000104419	NDRG1	BRCA	1
3997.39	1.34779	0.283844	1.4e-07	3.55e-06	ENSG00000104635	SLC39A14	BRCA	1
59.8938	1.81268	0.515247	2.17e-05	0.000248069	ENSG00000104808	DHDH	BRCA	1
55.0791	2.79037	0.883947	1.92e-05	0.000224988	ENSG00000104833	TUBB4A	BRCA	1
5.97731	1.53149	0.482681	8.98e-05	0.000813406	ENSG00000104889	RNASEH2A	BRCA	1
1405.13	1.801	0.44738	3.16e-06	4.97e-05	ENSG00000104998	IL27RA	BRCA	1
2864.2	1.09321	0.26735	4.28e-06	6.43e-05	ENSG00000105185	PDCD5	BRCA	1
8425.5	1.09083	0.320098	6.84e-05	0.000647951	ENSG00000105202	FBL	BRCA	1
49.2511	2.77479	0.773175	4.99e-06	7.33e-05	ENSG00000105255	FSD1	BRCA	1
1527.6	1.11322	0.252722	9.87e-07	1.85e-05	ENSG00000105364	MRPL4	BRCA	1
124.292	2.39948	0.602394	2.2e-06	3.66e-05	ENSG00000105613	MAST1	BRCA	1
32.0187	1.98811	0.526215	7.41e-06	0.000103023	ENSG00000105642	KCNN1	BRCA	1
466.009	2.01577	0.472385	1.05e-06	1.94e-05	ENSG00000105926	MPP6	BRCA	1
12.2074	1.53493	0.68098	0.00140785	0.00767788	ENSG00000106013	ANKRD7	BRCA	1
7.94671	6.05318	1.01028	6.03e-12	6.52e-10	ENSG00000106128	GHRHR	BRCA	1
1.20517	4.10536	1.45576	9.34e-06	0.000124769	ENSG00000106341	PPP1R17	BRCA	1
209.541	2.02308	0.640991	5.98e-05	0.000579612	ENSG00000107105	ELAVL2	BRCA	1
679.592	1.36991	0.264187	1.45e-08	5.21e-07	ENSG00000107443	CCNJ	BRCA	1
1835.46	1.04436	0.401303	0.0011569	0.00654244	ENSG00000107551	RASSF4	BRCA	1
138.062	1.28872	0.369464	3.66e-05	0.000383542	ENSG00000107611	CUBN	BRCA	1
123.329	2.8761	1.25099	0.000149211	0.00123557	ENSG00000107807	TLX1	BRCA	1
1596.93	1.10838	0.187293	2.9e-10	1.78e-08	ENSG00000107951	MTPAP	BRCA	1
4371.57	1.09497	0.201622	5.2e-09	2.19e-07	ENSG00000107959	PITRM1	BRCA	1
790.732	1.57804	0.345605	3.13e-07	6.96e-06	ENSG00000108387	SEPT4	BRCA	1
35.7953	1.96948	0.975103	0.00118688	0.0066725	ENSG00000108688	CCL7	BRCA	1
127.134	2.4764	0.832193	5.37e-05	0.000530033	ENSG00000109255	NMU	BRCA	1
1280.34	1.38672	0.203776	6.89e-13	9.93e-11	ENSG00000109534	GAR1	BRCA	1
297.305	1.55545	0.546181	0.000253671	0.00190803	ENSG00000109576	AADAT	BRCA	1
28.1994	1.72654	0.658324	0.00040577	0.00278804	ENSG00000109832	DDX25	BRCA	1
6031.41	1.18878	0.394778	0.000235739	0.00179862	ENSG00000109861	CTSC	BRCA	1
69.0123	2.12443	1.34122	0.00178391	0.00928084	ENSG00000110148	CCKBR	BRCA	1
90.2736	1.31291	0.4368	0.000200199	0.00157365	ENSG00000111254	AKAP3	BRCA	1
9721.34	1.40617	0.312116	4.38e-07	9.24e-06	ENSG00000111328	CDK2AP1	BRCA	1
25050.4	1.24691	0.254177	6.91e-08	1.98e-06	ENSG00000111669	TPI1	BRCA	1
357.723	2.63338	0.519032	1.23e-08	4.56e-07	ENSG00000111716	LDHB	BRCA	1
2567.94	1.10105	0.232106	1.97e-07	4.72e-06	ENSG00000111726	CMAS	BRCA	1
1470.62	1.80324	0.4981	1.51e-05	0.000184177	ENSG00000111846	GCNT2	BRCA	1
1381.59	1.17762	0.22686	1.68e-08	5.91e-07	ENSG00000111875	ASF1A	BRCA	1
265.797	1.70386	0.427581	3.87e-06	5.9e-05	ENSG00000111879	FAM184A	BRCA	1
2505.67	1.22808	0.217772	1.27e-09	6.39e-08	ENSG00000111906	HDDC2	BRCA	1
3109.63	1.16351	0.422345	0.00057162	0.00368957	ENSG00000111912	NCOA7	BRCA	1
18452.3	1.74353	0.364571	1.1e-07	2.92e-06	ENSG00000112096	SOD2	BRCA	1
1219.56	1.04545	0.206266	4.21e-08	1.31e-06	ENSG00000112130	RNF8	BRCA	1
1222.5	1.00293	0.338316	0.00040077	0.00276202	ENSG00000112149	CD83	BRCA	1
90.4662	2.3827	0.47631	2.62e-08	8.68e-07	ENSG00000112218	GPR63	BRCA	1
3020.02	1.05048	0.227221	3.99e-07	8.56e-06	ENSG00000112237	CCNC	BRCA	1
646.218	1.28934	0.415939	0.000149773	0.00123967	ENSG00000112290	WASF1	BRCA	1
1047.87	1.47887	0.296992	4.16e-08	1.29e-06	ENSG00000112312	GMNN	BRCA	1
136.623	1.91391	0.556086	2.62e-05	0.000289322	ENSG00000112394	SLC16A10	BRCA	1
2009.24	1.09182	0.329827	9.8e-05	0.000873337	ENSG00000112699	GMDS	BRCA	1
188.105	1.90841	0.600751	6.33e-05	0.000607845	ENSG00000113205	PCDHB3	BRCA	1
144.019	1.37094	0.608046	0.00178903	0.00930095	ENSG00000113211	PCDHB6	BRCA	1
22.4247	1.62322	0.553096	0.00018018	0.00144221	ENSG00000113262	GRM6	BRCA	1
2086.54	1.06015	0.212488	6.17e-08	1.8e-06	ENSG00000113460	BRIX1	BRCA	1
5449.29	1.29334	0.170389	2.22e-15	6.82e-13	ENSG00000114686	MRPL3	BRCA	1
728.115	2.43678	0.689846	1.04e-05	0.000137035	ENSG00000114805	PLCH1	BRCA	1
425.177	1.23647	0.263174	1.98e-07	4.74e-06	ENSG00000114859	CLCN2	BRCA	1
89.9858	2.38992	0.723067	2.33e-05	0.00026242	ENSG00000115009	CCL20	BRCA	1
4172.39	1.08867	0.327786	9.47e-05	0.000851105	ENSG00000115419	GLS	BRCA	1
3251.93	2.02363	0.365874	2.24e-09	1.06e-07	ENSG00000115758	ODC1	BRCA	1
1847.02	1.34156	0.17047	2.45e-16	9.69e-14	ENSG00000115761	NOL10	BRCA	1
141.844	2.24058	0.552355	2.02e-06	3.41e-05	ENSG00000116035	VAX2	BRCA	1
4751.3	1.25795	0.218621	6.28e-10	3.55e-08	ENSG00000116221	MRPL37	BRCA	1
1099.32	1.26461	0.18175	2.45e-13	4.1e-11	ENSG00000116455	WDR77	BRCA	1
3098.89	1.13746	0.257898	9.18e-07	1.75e-05	ENSG00000116641	DOCK7	BRCA	1
2860.08	1.05328	0.19917	1.26e-08	4.65e-07	ENSG00000116750	UCHL5	BRCA	1
3711.96	1.09845	0.235317	2.88e-07	6.52e-06	ENSG00000116898	MRPS15	BRCA	1
1133.09	1.02084	0.171093	2.64e-10	1.64e-08	ENSG00000116922	C1orf109	BRCA	1
191.349	2.35801	0.621713	4.73e-06	6.99e-05	ENSG00000117013	KCNQ4	BRCA	1
5781.6	2.07288	0.645639	4.76e-05	0.00047926	ENSG00000117115	PADI2	BRCA	1
2001.18	1.15685	0.236542	8.45e-08	2.34e-06	ENSG00000117155	SSX2IP	BRCA	1
189.285	1.48958	0.281744	8.2e-09	3.26e-07	ENSG00000118420	UBE3D	BRCA	1
3709.91	1.63441	0.763911	0.00160611	0.00850945	ENSG00000118849	RARRES1	BRCA	1
2969.96	1.35482	0.171462	1.9e-16	7.84e-14	ENSG00000119203	CPSF3	BRCA	1
4179.14	1.05081	0.277767	1.71e-05	0.000204311	ENSG00000119787	ATL2	BRCA	1
14516.5	1.18504	0.310178	1.13e-05	0.000145902	ENSG00000119888	EPCAM	BRCA	1
4444.69	1.56202	0.36829	1.37e-06	2.46e-05	ENSG00000119900	OGFRL1	BRCA	1
16.6541	1.55966	0.697824	0.0014248	0.00775327	ENSG00000120210	INSL6	BRCA	1
1112.67	1.66346	0.284879	3.72e-10	2.23e-08	ENSG00000120437	ACAT2	BRCA	1
10383.8	1.15183	0.218691	1.16e-08	4.34e-07	ENSG00000120438	TCP1	BRCA	1
9.27296	3.01603	0.768875	9.75e-07	1.84e-05	ENSG00000120440	TTLL2	BRCA	1
15.606	2.89569	0.686786	3.78e-07	8.17e-06	ENSG00000120669	SOHLH2	BRCA	1
3040.41	1.08261	0.224261	1.35e-07	3.44e-06	ENSG00000120685	PROSER1	BRCA	1
2.04957	1.96058	0.93309	0.00102282	0.00591831	ENSG00000121446	RGSL1	BRCA	1
4301.06	1.12728	0.244412	3.58e-07	7.77e-06	ENSG00000121644	DESI2	BRCA	1
1271.42	1.72976	0.316345	3.17e-09	1.42e-07	ENSG00000121957	GPSM2	BRCA	1
391.918	1.30158	0.459626	0.00036043	0.0025346	ENSG00000122574	WIPF3	BRCA	1
63.8126	1.66731	0.748085	0.00123304	0.00688208	ENSG00000122733	PHF24	BRCA	1
5440.95	1.08939	0.283671	1.24e-05	0.000157361	ENSG00000123131	PRDX4	BRCA	1
3967.54	1.08349	0.284664	1.45e-05	0.000177871	ENSG00000123136	DDX39A	BRCA	1
5334.91	1.35715	0.306268	6.37e-07	1.28e-05	ENSG00000123505	AMD1	BRCA	1
831.907	1.58618	0.247329	1.02e-11	1.01e-09	ENSG00000123545	NDUFAF4	BRCA	1
21.6152	1.86501	0.494952	8.38e-06	0.000113992	ENSG00000124097	HMGB1P1	BRCA	1
1119.24	1.05259	0.186993	1.84e-09	8.89e-08	ENSG00000124523	SIRT5	BRCA	1
1639.05	1.29383	0.230831	1.46e-09	7.24e-08	ENSG00000124784	RIOK1	BRCA	1
31.5292	1.47475	0.593438	0.000820543	0.0049531	ENSG00000125337	KIF25	BRCA	1
6447.42	1.17444	0.437387	0.000698394	0.00434707	ENSG00000125398	SOX9	BRCA	1
416.415	1.50283	0.244154	5.13e-11	4.04e-09	ENSG00000125454	SLC25A19	BRCA	1
6759.35	1.32971	0.206983	9.1e-12	9.14e-10	ENSG00000126067	PSMB2	BRCA	1
1813.57	1.32624	0.21279	3.15e-11	2.68e-09	ENSG00000126216	TUBGCP3	BRCA	1
2084.39	1.05117	0.22202	2.3e-07	5.4e-06	ENSG00000126749	EMG1	BRCA	1
1.87654	1.53125	0.689492	0.00154011	0.00822778	ENSG00000126856	PRDM7	BRCA	1
398.079	1.17085	0.4348	0.000686	0.00428327	ENSG00000126970	ZC4H2	BRCA	1
165.217	1.81012	0.667014	0.000283555	0.0020959	ENSG00000127252	HRASLS	BRCA	1
537.374	2.33944	0.530587	4.25e-07	8.98e-06	ENSG00000128342	LIF	BRCA	1
188.923	1.64773	0.525203	9.15e-05	0.000827169	ENSG00000128965	CHAC1	BRCA	1
792.118	1.05423	0.240306	1.22e-06	2.22e-05	ENSG00000129084	PSMA1	BRCA	1
2034.26	1.00467	0.281976	4.6e-05	0.000466478	ENSG00000129667	RHBDF2	BRCA	1
247.987	6.13823	1.35734	9.98e-09	3.83e-07	ENSG00000130287	NCAN	BRCA	1
1078.35	2.07513	1.04165	0.00103711	0.00598388	ENSG00000130294	KIF1A	BRCA	1
513.917	1.05754	0.304511	5.74e-05	0.000560837	ENSG00000130347	RTN4IP1	BRCA	1
1616.75	3.17136	0.816785	8.62e-07	1.65e-05	ENSG00000130487	KLHDC7B	BRCA	1
672.264	1.23807	0.367143	6.05e-05	0.000585427	ENSG00000130768	SMPDL3B	BRCA	1
3269.37	1.32985	0.367458	2.11e-05	0.000242425	ENSG00000130821	SLC6A8	BRCA	1
110.321	2.37823	0.859669	0.000109991	0.000959534	ENSG00000130829	DUSP9	BRCA	1
26.2363	1.60671	0.45208	2.18e-05	0.000248669	ENSG00000130943	PKDREJ	BRCA	1
842.594	2.20233	0.441387	3.4e-08	1.08e-06	ENSG00000131773	KHDRBS3	BRCA	1
3521.22	1.00884	0.212066	2.29e-07	5.37e-06	ENSG00000131828	PDHA1	BRCA	1
219.696	2.34748	0.893966	0.000164769	0.00134027	ENSG00000132164	SLC6A11	BRCA	1
8031.8	1.73204	0.275664	2.51e-11	2.21e-09	ENSG00000132182	NUP210	BRCA	1
466.694	1.46287	0.256252	7.62e-10	4.15e-08	ENSG00000132423	COQ3	BRCA	1
1932.92	2.93562	0.279575	1.91e-27	4.73e-24	ENSG00000132434	LANCL2	BRCA	1
2531.37	1.45675	0.363369	3.9e-06	5.93e-05	ENSG00000132481	TRIM47	BRCA	1
1562.43	1.07472	0.215785	6.24e-08	1.81e-06	ENSG00000132603	NIP7	BRCA	1
2314.35	1.07581	0.257922	3.1e-06	4.89e-05	ENSG00000132640	BTBD3	BRCA	1
1146.59	1.11953	0.236024	1.9e-07	4.58e-06	ENSG00000132661	NXT1	BRCA	1
712.873	1.31475	0.218772	1.28e-10	8.98e-09	ENSG00000132763	MMACHC	BRCA	1
1482.56	1.30382	0.204307	1.22e-11	1.17e-09	ENSG00000132768	DPH2	BRCA	1
1114.27	2.7829	0.600746	7.69e-08	2.16e-06	ENSG00000132854	KANK4	BRCA	1
888.372	1.00045	0.188698	1.34e-08	4.9e-07	ENSG00000132950	ZMYM5	BRCA	1
315.857	1.68285	0.797038	0.00158788	0.00843457	ENSG00000133019	CHRM3	BRCA	1
278.24	1.42331	0.587732	0.00105114	0.00603819	ENSG00000133069	TMCC2	BRCA	1
701.955	1.23911	0.305911	3.96e-06	6e-05	ENSG00000133740	E2F5	BRCA	1
861.62	1.45521	0.357002	2.93e-06	4.67e-05	ENSG00000133818	RRAS2	BRCA	1
18441.7	1.06682	0.20604	2.23e-08	7.58e-07	ENSG00000134308	YWHAQ	BRCA	1
1136.61	1.02515	0.33961	0.000317112	0.00229108	ENSG00000134463	ECHDC3	BRCA	1
1663.66	1.44429	0.410177	2.76e-05	0.000302077	ENSG00000134602	STK26	BRCA	1
8.49272	2.05704	0.816347	0.000337107	0.00240618	ENSG00000134612	FOLH1B	BRCA	1
4733.27	1.12252	0.179388	3.35e-11	2.81e-09	ENSG00000134697	GNL2	BRCA	1
5656.23	1.92276	0.526008	1.22e-05	0.000155176	ENSG00000134755	DSC2	BRCA	1
1456.77	1.28184	0.225396	9.14e-10	4.85e-08	ENSG00000134758	RNF138	BRCA	1
1024.38	1.17732	0.26894	9.99e-07	1.87e-05	ENSG00000135049	AGTPBP1	BRCA	1
1029.97	3.20571	0.752181	1.74e-07	4.26e-06	ENSG00000135069	PSAT1	BRCA	1
87.4338	1.48637	0.484116	0.000132643	0.00111905	ENSG00000135314	KHDC1	BRCA	1
167.808	3.08052	0.819507	1.61e-06	2.81e-05	ENSG00000135333	EPHA7	BRCA	1
2311.02	2.16946	0.941884	0.00046711	0.00312967	ENSG00000135374	ELF5	BRCA	1
265.451	1.96356	0.52485	8.66e-06	0.000117126	ENSG00000135454	B4GALNT1	BRCA	1
920.227	1.01837	0.224679	6.7e-07	1.33e-05	ENSG00000135521	LTV1	BRCA	1
1125.28	1.69074	0.722855	0.000906011	0.00536193	ENSG00000135744	AGT	BRCA	1
10.2497	2.00624	0.589898	2.76e-05	0.000302085	ENSG00000135747	ZNF670-ZNF695	BRCA	1
2019.2	1.24695	0.350404	2.95e-05	0.000319396	ENSG00000135912	TTLL4	BRCA	1
3035.35	1.73937	0.472158	1.24e-05	0.000156846	ENSG00000135919	SERPINE2	BRCA	1
764.847	1.11789	0.176866	2.25e-11	2.01e-09	ENSG00000135972	MRPS9	BRCA	1
2456.93	1.11403	0.228269	9.64e-08	2.62e-06	ENSG00000136522	MRPL47	BRCA	1
9.34146	5.87639	1.23468	3.52e-09	1.55e-07	ENSG00000136535	TBR1	BRCA	1
71.8959	1.2546	0.401858	0.000145478	0.0012087	ENSG00000137434	C6orf52	BRCA	1
98.4298	3.22572	0.611491	1.24e-09	6.29e-08	ENSG00000137571	SLCO5A1	BRCA	1
30.2795	1.40592	0.629441	0.00179466	0.00932629	ENSG00000137875	BCL2L10	BRCA	1
252.238	1.27754	0.334719	1.01e-05	0.000133443	ENSG00000138030	KHK	BRCA	1
179.642	2.34102	1.02894	0.000372184	0.00260151	ENSG00000138083	SIX3	BRCA	1
1650.61	1.05861	0.26635	7.57e-06	0.000105009	ENSG00000138101	DTNB	BRCA	1
6534.77	1.42855	0.263423	3.9e-09	1.7e-07	ENSG00000138801	PAPSS1	BRCA	1
2851.68	1.19788	0.372978	0.000115488	0.000998584	ENSG00000139146	FAM60A	BRCA	1
707.162	1.09365	0.262392	3.02e-06	4.79e-05	ENSG00000139180	NDUFA9	BRCA	1
3881.77	1.15297	0.29984	1.08e-05	0.000140592	ENSG00000139514	SLC7A1	BRCA	1
53.0639	2.01056	0.783077	0.000320505	0.00231291	ENSG00000140297	GCNT3	BRCA	1
335.487	4.10093	0.597226	1.48e-14	3.67e-12	ENSG00000140379	BCL2A1	BRCA	1
1687.37	1.5953	0.573077	0.000295809	0.00216837	ENSG00000140511	HAPLN3	BRCA	1
106.467	1.79869	0.681948	0.00035561	0.00250735	ENSG00000140557	ST8SIA2	BRCA	1
2417.23	1.28006	0.219809	4.08e-10	2.42e-08	ENSG00000141076	UTP4	BRCA	1
1682.5	1.50547	0.448715	4.85e-05	0.000486701	ENSG00000141401	IMPA2	BRCA	1
1169.98	1.14534	0.253637	5.51e-07	1.13e-05	ENSG00000141542	RAB40B	BRCA	1
4487.78	2.10654	0.452118	1.76e-07	4.3e-06	ENSG00000143013	LMO4	BRCA	1
244.373	1.10689	0.380313	0.000383207	0.00266089	ENSG00000143178	TBX19	BRCA	1
4966.65	1.88124	0.356385	8.95e-09	3.51e-07	ENSG00000143401	ANP32E	BRCA	1
67.1101	1.00954	0.301565	0.000102693	0.000906076	ENSG00000143570	SLC39A1	BRCA	1
2685.86	1.55271	0.319314	7.46e-08	2.11e-06	ENSG00000143815	LBR	BRCA	1
9748.11	1.34569	0.263704	2.28e-08	7.7e-07	ENSG00000143870	PDIA6	BRCA	1
8.774	1.82408	0.760432	0.000643278	0.00407012	ENSG00000144130	NT5DC4	BRCA	1
3.79459	1.37551	0.418633	7.02e-05	0.00066242	ENSG00000144158	RP11-395L14.17	BRCA	1
54.6905	2.50108	1.0294	0.000203567	0.00159617	ENSG00000144406	UNC80	BRCA	1
86.2635	2.99919	1.08703	4.17e-05	0.000427265	ENSG00000144481	TRPM8	BRCA	1
204.465	1.68728	0.687657	0.000676111	0.00423515	ENSG00000144681	STAC	BRCA	1
261.884	1.87689	0.47509	4.11e-06	6.22e-05	ENSG00000144712	CAND2	BRCA	1
292.142	1.4515	0.602447	0.00104648	0.00602117	ENSG00000144868	TMEM108	BRCA	1
13.8009	1.92955	0.532497	1.36e-05	0.000169385	ENSG00000145248	SLC10A4	BRCA	1
1122.4	1.58595	0.252484	2.38e-11	2.11e-09	ENSG00000145979	TBC1D7	BRCA	1
1295.16	1.08333	0.240271	6.43e-07	1.29e-05	ENSG00000145996	CDKAL1	BRCA	1
3094.98	1.03942	0.411715	0.00147613	0.00796656	ENSG00000146072	TNFRSF21	BRCA	1
45.4887	2.21733	0.900325	0.000300618	0.00219583	ENSG00000146090	RASGEF1C	BRCA	1
633.87	1.07341	0.350947	0.000248778	0.00187845	ENSG00000146267	FAXC	BRCA	1
840.928	2.14405	0.522197	1.84e-06	3.14e-05	ENSG00000146281	PM20D2	BRCA	1
2538.82	1.3451	0.346025	7.04e-06	9.85e-05	ENSG00000146386	ABRACL	BRCA	1
947.927	1.08918	0.344851	0.000170085	0.00137503	ENSG00000146409	SLC18B1	BRCA	1
5649.75	1.24687	0.232061	5.68e-09	2.37e-07	ENSG00000146729	GBAS	BRCA	1
1121.32	1.73969	0.318787	3.37e-09	1.5e-07	ENSG00000146733	PSPH	BRCA	1
9.8982	1.34707	0.560328	0.00123046	0.00687281	ENSG00000147117	ZNF157	BRCA	1
114.605	1.58145	0.540306	0.000192617	0.00152437	ENSG00000147231	CXorf57	BRCA	1
1334.33	1.24259	0.293859	1.8e-06	3.09e-05	ENSG00000147324	MFHAS1	BRCA	1
3725.73	1.14309	0.383927	0.000286247	0.00211077	ENSG00000147872	PLIN2	BRCA	1
1279.49	1.21474	0.475843	0.000977497	0.00570237	ENSG00000148143	ZNF462	BRCA	1
1956.8	1.10552	0.27126	4.43e-06	6.61e-05	ENSG00000148429	USP6NL	BRCA	1
1524.94	2.06842	0.491846	1.31e-06	2.36e-05	ENSG00000148468	FAM171A1	BRCA	1
64.8129	1.25002	0.476086	0.000741738	0.00456866	ENSG00000149054	ZNF215	BRCA	1
2022.17	1.05854	0.240599	1.14e-06	2.09e-05	ENSG00000149084	HSD17B12	BRCA	1
9802.41	1.19001	0.197518	1.31e-10	9.12e-09	ENSG00000149136	SSRP1	BRCA	1
91.246	1.68932	0.601671	0.00024829	0.0018759	ENSG00000149970	CNKSR2	BRCA	1
270.143	1.75007	0.277839	2.29e-11	2.04e-09	ENSG00000151287	TEX30	BRCA	1
1399.99	1.4303	0.338592	1.56e-06	2.75e-05	ENSG00000152256	PDK1	BRCA	1
3.22577	2.25606	0.98334	0.000412175	0.00282369	ENSG00000152430	BOLL	BRCA	1
567.941	1.34419	0.218352	5.09e-11	4.02e-09	ENSG00000152464	RPP38	BRCA	1
18079	1.23523	0.32991	1.44e-05	0.000176569	ENSG00000152558	TMEM123	BRCA	1
57.8156	1.99726	0.672608	0.000108278	0.000947038	ENSG00000152672	CLEC4F	BRCA	1
1455.87	1.76496	0.456389	6.04e-06	8.61e-05	ENSG00000153551	CMTM7	BRCA	1
1391.98	1.15816	0.18453	2.8e-11	2.42e-09	ENSG00000153574	RPIA	BRCA	1
3543.48	1.00009	0.215497	4.17e-07	8.84e-06	ENSG00000153879	CEBPG	BRCA	1
504.35	1.38983	0.470265	0.000215449	0.00167161	ENSG00000154127	UBASH3B	BRCA	1
91.8303	3.04219	0.627509	1.64e-08	5.79e-07	ENSG00000154548	SRSF12	BRCA	1
1237.94	1.83992	0.398778	2.43e-07	5.63e-06	ENSG00000154640	BTG3	BRCA	1
144.893	2.33737	0.786311	6.72e-05	0.000638411	ENSG00000154645	CHODL	BRCA	1
1218.32	1.18709	0.194197	7.59e-11	5.67e-09	ENSG00000154719	MRPL39	BRCA	1
1724.19	1.10389	0.366054	0.000270833	0.0020159	ENSG00000154783	FGD5	BRCA	1
2469.74	1.77344	0.467324	7.97e-06	0.000109419	ENSG00000155380	SLC16A1	BRCA	1
32.5408	2.56872	0.780848	1.85e-05	0.000217835	ENSG00000156222	SLC28A1	BRCA	1
1592.96	1.57446	0.227487	3.27e-13	5.28e-11	ENSG00000156990	RPUSD3	BRCA	1
1764.52	1.16106	0.187883	5.17e-11	4.06e-09	ENSG00000157014	TATDN2	BRCA	1
1.74427	2.67352	0.984855	7.8e-05	0.000722331	ENSG00000157060	SHCBP1L	BRCA	1
33.2772	1.74751	0.700933	0.000561641	0.00364034	ENSG00000157111	TMEM171	BRCA	1
176.016	1.41728	0.428792	6.27e-05	0.000602753	ENSG00000157470	FAM81A	BRCA	1
1845.19	1.03087	0.360005	0.000524343	0.0034424	ENSG00000157827	FMNL2	BRCA	1
409.829	1.60885	0.356779	4.05e-07	8.64e-06	ENSG00000157833	GAREM2	BRCA	1
130.651	3.33386	1.47142	8.5e-05	0.000778098	ENSG00000157851	DPYSL5	BRCA	1
1521.29	1.04497	0.416689	0.00153321	0.00819916	ENSG00000157992	KRTCAP3	BRCA	1
2188.56	1.26126	0.399018	0.000125762	0.0010718	ENSG00000158186	MRAS	BRCA	1
139.457	1.86189	0.590061	7.1e-05	0.000668837	ENSG00000158220	ESYT3	BRCA	1
1344.75	1.25729	0.380572	7.58e-05	0.000706314	ENSG00000158457	TSPAN33	BRCA	1
149.296	1.55717	0.533992	0.000204357	0.00160092	ENSG00000158560	DYNC1I1	BRCA	1
26.2894	3.12151	0.692874	7e-08	2e-06	ENSG00000158748	HTR6	BRCA	1
215.586	1.13678	0.427995	0.000817284	0.00493744	ENSG00000159231	CBR3	BRCA	1
2542.46	1.12734	0.199893	1.47e-09	7.28e-08	ENSG00000159593	NAE1	BRCA	1
347.931	1.34272	0.474347	0.000342435	0.00243617	ENSG00000159871	LYPD5	BRCA	1
316.542	1.09404	0.347266	0.000173218	0.00139581	ENSG00000160050	CCDC28B	BRCA	1
569.587	1.62583	0.516228	8.96e-05	0.000811302	ENSG00000160191	PDE9A	BRCA	1
414.084	1.19603	0.443817	0.000653114	0.00412107	ENSG00000160326	SLC2A6	BRCA	1
231.173	2.05117	0.466692	5.92e-07	1.2e-05	ENSG00000161682	FAM171A2	BRCA	1
1713.33	1.30819	0.217591	1.27e-10	8.92e-09	ENSG00000162377	COA7	BRCA	1
1664.92	1.38413	0.233979	2.23e-10	1.44e-08	ENSG00000162385	MAGOH	BRCA	1
2754.16	1.23374	0.463202	0.000677309	0.00423883	ENSG00000162433	AK4	BRCA	1
1245.73	1.56571	0.32786	1.15e-07	3.02e-06	ENSG00000162437	RAVER2	BRCA	1
11.2846	1.38637	0.43247	9.22e-05	0.000832133	ENSG00000162510	MATN1	BRCA	1
1050.06	1.21413	0.400491	0.000211143	0.00164506	ENSG00000162639	HENMT1	BRCA	1
3333.16	1.26204	0.51409	0.0012093	0.00678102	ENSG00000162654	GBP4	BRCA	1
694.097	1.01845	0.162294	3.8e-11	3.12e-09	ENSG00000163026	WDCP	BRCA	1
18.8043	1.35941	0.419608	8.42e-05	0.000771333	ENSG00000163050	COQ8A	BRCA	1
284.623	1.07094	0.24441	1.2e-06	2.19e-05	ENSG00000163170	BOLA3	BRCA	1
8.30847	3.23447	0.995313	7.12e-06	9.96e-05	ENSG00000163377	FAM19A4	BRCA	1
886.562	1.24041	0.190546	5.46e-12	6.04e-10	ENSG00000163528	CHCHD4	BRCA	1
99.0959	4.4493	1.10474	1.06e-07	2.83e-06	ENSG00000163735	CXCL5	BRCA	1
1.39797	2.60712	0.815519	2.31e-05	0.000260368	ENSG00000163793	DNAJC5G	BRCA	1
5.95359	1.82835	0.635462	0.000173117	0.0013953	ENSG00000163958	ZDHHC19	BRCA	1
247.644	1.07872	0.199961	6.6e-09	2.7e-07	ENSG00000164002	EXO5	BRCA	1
744.996	1.21976	0.295599	2.92e-06	4.66e-05	ENSG00000164105	SAP30	BRCA	1
30.6005	1.86602	0.667895	0.00021106	0.00164506	ENSG00000164362	TERT	BRCA	1
11.2561	1.49382	0.631626	0.00111437	0.00633969	ENSG00000164385	LINC01600	BRCA	1
564.255	1.78523	0.334249	6.39e-09	2.62e-07	ENSG00000164430	MB21D1	BRCA	1
628.914	1.46173	0.271066	4.6e-09	1.97e-07	ENSG00000164758	MED30	BRCA	1
23.8533	2.20932	0.690141	4.13e-05	0.000424918	ENSG00000164841	TMEM74	BRCA	1
3538.63	1.48696	0.294575	2.92e-08	9.54e-07	ENSG00000164985	PSIP1	BRCA	1
1463	1.35599	0.378849	2.39e-05	0.000268939	ENSG00000165030	NFIL3	BRCA	1
378.119	1.23854	0.201941	6.29e-11	4.8e-09	ENSG00000165060	FXN	BRCA	1
656.506	1.76449	0.450071	4.89e-06	7.21e-05	ENSG00000165138	ANKS6	BRCA	1
265.573	2.0516	0.900702	0.000600631	0.00384743	ENSG00000165186	PTCHD1	BRCA	1
34.5487	2.08652	0.638972	3.94e-05	0.000407758	ENSG00000165325	DEUP1	BRCA	1
159.254	1.73732	0.566469	0.000106106	0.000930885	ENSG00000165568	AKR1E2	BRCA	1
10636.9	1.30458	0.215599	1e-10	7.28e-09	ENSG00000165629	ATP5C1	BRCA	1
1266.76	1.52677	0.504912	0.000148743	0.00123197	ENSG00000165905	LARGE2	BRCA	1
2358.62	1.06329	0.24778	1.85e-06	3.16e-05	ENSG00000165997	ARL5B	BRCA	1
667.672	1.31018	0.482466	0.000514607	0.00338686	ENSG00000166016	ABTB2	BRCA	1
2818.63	1.52804	0.411828	1.26e-05	0.000158912	ENSG00000166123	GPT2	BRCA	1
1203.26	1.62877	0.397201	2.46e-06	4.03e-05	ENSG00000166265	CYYR1	BRCA	1
1032.74	1.97858	0.447834	5.59e-07	1.14e-05	ENSG00000166394	CYB5R2	BRCA	1
486.775	1.8029	0.452908	3.78e-06	5.78e-05	ENSG00000166582	CENPV	BRCA	1
5.20792	1.139	0.448998	0.00116919	0.00659459	ENSG00000166664	CHRFAM7A	BRCA	1
61.2757	2.22197	0.657905	2.34e-05	0.000263143	ENSG00000166682	TMPRSS5	BRCA	1
38.0063	6.29456	0.978335	4.46e-13	6.82e-11	ENSG00000166736	HTR3A	BRCA	1
727.883	1.20145	0.267793	5.78e-07	1.17e-05	ENSG00000166965	RCCD1	BRCA	1
31.6471	3.05678	0.953311	1.07e-05	0.000140033	ENSG00000167419	LPO	BRCA	1
717.442	2.19358	0.887382	0.000305666	0.00222745	ENSG00000167614	TTYH1	BRCA	1
1796.97	1.04793	0.362505	0.000461786	0.00310071	ENSG00000167775	CD320	BRCA	1
29491.9	1.40314	0.213212	3.18e-12	3.8e-10	ENSG00000168036	CTNNB1	BRCA	1
3.55808	2.05578	1.22882	0.00181517	0.00941107	ENSG00000168135	KCNJ4	BRCA	1
7298.12	1.09545	0.285452	1.24e-05	0.000157272	ENSG00000168653	NDUFS5	BRCA	1
107.071	1.52685	0.662848	0.00125313	0.00696489	ENSG00000168952	STXBP6	BRCA	1
19.9663	2.27956	0.771981	7.75e-05	0.000719186	ENSG00000169085	C8orf46	BRCA	1
809.564	1.32726	0.186644	7.92e-14	1.6e-11	ENSG00000169131	ZNF354A	BRCA	1
1116.37	1.16308	0.187709	4.64e-11	3.71e-09	ENSG00000169288	MRPL1	BRCA	1
368.619	2.39441	0.704927	1.73e-05	0.000206057	ENSG00000169429	CXCL8	BRCA	1
94.4964	1.93984	0.891401	0.000903354	0.0053479	ENSG00000169594	BNC1	BRCA	1
18139	1.30634	0.51229	0.000856004	0.00512073	ENSG00000169908	TM4SF1	BRCA	1
586.991	1.01794	0.189768	9.08e-09	3.55e-07	ENSG00000170191	NANP	BRCA	1
281.092	1.10322	0.292732	1.62e-05	0.000195155	ENSG00000170264	FAM161A	BRCA	1
1330.34	1.46377	0.35733	2.68e-06	4.34e-05	ENSG00000170522	ELOVL6	BRCA	1
89.6025	2.17591	0.656085	3.01e-05	0.000324986	ENSG00000171119	NRTN	BRCA	1
2442.89	1.03345	0.205007	5.02e-08	1.51e-06	ENSG00000171135	JAGN1	BRCA	1
1326.84	1.22278	0.334023	2.04e-05	0.000236311	ENSG00000171488	LRRC8C	BRCA	1
2384.55	1.32965	0.269347	5.48e-08	1.62e-06	ENSG00000171492	LRRC8D	BRCA	1
72.9473	1.91687	0.340359	1.3e-09	6.51e-08	ENSG00000171757	LRRC34	BRCA	1
95.3818	1.60552	0.559053	0.000223338	0.0017214	ENSG00000171847	FAM90A1	BRCA	1
1100.59	1.06769	0.216565	8.24e-08	2.29e-06	ENSG00000171960	PPIH	BRCA	1
6964.9	1.21797	0.236486	1.98e-08	6.82e-07	ENSG00000172115	CYCS	BRCA	1
538.464	2.42843	0.48316	2.19e-08	7.46e-07	ENSG00000172159	FRMD3	BRCA	1
3481.97	1.00093	0.372456	0.000981977	0.00572312	ENSG00000172216	CEBPB	BRCA	1
798.655	1.43088	0.478267	0.000182438	0.00145715	ENSG00000172243	CLEC7A	BRCA	1
71.3984	1.93728	0.772873	0.000416215	0.00284351	ENSG00000172548	NIPAL4	BRCA	1
34.3074	1.406	0.39574	2.53e-05	0.000281366	ENSG00000172738	TMEM217	BRCA	1
0.794797	1.91086	0.853759	0.000825448	0.00497706	ENSG00000173093	CCDC63	BRCA	1
48.255	1.64546	0.581183	0.000242562	0.00184156	ENSG00000173253	DMRT2	BRCA	1
305.439	1.54465	0.501286	0.000120882	0.00103702	ENSG00000173320	STOX2	BRCA	1
11175	1.04034	0.197124	1.38e-08	5.01e-07	ENSG00000173473	SMARCC1	BRCA	1
5889.33	1.44354	0.263026	2.7e-09	1.24e-07	ENSG00000173660	UQCRH	BRCA	1
67.663	1.52321	0.67088	0.00137265	0.00751462	ENSG00000173930	SLCO4C1	BRCA	1
16.5501	3.02091	0.946241	1.19e-05	0.000151184	ENSG00000174145	NWD2	BRCA	1
77.0453	2.28531	1.06157	0.000526276	0.00345265	ENSG00000174502	SLC26A9	BRCA	1
459.443	3.35633	0.856465	5.48e-07	1.12e-05	ENSG00000174607	UGT8	BRCA	1
281.92	2.16706	0.482177	3.52e-07	7.69e-06	ENSG00000174871	CNIH2	BRCA	1
68.0006	2.70115	0.59959	1.59e-07	3.97e-06	ENSG00000175093	SPSB4	BRCA	1
883.162	1.21594	0.457952	0.000714983	0.00443177	ENSG00000175183	CSRP2	BRCA	1
10.7732	1.83104	0.504597	1.44e-05	0.000176723	ENSG00000175820	CCDC168	BRCA	1
12.4514	2.87405	1.62022	0.000392794	0.00271444	ENSG00000176165	FOXG1	BRCA	1
11.5228	1.38894	0.418813	6.19e-05	0.000596905	ENSG00000176236	C10orf111	BRCA	1
19.1927	2.6444	0.958282	7.29e-05	0.000683777	ENSG00000176381	PRR18	BRCA	1
1.38592	3.39614	0.985555	2.94e-06	4.68e-05	ENSG00000176635	HORMAD2	BRCA	1
100.204	3.12965	0.68412	5.01e-08	1.51e-06	ENSG00000177398	UMODL1	BRCA	1
183.038	1.77613	0.504693	2.22e-05	0.000252716	ENSG00000177839	PCDHB9	BRCA	1
1580.34	1.14195	0.309654	2.09e-05	0.000241081	ENSG00000178053	MLF1	BRCA	1
0.893563	1.74099	0.773119	0.00104299	0.00600813	ENSG00000178081	ULK4P3	BRCA	1
42.1735	1.84499	0.521191	1.96e-05	0.000228526	ENSG00000178150	ZNF114	BRCA	1
62.6383	1.43824	0.446757	8.34e-05	0.000765686	ENSG00000178187	ZNF454	BRCA	1
313.436	1.01936	0.294422	6.54e-05	0.000623521	ENSG00000178665	ZNF713	BRCA	1
1053.34	1.09272	0.408595	0.000840035	0.00504253	ENSG00000178718	RPP25	BRCA	1
128.824	1.80878	0.504861	1.73e-05	0.00020538	ENSG00000178821	TMEM52	BRCA	1
5.22713	2.054	0.762859	0.000217655	0.00168485	ENSG00000179774	ATOH7	BRCA	1
41.76	2.91783	0.454384	2.79e-12	3.41e-10	ENSG00000180336	MEIOC	BRCA	1
711.491	1.20278	0.27486	9.69e-07	1.83e-05	ENSG00000180346	TIGD2	BRCA	1
723.64	2.14554	0.310607	4e-13	6.23e-11	ENSG00000180773	SLC36A4	BRCA	1
4723.41	1.3048	0.262504	4.68e-08	1.43e-06	ENSG00000181192	DHTKD1	BRCA	1
30.574	2.95585	0.680095	1.95e-07	4.67e-06	ENSG00000181418	DDN	BRCA	1
20.0886	1.95458	0.50219	4.93e-06	7.25e-05	ENSG00000181585	TMIE	BRCA	1
6340.28	3.0596	1.33212	0.000114697	0.000993367	ENSG00000181617	FDCSP	BRCA	1
1422.55	1.79709	0.395325	3.34e-07	7.37e-06	ENSG00000181744	C3orf58	BRCA	1
55.4559	1.76166	0.449045	4.85e-06	7.16e-05	ENSG00000181773	GPR3	BRCA	1
247.491	1.3132	0.2778	1.59e-07	3.98e-06	ENSG00000182057	OGFRP1	BRCA	1
1079.24	2.02152	0.584718	2.25e-05	0.000255577	ENSG00000182175	RGMA	BRCA	1
616.51	1.34577	0.405026	6.34e-05	0.000607936	ENSG00000182648	LINC01006	BRCA	1
5.30184	1.53048	0.628634	0.000877273	0.00521843	ENSG00000182676	PPP1R27	BRCA	1
1965.04	1.2883	0.17711	2.44e-14	5.59e-12	ENSG00000183520	UTP11	BRCA	1
698.011	1.28948	0.395153	8.41e-05	0.000770952	ENSG00000183696	UPP1	BRCA	1
1.9362	3.21495	1.00246	8.38e-06	0.000113992	ENSG00000183733	FIGLA	BRCA	1
13.9361	1.59034	0.596453	0.000421933	0.00287097	ENSG00000183831	ANKRD45	BRCA	1
75.1799	2.30899	0.805124	9.36e-05	0.000843672	ENSG00000183837	PNMA3	BRCA	1
1942.41	2.07481	0.400915	1.46e-08	5.23e-07	ENSG00000183943	PRKX	BRCA	1
126.653	2.01834	0.759978	0.000252222	0.00189905	ENSG00000184368	MAP7D2	BRCA	1
113.272	1.13561	0.306937	2.02e-05	0.000233885	ENSG00000184378	ACTRT3	BRCA	1
73.9224	2.67068	0.81811	1.69e-05	0.00020205	ENSG00000184599	FAM19A3	BRCA	1
150.185	3.9276	1.1641	1.96e-06	3.31e-05	ENSG00000184697	CLDN6	BRCA	1
6.10737	1.84963	0.747152	0.000510657	0.00337041	ENSG00000184788	SATL1	BRCA	1
77.8597	3.35707	0.777095	1.03e-07	2.76e-06	ENSG00000185028	LRRC14B	BRCA	1
3410.42	1.0526	0.161691	7.46e-12	7.83e-10	ENSG00000185104	FAF1	BRCA	1
215.315	2.85624	1.63847	0.000421648	0.00287008	ENSG00000185559	DLK1	BRCA	1
711.537	1.07635	0.318238	7.76e-05	0.000719872	ENSG00000185875	THNSL1	BRCA	1
21.9057	2.50859	1.07721	0.000251011	0.00189146	ENSG00000185915	KLHL34	BRCA	1
11.5221	2.7399	0.587266	7.18e-08	2.05e-06	ENSG00000185955	C7orf61	BRCA	1
361.901	1.0314	0.27647	2.22e-05	0.000252857	ENSG00000186073	C15orf41	BRCA	1
217.972	1.04464	0.250984	3.46e-06	5.36e-05	ENSG00000186312	CA5BP1	BRCA	1
135.267	2.11531	0.529266	2.9e-06	4.64e-05	ENSG00000186407	CD300E	BRCA	1
30.236	1.41492	0.64246	0.00192065	0.00985158	ENSG00000186479	RGS7BP	BRCA	1
25.9138	4.11562	0.93581	2.65e-08	8.76e-07	ENSG00000186867	QRFPR	BRCA	1
148.331	1.10576	0.440431	0.00134496	0.00739243	ENSG00000186940	CHCHD2P9	BRCA	1
1.64623	2.4956	0.984253	0.000160994	0.00131556	ENSG00000187021	PNLIPRP1	BRCA	1
30.0168	1.78841	0.844943	0.00132209	0.00728829	ENSG00000187140	FOXD3	BRCA	1
386.599	1.49325	0.260957	7.06e-10	3.88e-08	ENSG00000187607	ZNF286A	BRCA	1
35.3277	1.44604	0.551077	0.000569021	0.00367663	ENSG00000187672	ERC2	BRCA	1
54.5261	4.51325	1.49432	3.79e-06	5.8e-05	ENSG00000187689	AMTN	BRCA	1
37.5139	2.89752	1.01607	3.82e-05	0.000397368	ENSG00000187715	KBTBD12	BRCA	1
226.853	1.68454	0.457178	1.27e-05	0.000160499	ENSG00000187775	DNAH17	BRCA	1
142.673	1.64542	0.618106	0.000400347	0.00276149	ENSG00000188095	MESP2	BRCA	1
38.2479	2.16777	0.746357	0.000104205	0.00091746	ENSG00000188176	SMTNL2	BRCA	1
2498.56	1.17724	0.37409	0.000150328	0.00124288	ENSG00000188322	SBK1	BRCA	1
1405.57	1.00027	0.275635	3.6e-05	0.000377509	ENSG00000188677	PARVB	BRCA	1
101.071	2.88073	0.868409	1.01e-05	0.000133839	ENSG00000188763	FZD9	BRCA	1
344.914	1.28633	0.296621	1.05e-06	1.95e-05	ENSG00000189007	ADAT2	BRCA	1
10912	1.06867	0.216015	7.52e-08	2.13e-06	ENSG00000189091	SF3B3	BRCA	1
74.2808	3.09241	0.669534	4.41e-08	1.36e-06	ENSG00000196169	KIF19	BRCA	1
499.521	1.47699	0.613361	0.00101431	0.00587937	ENSG00000196218	RYR1	BRCA	1
11.1378	2.03018	0.992156	0.00101249	0.00587152	ENSG00000196361	ELAVL3	BRCA	1
312.707	1.0338	0.303421	7.77e-05	0.000720749	ENSG00000196371	FUT4	BRCA	1
403.457	1.02026	0.331827	0.000264775	0.00198073	ENSG00000196418	ZNF124	BRCA	1
1023.16	1.37058	0.194426	1.23e-13	2.35e-11	ENSG00000196449	YRDC	BRCA	1
12.7887	1.10394	0.323944	6.66e-05	0.000633666	ENSG00000196497	IPO4	BRCA	1
141.202	3.28139	0.605503	5.02e-10	2.9e-08	ENSG00000196503	ARL9	BRCA	1
492.923	1.47132	0.38728	9.17e-06	0.000122974	ENSG00000196636	SDHAF3	BRCA	1
1795.71	1.25431	0.252619	5.04e-08	1.51e-06	ENSG00000197147	LRRC8B	BRCA	1
361.106	1.28322	0.303869	1.76e-06	3.04e-05	ENSG00000197279	ZNF165	BRCA	1
473.118	1.13274	0.29938	1.44e-05	0.000177113	ENSG00000197568	HHLA3	BRCA	1
324.744	1.06257	0.440522	0.00195274	0.00999	ENSG00000197696	NMB	BRCA	1
18.5723	2.45852	0.570391	5.48e-07	1.12e-05	ENSG00000197889	MEIG1	BRCA	1
1426.75	1.37978	0.398514	3.65e-05	0.000382776	ENSG00000197943	PLCG2	BRCA	1
14.0444	1.72194	0.548973	8.59e-05	0.000784781	ENSG00000198010	DLGAP2	BRCA	1
1006.07	1.24296	0.238963	1.46e-08	5.24e-07	ENSG00000198042	MAK16	BRCA	1
3.38416	3.56296	0.788928	3e-08	9.77e-07	ENSG00000198049	AVPR1B	BRCA	1
5778.03	1.68866	0.255327	2.86e-12	3.47e-10	ENSG00000198176	TFDP1	BRCA	1
71.9703	1.74375	0.871256	0.00182631	0.00945127	ENSG00000198643	FAM3D	BRCA	1
596.33	2.80558	0.865493	1.45e-05	0.000178113	ENSG00000198729	PPP1R14C	BRCA	1
1598.91	1.15072	0.435082	0.000824871	0.00497438	ENSG00000198795	ZNF521	BRCA	1
1687.12	1.04295	0.289755	3.64e-05	0.000381897	ENSG00000198805	PNP	BRCA	1
43.1683	1.00639	0.306282	0.000129731	0.00109949	ENSG00000203362	RP3-337H4.8	BRCA	1
2398.97	1.18603	0.356592	7.78e-05	0.000721098	ENSG00000203668	CHML	BRCA	1
1843.45	1.11404	0.382474	0.000375133	0.00261769	ENSG00000204267	TAP2	BRCA	1
44.3986	1.24334	0.540211	0.00192182	0.00985617	ENSG00000204531	POU5F1	BRCA	1
1650.91	1.03959	0.300354	6.25e-05	0.000601804	ENSG00000204536	CCHCR1	BRCA	1
4.21418	1.78622	0.57154	8.41e-05	0.000770729	ENSG00000204805	FAM27E4	BRCA	1
13.2942	1.64406	0.387761	1.35e-06	2.43e-05	ENSG00000204904	LINC01545	BRCA	1
93.2858	1.79304	0.633659	0.000207274	0.00161967	ENSG00000205089	CCNI2	BRCA	1
1.06647	3.45892	1.21467	1.72e-05	0.000205243	ENSG00000205240	OR7E36P	BRCA	1
2941.75	1.14387	0.310269	2.09e-05	0.000241199	ENSG00000205268	PDE7A	BRCA	1
16.8158	2.10891	0.564316	7.74e-06	0.000106935	ENSG00000205704	LINC00634	BRCA	1
169.463	1.27499	0.329345	8.1e-06	0.000110827	ENSG00000206535	LNP1	BRCA	1
3.43452	1.69472	0.477364	2.09e-05	0.000241081	ENSG00000213028	RP11-108F13.2	BRCA	1
6166.31	1.0457	0.321355	0.000132739	0.00111912	ENSG00000213064	SFT2D2	BRCA	1
978.31	1.41622	0.317815	5.48e-07	1.12e-05	ENSG00000213160	KLHL23	BRCA	1
12.8174	1.11531	0.38707	0.000414909	0.00283667	ENSG00000213385	RP11-577H5.1	BRCA	1
208.894	1.59256	0.633296	0.000648412	0.00409772	ENSG00000213468	FIRRE	BRCA	1
3.21305	1.13483	0.415449	0.000647987	0.00409573	ENSG00000213683	AC002056.3	BRCA	1
1.18262	2.13327	0.737324	0.000112824	0.000980344	ENSG00000213684	LDHBP2	BRCA	1
3.21897	1.58561	0.492726	7.35e-05	0.000688233	ENSG00000213761	MT1P1	BRCA	1
3.83542	2.32308	0.357826	5.58e-12	6.11e-10	ENSG00000213856	VDAC1P2	BRCA	1
84.4482	1.04841	0.344231	0.000274431	0.002039	ENSG00000213888	LINC01521	BRCA	1
47.5846	2.04894	1.05178	0.00117938	0.00663837	ENSG00000214336	FOXI3	BRCA	1
78.8985	2.03811	0.653286	6.57e-05	0.000626208	ENSG00000214376	VSTM5	BRCA	1
0.856023	1.72205	0.634033	0.000313094	0.00226913	ENSG00000214604	NPM1P36	BRCA	1
41.3259	4.21822	0.910292	8e-09	3.2e-07	ENSG00000214776	RP11-726G1.1	BRCA	1
3.20525	2.22663	0.838766	0.000185614	0.00147725	ENSG00000214919	RP11-674E16.4	BRCA	1
51.7665	1.13466	0.458506	0.00141592	0.00771513	ENSG00000215006	CHCHD2P2	BRCA	1
47.0885	1.25365	0.293279	1.44e-06	2.57e-05	ENSG00000215014	RP5-832C2.5	BRCA	1
10390.4	1.00577	0.213461	2.9e-07	6.54e-06	ENSG00000215021	PHB2	BRCA	1
3.63475	2.39625	0.776041	4.43e-05	0.000450474	ENSG00000215478	CES5AP1	BRCA	1
2.22331	1.41484	0.586902	0.00109679	0.00625495	ENSG00000215515	IFIT1P1	BRCA	1
1.74943	1.42154	0.610384	0.00136035	0.00746268	ENSG00000215771	LRRC37A14P	BRCA	1
8.09652	1.00511	0.408929	0.00193413	0.00990705	ENSG00000216624	GAPDHP72	BRCA	1
1.35597	2.38795	0.985983	0.00024968	0.00188373	ENSG00000217447	RP3-366N23.4	BRCA	1
11.137	2.17095	0.94376	0.000469035	0.00314087	ENSG00000218565	RP11-12A2.1	BRCA	1
1.44513	1.7724	0.596902	0.000139219	0.00116502	ENSG00000221491	SNORA2C	BRCA	1
14.9002	1.15433	0.446724	0.000986829	0.00574509	ENSG00000221539	SNORD99	BRCA	1
1.15292	1.73989	0.824831	0.00145452	0.00787926	ENSG00000221740	SNORD93	BRCA	1
14.961	1.72582	0.702644	0.000637533	0.00403995	ENSG00000221887	HMSD	BRCA	1
38.8068	1.2363	0.412471	0.00022929	0.00175965	ENSG00000221953	C1orf229	BRCA	1
6.99365	1.1451	0.485058	0.0019282	0.0098794	ENSG00000223461	AC004471.9	BRCA	1
6.6849	1.17929	0.41542	0.000424876	0.00288782	ENSG00000223571	DHRSX-IT1	BRCA	1
108.777	1.61517	0.315298	1.98e-08	6.82e-07	ENSG00000223612	RP11-289I10.2	BRCA	1
2.99876	2.17213	0.419439	1.35e-08	4.91e-07	ENSG00000223718	AC093107.7	BRCA	1
11.2513	2.84457	0.696013	7.03e-07	1.38e-05	ENSG00000223723	BX842568.2	BRCA	1
1.03047	1.76636	0.904035	0.00193616	0.00991608	ENSG00000224167	RP3-522D1.1	BRCA	1
9.16779	1.51656	0.689251	0.00165781	0.00874222	ENSG00000224535	RP11-61J19.2	BRCA	1
2.58714	2.29445	0.798561	9.43e-05	0.000848319	ENSG00000224565	RP1-148H17.1	BRCA	1
15.3801	1.40977	0.485816	0.000250773	0.00189005	ENSG00000224728	AC090945.1	BRCA	1
41.9466	1.25083	0.342646	2.05e-05	0.000236641	ENSG00000224861	YBX1P1	BRCA	1
13.3945	1.43077	0.562364	0.000733754	0.00452399	ENSG00000224885	TSSC1-IT1	BRCA	1
6.18108	2.39023	1.75056	0.00132195	0.00728829	ENSG00000224887	RP11-276H19.4	BRCA	1
30.8337	1.47333	0.523336	0.000307302	0.00223499	ENSG00000225096	XXbac-BPG55C20.7	BRCA	1
6.77953	1.67139	0.614741	0.000329362	0.00236307	ENSG00000225173	XXbac-BPG308K3.5	BRCA	1
33.0461	2.11288	0.80463	0.000237435	0.00181008	ENSG00000225194	LINC00092	BRCA	1
79.817	3.09459	0.911088	5.53e-06	7.98e-05	ENSG00000225431	AP001626.1	BRCA	1
262.32	1.07662	0.398518	0.000797205	0.00483509	ENSG00000225439	BOLA3-AS1	BRCA	1
126.632	1.30615	0.43484	0.000203342	0.00159499	ENSG00000225556	C2CD4D	BRCA	1
2.14272	2.54183	0.700473	6.41e-06	9.1e-05	ENSG00000225907	RPS27P16	BRCA	1
2.80573	1.2557	0.452641	0.000462981	0.00310817	ENSG00000226279	RPL12P10	BRCA	1
6.56024	1.20893	0.418507	0.000343687	0.00244414	ENSG00000226327	RPSAP49	BRCA	1
15.9742	1.56216	0.631723	0.000757277	0.0046436	ENSG00000226530	RP11-348F1.2	BRCA	1
337.485	1.625	0.477386	3.72e-05	0.000388823	ENSG00000226887	ERVMER34-1	BRCA	1
11.0803	2.68107	1.06787	0.000126228	0.00107396	ENSG00000226917	LINC01276	BRCA	1
17.2086	1.47738	0.604704	0.000919822	0.00543242	ENSG00000226953	AC010890.1	BRCA	1
414.183	1.60511	0.637942	0.000635683	0.00402961	ENSG00000227036	LINC00511	BRCA	1
34.752	1.51965	0.38556	5e-06	7.33e-05	ENSG00000227214	HCG15	BRCA	1
11.2232	1.11498	0.38405	0.000386439	0.00267798	ENSG00000227542	AC092614.2	BRCA	1
9.1256	1.82426	0.492195	1.08e-05	0.000141003	ENSG00000227620	ALG1L8P	BRCA	1
122.422	1.31815	0.415769	0.000112875	0.000980557	ENSG00000227630	LINC01132	BRCA	1
10.5389	1.17187	0.359017	9.98e-05	0.000887345	ENSG00000227879	PSPC1P1	BRCA	1
67.91	1.5794	0.325122	7.63e-08	2.15e-06	ENSG00000228192	RP11-342M1.3	BRCA	1
101.801	1.64566	0.453898	1.63e-05	0.000195402	ENSG00000228203	RNF144A-AS1	BRCA	1
376.346	1.32079	0.418902	0.00011958	0.00102728	ENSG00000228288	PCAT6	BRCA	1
2.10337	1.1576	0.456674	0.00113702	0.00644733	ENSG00000228413	AC024937.2	BRCA	1
29.9596	1.3224	0.371294	2.66e-05	0.000292831	ENSG00000228624	RP3-399L15.3	BRCA	1
3.533	2.60455	0.566784	1.26e-07	3.27e-06	ENSG00000229191	RP11-168O16.1	BRCA	1
37.631	1.14256	0.459373	0.00134518	0.0073925	ENSG00000229267	AC072062.1	BRCA	1
2.3602	1.66908	0.749377	0.00123415	0.00688658	ENSG00000229282	RP1-40E16.2	BRCA	1
2.38488	1.41973	0.622444	0.00155175	0.0082745	ENSG00000229433	RP11-329B9.1	BRCA	1
9.75169	1.3014	0.400688	8.75e-05	0.000797074	ENSG00000229587	RP11-197P3.5	BRCA	1
113.753	1.37481	0.331032	2.21e-06	3.68e-05	ENSG00000229589	ACVR2B-AS1	BRCA	1
135.169	2.00352	0.569513	1.86e-05	0.000218873	ENSG00000229891	LINC01315	BRCA	1
48.5399	1.39675	0.418238	5.65e-05	0.000552796	ENSG00000230002	ALMS1-IT1	BRCA	1
31.2424	1.55095	0.617199	0.000687338	0.00428903	ENSG00000230107	CTA-126B4.7	BRCA	1
6.28713	1.0805	0.440423	0.00167189	0.00879702	ENSG00000230366	DSCR9	BRCA	1
4.233	2.3028	0.740376	4.77e-05	0.000479657	ENSG00000230731	RP11-478K15.6	BRCA	1
8.23994	1.15639	0.439802	0.000856342	0.0051218	ENSG00000230773	AC079807.4	BRCA	1
2.3986	1.5709	0.706849	0.00144656	0.00784415	ENSG00000230992	FAM201B	BRCA	1
22.7583	1.63308	0.338624	9.08e-08	2.49e-06	ENSG00000231167	YBX1P2	BRCA	1
64.934	1.28934	0.344316	1.34e-05	0.000166837	ENSG00000231305	RP11-723O4.2	BRCA	1
35.5239	1.1216	0.385758	0.000376177	0.00262252	ENSG00000231327	AC016700.5	BRCA	1
4.25096	1.04008	0.381603	0.000798602	0.00484189	ENSG00000231344	RP3-426I6.2	BRCA	1
191.805	1.59353	0.734368	0.00159092	0.00844944	ENSG00000231367	AC016995.3	BRCA	1
24.748	1.02655	0.385555	0.0010007	0.00581493	ENSG00000231443	AC024937.6	BRCA	1
7.07521	2.02105	0.54795	1e-05	0.000132491	ENSG00000231464	AC024937.4	BRCA	1
23.2542	1.37718	0.47529	0.0002643	0.00197877	ENSG00000231527	RP11-374M1.2	BRCA	1
5.3272	1.37067	0.444109	0.000141921	0.00118262	ENSG00000231871	IPO9-AS1	BRCA	1
1.02271	1.68597	0.789245	0.00149242	0.00803888	ENSG00000232028	AC007391.2	BRCA	1
6.61102	2.07334	0.71286	0.000117227	0.00101127	ENSG00000232233	RP11-573D15.2	BRCA	1
3.33757	1.30602	0.440047	0.000229353	0.00175965	ENSG00000232333	RPS27AP2	BRCA	1
3.88475	1.38588	0.491606	0.000336508	0.00240343	ENSG00000232369	RP5-882O7.4	BRCA	1
82.3827	2.32551	0.480685	6.23e-08	1.81e-06	ENSG00000232445	RP11-132A1.4	BRCA	1
55.1749	1.92238	0.328549	3.67e-10	2.2e-08	ENSG00000232640	RP1-266L20.2	BRCA	1
11.0145	1.05226	0.365862	0.000480025	0.00320638	ENSG00000232671	RP11-126K1.2	BRCA	1
2596.45	1.06404	0.289272	2.54e-05	0.000282464	ENSG00000232677	LINC00665	BRCA	1
16.2354	2.18882	0.654442	2.71e-05	0.00029728	ENSG00000232692	AP001596.6	BRCA	1
7.79534	1.42735	0.4911	0.000242167	0.00183898	ENSG00000232876	CTA-212D2.2	BRCA	1
7.3851	2.31017	0.578096	2.36e-06	3.88e-05	ENSG00000233081	RP11-440G5.2	BRCA	1
8.96017	2.04716	0.850497	0.00044967	0.0030303	ENSG00000233388	RP4-569D19.5	BRCA	1
118.937	1.32719	0.275663	1.02e-07	2.75e-06	ENSG00000233954	UQCRHL	BRCA	1
1.11414	2.18727	1.02015	0.000633986	0.00402091	ENSG00000234423	LINC01250	BRCA	1
56.8049	1.80558	0.552032	5.13e-05	0.000510092	ENSG00000234753	FOXP4-AS1	BRCA	1
161.329	1.36537	0.36293	1.15e-05	0.00014776	ENSG00000234807	LINC01135	BRCA	1
2.3359	3.35107	0.974727	3.23e-06	5.07e-05	ENSG00000234988	AC068538.4	BRCA	1
7.75534	1.97271	0.403336	6.3e-08	1.83e-06	ENSG00000235078	AC142528.1	BRCA	1
84.7915	1.07155	0.391635	0.000722768	0.00447332	ENSG00000235092	ID2-AS1	BRCA	1
182.085	1.9969	0.378843	9.14e-09	3.56e-07	ENSG00000235174	RPL39P3	BRCA	1
131.078	1.7855	0.363599	5.9e-08	1.73e-06	ENSG00000235280	MCF2L-AS1	BRCA	1
12.8688	2.08294	1.17064	0.00147449	0.00796193	ENSG00000235295	FLJ41941	BRCA	1
1.59777	1.60663	0.634266	0.000605228	0.00387154	ENSG00000235296	AC137723.5	BRCA	1
5.6823	1.45211	0.441755	6.47e-05	0.000619006	ENSG00000235319	AC012360.4	BRCA	1
11.274	1.0206	0.341079	0.000350302	0.00247838	ENSG00000235363	SNRPGP10	BRCA	1
2.35302	1.12408	0.236684	1.83e-07	4.44e-06	ENSG00000235472	EIF4A1P7	BRCA	1
6.95996	1.66292	0.58568	0.000232314	0.00177833	ENSG00000235545	RP11-230B22.1	BRCA	1
32.2353	1.03384	0.386965	0.000957439	0.00560383	ENSG00000235587	GAPDHP65	BRCA	1
3.8786	1.83897	0.562468	5e-05	0.000500054	ENSG00000235806	RP4-646N3.1	BRCA	1
53.5144	1.39371	0.628197	0.00190127	0.00977105	ENSG00000235961	PNMA6A	BRCA	1
28.673	2.34307	0.892544	0.000166251	0.00134991	ENSG00000236279	CLEC2L	BRCA	1
7.57275	1.6346	0.447851	1.49e-05	0.000182593	ENSG00000236307	EEF1E1P1	BRCA	1
12.4574	2.96566	1.17353	7.8e-05	0.00072271	ENSG00000236311	TLX1NB	BRCA	1
7.08173	2.75628	1.48499	0.00041275	0.00282503	ENSG00000236366	RP11-440G9.1	BRCA	1
52.3774	1.70207	0.566936	0.000134786	0.00113303	ENSG00000236404	VLDLR-AS1	BRCA	1
10.7146	1.1102	0.329646	7.64e-05	0.000711126	ENSG00000236603	RANP1	BRCA	1
5.56927	1.25218	0.531812	0.00163493	0.00863997	ENSG00000237222	AC090505.6	BRCA	1
38.6198	1.68128	0.387385	8.62e-07	1.65e-05	ENSG00000237232	ZNF295-AS1	BRCA	1
14.5396	1.06892	0.398882	0.000866667	0.00516941	ENSG00000237436	RP11-312B8.1	BRCA	1
31.897	2.03611	0.590321	2.28e-05	0.000258185	ENSG00000237505	PKN2-AS1	BRCA	1
12.2944	1.46507	0.41048	2.26e-05	0.000256581	ENSG00000237605	RP11-343H5.6	BRCA	1
7.33713	1.37942	0.610243	0.00173934	0.00908582	ENSG00000237927	RP3-393E18.2	BRCA	1
100.864	2.22555	0.60953	9.26e-06	0.000124018	ENSG00000237943	PRKCQ-AS1	BRCA	1
12.9659	1.656	0.388124	1.2e-06	2.18e-05	ENSG00000237976	RP11-126K1.6	BRCA	1
31.6193	1.14757	0.378883	0.000238443	0.0018159	ENSG00000240087	RPSAP12	BRCA	1
74.385	2.89154	1.06086	5.36e-05	0.000529437	ENSG00000240280	TCAM1P	BRCA	1
17.5181	1.15332	0.485604	0.0018245	0.0094462	ENSG00000241155	ARHGAP31-AS1	BRCA	1
8.71384	2.05118	0.418385	5.76e-08	1.69e-06	ENSG00000241255	RP1-89D4.1	BRCA	1
6.04136	1.16341	0.332534	4.23e-05	0.00043207	ENSG00000242208	RPL5P29	BRCA	1
4.02592	1.53364	0.565144	0.000391683	0.00270826	ENSG00000242791	RP11-651P23.5	BRCA	1
1.49104	3.0194	0.662979	6.86e-08	1.97e-06	ENSG00000242941	RPL12P7	BRCA	1
143.358	1.48082	0.528084	0.000315482	0.00228154	ENSG00000243069	ARHGEF26-AS1	BRCA	1
5364.95	2.45198	0.860652	7.88e-05	0.00072927	ENSG00000243466	IGKV1-5	BRCA	1
22.0285	1.46215	0.368761	4.67e-06	6.92e-05	ENSG00000243819	RN7SL832P	BRCA	1
13.4196	1.50283	0.402866	1.18e-05	0.000150796	ENSG00000244349	HCG16	BRCA	1
1258.04	1.33615	0.370278	2.18e-05	0.000249018	ENSG00000244405	ETV5	BRCA	1
19.8961	1.64222	0.745861	0.00136747	0.00749179	ENSG00000244675	AC108676.1	BRCA	1
40.5312	2.02927	0.461022	5.84e-07	1.18e-05	ENSG00000245248	USP2-AS1	BRCA	1
162.733	1.11769	0.267335	2.72e-06	4.4e-05	ENSG00000246273	SBF2-AS1	BRCA	1
77.0885	1.82331	0.511415	1.82e-05	0.000214815	ENSG00000246465	RP11-57A19.2	BRCA	1
6.5762	2.54109	0.828761	3.76e-05	0.000391747	ENSG00000246528	RP11-159H10.3	BRCA	1
24.9795	1.29012	0.474743	0.000526258	0.00345265	ENSG00000246877	DNM1P35	BRCA	1
3116.81	1.14688	0.188608	9.87e-11	7.22e-09	ENSG00000247077	PGAM5	BRCA	1
131.747	2.22183	0.915448	0.00032431	0.00233539	ENSG00000248538	RP11-10A14.5	BRCA	1
12.2503	1.24411	0.426539	0.000296652	0.00217369	ENSG00000248626	GAPDHP40	BRCA	1
8.02222	2.21411	1.00581	0.000538626	0.00351877	ENSG00000248846	CTD-2016O11.1	BRCA	1
119.467	1.43272	0.357729	4.02e-06	6.08e-05	ENSG00000249459	ZNF286B	BRCA	1
4.73336	2.84317	0.720467	1.22e-06	2.22e-05	ENSG00000249695	RP11-598F7.4	BRCA	1
15.4644	1.58419	0.580624	0.000353712	0.00249633	ENSG00000250302	LINC01618	BRCA	1
0.800448	1.9725	0.622458	6.07e-05	0.000587066	ENSG00000250381	UNC93B4	BRCA	1
9.37655	1.15623	0.467583	0.00136925	0.00749712	ENSG00000250471	GMPSP1	BRCA	1
422.85	1.40511	0.284533	5.23e-08	1.56e-06	ENSG00000250565	ATP6V1E2	BRCA	1
23.9136	3.88583	0.876381	2.83e-08	9.27e-07	ENSG00000250620	RP11-91J3.3	BRCA	1
210.712	1.09857	0.376312	0.000378305	0.00263389	ENSG00000250899	RP11-253E3.3	BRCA	1
21.1517	1.09898	0.329713	8.88e-05	0.000806178	ENSG00000250988	SNHG21	BRCA	1
1.07132	1.71493	0.695331	0.000629888	0.00400038	ENSG00000251072	RP11-434D11.4	BRCA	1
3.00331	1.27495	0.429278	0.000237638	0.00181102	ENSG00000251102	CTBP2P4	BRCA	1
35.0261	1.33218	0.485002	0.000453015	0.00305063	ENSG00000251161	RP11-540O11.1	BRCA	1
4.16083	1.63087	0.628664	0.00049455	0.00328684	ENSG00000251402	FAM90A25P	BRCA	1
33.4044	2.4289	1.54229	0.00103555	0.00597738	ENSG00000253301	LINC01606	BRCA	1
31.8146	2.13165	0.817114	0.000241069	0.00183214	ENSG00000253348	CTC-455F18.1	BRCA	1
68.6365	1.6616	0.57719	0.00020622	0.00161212	ENSG00000253522	MIR3142HG	BRCA	1
2.64297	1.8226	0.783625	0.0007713	0.00471094	ENSG00000253696	KBTBD11-OT1	BRCA	1
423.443	1.1873	0.421071	0.000445865	0.00300975	ENSG00000253958	CLDN23	BRCA	1
17.04	1.75106	0.497742	2.27e-05	0.000256674	ENSG00000254035	RP11-281O15.4	BRCA	1
29.6403	2.5968	1.21051	0.000316612	0.00228793	ENSG00000254416	RP11-347E10.1	BRCA	1
19.1189	1.95261	0.544741	1.54e-05	0.000186525	ENSG00000254602	AP000662.4	BRCA	1
78.4585	2.01574	0.587381	2.47e-05	0.000275821	ENSG00000254615	RP11-395G23.3	BRCA	1
3.35013	3.5431	1.23119	1.43e-05	0.00017565	ENSG00000254656	RTL1	BRCA	1
0.871264	1.71447	0.743974	0.000954459	0.00558991	ENSG00000255094	RP11-406D1.2	BRCA	1
274.139	1.1511	0.422162	0.000638881	0.00404614	ENSG00000255135	RP11-111M22.3	BRCA	1
1.63188	1.55597	0.524784	0.000175024	0.00140822	ENSG00000255384	RP11-770J1.4	BRCA	1
34.1372	1.95926	0.568643	2.49e-05	0.000277412	ENSG00000255521	RP4-607I7.1	BRCA	1
27.3046	3.03496	0.764576	7.86e-07	1.53e-05	ENSG00000255622	PCDHB17P	BRCA	1
2267.41	1.25112	0.308047	3.72e-06	5.71e-05	ENSG00000255717	SNHG1	BRCA	1
54.993	1.68048	0.758674	0.00124955	0.00695	ENSG00000255750	RP11-283G6.5	BRCA	1
359.903	1.16686	0.478529	0.00148493	0.00800897	ENSG00000255874	LINC00346	BRCA	1
8.48243	2.3651	0.63059	5.45e-06	7.88e-05	ENSG00000256271	CACNA1C-AS2	BRCA	1
6.72265	2.57534	0.547719	8.18e-08	2.28e-06	ENSG00000256552	RP11-113C12.4	BRCA	1
18.7454	3.20782	0.876334	1.85e-06	3.16e-05	ENSG00000257060	RP11-266O8.1	BRCA	1
32.4585	1.60699	0.358704	4.64e-07	9.75e-06	ENSG00000257135	RP11-320M2.1	BRCA	1
3.81154	1.7929	0.714965	0.000508326	0.00335801	ENSG00000257443	RP11-150C16.1	BRCA	1
3.32362	2.09355	0.622046	2.83e-05	0.000308681	ENSG00000258245	RPL10P13	BRCA	1
2.31199	2.9804	0.624396	2.68e-08	8.84e-07	ENSG00000258847	CTD-2014B16.3	BRCA	1
2.49135	1.76093	0.496033	2.01e-05	0.000232809	ENSG00000258857	RP11-247L20.3	BRCA	1
18.9965	1.3912	0.341741	3.12e-06	4.92e-05	ENSG00000258938	RP11-317N8.5	BRCA	1
23.966	3.61936	1.58377	5.81e-05	0.000566079	ENSG00000259144	RANBP20P	BRCA	1
10.7929	1.24887	0.454752	0.000511012	0.00337155	ENSG00000259182	RP11-424I19.2	BRCA	1
6.53888	1.14866	0.396541	0.000370861	0.00259373	ENSG00000259305	ZHX1-C8orf76	BRCA	1
15.7256	1.71935	0.712944	0.000722489	0.00447233	ENSG00000259362	RP11-307C19.1	BRCA	1
56.3252	1.49339	0.57743	0.000599289	0.00384016	ENSG00000259370	RP11-1069G10.1	BRCA	1
28.05	2.01284	1.06616	0.00140277	0.00765356	ENSG00000259374	NDUFB4P11	BRCA	1
3.10366	1.27637	0.463092	0.000475403	0.00317836	ENSG00000259394	RP11-244F12.1	BRCA	1
1.1707	1.60181	0.751265	0.00171978	0.00900263	ENSG00000259511	UBE2Q2L	BRCA	1
1.28809	1.7101	0.561305	0.000116151	0.00100333	ENSG00000259584	RP11-521C20.2	BRCA	1
2.6642	1.50829	0.534114	0.000287651	0.00212028	ENSG00000259818	RP5-1024G6.7	BRCA	1
31.354	1.29502	0.437017	0.000236341	0.00180248	ENSG00000259985	RP11-549B18.1	BRCA	1
0.757929	2.00972	0.822386	0.000436468	0.00295741	ENSG00000260256	AP001063.1	BRCA	1
5.71709	1.36242	0.419041	8.05e-05	0.000743361	ENSG00000260288	RP11-24M17.4	BRCA	1
3.39831	2.05582	0.661842	6.7e-05	0.000636786	ENSG00000260382	RP11-540B6.2	BRCA	1
2.81103	2.30062	0.604895	4.9e-06	7.22e-05	ENSG00000260443	CTD-3057O21.1	BRCA	1
20.2493	1.37965	0.373779	1.51e-05	0.000184347	ENSG00000260448	LCMT1-AS1	BRCA	1
18.5132	1.34831	0.377879	2.52e-05	0.000280702	ENSG00000260456	C16orf95	BRCA	1
22.6435	1.28739	0.363749	3.01e-05	0.000325217	ENSG00000260589	STAM-AS1	BRCA	1
155.005	1.52482	0.390647	5.83e-06	8.34e-05	ENSG00000260708	CTA-29F11.1	BRCA	1
177.898	1.0683	0.388064	0.000690051	0.00430234	ENSG00000260805	RP11-61J19.5	BRCA	1
33.4385	1.6602	0.44004	9.19e-06	0.000123126	ENSG00000261159	RP11-723O4.9	BRCA	1
4.50965	1.16875	0.464434	0.00117738	0.00663217	ENSG00000261204	AC004449.6	BRCA	1
9.74373	1.04461	0.373109	0.000624993	0.00397472	ENSG00000261335	RP11-318A15.2	BRCA	1
26.4781	1.82241	0.498543	1.31e-05	0.000164387	ENSG00000261377	PDCD6IPP2	BRCA	1
6.55815	1.10522	0.409446	0.000758405	0.00464871	ENSG00000261420	RP1-168L15.5	BRCA	1
7.38128	1.39997	0.632348	0.00190643	0.00979217	ENSG00000261587	TMEM249	BRCA	1
5.65943	1.7116	0.753632	0.00104056	0.00599871	ENSG00000261821	CTD-2311M21.3	BRCA	1
1264.2	1.16209	0.293666	6.64e-06	9.37e-05	ENSG00000261824	LINC00662	BRCA	1
13.5936	1.73655	0.587996	0.000151733	0.00125199	ENSG00000262188	RP11-353N14.4	BRCA	1
434.197	3.3654	0.883122	8.22e-07	1.58e-05	ENSG00000262406	MMP12	BRCA	1
10.4696	1.15781	0.378372	0.000210403	0.00164067	ENSG00000262583	RP11-77K12.5	BRCA	1
1095.57	1.12238	0.253956	9.05e-07	1.72e-05	ENSG00000262919	FAM58A	BRCA	1
235.224	2.74913	0.833654	1.34e-05	0.000167307	ENSG00000263961	C1orf186	BRCA	1
8.88208	2.5232	0.508553	2.6e-08	8.63e-07	ENSG00000264808	RP11-802D6.1	BRCA	1
10.7233	1.17893	0.455585	0.000934464	0.00548751	ENSG00000265683	RP11-173M1.5	BRCA	1
13.5124	1.02853	0.405585	0.0014613	0.00790676	ENSG00000265800	RP11-649A18.5	BRCA	1
9.23825	2.66797	1.0294	0.000106428	0.000932831	ENSG00000266830	CTD-2008P7.8	BRCA	1
391.793	1.12831	0.306469	2.2e-05	0.000250695	ENSG00000267321	RP11-1094M14.11	BRCA	1
15.5344	3.05708	1.0224	2.03e-05	0.00023571	ENSG00000267432	DNAH17-AS1	BRCA	1
39.9278	1.52922	0.477532	8.14e-05	0.000749987	ENSG00000267480	RP11-703I16.1	BRCA	1
247.534	1.33666	0.554557	0.00122748	0.00686164	ENSG00000267640	CTD-2554C21.2	BRCA	1
52.8171	1.20508	0.501075	0.00153098	0.00818962	ENSG00000267892	CTD-2540F13.2	BRCA	1
3.05342	1.404	0.580221	0.00108557	0.00620296	ENSG00000268095	ZNF649-AS1	BRCA	1
23.9347	1.64363	0.481308	3.53e-05	0.000371713	ENSG00000268601	AC115522.3	BRCA	1
7.96755	2.47152	1.02869	0.000227079	0.00174401	ENSG00000268654	MIMT1	BRCA	1
6.27537	2.18475	0.572999	5.43e-06	7.85e-05	ENSG00000268949	MRPS17P1	BRCA	1
5.10359	3.08026	0.838555	2.19e-06	3.65e-05	ENSG00000269210	RP11-173C1.1	BRCA	1
6.51836	1.40249	0.526119	0.000530538	0.00347387	ENSG00000269226	RP11-722G7.1	BRCA	1
4.64544	1.55692	0.427315	1.6e-05	0.000192942	ENSG00000269425	AC007292.7	BRCA	1
39.7657	1.17541	0.384973	0.000208886	0.00163124	ENSG00000269473	CTD-2619J13.19	BRCA	1
4.54628	2.24578	0.645141	1.61e-05	0.000194078	ENSG00000271659	RP11-435O5.4	BRCA	1
13.585	1.42633	0.398184	2.22e-05	0.000252935	ENSG00000271855	RP11-214N9.1	BRCA	1
32.8109	1.83634	0.391406	1.69e-07	4.17e-06	ENSG00000271888	RP11-560J1.2	BRCA	1
3.27567	1.8206	0.632362	0.000173684	0.00139926	ENSG00000272071	RP11-332J15.4	BRCA	1
4.04156	2.15127	1.33369	0.00163675	0.00864712	ENSG00000272121	RP4-555D20.4	BRCA	1
10.1897	1.19865	0.502838	0.00164421	0.00867917	ENSG00000272192	CTD-2532N20.1	BRCA	1
6.7079	1.75007	0.441672	4.16e-06	6.27e-05	ENSG00000272247	RP11-379F4.9	BRCA	1
26.0629	1.57839	0.4193	9.9e-06	0.000131073	ENSG00000272269	RP11-500C11.3	BRCA	1
3.42507	3.02053	1.19714	7.26e-05	0.000681339	ENSG00000272395	IFNL4	BRCA	1
2.54974	1.49782	0.638033	0.00116158	0.00656108	ENSG00000272431	RP11-281O15.8	BRCA	1
48.7843	1.51765	0.335662	3.9e-07	8.4e-06	ENSG00000272476	RP1-191J18.66	BRCA	1
14.0364	1.32678	0.371839	2.58e-05	0.000285606	ENSG00000272567	RP11-73K9.3	BRCA	1
336.915	2.30321	1.00825	0.000388966	0.00269242	ENSG00000272620	AFAP1-AS1	BRCA	1
29.3724	2.66463	0.650453	9.34e-07	1.77e-05	ENSG00000272666	CTA-384D8.35	BRCA	1
2.32218	1.2514	0.490622	0.000927983	0.00546325	ENSG00000272682	AC004471.10	BRCA	1
37.9638	1.25786	0.460369	0.000526817	0.00345499	ENSG00000272825	LL21NC02-1C16.2	BRCA	1
34.216	1.10479	0.419773	0.000935191	0.0054909	ENSG00000272829	XXbac-B135H6.18	BRCA	1
6.07386	1.49427	0.613266	0.000915764	0.00541189	ENSG00000272922	RP11-329B9.5	BRCA	1
31.3522	1.32346	0.548967	0.00124989	0.00695	ENSG00000272931	RP5-943J3.2	BRCA	1
131.04	2.76023	0.402768	2.25e-13	3.82e-11	ENSG00000272970	RP11-329B9.4	BRCA	1
33.0307	1.22281	0.45901	0.000688077	0.00429292	ENSG00000272989	RP13-616I3.1	BRCA	1
3.22342	1.38819	0.621557	0.00184402	0.00952424	ENSG00000273056	RP11-77E14.2	BRCA	1
0.90278	2.02854	0.791607	0.000316113	0.00228521	ENSG00000273063	RP11-334G22.1	BRCA	1
11.1035	1.03458	0.383093	0.000873865	0.00520066	ENSG00000273064	RP11-474G23.3	BRCA	1
105.574	1.46891	0.411135	2.23e-05	0.000253222	ENSG00000273117	AC144652.1	BRCA	1
27.079	1.77967	0.424288	1.58e-06	2.77e-05	ENSG00000273174	RP11-434H6.6	BRCA	1
2.84898	1.33187	0.453389	0.000245238	0.00185813	ENSG00000273175	RP11-11N7.4	BRCA	1
23.248	3.5437	0.827929	9.01e-08	2.48e-06	ENSG00000273274	ZBTB8B	BRCA	1
26.1286	1.16093	0.446026	0.00092113	0.00543734	ENSG00000273297	RP11-38M8.1	BRCA	1
26.6271	1.27977	0.424973	0.000205322	0.00160644	ENSG00000273391	RP11-634H22.1	BRCA	1
3.45374	1.35772	0.523918	0.000703699	0.0043735	ENSG00000273394	RP11-255E6.6	BRCA	1
20.6152	2.31296	0.471221	4.51e-08	1.38e-06	ENSG00000273403	RP11-329B9.3	BRCA	1
21.8328	1.2169	0.31379	8.5e-06	0.000115294	ENSG00000273568	RP11-417L19.6	BRCA	1
8.74479	2.14459	0.543199	3.4e-06	5.3e-05	ENSG00000274026	FAM27E3	BRCA	1
22.2723	2.86086	1.03933	5.25e-05	0.000520056	ENSG00000274209	ANTXRL	BRCA	1
21.3532	1.63507	0.406493	3.41e-06	5.3e-05	ENSG00000274270	RP11-34F20.7	BRCA	1
34.566	1.40721	0.44603	0.000107657	0.000942712	ENSG00000274414	RP5-965G21.4	BRCA	1
9.39251	1.12076	0.36534	0.000219276	0.00169584	ENSG00000274425	AC114271.2	BRCA	1
392.696	1.01461	0.385149	0.00112042	0.00636923	ENSG00000274605	RP11-12G12.7	BRCA	1
74.882	1.42787	0.388109	1.52e-05	0.000185257	ENSG00000274922	RP11-88E10.5	BRCA	1
78.7905	1.7854	0.61368	0.000164891	0.00134062	ENSG00000275004	ZNF280B	BRCA	1
4.79686	3.06593	1.34783	0.000119197	0.0010247	ENSG00000275186	RP11-196B3.3	BRCA	1
1.2552	2.45045	1.29272	0.000634768	0.00402518	ENSG00000275312	RP11-432I13.5	BRCA	1
505.456	2.54907	0.793307	2.41e-05	0.000270192	ENSG00000275385	CCL18	BRCA	1
4.60784	1.73856	0.500186	2.66e-05	0.000293102	ENSG00000276408	RP11-490B18.5	BRCA	1
91.859	1.57997	0.646622	0.000801901	0.00485635	ENSG00000276980	CTD-3128G10.7	BRCA	1
68.4726	1.33594	0.504066	0.000607114	0.0038816	ENSG00000277159	RP11-88E10.4	BRCA	1
37.6336	1.27803	0.40629	0.000129669	0.00109922	ENSG00000277232	GTSE1-AS1	BRCA	1
9.52841	1.19869	0.486225	0.00130015	0.00718969	ENSG00000277342	RP11-843B15.4	BRCA	1
2.08988	1.53233	0.588998	0.000546241	0.00355929	ENSG00000277453	CTC-492K19.7	BRCA	1
8.58692	1.18389	0.465648	0.0010617	0.00608819	ENSG00000277459	RP11-732A21.3	BRCA	1
400.536	1.04395	0.249391	3.12e-06	4.92e-05	ENSG00000277462	ZNF670	BRCA	1
1.80165	1.97929	0.994296	0.00123422	0.00688658	ENSG00000277610	RNVU1-4	BRCA	1
2.11131	3.01272	0.621013	1.72e-08	6.01e-07	ENSG00000277651	CTD-2014B16.5	BRCA	1
4.48646	2.37546	0.950972	0.000214052	0.0016632	ENSG00000277764	Vax2os1_3	BRCA	1
18.9419	1.3914	0.569474	0.00103392	0.00596966	ENSG00000277829	RP5-1054A22.4	BRCA	1
4.45778	2.52361	0.943625	0.000109946	0.000959377	ENSG00000278200	RP13-766D20.4	BRCA	1
27.5653	1.22279	0.402451	0.000203578	0.00159617	ENSG00000278238	RP11-245D16.4	BRCA	1
36.6286	1.88919	0.519081	1.33e-05	0.000165937	ENSG00000278291	RP11-172H24.4	BRCA	1
1.92598	2.52387	1.23902	0.000438202	0.00296646	ENSG00000278531	RP11-432I13.6	BRCA	1
1.80651	1.37369	0.544867	0.000847202	0.00507529	ENSG00000279212	RP13-16H11.8	BRCA	1
44.8838	1.48701	0.316734	1.72e-07	4.22e-06	ENSG00000279227	AC009303.2	BRCA	1
2.61955	1.94515	0.961202	0.00122939	0.00686787	ENSG00000279317	AC006994.3	BRCA	1
47.7515	1.34	0.30039	5.62e-07	1.14e-05	ENSG00000279413	AC112497.1	BRCA	1
1.83578	1.4569	0.606281	0.00105712	0.00606599	ENSG00000279494	RP11-494O16.4	BRCA	1
3.07455	2.5518	0.882783	6.01e-05	0.000582127	ENSG00000280336	CH17-140K24.3	BRCA	1
52.2914	1.33515	0.530199	0.000901873	0.00533999	ENSG00000280587	LINC01348	BRCA	1
28.3186	1.98425	0.480842	1.91e-06	3.24e-05	ENSG00000280594	AP000432.1	BRCA	1
3.96326	6.01567	1.12335	1.99e-10	1.3e-08	ENSG00000280890	ELDR	BRCA	1
2.38049	2.00213	0.983801	0.00108725	0.00621009	ENSG00000282097	RP4-781K5.7	BRCA	1
15.1525	2.7256	0.862139	2.11e-05	0.000242506	ENSG00000283178	AL590763.16	BRCA	1
0.915288	2.48036	0.958542	0.000145813	0.0012104	ENSG00000283384	RP11-153I24.5	BRCA	1
9.56888	4.63819	1.82585	1.87e-06	0.001824	ENSG00000095627	TDRD1	COAD	1
975.142	8.99856	2.39425	9.5e-08	0.000160979	ENSG00000163736	PPBP	COAD	1
3420.25	1.76851	0.745766	7.41e-07	0.00138396	ENSG00000028310	BRD9	ESCA	1
3488.49	1.40058	0.426775	2.75e-06	0.00452237	ENSG00000162408	NOL9	ESCA	1
20.4501	5.6568	0.772753	2.14e-13	3.38e-09	ENSG00000263232	ATP5A1P3	ESCA	1
2.14999	5.65541	3.42612	5.68e-06	0.00864337	ENSG00000263311	RP11-498D10.8	ESCA	1
858.207	1.19347	0.31458	1.06e-05	0.000286713	ENSG00000001167	NFYA	KICH	1
4.95342	2.69073	0.946342	3.69e-05	0.000799106	ENSG00000002746	HECW1	KICH	1
5195.6	1.10888	0.402042	0.000536617	0.00670979	ENSG00000002834	LASP1	KICH	1
784.22	3.55335	0.820752	3.59e-07	1.73e-05	ENSG00000003436	TFPI	KICH	1
55.6881	2.52145	0.629862	5.28e-07	2.38e-05	ENSG00000003987	MTMR7	KICH	1
1721.83	2.34193	0.892601	7.44e-05	0.00140618	ENSG00000003989	SLC7A2	KICH	1
402.901	1.48587	0.590113	0.000288095	0.00417981	ENSG00000004777	ARHGAP33	KICH	1
213.704	2.31181	0.484893	1.28e-08	1.02e-06	ENSG00000005448	WDR54	KICH	1
5609.22	3.81981	0.515768	1.22e-14	6.45e-12	ENSG00000005884	ITGA3	KICH	1
464.513	2.30572	1.03518	0.000249746	0.00374019	ENSG00000006534	ALDH3B1	KICH	1
169.838	1.84001	0.656822	5.59e-05	0.00112722	ENSG00000006638	TBXA2R	KICH	1
1137.17	1.02819	0.276696	2.91e-05	0.000657716	ENSG00000011260	UTP18	KICH	1
526.878	1.15849	0.399931	0.000288896	0.00418922	ENSG00000018699	TTC27	KICH	1
243.063	1.64006	0.723053	0.000430691	0.0056943	ENSG00000023892	DEF6	KICH	1
2513.37	1.80814	0.647129	5.99e-05	0.00119164	ENSG00000024422	EHD2	KICH	1
1988.18	1.2069	0.28094	1.2e-06	4.77e-05	ENSG00000025293	PHF20	KICH	1
14115.5	4.65365	0.692432	9.63e-13	3.35e-10	ENSG00000026025	VIM	KICH	1
185.354	2.10613	0.931343	0.000253659	0.00378227	ENSG00000026652	AGPAT4	KICH	1
95.6891	3.18136	0.939494	7.72e-06	0.000221302	ENSG00000027869	SH2D2A	KICH	1
190.671	1.63489	0.634862	0.000168792	0.00274035	ENSG00000028277	POU2F2	KICH	1
15466.2	2.27819	0.548053	2.18e-07	1.13e-05	ENSG00000034510	TMSB10	KICH	1
251.611	1.10156	0.317167	5.33e-05	0.00108589	ENSG00000034533	ASTE1	KICH	1
1536.71	2.28918	1.31083	0.000889952	0.00993218	ENSG00000038427	VCAN	KICH	1
23.9114	5.59303	1.48582	6.21e-07	2.74e-05	ENSG00000043355	ZIC2	KICH	1
1070.29	1.2951	0.357771	1.33e-05	0.000344107	ENSG00000052749	RRP12	KICH	1
1210.68	1.2187	0.221509	2.58e-09	2.73e-07	ENSG00000053372	MRTO4	KICH	1
53.1005	4.78137	1.22366	1.06e-06	4.28e-05	ENSG00000054356	PTPRN	KICH	1
2647.07	1.13251	0.37001	0.000191972	0.00302881	ENSG00000059573	ALDH18A1	KICH	1
1374.84	2.08795	0.413639	2.44e-09	2.63e-07	ENSG00000059758	CDK17	KICH	1
34.8875	2.5279	0.677543	1.58e-06	6.05e-05	ENSG00000064201	TSPAN32	KICH	1
216.175	6.45635	1.33722	3.81e-09	3.78e-07	ENSG00000064205	WISP2	KICH	1
278.492	1.68284	0.798737	0.000639973	0.00766988	ENSG00000065357	DGKA	KICH	1
158.375	1.35372	0.440001	7.41e-05	0.00140083	ENSG00000065665	SEC61A2	KICH	1
2.58119	2.62407	1.09705	0.000138962	0.00233199	ENSG00000066405	CLDN18	KICH	1
88.7683	2.18834	0.634315	4.03e-06	0.000130565	ENSG00000067191	CACNB1	KICH	1
107.39	4.16621	0.951914	3.07e-07	1.51e-05	ENSG00000068078	FGFR3	KICH	1
959.083	1.28423	0.496334	0.000443983	0.00582789	ENSG00000068796	KIF2A	KICH	1
31.4952	3.18088	1.28374	9.27e-05	0.00167155	ENSG00000069812	HES2	KICH	1
3897.91	3.33705	0.604516	1.48e-09	1.75e-07	ENSG00000071054	MAP4K4	KICH	1
21364	1.87718	0.374895	3.29e-09	3.35e-07	ENSG00000071082	RPL31	KICH	1
295.752	1.65845	0.768937	0.000577503	0.00712999	ENSG00000071205	ARHGAP10	KICH	1
129.763	2.37317	1.20503	0.000484572	0.0062233	ENSG00000072195	SPEG	KICH	1
594.972	1.95779	0.334773	2.45e-11	5.46e-09	ENSG00000073536	NLE1	KICH	1
14.6497	2.40809	0.764285	1.27e-05	0.000332496	ENSG00000073670	ADAM11	KICH	1
36.9744	3.26459	1.61254	0.000225492	0.00345084	ENSG00000074211	PPP2R2C	KICH	1
41257.2	1.31908	0.359847	1e-05	0.000275621	ENSG00000074800	ENO1	KICH	1
1161.9	1.91561	0.630495	2.2e-05	0.000519662	ENSG00000075391	RASAL2	KICH	1
964.678	1.11515	0.366467	0.000218621	0.00337243	ENSG00000075407	ZNF37A	KICH	1
839.656	2.00387	0.863473	0.000228756	0.00349456	ENSG00000076641	PAG1	KICH	1
826.286	1.26053	0.523459	0.000798227	0.00909732	ENSG00000078246	TULP3	KICH	1
1049	1.18487	0.388757	0.000160695	0.00262912	ENSG00000078403	MLLT10	KICH	1
231.344	1.56142	0.512709	4.14e-05	0.000880644	ENSG00000079150	FKBP7	KICH	1
396.008	2.70175	1.1924	0.000189796	0.00300312	ENSG00000079215	SLC1A3	KICH	1
1186.43	1.36724	0.608964	0.000879634	0.00985133	ENSG00000079819	EPB41L2	KICH	1
53.7811	2.98221	1.30759	0.000161667	0.00263716	ENSG00000080031	PTPRH	KICH	1
294.932	1.44472	0.472896	5.75e-05	0.00115126	ENSG00000080298	RFX3	KICH	1
461.484	1.73769	0.705867	0.000200752	0.00314742	ENSG00000081320	STK17B	KICH	1
434.825	1.1067	0.315009	4.5e-05	0.000947952	ENSG00000081870	HSPB11	KICH	1
4459.31	1.30541	0.277082	1.09e-07	6.26e-06	ENSG00000082898	XPO1	KICH	1
9.17235	4.28428	0.899661	6.39e-08	4.03e-06	ENSG00000083454	P2RX5	KICH	1
496.816	2.51766	0.875244	3.27e-05	0.000724929	ENSG00000084731	KIF3C	KICH	1
339.353	1.36276	0.431316	5.39e-05	0.00109562	ENSG00000086189	DIMT1	KICH	1
569.734	1.47212	0.491266	6.42e-05	0.00125628	ENSG00000088970	KIZ	KICH	1
1409.62	1.76902	0.87489	0.000717024	0.00834175	ENSG00000089327	FXYD5	KICH	1
5403.3	1.28665	0.328753	4.29e-06	0.0001369	ENSG00000090621	PABPC4	KICH	1
10909.8	1.23022	0.434651	0.00026471	0.003913	ENSG00000091527	CDV3	KICH	1
6389.14	3.43571	1.10324	1.73e-05	0.000424657	ENSG00000091986	CCDC80	KICH	1
1656.37	1.58898	0.58634	0.000120806	0.00208867	ENSG00000092964	DPYSL2	KICH	1
2.57735	1.6899	0.790419	0.000578592	0.00713701	ENSG00000093100	XXbac-B461K10.4	KICH	1
69.4406	4.54498	0.838966	2.55e-09	2.73e-07	ENSG00000095587	TLL2	KICH	1
290.735	1.49959	0.587072	0.000248428	0.0037286	ENSG00000096093	EFHC1	KICH	1
4094.31	1.85991	0.711199	0.000102685	0.0018272	ENSG00000099250	NRP1	KICH	1
22.5755	2.64842	1.30668	0.000354049	0.00490095	ENSG00000099957	P2RX6	KICH	1
27.5187	1.68628	0.847968	0.000887683	0.00991089	ENSG00000099958	DERL3	KICH	1
2.25888	3.0989	1.31459	0.000127665	0.00217841	ENSG00000100031	GGT1	KICH	1
1236.85	1.53408	0.283727	9.77e-10	1.25e-07	ENSG00000100296	THOC5	KICH	1
4490.17	1.0932	0.331062	0.000101158	0.00180825	ENSG00000100320	RBFOX2	KICH	1
31.0999	4.72227	1.16028	6.69e-07	2.92e-05	ENSG00000100344	PNPLA3	KICH	1
[truncated: 2,636 more rows]
