# Supplementary material for: Pan-cancer analysis of telomere maintenance mechanisms
Source: J Biol Chem. 2024 May 18;300(6):107392. doi: 10.1016/j.jbc.2024.107392 (PMC11225560; doi:10.1016/j.jbc.2024.107392)
Supplement: Table S5 [file mmc5.xlsx]

## Sheet: Pan_cancer_ALT_high_TEL_low_dow
baseMean	log2FoldChange	lfcSE	pvalue	padj	GENEID	SYMBOL	cancer_list	Frequency
255.442	-2.68296	0.633272	1.9e-07	2.09e-05	ENSG00000225972	MTND1P23	BLCA, BRCA, CESC, COAD, HNSC, KIRC, LGG, LIHC, LUAD, PCPG, PRAD, SARC, TGCT, UCEC	14
46.2278	-1.41348	0.628152	0.00051382	0.00770067	ENSG00000161055	SCGB3A1	BLCA, BRCA, HNSC, KIRC, LGG, LUAD, LUSC, OV, PRAD, SARC, TGCT, UCEC	12
1918.76	-1.22124	0.53583	0.000612901	0.00870097	ENSG00000167779	IGFBP6	BLCA, BRCA, CESC, HNSC, LGG, LUAD, LUSC, PRAD, SARC, UCEC	10
4301.3	-2.49198	0.699827	2.81e-06	0.000173229	ENSG00000170323	FABP4	BLCA, BRCA, CESC, COAD, HNSC, KIRC, LUSC, SARC, TGCT, UCEC	10
449.407	-3.01373	0.478082	4.76e-12	2.2e-10	ENSG00000163631	ALB	BRCA, COAD, KIRC, LGG, LUAD, PAAD, SARC, SKCM, TGCT, THCA	10
320.774	-3.04239	0.633713	4.6e-09	1.21e-06	ENSG00000160180	TFF3	BLCA, BRCA, LUAD, LUSC, OV, SKCM, TGCT, THCA, UCEC	9
982.185	-2.80823	0.643033	7.42e-08	1.02e-05	ENSG00000170373	CST1	BLCA, BRCA, COAD, LIHC, LUAD, LUSC, PRAD, TGCT, UCEC	9
673.366	-1.6778	0.584024	0.000244923	0.00136918	ENSG00000100362	PVALB	BRCA, KICH, KIRC, KIRP, LGG, LUAD, OV, SARC, SKCM	9
274.956	-2.52329	0.642583	3.24e-06	0.000979969	ENSG00000262902	MTCO1P40	CESC, COAD, HNSC, KIRC, KIRP, LGG, LUAD, PRAD, UCEC	9
1581.19	-2.75551	0.840208	2.04e-06	0.000136973	ENSG00000102837	OLFM4	BLCA, BRCA, CESC, HNSC, LGG, LUAD, TGCT, UCEC	8
442.605	-1.85395	0.829579	0.000211875	0.00407214	ENSG00000125999	BPIFB1	BLCA, BRCA, HNSC, LUAD, LUSC, SKCM, TGCT, UCEC	8
481.879	-2.298	0.801735	2.24e-05	0.000806325	ENSG00000160182	TFF1	BLCA, BRCA, CESC, LUAD, LUSC, TGCT, THCA, UCEC	8
632.179	-1.32201	0.417976	4.61e-05	0.0013664	ENSG00000184113	CLDN5	BLCA, BRCA, KIRC, LUAD, PRAD, SARC, SKCM, UCEC	8
904.835	-2.56749	0.639297	1.79e-06	1.86e-05	ENSG00000089199	CHGB	BRCA, COAD, HNSC, LGG, PAAD, SARC, UCEC, UVM	8
828.458	-2.56347	0.399091	7.53e-12	3.32e-10	ENSG00000153446	C16orf89	BRCA, KICH, KIRC, LUAD, LUSC, SKCM, TGCT, UCEC	8
199.531	-1.77316	0.328639	1e-08	1.93e-07	ENSG00000167749	KLK4	BRCA, HNSC, KIRC, KIRP, LIHC, PCPG, SARC, UCEC	8
2713.59	-2.47027	0.501574	2.04e-08	3.79e-06	ENSG00000145824	CXCL14	BLCA, BRCA, COAD, HNSC, LUAD, SARC, UCEC	7
5.2331	-1.96258	0.927518	0.00016915	0.00348097	ENSG00000149654	CDH22	BLCA, KIRC, KIRP, LIHC, PRAD, SARC, UCEC	7
202.874	-2.15995	0.803784	4.57e-05	0.00135674	ENSG00000167757	KLK11	BLCA, BRCA, HNSC, KICH, KIRC, LUAD, UCEC	7
16.5354	-1.36917	0.595158	0.000486368	0.00738182	ENSG00000171798	KNDC1	BLCA, BRCA, KICH, LGG, LUAD, SARC, UCEC	7
17.4949	-2.38953	1.3192	3.37e-05	0.00107699	ENSG00000185559	DLK1	BLCA, HNSC, KIRC, LIHC, LUAD, SARC, TGCT	7
792.268	-1.95638	0.572364	1.38e-05	0.000564028	ENSG00000213088	ACKR1	BLCA, BRCA, COAD, ESCA, LUAD, LUSC, UCEC	7
107.185	-1.4139	0.220993	1.88e-11	7.48e-10	ENSG00000126218	F10	BRCA, COAD, KICH, KIRP, LIHC, SKCM, UCEC	7
124.604	-3.60593	0.434765	3.47e-19	1.09e-16	ENSG00000134020	PEBP4	BRCA, HNSC, LGG, LIHC, LUAD, PRAD, UCEC	7
3382.69	-3.4454	0.560866	3.61e-12	1.74e-10	ENSG00000134240	HMGCS2	BRCA, CESC, KICH, LUAD, TGCT, THCA, UCEC	7
289.769	-2.23081	0.327812	1.22e-12	6.6e-11	ENSG00000134443	GRP	BRCA, COAD, HNSC, KIRC, LGG, LUSC, OV	7
228.645	-1.81898	0.306607	4.96e-10	1.36e-08	ENSG00000149599	DUSP15	BRCA, COAD, KICH, KIRC, PAAD, TGCT, UVM	7
5287.55	-1.50959	0.28265	1.1e-08	2.1e-07	ENSG00000162078	ZG16B	BRCA, LUAD, LUSC, SARC, SKCM, TGCT, UCEC	7
211.491	-1.60404	0.237481	2.5e-12	1.25e-10	ENSG00000163815	CLEC3B	BRCA, KIRC, LIHC, LUAD, PRAD, SARC, UCEC	7
113.975	-1.79139	0.321319	3.81e-09	8.23e-08	ENSG00000180875	GREM2	BRCA, COAD, ESCA, LUAD, SKCM, TGCT, UCEC	7
94.3667	-2.72136	0.672957	1.87e-06	0.000698991	ENSG00000139219	COL2A1	CESC, COAD, HNSC, LIHC, PRAD, SARC, TGCT	7
29276.4	-2.0577	0.744698	4.13e-05	0.00583777	ENSG00000148346	LCN2	CESC, KIRC, LIHC, LUAD, SKCM, TGCT, UCEC	7
53.6912	-1.97799	0.494566	3.89e-07	3.96e-05	ENSG00000066032	CTNNA2	COAD, KICH, KIRC, LIHC, SARC, THCA, UCEC	7
91.9919	-2.87666	0.50933	4.04e-12	5e-09	ENSG00000204542	C6orf15	COAD, ESCA, HNSC, LUAD, LUSC, STAD, UCEC	7
1032.9	-4.69218	0.614235	2.96e-16	1.31e-13	ENSG00000101470	TNNC2	HNSC, KIRC, LUAD, PRAD, SARC, TGCT, UCEC	7
267.146	-4.35504	0.753214	2.82e-11	2.96e-09	ENSG00000198930	CSAG1	HNSC, KIRC, PRAD, SARC, STAD, THCA, UCEC	7
47.1008	-2.25045	0.738487	1.84e-05	0.000698301	ENSG00000101441	CST4	BLCA, BRCA, LUAD, LUSC, PRAD, UCEC	6
41.0658	-2.57249	0.696616	1.53e-06	0.000111915	ENSG00000104921	FCER2	BLCA, LIHC, LUAD, LUSC, SARC, SKCM	6
31.8631	-2.39637	0.507671	6.13e-08	8.8e-06	ENSG00000105696	TMEM59L	BLCA, CESC, COAD, LGG, PAAD, SKCM	6
501.538	-1.74236	0.509137	1.74e-05	0.000670863	ENSG00000108551	RASD1	BLCA, BRCA, KIRP, LUAD, PRAD, UCEC	6
579.327	-1.57701	0.488925	3.5e-05	0.00110337	ENSG00000116661	FBXO2	BLCA, COAD, KICH, LGG, LUAD, SARC	6
188.529	-1.23474	0.512198	0.000429353	0.00675356	ENSG00000128606	LRRC17	BLCA, BRCA, HNSC, LUSC, SARC, SKCM	6
29116.2	-1.50298	0.711256	0.000587583	0.00844183	ENSG00000130600	H19	BLCA, CESC, HNSC, KIRC, SARC, TGCT	6
99.259	-2.01144	0.713458	5.31e-05	0.00150698	ENSG00000133636	NTS	BLCA, BRCA, COAD, LUAD, SARC, TGCT	6
23.5904	-1.49331	0.594322	0.000251508	0.00461202	ENSG00000143512	HHIPL2	BLCA, CESC, HNSC, LIHC, SARC, THCA	6
22.0729	-1.61465	0.819246	0.000574514	0.00832472	ENSG00000145920	CPLX2	BLCA, CHOL, COAD, LGG, OV, PAAD	6
21.7156	-2.56908	0.92339	9.67e-06	0.000435169	ENSG00000156076	WIF1	BLCA, KIRC, LUAD, SARC, TGCT, UCEC	6
71.3273	-4.20545	1.72469	2e-07	2.18e-05	ENSG00000157005	SST	BLCA, HNSC, KIRC, LUAD, TGCT, UCEC	6
9.8332	-1.91086	0.684149	6.94e-05	0.00181207	ENSG00000161649	CD300LG	BLCA, BRCA, LGG, LIHC, LUAD, PCPG	6
18.9054	-3.20985	1.39121	2.02e-06	0.000136708	ENSG00000162344	FGF19	BLCA, BRCA, COAD, LIHC, LUAD, UCEC	6
17.1932	-1.71996	0.708821	0.000212182	0.0040761	ENSG00000163395	IGFN1	BLCA, BRCA, CESC, COAD, HNSC, TGCT	6
149.533	-1.96141	0.692955	5.78e-05	0.00160097	ENSG00000164530	PI16	BLCA, BRCA, COAD, ESCA, SARC, TGCT	6
1187.86	-1.97147	0.393174	3.14e-08	5.32e-06	ENSG00000167617	CDC42EP5	BLCA, BRCA, PRAD, SARC, TGCT, UCEC	6
169.501	-1.61873	0.647646	0.000217877	0.00414242	ENSG00000168079	SCARA5	BLCA, BRCA, HNSC, LUAD, SARC, TGCT	6
29.3355	-1.31512	0.588011	0.000607068	0.00864376	ENSG00000176956	LY6H	BLCA, CESC, HNSC, LGG, PRAD, SARC	6
63.0173	-2.06173	0.592611	9.8e-06	0.000438347	ENSG00000188488	SERPINA5	BLCA, BRCA, CESC, KICH, OV, SARC	6
41553.1	-1.54091	0.65196	0.000330625	0.00563054	ENSG00000196754	S100A2	BLCA, COAD, HNSC, KIRC, PRAD, TGCT	6
978.168	-1.46513	0.721484	0.000737784	0.00994564	ENSG00000203697	CAPN8	BLCA, BRCA, KIRC, LUAD, SKCM, TGCT	6
17.153	-1.36403	0.557294	0.000341993	0.0057725	ENSG00000213023	SYT3	BLCA, CESC, LGG, LIHC, PRAD, SARC	6
252.402	-1.14454	0.409704	0.000154602	0.00325129	ENSG00000229119	CTB-63M22.1	BLCA, COAD, PCPG, PRAD, SARC, UCEC	6
782.126	-1.18574	0.34409	1.78e-05	0.000685134	ENSG00000232573	RPL3P4	BLCA, BRCA, PCPG, PRAD, SARC, UCEC	6
23.5532	-1.89943	0.982142	0.000232	0.00432912	ENSG00000244094	SPRR2F	BLCA, CESC, HNSC, LUSC, SARC, UCEC	6
393.843	-1.10019	0.424316	0.000291336	0.00514427	ENSG00000257084	U47924.27	BLCA, KICH, KIRC, PRAD, TGCT, UCEC	6
313.703	-2.41265	0.881256	1.84e-05	0.000698301	ENSG00000275896	PRSS2	BLCA, BRCA, LUAD, OV, PAAD, TGCT	6
72.9727	-1.40042	0.494398	0.000119464	0.00269207	ENSG00000277494	GPIHBP1	BLCA, BRCA, LUAD, SARC, SKCM, UCEC	6
2194.45	-2.58752	0.297482	2e-19	6.64e-17	ENSG00000012171	SEMA3B	BRCA, HNSC, KICH, LUSC, TGCT, UVM	6
2865.99	-1.08294	0.202686	6.01e-09	1.23e-07	ENSG00000099624	ATP5D	BRCA, LIHC, PRAD, SARC, TGCT, UCEC	6
129.537	-1.69377	0.284166	4.11e-10	1.15e-08	ENSG00000102466	FGF14	BRCA, LGG, LIHC, PAAD, SARC, SKCM	6
1034.58	-1.83732	0.222172	2.95e-17	5.52e-15	ENSG00000105472	CLEC11A	BRCA, HNSC, PRAD, SARC, TGCT, UCEC	6
826.233	-1.35188	0.263915	2.73e-08	4.64e-07	ENSG00000130222	GADD45G	BRCA, KICH, LUAD, PAAD, PRAD, TGCT	6
1317.39	-1.37164	0.573511	0.00119096	0.00533394	ENSG00000134827	TCN1	BRCA, LUAD, LUSC, PRAD, TGCT, UCEC	6
589.355	-2.77782	0.395847	7.59e-14	5.92e-12	ENSG00000138207	RBP4	BRCA, COAD, LGG, SARC, SKCM, TGCT	6
88.367	-3.79085	0.556755	1.61e-14	1.53e-12	ENSG00000155511	GRIA1	BRCA, HNSC, LUAD, LUSC, SKCM, TGCT	6
1206.23	-1.62984	0.265661	1.37e-10	4.32e-09	ENSG00000159713	TPPP3	BRCA, KIRC, LUAD, LUSC, SARC, UCEC	6
18595.8	-2.26895	0.526938	1.06e-06	1.18e-05	ENSG00000159763	PIP	BRCA, KIRC, LUAD, LUSC, THCA, UCEC	6
431.987	-1.93561	0.237287	6.95e-17	1.2e-14	ENSG00000161281	COX7A1	BRCA, HNSC, KICH, KIRC, PRAD, UCEC	6
1145.89	-1.21282	0.218019	1.96e-09	4.61e-08	ENSG00000163431	LMOD1	BRCA, COAD, LIHC, SKCM, TGCT, UCEC	6
18003.5	-3.04254	0.570421	1.29e-09	3.16e-08	ENSG00000172551	MUCL1	BRCA, COAD, HNSC, KIRC, LUSC, UCEC	6
162.057	-1.25584	0.433322	0.000283612	0.00155129	ENSG00000175084	DES	BRCA, COAD, HNSC, LUSC, PRAD, TGCT	6
20176.9	-2.85075	0.38107	2.07e-15	2.51e-13	ENSG00000175356	SCUBE2	BRCA, COAD, KICH, KIRC, LUAD, UCEC	6
20.6856	-1.75934	0.282995	8.92e-11	2.96e-09	ENSG00000177133	LINC00982	BRCA, KICH, KIRC, LUAD, SKCM, UCEC	6
117.377	-1.45144	0.372321	8.04e-06	6.89e-05	ENSG00000188536	HBA2	BRCA, KIRC, LUAD, SARC, THCA, UCEC	6
93.8555	-1.19213	0.43258	0.0004629	0.0023652	ENSG00000205362	MT1A	BRCA, CESC, KIRC, LIHC, PRAD, SARC	6
8741.2	-1.96401	0.388633	5.4e-08	8.48e-07	ENSG00000211890	IGHA2	BRCA, ESCA, KIRP, LUAD, MESO, UCEC	6
362.811	-1.12794	0.209322	4.76e-09	1e-07	ENSG00000214274	ANG	BRCA, LIHC, LUAD, PRAD, TGCT, UCEC	6
21.2573	-2.55524	0.596558	6.56e-07	7.7e-06	ENSG00000248874	C5orf17	BRCA, HNSC, KIRC, LIHC, LUSC, SARC	6
8.01403	-1.7395	0.579956	0.000162257	0.000961792	ENSG00000250803	CTC-441N14.4	BRCA, CESC, HNSC, LIHC, PCPG, SARC	6
83.3323	-1.27817	0.469146	0.000486127	0.00246842	ENSG00000257017	HP	BRCA, LIHC, LUAD, SARC, THCA, UCEC	6
72.992	-1.73541	0.347847	7.89e-08	1.2e-06	ENSG00000266524	GDF10	BRCA, COAD, LGG, LUAD, SARC, TGCT	6
14128.1	-3.42122	0.847642	5.82e-07	0.000306968	ENSG00000143556	S100A7	CESC, HNSC, LIHC, LUSC, SARC, UCEC	6
902.931	-2.28602	0.670215	1.2e-05	0.00248206	ENSG00000158825	CDA	CESC, HNSC, PCPG, SARC, TGCT, UCEC	6
28.6995	-1.8315	0.612486	3.11e-05	0.00469887	ENSG00000267750	RUNDC3A-AS1	CESC, HNSC, KICH, KIRC, LGG, OV	6
36.1241	-1.21129	0.537104	0.000552366	0.00746726	ENSG00000110680	CALCA	COAD, KICH, KIRC, LUAD, THCA, UCEC	6
18.3844	-1.2596	0.512056	0.000335669	0.00527426	ENSG00000162951	LRRTM1	COAD, KICH, KIRC, SARC, TGCT, THCA	6
700.814	-1.26049	0.40055	7.92e-05	0.00188236	ENSG00000166869	CHP2	COAD, LGG, LUAD, PRAD, TGCT, UCEC	6
508.218	-1.5832	0.339107	1.28e-07	1.83e-05	ENSG00000189058	APOD	COAD, LGG, LUAD, SARC, TGCT, UCEC	6
663.245	-1.93973	0.850497	4.13e-06	0.00791549	ENSG00000176720	BOK	GBM, HNSC, KICH, LIHC, LUAD, TGCT	6
10.95	-1.18717	0.509898	0.000433369	0.00325398	ENSG00000099937	SERPIND1	HNSC, LGG, LUAD, SARC, TGCT, THCA	6
113.354	-2.71976	0.549109	2.23e-09	1.29e-07	ENSG00000122133	PAEP	HNSC, KIRP, LIHC, LUAD, PRAD, SARC	6
30760.2	-1.49592	0.412717	3.67e-06	6.43e-05	ENSG00000124107	SLPI	HNSC, LUAD, LUSC, SARC, SKCM, TGCT	6
14.7391	-1.7763	0.786776	0.000144854	0.00134942	ENSG00000124205	EDN3	HNSC, LUAD, SARC, THCA, UCEC, UVM	6
519860	-1.50766	0.332848	8.04e-08	2.68e-06	ENSG00000128422	KRT17	HNSC, KIRC, PCPG, PRAD, TGCT, UCEC	6
36834.3	-1.15912	0.303853	3.1e-06	5.57e-05	ENSG00000137975	CLCA2	HNSC, KIRC, PRAD, SARC, SKCM, UCEC	6
28.5908	-1.7341	0.565801	1.87e-05	0.000251046	ENSG00000164266	SPINK1	HNSC, KIRC, KIRP, LUAD, LUSC, TGCT	6
1456.15	-1.28714	0.47061	0.000107046	0.00105627	ENSG00000164825	DEFB1	HNSC, KICH, LUAD, PRAD, SARC, UCEC	6
3190.4	-4.38474	0.627121	1.62e-14	4.27e-12	ENSG00000198125	MB	HNSC, KICH, KIRC, LUSC, PRAD, UCEC	6
27548.7	-5.28092	2.66372	0.00022681	0.00303769	ENSG00000095713	CRTAC1	KICH, KIRP, LGG, LIHC, LUAD, UCEC	6
365.284	-2.08215	0.600709	9.79e-06	0.000438347	ENSG00000002726	AOC1	BLCA, KIRP, LIHC, PRAD, UCEC	5
51.7776	-2.61409	0.891436	6.58e-06	0.00032706	ENSG00000019505	SYT13	BLCA, HNSC, KICH, LGG, TGCT	5
36.4602	-2.51663	0.668258	1.49e-06	0.000110201	ENSG00000078725	BRINP1	BLCA, CESC, HNSC, LGG, PRAD	5
30.364	-1.79268	0.767321	0.000213398	0.00409339	ENSG00000100095	SEZ6L	BLCA, BRCA, KICH, SARC, UCEC	5
11.3569	-1.36181	0.520819	0.000222573	0.00420806	ENSG00000101638	ST8SIA5	BLCA, HNSC, KICH, KIRC, SKCM	5
94.1867	-1.83921	0.876865	0.000259543	0.0047166	ENSG00000104722	NEFM	BLCA, HNSC, LGG, PAAD, TGCT	5
2815.73	-1.09826	0.418447	0.000265729	0.00479209	ENSG00000106333	PCOLCE	BLCA, BRCA, HNSC, SARC, TGCT	5
827.349	-1.97526	0.694408	5.46e-05	0.00153491	ENSG00000112936	C7	BLCA, BRCA, COAD, ESCA, KICH	5
102.578	-1.26109	0.511275	0.000360917	0.00599023	ENSG00000120645	IQSEC3	BLCA, KIRP, LGG, PAAD, SARC	5
754.394	-1.03776	0.368095	0.000153827	0.0032417	ENSG00000127528	KLF2	BLCA, BRCA, LUAD, SARC, UCEC	5
11.558	-1.75757	0.711997	0.000181551	0.00365532	ENSG00000133169	BEX1	BLCA, HNSC, KIRC, SKCM, TGCT	5
343.411	-1.91385	0.633592	4.13e-05	0.00125256	ENSG00000134121	CHL1	BLCA, BRCA, SARC, TGCT, UVM	5
49.7571	-2.07575	0.626162	1.49e-05	0.000599321	ENSG00000134193	REG4	BLCA, BRCA, LUAD, PRAD, TGCT	5
62.7256	-2.06308	0.523978	2.37e-06	0.000152529	ENSG00000135472	FAIM2	BLCA, LGG, LUAD, SARC, UCEC	5
570.575	-2.40423	0.488872	2.46e-08	4.31e-06	ENSG00000156298	TSPAN7	BLCA, BRCA, KICH, KIRC, LGG	5
208.522	-1.59495	0.829489	0.000643724	0.0090375	ENSG00000163331	DAPL1	BLCA, KIRC, KIRP, SKCM, TGCT	5
103.495	-1.62175	0.850629	0.00060837	0.00865336	ENSG00000163501	IHH	BLCA, LUAD, SARC, TGCT, UCEC	5
44.7966	-2.09144	0.677721	2.51e-05	0.000874052	ENSG00000164488	DACT2	BLCA, PRAD, SARC, THCA, UCEC	5
234.225	-1.7879	0.507445	1.23e-05	0.000521469	ENSG00000170439	METTL7B	BLCA, HNSC, LUAD, SARC, TGCT	5
300.763	-2.59302	0.718674	1.79e-06	0.000125397	ENSG00000170786	SDR16C5	BLCA, CHOL, LGG, LUAD, LUSC	5
110.713	-1.27241	0.574286	0.00067449	0.00935982	ENSG00000171951	SCG2	BLCA, BRCA, HNSC, LUSC, TGCT	5
21.2904	-1.74959	0.786088	0.000282786	0.00503047	ENSG00000181234	TMEM132C	BLCA, BRCA, COAD, LUAD, SARC	5
9.71054	-1.65364	0.858309	0.000542595	0.00799044	ENSG00000182798	MAGEB17	BLCA, BRCA, KIRC, LIHC, SARC	5
212.163	-2.11772	0.57367	4.78e-06	0.00025788	ENSG00000184160	ADRA2C	BLCA, HNSC, KIRC, LGG, LUAD	5
4467.41	-2.00609	0.495196	1.72e-06	0.000122586	ENSG00000185633	NDUFA4L2	BLCA, KIRP, SARC, SKCM, UCEC	5
154.906	-2.26078	0.728117	1.59e-05	0.000630322	ENSG00000187908	DMBT1	BLCA, HNSC, LUAD, TGCT, UCEC	5
4582.91	-2.33013	0.644011	3.78e-06	0.000217022	ENSG00000188257	PLA2G2A	BLCA, LUAD, PRAD, SARC, UCEC	5
4.45434	-1.75337	0.679708	0.000146392	0.00312883	ENSG00000197561	ELANE	BLCA, BRCA, LUAD, PRAD, SARC	5
1094.05	-1.29097	0.468456	0.000158796	0.00332057	ENSG00000197766	CFD	BLCA, BRCA, PRAD, SARC, SKCM	5
176.433	-1.51798	0.685431	0.000468775	0.00719272	ENSG00000198768	APCDD1L	BLCA, HNSC, KIRC, SARC, TGCT	5
1996.52	-3.17421	0.678667	3.79e-09	1.03e-06	ENSG00000198848	CES1	BLCA, BRCA, CESC, HNSC, TGCT	5
36.7058	-1.979	0.790993	0.000102022	0.00240717	ENSG00000205221	VIT	BLCA, HNSC, OV, SKCM, TGCT	5
117.686	-2.09058	0.496344	8.52e-07	6.95e-05	ENSG00000205363	C15orf59	BLCA, BRCA, KICH, LGG, PRAD	5
15.4956	-1.60015	0.642198	0.000228031	0.00428931	ENSG00000223722	RP11-467L13.5	BLCA, BRCA, HNSC, PRAD, UCEC	5
4339.44	-1.11233	0.490767	0.00071844	0.00973656	ENSG00000227097	RPS28P7	BLCA, BRCA, KIRC, PRAD, UCEC	5
94.2506	-1.99779	0.775917	8.62e-05	0.00213642	ENSG00000236279	CLEC2L	BLCA, COAD, HNSC, LIHC, THCA	5
1300.31	-1.64246	0.544451	5.98e-05	0.00164058	ENSG00000275395	FCGBP	BLCA, BRCA, LUAD, SARC, THCA	5
155.686	-1.14259	0.339156	5.69e-05	0.000387881	ENSG00000004776	HSPB6	BRCA, HNSC, PRAD, TGCT, UCEC	5
4.38161	-1.50963	0.517355	0.000240775	0.00134877	ENSG00000010282	HHATL	BRCA, HNSC, KIRC, KIRP, LUAD	5
95.0695	-1.05686	0.286473	1.7e-05	0.000133929	ENSG00000015413	DPEP1	BRCA, KIRC, LUSC, SKCM, UCEC	5
282.706	-3.11854	0.380688	3.43e-18	8.29e-16	ENSG00000018625	ATP1A2	BRCA, COAD, HNSC, SKCM, UCEC	5
2288.98	-1.76338	0.295005	3.81e-10	1.08e-08	ENSG00000050628	PTGER3	BRCA, HNSC, KICH, LGG, TGCT	5
579.996	-2.71989	0.51046	3.26e-09	7.18e-08	ENSG00000078898	BPIFB2	BRCA, HNSC, LUAD, OV, UCEC	5
920.647	-1.32417	0.2547	1.75e-08	3.12e-07	ENSG00000082196	C1QTNF3	BRCA, HNSC, KIRP, LIHC, TGCT	5
173.489	-2.03767	0.476617	1.65e-06	1.74e-05	ENSG00000099960	SLC7A4	BRCA, CESC, LGG, PRAD, SARC	5
17.6764	-1.06002	0.466321	0.00225242	0.00921678	ENSG00000100665	SERPINA4	BRCA, COAD, KICH, LUAD, UCEC	5
17.9956	-2.38712	0.350332	8.36e-13	4.78e-11	ENSG00000101198	NKAIN4	BRCA, COAD, HNSC, OV, SARC	5
185.752	-1.26194	0.454926	0.00042042	0.00217876	ENSG00000103316	CRYM	BRCA, LGG, LUAD, LUSC, SKCM	5
8240.01	-1.49205	0.310178	1.57e-07	2.2e-06	ENSG00000105664	COMP	BRCA, COAD, PAAD, SARC, SKCM	5
2451.61	-1.10726	0.296692	1.39e-05	0.000112215	ENSG00000105707	HPN	BRCA, HNSC, KICH, LUAD, TGCT	5
1500.67	-2.0741	0.33636	1e-10	3.3e-09	ENSG00000106809	OGN	BRCA, COAD, HNSC, LUSC, TGCT	5
2748.84	-1.08442	0.353914	0.000177311	0.00103796	ENSG00000108176	DNAJC12	BRCA, LGG, SARC, SKCM, TGCT	5
9.07002	-1.95794	0.541709	2.01e-05	0.000154919	ENSG00000108342	CSF3	BRCA, CESC, KIRC, PRAD, UCEC	5
922.82	-1.18892	0.53956	0.00236782	0.00962301	ENSG00000108576	SLC6A4	BRCA, COAD, LUAD, SKCM, THCA	5
61.0837	-1.29188	0.541396	0.00129755	0.00573844	ENSG00000108684	ASIC2	BRCA, KICH, LGG, SARC, UCEC	5
20081.7	-1.67572	0.2737	1.54e-10	4.77e-09	ENSG00000115648	MLPH	BRCA, KIRP, LUAD, LUSC, UCEC	5
6057.68	-1.64007	0.346639	2.58e-07	3.39e-06	ENSG00000117472	TSPAN1	BRCA, KICH, LUAD, PRAD, TGCT	5
18.5318	-2.34547	0.401489	4.46e-10	1.24e-08	ENSG00000118137	APOA1	BRCA, KIRC, SKCM, TGCT, THCA	5
659.864	-1.64679	0.299906	5.71e-09	1.17e-07	ENSG00000120332	TNN	BRCA, HNSC, SARC, SKCM, TGCT	5
71.5361	-1.27147	0.326115	7.24e-06	6.29e-05	ENSG00000122121	XPNPEP2	BRCA, COAD, HNSC, SARC, TGCT	5
52.3762	-2.06346	0.468348	9.41e-07	1.06e-05	ENSG00000123838	C4BPA	BRCA, LUAD, MESO, SARC, UCEC	5
942.08	-2.26142	0.472555	1.34e-07	1.91e-06	ENSG00000124939	SCGB2A1	BRCA, KICH, PRAD, THCA, UCEC	5
1410.86	-1.95482	0.268725	6.49e-14	5.21e-12	ENSG00000130176	CNN1	BRCA, COAD, HNSC, TGCT, UCEC	5
1360.25	-1.07578	0.361063	0.000239583	0.00134273	ENSG00000130513	GDF15	BRCA, KICH, LUSC, SARC, UCEC	5
79.3631	-1.47225	0.249924	4.79e-10	1.32e-08	ENSG00000130528	HRC	BRCA, HNSC, PRAD, SARC, UCEC	5
77.5589	-3.13584	0.363644	8.34e-20	3.05e-17	ENSG00000130595	TNNT3	BRCA, HNSC, PRAD, SARC, TGCT	5
58.613	-1.20141	0.446144	0.000561202	0.00279788	ENSG00000130876	SLC7A10	BRCA, COAD, KIRC, SARC, THCA	5
113.868	-1.41781	0.19956	1.57e-13	1.12e-11	ENSG00000131055	COX4I2	BRCA, KIRC, LUAD, SARC, UCEC	5
54.2381	-2.28623	0.349207	6.22e-12	2.81e-10	ENSG00000132874	SLC14A2	BRCA, LGG, LIHC, LUAD, THCA	5
272.629	-1.40533	0.223099	3.47e-11	1.29e-09	ENSG00000136149	RPL13AP25	BRCA, KIRC, PRAD, SARC, UCEC	5
2725.93	-1.13685	0.336922	5.59e-05	0.000381962	ENSG00000136883	KIF12	BRCA, KICH, LGG, LUAD, UCEC	5
182.971	-1.93097	0.304675	3.97e-11	1.44e-09	ENSG00000141469	SLC14A1	BRCA, COAD, KICH, LGG, LUAD	5
268.847	-3.16377	0.474258	2.76e-13	1.82e-11	ENSG00000141744	PNMT	BRCA, HNSC, KIRC, LIHC, PRAD	5
21.4076	-1.70997	0.64233	0.000417613	0.00216657	ENSG00000145526	CDH18	BRCA, HNSC, LGG, OV, SARC	5
51.9375	-1.33275	0.496608	0.000533549	0.00267967	ENSG00000148702	HABP2	BRCA, LUAD, LUSC, TGCT, UCEC	5
3.06799	-1.42177	0.397547	2.7e-05	0.000201447	ENSG00000148795	CYP17A1	BRCA, KICH, KIRP, LGG, PCPG	5
1.99609	-1.80466	0.805833	0.000953027	0.0044098	ENSG00000149021	SCGB1A1	BRCA, LUAD, LUSC, PRAD, UCEC	5
62.2867	-2.83178	0.339699	2.34e-18	5.84e-16	ENSG00000149575	SCN2B	BRCA, COAD, HNSC, LGG, LUAD	5
1341.87	-1.60373	0.248989	1.97e-11	7.79e-10	ENSG00000150594	ADRA2A	BRCA, ESCA, LUAD, SARC, UCEC	5
115.181	-1.52881	0.249796	1.33e-10	4.21e-09	ENSG00000152154	TMEM178A	BRCA, KICH, PAAD, PRAD, UCEC	5
80.2526	-2.09188	0.437113	1.71e-07	2.37e-06	ENSG00000152611	CAPSL	BRCA, LUAD, LUSC, TGCT, THCA	5
61002.7	-8.31984	0.707502	3.25e-34	1.69e-30	ENSG00000153002	CPB1	BRCA, CESC, KIRC, PAAD, TGCT	5
51.0464	-2.33193	0.413062	1.42e-09	3.44e-08	ENSG00000153347	FAM81B	BRCA, LUAD, LUSC, PAAD, TGCT	5
262.924	-1.69955	0.278122	1.67e-10	5.16e-09	ENSG00000154099	DNAAF1	BRCA, LIHC, LUAD, THCA, UCEC	5
138.752	-2.30057	0.52241	6.73e-07	7.88e-06	ENSG00000156413	FUT6	BRCA, LUAD, LUSC, TGCT, UCEC	5
64260.3	-1.02557	0.306897	6.82e-05	0.000453131	ENSG00000160862	AZGP1	BRCA, LUSC, PRAD, TGCT, UVM	5
639.372	-1.15876	0.415685	0.000427156	0.00220825	ENSG00000164120	HPGD	BRCA, KICH, LUAD, TGCT, UCEC	5
789.838	-7.54324	1.29522	2.57e-13	1.71e-11	ENSG00000164326	CARTPT	BRCA, LGG, PRAD, THCA, UCEC	5
278.183	-1.27816	0.203386	2.85e-11	1.08e-09	ENSG00000165695	AK8	BRCA, LUAD, SARC, SKCM, UCEC	5
428.382	-1.1504	0.27655	2.26e-06	2.28e-05	ENSG00000166816	LDHD	BRCA, KICH, LIHC, LUAD, UCEC	5
460.854	-1.44081	0.464513	0.000139058	0.000838712	ENSG00000167653	PSCA	BRCA, KIRP, LUAD, PRAD, UCEC	5
490.535	-1.93761	0.501683	8.72e-06	7.4e-05	ENSG00000168702	LRP1B	BRCA, KIRP, SARC, SKCM, THCA	5
2804.09	-1.82124	0.35666	4.44e-08	7.12e-07	ENSG00000171236	LRG1	BRCA, LUSC, SARC, TGCT, UCEC	5
114.04	-2.55223	0.61494	1.12e-06	1.23e-05	ENSG00000171401	KRT13	BRCA, ESCA, PRAD, TGCT, UCEC	5
685.698	-4.96864	0.447004	2.97e-33	1.3e-29	ENSG00000171954	CYP4F22	BRCA, HNSC, LUSC, PRAD, UCEC	5
25.518	-2.36776	0.328782	5.6e-14	4.57e-12	ENSG00000172247	C1QTNF4	BRCA, LGG, PRAD, SARC, UCEC	5
45.1784	-1.46854	0.362178	4.35e-06	4.04e-05	ENSG00000173991	TCAP	BRCA, HNSC, KIRP, LIHC, PRAD	5
75.1459	-1.17554	0.360721	8.44e-05	0.000546308	ENSG00000183346	C10orf107	BRCA, COAD, LUAD, THCA, UCEC	5
5011.87	-3.15602	0.461541	9.01e-14	6.91e-12	ENSG00000184564	SLITRK6	BRCA, HNSC, LUSC, SARC, UCEC	5
1228.3	-1.67919	0.336982	7.97e-08	1.2e-06	ENSG00000186493	C5orf38	BRCA, HNSC, PAAD, SARC, UCEC	5
467.797	-1.44408	0.24355	3.62e-10	1.03e-08	ENSG00000187479	C11orf96	BRCA, HNSC, KIRC, LUAD, PRAD	5
313.133	-2.36068	0.249705	3.37e-22	2.32e-19	ENSG00000189129	PLAC9	BRCA, LUAD, PRAD, SARC, TGCT	5
13810	-1.79945	0.353579	4.84e-08	7.69e-07	ENSG00000197249	SERPINA1	BRCA, CESC, LUAD, LUSC, UCEC	5
157.626	-1.07366	0.324149	7.29e-05	0.000480229	ENSG00000198744	MTCO3P12	BRCA, HNSC, KIRC, LUSC, UCEC	5
54.0658	-1.00485	0.33211	0.000220134	0.00124833	ENSG00000199753	SNORD104	BRCA, PRAD, SARC, SKCM, UCEC	5
125.215	-2.11684	0.402264	1.61e-08	2.9e-07	ENSG00000204421	LY6G6C	BRCA, HNSC, KIRC, SKCM, UCEC	5
167.342	-3.19917	0.474225	1.49e-13	1.07e-11	ENSG00000204936	CD177	BRCA, CESC, ESCA, LUAD, SARC	5
348.174	-1.18552	0.225126	9.9e-09	1.91e-07	ENSG00000205795	CYS1	BRCA, COAD, LUAD, SARC, THCA	5
580.091	-1.18655	0.305246	7.34e-06	6.37e-05	ENSG00000230882	AC005077.14	BRCA, LIHC, PRAD, SARC, UCEC	5
19.7411	-1.8204	0.420137	1.51e-06	1.61e-05	ENSG00000232079	AL035610.1	BRCA, ESCA, SARC, SKCM, TGCT	5
118.612	-1.12488	0.20981	5.52e-09	1.14e-07	ENSG00000234498	RPL13AP20	BRCA, KIRC, PRAD, SARC, UCEC	5
3.41935	-1.89685	0.695447	0.00027724	0.00152257	ENSG00000256969	RP11-320N7.2	BRCA, COAD, LIHC, LUAD, LUSC	5
216.823	-1.19066	0.323151	1.68e-05	0.000132021	ENSG00000257108	NHLRC4	BRCA, KICH, LUAD, SARC, UCEC	5
84.0275	-1.52816	0.337884	6.17e-07	7.3e-06	ENSG00000258498	DIO3OS	BRCA, COAD, LUAD, SARC, TGCT	5
93.6771	-1.07228	0.23735	4.32e-07	5.34e-06	ENSG00000261888	AC144831.1	BRCA, CESC, KIRP, SARC, TGCT	5
456.47	-2.21192	0.455699	1.06e-07	1.55e-06	ENSG00000263639	MSMB	BRCA, ESCA, LUAD, PRAD, UCEC	5
975.504	-1.70453	0.267186	3.16e-11	1.18e-09	ENSG00000267795	SMIM22	BRCA, KIRP, LUAD, THCA, UCEC	5
8.93159	-1.37477	0.282184	1e-07	1.48e-06	ENSG00000272823	RP11-295M18.6	BRCA, LGG, LIHC, LUAD, SARC	5
2.61023	-2.18416	0.573631	7.87e-06	6.76e-05	ENSG00000274883	Metazoa_SRP	BRCA, LUAD, PRAD, SARC, UCEC	5
399.241	-3.25023	0.632093	9.23e-09	1.46e-05	ENSG00000006016	CRLF1	CESC, HNSC, LGG, LUSC, SKCM	5
108.348	-2.09828	0.580804	9.22e-06	0.0020227	ENSG00000108309	RUNDC3A	CESC, HNSC, LGG, OV, PAAD	5
377.542	-2.7112	1.34234	4.5e-05	0.00610901	ENSG00000109182	CWH43	CESC, HNSC, KICH, LUAD, LUSC	5
28.548	-3.06762	0.660751	1.38e-07	0.00012346	ENSG00000113805	CNTN3	CESC, COAD, KICH, SARC, UVM	5
214.768	-2.01784	0.870098	8.2e-05	0.00853039	ENSG00000114854	TNNC1	CESC, HNSC, KIRC, PRAD, TGCT	5
491.826	-2.54157	0.909064	2.5e-05	0.00412425	ENSG00000161905	ALOX15	CESC, LUAD, LUSC, SKCM, UCEC	5
38.1373	-2.3553	0.865818	3.43e-05	0.00509542	ENSG00000164161	HHIP	CESC, LUAD, LUSC, SARC, TGCT	5
21.6515	-2.98389	1.47002	2.63e-05	0.0042016	ENSG00000165556	CDX2	CESC, HNSC, LUAD, TGCT, UCEC	5
43.5301	-2.367	0.661262	8.12e-06	0.00202015	ENSG00000166292	TMEM100	CESC, COAD, KIRC, LUSC, TGCT	5
50.7484	-4.25018	1.10938	1.68e-07	0.000141045	ENSG00000180745	CLRN3	CESC, LUAD, SARC, STAD, TGCT	5
53.2079	-3.10295	0.695833	2.65e-07	0.000187816	ENSG00000188176	SMTNL2	CESC, HNSC, OV, PRAD, SARC	5
286.491	-3.49246	2.03471	8.68e-06	0.00202015	ENSG00000197172	MAGEA6	CESC, COAD, HNSC, SARC, STAD	5
60.3104	-1.29276	0.328783	6.92e-06	0.000334225	ENSG00000058335	RASGRF1	COAD, LGG, LIHC, LUAD, UCEC	5
26.0752	-1.14497	0.467256	0.000495464	0.00693017	ENSG00000129988	LBP	COAD, HNSC, KIRC, OV, UCEC	5
9.25431	-1.10937	0.389104	0.00023364	0.00408832	ENSG00000133878	DUSP26	COAD, HNSC, LGG, PRAD, TGCT	5
26.9401	-1.45267	0.440212	2.9e-05	0.000912766	ENSG00000175315	CST6	COAD, HNSC, PAAD, SKCM, UCEC	5
73.4112	-1.47568	0.51893	7.38e-05	0.00177152	ENSG00000186081	KRT5	COAD, LIHC, LUAD, PRAD, TGCT	5
110.351	-1.52776	0.408066	6.07e-06	0.000302422	ENSG00000196260	SFTA2	COAD, LUAD, LUSC, TGCT, UCEC	5
19.7873	-1.68056	0.567534	2.31e-05	0.000776403	ENSG00000221986	MYBPHL	COAD, HNSC, LUAD, LUSC, TGCT	5
34.8393	-1.30609	0.516581	0.000252265	0.00430744	ENSG00000251039	IGKV2D-40	COAD, ESCA, LUAD, MESO, OV	5
1465.84	-5.38532	1.19307	3.63e-07	0.0001897	ENSG00000198643	FAM3D	ESCA, LUAD, PRAD, TGCT, UCEC	5
615.474	-1.97029	0.55843	3.09e-06	5.56e-05	ENSG00000010438	PRSS3	HNSC, LGG, LUSC, TGCT, UCEC	5
2608.11	-6.32292	0.738959	2.48e-19	2.97e-16	ENSG00000092054	MYH7	HNSC, LGG, PRAD, SARC, TGCT	5
342.148	-2.52543	0.466479	3.47e-10	2.58e-08	ENSG00000103546	SLC6A2	HNSC, KICH, KIRC, LIHC, UCEC	5
4244.77	-5.93423	0.66969	2.2e-20	4.57e-17	ENSG00000104879	CKM	HNSC, LUAD, PRAD, SARC, TGCT	5
14339.5	-1.52079	0.516334	3.68e-05	0.000438557	ENSG00000105427	CNFN	HNSC, PRAD, SKCM, TGCT, UCEC	5
212.584	-3.12287	0.568215	5.28e-11	5e-09	ENSG00000108823	SGCA	HNSC, LUAD, PRAD, TGCT, UCEC	5
31.0628	-2.1855	0.456277	1.62e-08	6.85e-07	ENSG00000110675	ELMOD1	HNSC, KIRC, LGG, LIHC, SARC	5
11808.9	-2.03312	0.444557	5.2e-08	1.83e-06	ENSG00000129451	KLK10	HNSC, LGG, LUAD, SARC, UCEC	5
11724.6	-1.77627	0.333007	1.45e-09	8.88e-08	ENSG00000143320	CRABP2	HNSC, KIRC, LUSC, SARC, TGCT	5
1289.25	-1.42201	0.272284	2.61e-09	1.47e-07	ENSG00000172889	EGFL7	HNSC, KIRC, LUAD, SARC, UCEC	5
1469.47	-1.01194	0.272372	7.25e-06	0.000112915	ENSG00000175602	CCDC85B	HNSC, LGG, LIHC, SARC, UCEC	5
949.967	-5.2023	0.623691	2.08e-18	1.61e-15	ENSG00000180209	MYLPF	HNSC, LUAD, PRAD, SARC, TGCT	5
79.2291	-2.36399	0.661423	1.38e-06	2.85e-05	ENSG00000185615	PDIA2	HNSC, LGG, LUAD, PAAD, UCEC	5
444883	-1.93948	0.433331	8.64e-08	2.83e-06	ENSG00000186832	KRT16	HNSC, LGG, PRAD, TGCT, UCEC	5
842553	-2.05367	0.390305	1.95e-09	1.15e-07	ENSG00000186847	KRT14	HNSC, KIRC, LGG, PRAD, UCEC	5
43260	-2.65561	0.500902	4.38e-10	3.19e-08	ENSG00000189001	SBSN	HNSC, SARC, SKCM, TGCT, UCEC	5
64.791	-4.20108	0.755571	7.45e-11	6.8e-09	ENSG00000197616	MYH6	HNSC, OV, PRAD, SARC, TGCT	5
9.29651	-1.41	0.393166	4.71e-06	7.9e-05	ENSG00000205106	DKFZp779M0652	HNSC, LGG, LUAD, PRAD, UCEC	5
13389.8	-2.4778	0.899553	0.000388704	0.00461761	ENSG00000053918	KCNQ1	KICH, KIRP, LUAD, SARC, TGCT	5
8959.03	-4.8365	3.03322	0.000454908	0.00519837	ENSG00000086159	AQP6	KICH, KIRC, KIRP, LIHC, LUAD	5
18111.1	-7.93996	1.43602	5.58e-10	5.39e-08	ENSG00000095932	SMIM24	KICH, KIRC, LUAD, PRAD, TGCT	5
3086.18	-7.6328	2.99774	9.41e-06	0.000236859	ENSG00000118271	TTR	KICH, KIRC, PRAD, TGCT, THCA	5
2443.76	-7.19415	1.11493	2.82e-12	4.66e-10	ENSG00000132698	RAB25	KICH, KIRC, SKCM, TGCT, UCEC	5
304.75	-5.93063	2.16331	3.4e-05	0.000661018	ENSG00000145506	NKD2	KICH, KIRC, PAAD, SARC, UCEC	5
1317.16	-4.90382	2.72365	0.000399397	0.00471306	ENSG00000154975	CA10	KICH, LGG, LUAD, PAAD, UCEC	5
9498.51	-1.71969	0.558373	0.000327307	0.00402752	ENSG00000162496	DHRS3	KICH, LUAD, SARC, TGCT, UCEC	5
58300.4	-9.2984	1.402	4.65e-13	9.34e-11	ENSG00000166589	CDH16	KICH, LUAD, OV, TGCT, THCA	5
5885.94	-7.65241	1.35565	3.2e-10	3.38e-08	ENSG00000167741	GGT6	KICH, KIRC, KIRP, LUAD, TGCT	5
5013.07	-6.43716	1.89411	4.68e-06	0.000133484	ENSG00000168878	SFTPB	KICH, KIRC, LUAD, MESO, UCEC	5
3232.81	-6.09512	1.5226	6.57e-07	2.58e-05	ENSG00000174326	SLC16A11	KICH, KIRC, LUAD, PRAD, SKCM	5
10065.6	-4.55698	1.07914	3.24e-07	1.41e-05	ENSG00000185499	MUC1	KICH, LUAD, LUSC, TGCT, UCEC	5
1310.15	-2.64325	0.638672	2.75e-06	3.83e-05	ENSG00000102854	MSLN	KIRC, LUSC, SARC, TGCT, THCA	5
12.634	-1.55789	0.478429	6.64e-05	0.000578074	ENSG00000105278	ZFR2	KIRC, KIRP, LGG, PAAD, PRAD	5
172.552	-1.23792	0.406126	8.78e-05	0.000730257	ENSG00000111404	RERGL	KIRC, LUAD, LUSC, TGCT, UCEC	5
5.71284	-2.19623	0.604245	2.34e-05	0.000239861	ENSG00000135625	EGR4	KIRC, LGG, LUAD, PAAD, PCPG	5
537.411	-1.26975	0.605123	0.00148303	0.00764066	ENSG00000142623	PADI1	KIRC, LIHC, PAAD, TGCT, UCEC	5
217.522	-1.13845	0.401324	0.000156863	0.00118659	ENSG00000189334	S100A14	KIRC, PRAD, SARC, STAD, TGCT	5
4.21617	-1.36186	1.05325	0.000119962	0.00896135	ENSG00000136110	LECT1	KIRP, LUAD, PRAD, SARC, THCA	5
54.9748	-1.55075	1.02067	6.87e-05	0.00666295	ENSG00000188803	SHISA6	KIRP, LGG, LUAD, SARC, THCA	5
475.468	-1.60141	0.534379	4.47e-05	0.00110052	ENSG00000160963	COL26A1	LGG, PAAD, PRAD, SARC, TGCT	5
106.489	-1.69028	0.430448	2.7e-06	0.000123504	ENSG00000185269	NOTUM	LGG, LIHC, LUAD, SARC, UCEC	5
87.9503	-2.50804	0.742628	3.53e-06	0.000151203	ENSG00000230076	RPL10P6	LGG, LIHC, SKCM, TGCT, UCEC	5
3195.09	-2.60241	0.47823	2.03e-09	1.47e-07	ENSG00000131771	PPP1R1B	LUAD, LUSC, PRAD, SARC, UCEC	5
11.3223	-19.9226	3.18885	6.63e-11	3.61e-07	ENSG00000188730	VWC2	ACC, HNSC, LGG, OV	4
39.7559	-20.4427	2.84785	1.81e-13	1.64e-09	ENSG00000243466	IGKV1-5	ACC, ESCA, LUAD, MESO	4
25.8581	-2.73708	1.22306	9.08e-06	0.000418074	ENSG00000009709	PAX7	BLCA, COAD, HNSC, LUAD	4
152.544	-1.81884	0.401591	3.13e-07	3.14e-05	ENSG00000010310	GIPR	BLCA, BRCA, LUAD, PAAD	4
1932.05	-1.17337	0.518089	0.000672069	0.00933225	ENSG00000049540	ELN	BLCA, COAD, TGCT, UCEC	4
368.116	-1.46457	0.654593	0.000488993	0.00741335	ENSG00000064205	WISP2	BLCA, BRCA, KIRC, SKCM	4
605.221	-1.27515	0.287309	3.66e-07	3.57e-05	ENSG00000082014	SMARCD3	BLCA, HNSC, LUAD, TGCT	4
125.026	-1.71479	0.645403	0.000132281	0.00290996	ENSG00000100181	TPTEP1	BLCA, CESC, HNSC, SKCM	4
121.022	-1.9285	0.658441	4.98e-05	0.00144118	ENSG00000100448	CTSG	BLCA, BRCA, LIHC, LUAD	4
24.214	-1.33522	0.59331	0.00057215	0.00829934	ENSG00000101197	BIRC7	BLCA, KIRP, LUAD, SARC	4
274.524	-1.92475	0.766585	0.000115656	0.00262812	ENSG00000101938	CHRDL1	BLCA, CESC, COAD, LUAD	4
168.402	-1.99409	0.673944	4.1e-05	0.00124628	ENSG00000105929	ATP6V0A4	BLCA, KICH, KIRC, LGG	4
63.6347	-1.50235	0.642524	0.000370691	0.00609024	ENSG00000106511	MEOX2	BLCA, BRCA, COAD, SARC	4
6.36426	-1.63455	1.22279	0.000390523	0.00631646	ENSG00000115386	REG1A	BLCA, KIRP, LIHC, LUAD	4
9141.48	-1.31316	0.596719	0.00066251	0.0092393	ENSG00000118785	SPP1	BLCA, HNSC, SARC, TGCT	4
120.944	-1.84493	0.559268	2.23e-05	0.00080474	ENSG00000123496	IL13RA2	BLCA, LUAD, SARC, UCEC	4
30.4746	-1.45921	0.686354	0.000621348	0.0087963	ENSG00000126233	SLURP1	BLCA, ESCA, HNSC, LUSC	4
32.0285	-1.27792	0.434531	9.27e-05	0.0022465	ENSG00000126895	AVPR2	BLCA, BRCA, KIRC, KIRP	4
8.20881	-1.29238	0.56186	0.00053518	0.00790704	ENSG00000128655	PDE11A	BLCA, BRCA, HNSC, KICH	4
454.991	-1.53965	0.382335	2.39e-06	0.000153109	ENSG00000129946	SHC2	BLCA, BRCA, LUAD, TGCT	4
36.3126	-2.38154	0.61417	1.54e-06	0.000112532	ENSG00000129990	SYT5	BLCA, KIRP, PAAD, SARC	4
798.2	-1.10682	0.434534	0.00033095	0.0056309	ENSG00000135929	CYP27A1	BLCA, LUAD, PRAD, SARC	4
10.1116	-1.95889	0.825568	0.000130576	0.00288604	ENSG00000139352	ASCL1	BLCA, LUAD, SARC, UCEC	4
1297.45	-3.28471	1.21444	7.73e-07	6.45e-05	ENSG00000147381	MAGEA4	BLCA, HNSC, SARC, UCEC	4
19.5698	-1.57868	0.624294	0.000216468	0.00412722	ENSG00000150625	GPM6A	BLCA, BRCA, KIRC, TGCT	4
67.5139	-1.80991	0.447858	2.14e-06	0.000142546	ENSG00000158481	CD1C	BLCA, BRCA, LUAD, LUSC	4
29.7622	-1.5564	0.772501	0.000623031	0.00881092	ENSG00000161798	AQP5	BLCA, LUAD, LUSC, SARC	4
624.542	-1.36083	0.37849	1.09e-05	0.000477169	ENSG00000162551	ALPL	BLCA, CESC, LUAD, SARC	4
3009.02	-1.59937	0.774041	0.000519767	0.00774693	ENSG00000162896	PIGR	BLCA, KICH, LUAD, TGCT	4
485.846	-1.17924	0.417218	0.00013716	0.0029881	ENSG00000163083	INHBB	BLCA, HNSC, TGCT, UCEC	4
37.811	-1.05886	0.438862	0.000510611	0.00767707	ENSG00000163106	HPGDS	BLCA, BRCA, LUAD, TGCT	4
215.477	-1.07836	0.408145	0.000256565	0.00467874	ENSG00000163132	MSX1	BLCA, BRCA, PCPG, UCEC	4
60.5909	-1.78862	0.468085	4.71e-06	0.000255239	ENSG00000164619	BMPER	BLCA, BRCA, KIRC, LIHC	4
40.4757	-1.46288	0.48242	6.53e-05	0.00173975	ENSG00000165197	VEGFD	BLCA, BRCA, LUAD, SARC	4
88.8022	-1.93729	0.422238	2.25e-07	2.4e-05	ENSG00000166428	PLD4	BLCA, BRCA, LUAD, UCEC	4
3.96868	-1.71887	0.578021	6.16e-05	0.00167202	ENSG00000170890	PLA2G1B	BLCA, LUAD, LUSC, PAAD	4
9719.25	-1.63539	0.633824	0.000177467	0.00359674	ENSG00000171346	KRT15	BLCA, PRAD, SARC, TGCT	4
69.5464	-2.28925	0.619015	3.31e-06	0.000194564	ENSG00000172020	GAP43	BLCA, COAD, HNSC, SARC	4
212.56	-1.67689	0.668508	0.000194413	0.00382889	ENSG00000172137	CALB2	BLCA, CESC, HNSC, SARC	4
9.24766	-2.33138	1.2972	4.09e-05	0.00124548	ENSG00000176165	FOXG1	BLCA, COAD, OV, UCS	4
632.612	-1.37081	0.230513	1.74e-10	7.07e-08	ENSG00000183401	CCDC159	BLCA, BRCA, LUAD, UCEC	4
19.8929	-1.82084	0.67703	0.000102714	0.00241789	ENSG00000183454	GRIN2A	BLCA, COAD, LGG, LUAD	4
58.3384	-1.22217	0.489907	0.000346642	0.00581391	ENSG00000183570	PCBP3	BLCA, CESC, COAD, LGG	4
4.25231	-1.6099	1.05294	0.000666207	0.00926872	ENSG00000186910	SERPINA11	BLCA, BRCA, LIHC, UCEC	4
214.158	-2.4939	0.68705	2.33e-06	0.000150668	ENSG00000196104	SPOCK3	BLCA, HNSC, PAAD, SKCM	4
14.5307	-2.09514	0.808493	6.42e-05	0.00171701	ENSG00000196136	SERPINA3	BLCA, BRCA, HNSC, UCEC	4
13.3251	-1.71387	0.624401	0.000108431	0.00252034	ENSG00000196990	FAM163B	BLCA, LGG, SARC, UCEC	4
3352.25	-2.63031	0.706219	1.15e-06	8.99e-05	ENSG00000198074	AKR1B10	BLCA, HNSC, SKCM, UCEC	4
29.3031	-1.75125	1.11718	0.000359658	0.00597665	ENSG00000198183	BPIFA1	BLCA, LUAD, LUSC, UCEC	4
245.717	-4.31185	1.59826	7.13e-08	9.92e-06	ENSG00000198681	MAGEA1	BLCA, BRCA, CESC, HNSC	4
18.4063	-1.80118	0.850988	0.000285449	0.00507119	ENSG00000198797	BRINP2	BLCA, BRCA, LUSC, UCEC	4
58.2998	-1.69	0.987825	0.000531455	0.00786807	ENSG00000205076	LGALS7	BLCA, HNSC, LUAD, UCEC	4
28.8362	-2.46152	0.966465	1.91e-05	0.000718779	ENSG00000206072	SERPINB11	BLCA, ESCA, LUAD, TGCT	4
631.829	-1.72128	0.704969	0.000205481	0.00398887	ENSG00000211648	IGLV1-47	BLCA, ESCA, LUAD, OV	4
1341.78	-1.77062	0.708041	0.000166142	0.00344055	ENSG00000211653	IGLV1-40	BLCA, ESCA, LUAD, MESO	4
8731.53	-1.92307	0.68225	6.41e-05	0.00171701	ENSG00000211892	IGHG4	BLCA, COAD, ESCA, SARC	4
408.727	-2.44498	0.708811	4.29e-06	0.000238358	ENSG00000211898	IGHD	BLCA, ESCA, LUAD, MESO	4
70.6514	-1.74361	0.789258	0.000294372	0.00517988	ENSG00000211942	IGHV3-13	BLCA, ESCA, LUAD, SKCM	4
41.4993	-2.32701	0.741765	1.23e-05	0.000521469	ENSG00000211968	IGHV1-58	BLCA, ESCA, LUAD, UCEC	4
13.2204	-1.74567	0.615102	8.31e-05	0.00207949	ENSG00000214546	AC087491.2	BLCA, HNSC, LUAD, PRAD	4
118.409	-1.79562	0.861682	0.000301013	0.00526481	ENSG00000215182	MUC5AC	BLCA, HNSC, LUAD, TGCT	4
26.2135	-1.92113	0.644531	4.48e-05	0.00133962	ENSG00000229604	MTATP8P2	BLCA, HNSC, KIRC, UCEC	4
12.4074	-2.38108	1.0107	3.04e-05	0.000999342	ENSG00000234235	BOK-AS1	BLCA, HNSC, LIHC, LUAD	4
62.1692	-1.71461	0.397725	7.96e-07	6.61e-05	ENSG00000235169	SMIM1	BLCA, BRCA, LUAD, UCEC	4
64.0206	-1.62121	0.848716	0.000606892	0.00864376	ENSG00000235385	GS1-600G8.5	BLCA, HNSC, KIRC, LUSC	4
14.709	-1.11109	0.470076	0.000553083	0.00810085	ENSG00000236264	RPL26P30	BLCA, HNSC, LUAD, LUSC	4
12.7014	-1.23563	0.439387	0.00013901	0.00301753	ENSG00000237614	AC073257.2	BLCA, COAD, LUAD, UCEC	4
187.945	-1.46422	0.390295	6.45e-06	0.000321375	ENSG00000241644	INMT	BLCA, BRCA, LUAD, LUSC	4
409.97	-1.06543	0.423528	0.000377304	0.00617051	ENSG00000243449	C4orf48	BLCA, HNSC, PRAD, SARC	4
14.9879	-1.64534	0.798626	0.000469378	0.00719584	ENSG00000258986	TMEM179	BLCA, CESC, HNSC, PAAD	4
169.107	-1.38176	0.51924	0.000193447	0.00381727	ENSG00000269113	TRABD2B	BLCA, BRCA, HNSC, TGCT	4
232.234	-1.61373	0.508106	3.94e-05	0.00120925	ENSG00000277639	RP11-467J12.4	BLCA, LUAD, LUSC, UCEC	4
718.408	-1.72273	0.288617	3.96e-10	1.12e-08	ENSG00000004838	ZMYND10	BRCA, LUAD, LUSC, UCEC	4
340.864	-1.81844	0.453277	5.41e-06	4.88e-05	ENSG00000007216	SLC13A2	BRCA, KIRC, LUAD, UCEC	4
37675.7	-1.20065	0.230201	1.32e-08	2.45e-07	ENSG00000011465	DCN	BRCA, HNSC, SARC, TGCT	4
65.7562	-1.95592	0.282664	8.15e-13	4.68e-11	ENSG00000054803	CBLN4	BRCA, LGG, LIHC, LUSC	4
2473.41	-2.0629	0.383706	9.45e-09	1.83e-07	ENSG00000065618	COL17A1	BRCA, COAD, KIRP, OV	4
2158.22	-1.42153	0.455189	0.000130302	0.000792512	ENSG00000067715	SYT1	BRCA, LGG, SARC, SKCM	4
26948.6	-1.48154	0.306637	1.4e-07	1.98e-06	ENSG00000074410	CA12	BRCA, HNSC, KICH, TGCT	4
104.669	-2.78247	0.517312	2.11e-09	4.9e-08	ENSG00000081051	AFP	BRCA, COAD, HNSC, TGCT	4
7.71418	-2.25488	0.432033	1.63e-08	2.94e-07	ENSG00000091704	CPA1	BRCA, HNSC, PAAD, TGCT	4
8739.27	-1.11345	0.241308	2.71e-07	3.54e-06	ENSG00000092068	SLC7A8	BRCA, HNSC, LGG, SARC	4
1111.83	-1.02638	0.189606	4.09e-09	8.79e-08	ENSG00000095970	TREM2	BRCA, HNSC, LUAD, TGCT	4
3632.96	-1.02682	0.176433	3.8e-10	1.08e-08	ENSG00000099860	GADD45B	BRCA, KIRC, PRAD, UCEC	4
9.87527	-1.13741	0.387742	0.000267678	0.00147844	ENSG00000099869	IGF2-AS	BRCA, HNSC, KIRC, SARC	4
3543.56	-2.46594	0.289191	1.19e-18	3.31e-16	ENSG00000100003	SEC14L2	BRCA, HNSC, LIHC, TGCT	4
1531.13	-1.04079	0.159987	4.83e-12	2.23e-10	ENSG00000100307	CBX7	BRCA, KICH, LGG, LUAD	4
18084.2	-1.31292	0.201934	7.58e-12	3.34e-10	ENSG00000101439	CST3	BRCA, HNSC, LUAD, UCEC	4
836.045	-1.32761	0.216775	8.72e-11	2.9e-09	ENSG00000103254	FAM173A	BRCA, PRAD, TGCT, UCEC	4
331.069	-1.42937	0.191262	1.09e-14	1.08e-12	ENSG00000104883	PEX11G	BRCA, LIHC, LUAD, UCEC	4
14248	-1.25541	0.168239	7.41e-15	7.7e-13	ENSG00000105373	GLTSCR2	BRCA, PRAD, SARC, UCEC	4
62.4162	-1.34115	0.401404	6.22e-05	0.000418928	ENSG00000105509	HAS1	BRCA, HNSC, KIRC, SARC	4
6843.7	-1.65301	0.263424	5.9e-11	2.05e-09	ENSG00000106483	SFRP4	BRCA, COAD, HNSC, SARC	4
405665	-1.35443	0.236106	9.42e-10	2.41e-08	ENSG00000108821	COL1A1	BRCA, HNSC, SARC, TGCT	4
104.413	-2.15823	0.391748	4.08e-09	8.77e-08	ENSG00000108878	CACNG1	BRCA, HNSC, PRAD, SARC	4
13.0681	-1.98659	0.456609	1.28e-06	1.38e-05	ENSG00000111218	PRMT8	BRCA, HNSC, LUAD, SARC	4
320.569	-2.2321	0.286325	8.2e-16	1.1e-13	ENSG00000112981	NME5	BRCA, KICH, LUAD, LUSC	4
146.971	-2.03669	0.394307	2.9e-08	4.89e-07	ENSG00000114200	BCHE	BRCA, COAD, HNSC, TGCT	4
383.19	-1.38749	0.544218	0.000760198	0.0036287	ENSG00000114248	LRRC31	BRCA, KICH, LUAD, TGCT	4
4221.02	-1.96062	0.29022	2.5e-12	1.25e-10	ENSG00000115255	REEP6	BRCA, LGG, SARC, UCEC	4
73.537	-1.64247	0.309321	1.49e-08	2.71e-07	ENSG00000115602	IL1RL1	BRCA, KIRC, LGG, LIHC	4
55.9074	-1.32149	0.230515	9.01e-10	2.31e-08	ENSG00000115718	PROC	BRCA, HNSC, SKCM, TGCT	4
4099.69	-1.52821	0.19809	2.13e-15	2.57e-13	ENSG00000116774	OLFML3	BRCA, COAD, HNSC, UCEC	4
109.121	-1.22527	0.301424	3.52e-06	3.35e-05	ENSG00000118729	CASQ2	BRCA, COAD, HNSC, LUAD	4
1359.1	-1.53516	0.255143	2.51e-10	7.46e-09	ENSG00000123243	ITIH5	BRCA, KICH, LUAD, SKCM	4
4174.92	-2.89444	0.357544	1.45e-17	2.93e-15	ENSG00000125740	FOSB	BRCA, KIRC, LIHC, LUAD	4
823.467	-2.07928	0.242415	1.67e-18	4.36e-16	ENSG00000125869	LAMP5	BRCA, COAD, HNSC, UCEC	4
40.5785	-1.86117	0.359192	3.01e-08	5.06e-07	ENSG00000127241	MASP1	BRCA, KICH, LUSC, TGCT	4
876.385	-1.21713	0.178166	6.5e-13	3.84e-11	ENSG00000127415	IDUA	BRCA, SARC, TGCT, UCEC	4
15.7802	-1.45923	0.486045	0.000189892	0.00109923	ENSG00000130643	CALY	BRCA, LGG, LUAD, THCA	4
72.2531	-1.84793	0.363776	5.04e-08	7.97e-07	ENSG00000131095	GFAP	BRCA, SARC, TGCT, THCA	4
1385.78	-1.34424	0.19092	2.06e-13	1.41e-11	ENSG00000131477	RAMP2	BRCA, KIRC, SARC, UCEC	4
676.631	-1.39271	0.221128	3.39e-11	1.26e-09	ENSG00000132000	PODNL1	BRCA, HNSC, SARC, TGCT	4
1276.82	-1.45819	0.267294	5.52e-09	1.14e-07	ENSG00000132031	MATN3	BRCA, COAD, SARC, TGCT	4
947.067	-1.92056	0.429416	8.04e-07	9.22e-06	ENSG00000133063	CHIT1	BRCA, HNSC, LIHC, LUAD	4
7514.78	-1.04243	0.270818	8.89e-06	7.53e-05	ENSG00000133321	RARRES3	BRCA, KICH, LUAD, UCEC	4
3859.7	-2.01295	0.288122	4.81e-13	2.96e-11	ENSG00000133392	MYH11	BRCA, COAD, SKCM, TGCT	4
124.383	-1.29752	0.356984	2.09e-05	0.000160135	ENSG00000134917	ADAMTS8	BRCA, LGG, LUAD, UCEC	4
279.745	-1.52295	0.547777	0.000358297	0.00189769	ENSG00000138650	PCDH10	BRCA, HNSC, KIRC, PAAD	4
68.1386	-2.25618	0.314336	8.38e-14	6.46e-12	ENSG00000139330	KERA	BRCA, OV, SARC, TGCT	4
15.897	-1.34976	0.247837	4.81e-09	1.01e-07	ENSG00000139914	FITM1	BRCA, HNSC, LIHC, PRAD	4
110.67	-1.43973	0.250458	1.04e-09	2.62e-08	ENSG00000141933	TPGS1	BRCA, LIHC, SARC, SKCM	4
34.0062	-3.71513	0.651433	2.13e-11	8.35e-10	ENSG00000142515	KLK3	BRCA, KICH, KIRC, LGG	4
8310.55	-1.58345	0.328522	1.64e-07	2.28e-06	ENSG00000143369	ECM1	BRCA, LUAD, SARC, UCEC	4
1874.48	-4.76516	0.474768	6.98e-28	1.53e-24	ENSG00000144891	AGTR1	BRCA, COAD, HNSC, KIRC	4
150.898	-1.44606	0.369377	7.52e-06	6.5e-05	ENSG00000144908	ALDH1L1	BRCA, KICH, TGCT, UVM	4
29343.5	-1.63997	0.239171	1.29e-12	6.96e-11	ENSG00000145423	SFRP2	BRCA, HNSC, LGG, SARC	4
53.2647	-1.70691	0.439583	9.04e-06	7.64e-05	ENSG00000153930	ANKFN1	BRCA, ESCA, HNSC, LIHC	4
291.861	-1.40726	0.277634	3.92e-08	6.39e-07	ENSG00000154258	ABCA9	BRCA, ESCA, LIHC, SARC	4
467.577	-1.24141	0.270376	3.29e-07	4.19e-06	ENSG00000154330	PGM5	BRCA, LIHC, LUAD, TGCT	4
350.004	-1.56154	0.307654	4.62e-08	7.37e-07	ENSG00000155886	SLC24A2	BRCA, HNSC, KIRC, SKCM	4
6.23417	-1.5447	0.444224	3.91e-05	0.000278484	ENSG00000158816	VWA5B1	BRCA, KICH, PRAD, SARC	4
16.3407	-1.07867	0.432129	0.00114239	0.00514995	ENSG00000159251	ACTC1	BRCA, HNSC, KICH, PRAD	4
43.1745	-1.04859	0.256247	3.11e-06	3.01e-05	ENSG00000159708	LRRC36	BRCA, LUAD, LUSC, UCEC	4
476.427	-1.39995	0.253493	3.46e-09	7.55e-08	ENSG00000160188	RSPH1	BRCA, LUAD, SKCM, UCEC	4
119.682	-1.07872	0.186934	5.09e-10	1.39e-08	ENSG00000162148	PPP1R32	BRCA, LIHC, LUAD, UCEC	4
670.297	-1.28721	0.29019	7.14e-07	8.31e-06	ENSG00000162552	WNT4	BRCA, LUAD, PAAD, SARC	4
8136.99	-1.35817	0.206847	5.53e-12	2.52e-10	ENSG00000162576	MXRA8	BRCA, HNSC, SARC, TGCT	4
667.336	-1.09927	0.244022	4.58e-07	5.62e-06	ENSG00000162755	KLHDC9	BRCA, KICH, TGCT, UCEC	4
529.113	-2.2839	0.415194	3.47e-09	7.57e-08	ENSG00000162975	KCNF1	BRCA, HNSC, SARC, UCEC	4
2159.61	-1.51772	0.268225	1.96e-09	4.61e-08	ENSG00000163141	BNIPL	BRCA, LUAD, LUSC, UCEC	4
18.9308	-1.00189	0.335624	0.000254455	0.00141334	ENSG00000163263	C1orf189	BRCA, LUAD, LUSC, UCEC	4
249.958	-2.5639	0.388237	2.29e-12	1.16e-10	ENSG00000165269	AQP7	BRCA, KICH, LGG, LUAD	4
71.1623	-2.20037	0.690371	5.2e-05	0.000358953	ENSG00000165973	NELL1	BRCA, LGG, SARC, UCEC	4
15159.4	-1.30265	0.188581	4.72e-13	2.91e-11	ENSG00000166033	HTRA1	BRCA, HNSC, LGG, SARC	4
3183.81	-2.03635	0.259718	7.93e-16	1.07e-13	ENSG00000166482	MFAP4	BRCA, COAD, LUAD, TGCT	4
158.837	-1.59094	0.320489	8.25e-08	1.24e-06	ENSG00000167244	IGF2	BRCA, HNSC, KIRC, SARC	4
45.2241	-2.92489	0.481329	2.55e-11	9.82e-10	ENSG00000167434	CA4	BRCA, LUAD, THCA, UVM	4
515.592	-3.20734	0.389933	2e-18	5.14e-16	ENSG00000167549	CORO6	BRCA, HNSC, PRAD, TGCT	4
6574.2	-1.34661	0.195099	5.49e-13	3.31e-11	ENSG00000167608	TMC4	BRCA, KICH, TGCT, UCEC	4
123.474	-1.9682	0.286292	1.1e-12	6.03e-11	ENSG00000167646	DNAAF3	BRCA, SARC, THCA, UCEC	4
62.2593	-3.04114	0.497402	1.45e-11	5.97e-10	ENSG00000167768	KRT1	BRCA, CESC, HNSC, SKCM	4
4532.71	-2.11619	0.296595	1.45e-13	1.04e-11	ENSG00000168350	DEGS2	BRCA, KICH, SKCM, UCEC	4
96.7043	-1.94724	0.250971	1.67e-15	2.09e-13	ENSG00000168490	PHYHIP	BRCA, LGG, PAAD, UCEC	4
114.697	-1.74146	0.263664	7.44e-12	3.29e-10	ENSG00000168589	DYNLRB2	BRCA, LUAD, SKCM, UCEC	4
7.08659	-1.73931	0.456906	1.19e-05	9.74e-05	ENSG00000169306	IL1RAPL1	BRCA, HNSC, SARC, THCA	4
24.6489	-2.6858	0.463882	2.72e-10	8.05e-09	ENSG00000170298	LGALS9B	BRCA, HNSC, LUAD, PRAD	4
161.533	-3.00381	0.364348	3.1e-18	7.56e-16	ENSG00000170369	CST2	BRCA, COAD, OV, UCEC	4
188.795	-3.25482	0.790568	1.87e-07	2.56e-06	ENSG00000171557	FGG	BRCA, COAD, HNSC, SKCM	4
27.0236	-2.52467	0.907968	6.69e-05	0.000445926	ENSG00000171560	FGA	BRCA, HNSC, LUAD, SKCM	4
240.569	-4.22671	0.823622	8.2e-11	2.76e-09	ENSG00000171564	FGB	BRCA, COAD, KIRP, TGCT	4
3.46273	-2.57729	0.652095	2.2e-06	2.23e-05	ENSG00000171772	SYCE1	BRCA, LGG, PRAD, THCA	4
112.113	-2.22111	0.364372	1.24e-10	3.94e-09	ENSG00000171811	CFAP46	BRCA, KICH, LUAD, SARC	4
72.477	-2.42804	0.404124	1.39e-10	4.37e-09	ENSG00000172232	AZU1	BRCA, LGG, LUAD, UCEC	4
143.324	-1.68326	0.282859	4.32e-10	1.21e-08	ENSG00000172346	CSDC2	BRCA, HNSC, LGG, TGCT	4
61.3461	-2.34612	0.392743	2.04e-10	6.19e-09	ENSG00000172987	HPSE2	BRCA, COAD, LGG, LUAD	4
513.036	-1.47961	0.308343	1.64e-07	2.27e-06	ENSG00000174175	SELP	BRCA, ESCA, KICH, LUAD	4
600.236	-1.45734	0.375793	8.74e-06	7.41e-05	ENSG00000175920	DOK7	BRCA, KICH, LUSC, SARC	4
10.3509	-1.26227	0.314112	4.38e-06	4.06e-05	ENSG00000177627	C12orf54	BRCA, LGG, LUAD, PRAD	4
8.75326	-1.67682	0.756664	0.00125042	0.0055623	ENSG00000178171	AMER3	BRCA, COAD, LGG, THCA	4
1462.8	-1.78132	0.465218	1.08e-05	8.95e-05	ENSG00000179023	KLHDC7A	BRCA, KICH, LUAD, TGCT	4
24.3338	-2.11905	0.674887	6.8e-05	0.000452143	ENSG00000183654	MARCH11	BRCA, LGG, OV, PRAD	4
118.237	-1.23066	0.298019	2.67e-06	2.64e-05	ENSG00000183671	GPR1	BRCA, HNSC, SARC, TGCT	4
167.52	-1.77148	0.39693	8.82e-07	9.99e-06	ENSG00000184709	LRRC26	BRCA, LUAD, PRAD, UCEC	4
597.187	-2.66688	0.498255	3.29e-09	7.23e-08	ENSG00000184811	TUSC5	BRCA, COAD, LIHC, SARC	4
172.444	-1.03398	0.338188	0.00019025	0.00110106	ENSG00000184925	LCN12	BRCA, KICH, LUAD, TGCT	4
7.03222	-1.62896	0.555056	0.000213295	0.00121571	ENSG00000186115	CYP4F2	BRCA, KIRP, LIHC, SKCM	4
7586.64	-2.12861	0.312018	1.29e-12	6.96e-11	ENSG00000186868	MAPT	BRCA, HNSC, KICH, OV	4
21604.4	-1.65607	0.214916	2.68e-15	3.12e-13	ENSG00000187244	BCAM	BRCA, KICH, PAAD, PRAD	4
38.3964	-2.73591	0.491506	8.54e-10	2.21e-08	ENSG00000187492	CDHR4	BRCA, LUAD, LUSC, UCEC	4
2432.29	-2.16008	0.567977	8.28e-06	7.07e-05	ENSG00000196091	MYBPC1	BRCA, COAD, LUAD, SARC	4
1686.36	-1.60015	0.404738	6.88e-06	6.02e-05	ENSG00000196542	SPTSSB	BRCA, LUSC, SKCM, TGCT	4
2886.9	-2.02362	0.476454	1.87e-06	1.94e-05	ENSG00000196616	ADH1B	BRCA, LUAD, MESO, SARC	4
506.001	-1.01572	0.216905	1.99e-07	2.7e-06	ENSG00000203780	FANK1	BRCA, LUAD, SARC, SKCM	4
19.7135	-1.41598	0.352116	4.81e-06	4.41e-05	ENSG00000204572	KRTAP5-10	BRCA, SARC, THCA, UCEC	4
8.47678	-1.65718	0.491654	5.48e-05	0.00037542	ENSG00000204941	PSG5	BRCA, HNSC, KIRC, SARC	4
4627.58	-1.04136	0.281701	1.67e-05	0.000131795	ENSG00000211445	GPX3	BRCA, LIHC, PAAD, UCEC	4
14663.8	-1.01917	0.256339	5.29e-06	4.8e-05	ENSG00000214530	STARD10	BRCA, PRAD, SARC, TGCT	4
208.457	-1.21969	0.295784	2.72e-06	2.68e-05	ENSG00000215217	C5orf49	BRCA, PAAD, TGCT, THCA	4
11.4881	-1.53682	0.244413	4.76e-11	1.69e-09	ENSG00000228401	HSPC324	BRCA, LUAD, LUSC, UCEC	4
231.678	-1.69129	0.612158	0.000327015	0.00175399	ENSG00000229314	ORM1	BRCA, COAD, KIRC, UCEC	4
304.189	-1.00991	0.248441	3.62e-06	3.43e-05	ENSG00000233493	TMEM238	BRCA, KICH, KIRC, TGCT	4
1.64559	-1.79	0.478344	1.47e-05	0.000117333	ENSG00000235563	RP11-334A14.8	BRCA, LUAD, PRAD, SARC	4
21.9419	-1.14343	0.514563	0.00236294	0.0096105	ENSG00000243910	TUBA4B	BRCA, HNSC, LUAD, UCEC	4
549.365	-1.63032	0.335443	1.4e-07	1.98e-06	ENSG00000244734	HBB	BRCA, KIRC, LUAD, THCA	4
96.305	-2.10484	0.410172	3.18e-08	5.31e-07	ENSG00000248144	ADH1C	BRCA, KIRC, SARC, UCEC	4
8673.39	-2.02825	0.503343	4.33e-06	4.03e-05	ENSG00000256612	CYP2B7P	BRCA, LUAD, LUSC, UCEC	4
18.6682	-1.06048	0.251706	1.79e-06	1.87e-05	ENSG00000257219	RP11-54A9.1	BRCA, CESC, HNSC, LUSC	4
15.077	-1.12591	0.302314	1.43e-05	0.000114674	ENSG00000259840	LA16c-380A1.1	BRCA, KIRC, THCA, UCEC	4
109.488	-1.12186	0.412297	0.000543895	0.00272187	ENSG00000260710	RP11-616M22.7	BRCA, HNSC, KICH, KIRC	4
38.4819	-2.87918	0.418975	1.59e-13	1.13e-11	ENSG00000266968	RP11-116O18.1	BRCA, LGG, LUAD, THCA	4
3.08245	-2.71216	0.605072	1.96e-07	2.67e-06	ENSG00000268297	CLEC4GP1	BRCA, KIRC, LGG, SARC	4
37.0573	-2.41892	0.356454	9.42e-13	5.29e-11	ENSG00000269933	RP3-333A15.2	BRCA, HNSC, KICH, KIRC	4
20.7947	-3.06374	0.42525	8.75e-15	8.97e-13	ENSG00000275620	FLJ16779	BRCA, COAD, OV, SARC	4
33.6917	-1.18319	0.267336	6.84e-07	7.99e-06	ENSG00000276075	CTD-2012K14.8	BRCA, HNSC, LIHC, UCEC	4
173.949	-2.19643	0.649488	3.01e-05	0.00022161	ENSG00000281990	CH17-212P11.5	BRCA, CESC, ESCA, LUAD	4
252.286	-1.61274	0.610548	0.000488701	0.00248039	ENSG00000282122	CH17-262H11.1	BRCA, CESC, LUAD, LUSC	4
28.668	-2.49492	0.993417	3.86e-05	0.00565404	ENSG00000009765	IYD	CESC, KICH, LUSC, TGCT	4
75.7467	-1.75227	0.615646	3.99e-05	0.0057127	ENSG00000084110	HAL	CESC, HNSC, LUSC, SKCM	4
24311.8	-2.34788	0.834823	3.02e-05	0.00459573	ENSG00000124102	PI3	CESC, HNSC, SARC, TGCT	4
283.919	-2.28517	0.935503	5.4e-05	0.00682455	ENSG00000129437	KLK14	CESC, HNSC, LUAD, UCEC	4
30.748	-1.7632	0.679148	6.04e-05	0.00722632	ENSG00000132677	RHBG	CESC, HNSC, KICH, KIRC	4
11.1466	-2.20699	0.977225	7.47e-05	0.00813795	ENSG00000134548	SPX	CESC, KICH, KIRC, THCA	4
37.9682	-2.02365	0.867176	8e-05	0.00852935	ENSG00000141431	ASXL3	CESC, KICH, LIHC, THCA	4
161.469	-3.37327	0.683638	1.98e-08	2.8e-05	ENSG00000157399	ARSE	CESC, KICH, LUAD, LUSC	4
150.74	-3.79474	1.09154	1.05e-06	0.000476455	ENSG00000159516	SPRR2G	CESC, HNSC, LGG, LUSC	4
6439.44	-1.91556	0.518049	8.24e-06	0.00202015	ENSG00000161249	DMKN	CESC, HNSC, KIRC, TGCT	4
106.332	-2.46841	1.1204	5.73e-05	0.00703474	ENSG00000163283	ALPP	CESC, HNSC, PAAD, UCEC	4
771.466	-2.01944	0.554273	8.97e-06	0.0020227	ENSG00000166250	CLMP	CESC, HNSC, SARC, TGCT	4
2081.44	-3.77821	0.810901	2.79e-08	3.41e-05	ENSG00000167759	KLK13	CESC, HNSC, LUAD, SARC	4
59.0046	-2.03744	0.763024	4.82e-05	0.0063838	ENSG00000171246	NPTX1	CESC, COAD, LGG, LUAD	4
100.618	-2.5151	0.627648	2.68e-06	0.000886689	ENSG00000171551	ECEL1	CESC, LIHC, SARC, UCEC	4
43.1954	-2.35903	1.09826	7.08e-05	0.00790518	ENSG00000172782	FADS6	CESC, COAD, LGG, LUAD	4
521.82	-1.72079	0.648055	5.51e-05	0.00692086	ENSG00000182853	VMO1	CESC, SARC, TGCT, UCEC	4
85.0436	-2.93021	0.760851	2.24e-06	0.000773759	ENSG00000185640	KRT79	CESC, HNSC, LUAD, SKCM	4
126.927	-2.14395	0.882081	6.31e-05	0.00741494	ENSG00000185818	NAT8L	CESC, KICH, KIRC, SARC	4
9546.79	-2.07914	0.573744	9.1e-06	0.0020227	ENSG00000186395	KRT10	CESC, HNSC, SKCM, TGCT	4
812.31	-1.1518	0.512451	8.36e-05	0.00861675	ENSG00000188677	PARVB	CESC, HNSC, KICH, SARC	4
2099.27	-4.09425	0.788397	1.01e-09	2.09e-06	ENSG00000198732	SMOC1	CESC, HNSC, OV, UCEC	4
233.453	-2.14117	0.865959	5.97e-05	0.00722632	ENSG00000211652	IGLV7-43	CESC, COAD, ESCA, LUAD	4
29.4606	-3.93697	1.1442	8.32e-07	0.00041463	ENSG00000225383	SFTA1P	CESC, HNSC, LUAD, LUSC	4
57.0956	-4.16164	0.879211	7.81e-09	1.31e-05	ENSG00000243709	LEFTY1	CESC, KIRC, LUAD, UCEC	4
10.1217	-2.58209	0.683121	4.26e-06	0.00124615	ENSG00000267372	AC005330.2	CESC, COAD, LGG, SARC	4
259.295	-1.62277	0.358803	2.13e-07	2.57e-05	ENSG00000023839	ABCC2	COAD, HNSC, LUSC, SARC	4
621.618	-1.01416	0.255127	1.03e-05	0.000441273	ENSG00000072163	LIMS2	COAD, TGCT, UCEC, UVM	4
171.197	-1.68066	0.493983	8.96e-06	0.000402592	ENSG00000102109	PCSK1N	COAD, HNSC, KIRC, PAAD	4
145.386	-1.27854	0.358689	2.39e-05	0.000794192	ENSG00000112280	COL9A1	COAD, KIRC, PRAD, TGCT	4
12.1412	-1.16054	0.543588	0.000792528	0.00975746	ENSG00000115593	SMYD1	COAD, HNSC, LIHC, PRAD	4
3.40737	-1.17749	0.559834	0.000774217	0.0096185	ENSG00000122136	OBP2A	COAD, LUAD, OV, UCEC	4
232.651	-1.13074	0.366327	0.000126603	0.00262511	ENSG00000139055	ERP27	COAD, KICH, PAAD, TGCT	4
737.321	-1.17822	0.303169	1.08e-05	0.000455898	ENSG00000163618	CADPS	COAD, LGG, SARC, TGCT	4
15.9025	-1.4451	0.521806	9.6e-05	0.00214055	ENSG00000166828	SCNN1G	COAD, KIRC, LUAD, UCEC	4
506.446	-1.11141	0.296267	1.94e-05	0.000689257	ENSG00000172061	LRRC15	COAD, HNSC, SARC, TGCT	4
4.81744	-1.28681	0.35504	1.95e-05	0.000689708	ENSG00000177791	MYOZ1	COAD, HNSC, LUAD, PRAD	4
13.2518	-1.32329	0.564928	0.000311366	0.00502841	ENSG00000184905	TCEAL2	COAD, KIRC, TGCT, UCEC	4
150.713	-1.31702	0.341554	8.41e-06	0.000384495	ENSG00000197406	DIO3	COAD, SARC, TGCT, UCEC	4
28.6978	-1.0008	0.234669	3.54e-06	0.000206955	ENSG00000198483	ANKRD35	COAD, PRAD, SKCM, UCEC	4
14.6387	-1.31129	0.742152	0.000385552	0.00582644	ENSG00000203783	PRR9	COAD, HNSC, TGCT, UCEC	4
164.022	-1.11493	0.481653	0.000692705	0.00881434	ENSG00000211670	IGLV3-9	COAD, ESCA, LUAD, MESO	4
122.395	-1.07119	0.319108	6.86e-05	0.00169095	ENSG00000221866	PLXNA4	COAD, LIHC, OV, TGCT	4
128.505	-1.28289	0.856545	0.00014926	0.00293913	ENSG00000221867	MAGEA3	COAD, HNSC, SARC, STAD	4
203.959	-1.39033	0.419215	3.45e-05	0.00102827	ENSG00000243290	IGKV1-12	COAD, ESCA, LUAD, MESO	4
12.9423	-1.06411	0.343363	0.000138969	0.00279828	ENSG00000254585	MAGEL2	COAD, HNSC, PAAD, SARC	4
76563.1	-9.39194	1.77376	7.44e-11	7.11e-07	ENSG00000170477	KRT4	ESCA, LUSC, OV, TGCT	4
918.185	-4.43697	1.74649	3.01e-05	0.00582671	ENSG00000186474	KLK12	ESCA, HNSC, LUAD, UCEC	4
1060.11	-5.31179	1.13713	2.16e-07	0.000118486	ENSG00000211640	IGLV6-57	ESCA, KICH, MESO, SARC	4
120.261	-4.54429	1.61341	2.01e-05	0.00430052	ENSG00000211658	IGLV3-27	ESCA, LUAD, SKCM, UCEC	4
2335.19	-4.55254	1.14556	3.02e-06	0.00098757	ENSG00000211673	IGLV3-1	ESCA, LUAD, MESO, UCEC	4
4363.43	-5.33836	0.954642	2.26e-09	4.88e-06	ENSG00000211679	IGLC3	ESCA, MESO, SARC, UCEC	4
75092.5	-4.55205	1.23331	5.34e-06	0.0015158	ENSG00000211895	IGHA1	ESCA, LUAD, MESO, UCEC	4
891.59	-6.06557	1.09016	1.24e-09	3.36e-06	ENSG00000211937	IGHV2-5	ESCA, LUAD, MESO, SARC	4
80874.5	-1.00501	0.243952	1.39e-06	2.87e-05	ENSG00000034510	TMSB10	HNSC, SARC, TGCT, UCEC	4
165.554	-1.17628	0.484864	0.000341556	0.00269649	ENSG00000058404	CAMK2B	HNSC, LGG, PAAD, UCEC	4
1096.07	-2.17846	0.498556	1.01e-07	3.24e-06	ENSG00000070729	CNGB1	HNSC, KIRC, LGG, LUSC	4
111.346	-2.79245	0.978235	6.51e-06	0.000103026	ENSG00000077009	NMRK2	HNSC, KICH, KIRC, KIRP	4
6158.66	-1.13193	0.300475	4.04e-06	6.96e-05	ENSG00000101335	MYL9	HNSC, PRAD, TGCT, UCEC	4
1222.91	-2.17609	0.505912	1.35e-07	4.1e-06	ENSG00000109063	MYH3	HNSC, LIHC, PRAD, THCA	4
37.0626	-1.93167	1.04587	0.000241609	0.00204188	ENSG00000113327	GABRG2	HNSC, LGG, LIHC, OV	4
1767.53	-1.69598	0.882364	0.000341071	0.00269374	ENSG00000117983	MUC5B	HNSC, LUAD, LUSC, UCEC	4
9477.26	-1.62418	0.200802	1.07e-17	6.49e-15	ENSG00000123989	CHPF	HNSC, SARC, TGCT, UCEC	4
18.9979	-1.01931	0.381378	0.000263634	0.00219602	ENSG00000123999	INHA	HNSC, KIRC, LUAD, PAAD	4
2000.41	-5.34451	0.557584	3.32e-23	2.62e-19	ENSG00000130598	TNNI2	HNSC, PRAD, SARC, TGCT	4
2061.19	-6.3565	0.742774	2.4e-19	2.96e-16	ENSG00000133055	MYBPH	HNSC, PRAD, SARC, TGCT	4
11213.5	-5.4514	0.55585	3.83e-24	5.04e-20	ENSG00000137745	MMP13	HNSC, KIRC, LUAD, SARC	4
25.8393	-1.34761	0.499457	0.000105662	0.00104523	ENSG00000143171	RXRG	HNSC, LIHC, LUAD, UCEC	4
154.017	-1.19352	0.36888	2.55e-05	0.000324673	ENSG00000144648	ACKR2	HNSC, KICH, LUSC, SARC	4
801.639	-2.20726	0.479231	3.55e-08	1.34e-06	ENSG00000149043	SYT8	HNSC, PRAD, TGCT, UCEC	4
48.7247	-1.65547	0.519818	1.43e-05	0.00020137	ENSG00000154118	JPH3	HNSC, LGG, OV, PAAD	4
88.3713	-4.55269	0.862647	5.36e-10	3.74e-08	ENSG00000156885	COX6A2	HNSC, PRAD, SARC, UVM	4
269.635	-5.50748	0.646458	4.92e-19	4.98e-16	ENSG00000158022	TRIM63	HNSC, KIRP, PRAD, TGCT	4
4102.49	-2.69537	0.578982	9.86e-09	4.57e-07	ENSG00000159173	TNNI1	HNSC, PRAD, SARC, TGCT	4
6.56364	-2.22374	1.23437	0.000159495	0.00146362	ENSG00000160181	TFF2	HNSC, LUAD, TGCT, THCA	4
19057.9	-2.09172	0.431551	1.42e-08	6.15e-07	ENSG00000163207	IVL	HNSC, LGG, TGCT, UCEC	4
709.226	-1.85497	0.434639	2.21e-07	6.16e-06	ENSG00000164093	PITX2	HNSC, LUAD, PRAD, TGCT	4
16.3745	-1.062	0.554183	0.00169353	0.00967733	ENSG00000164434	FABP7	HNSC, LUAD, SARC, TGCT	4
137.281	-2.3814	0.460322	1.75e-09	1.05e-07	ENSG00000165887	ANKRD2	HNSC, LGG, PRAD, SARC	4
2996.85	-1.79343	0.24845	1.06e-14	2.94e-12	ENSG00000165905	LARGE2	HNSC, KICH, SARC, UCEC	4
16159.6	-1.20352	0.243194	1.52e-08	6.52e-07	ENSG00000168528	SERINC2	HNSC, KICH, TGCT, UCEC	4
2270.99	-1.01531	0.405352	0.000436183	0.00327137	ENSG00000169583	CLIC3	HNSC, PAAD, THCA, UCEC	4
1078.6	-5.79664	0.688074	1.02e-18	8.74e-16	ENSG00000170290	SLN	HNSC, PRAD, SARC, TGCT	4
65.7136	-1.04933	0.413939	0.000359093	0.00280388	ENSG00000173376	NDNF	HNSC, KIRC, PCPG, SARC	4
16.9259	-2.59264	0.837291	4.19e-06	7.16e-05	ENSG00000174156	GSTA3	HNSC, LUAD, SKCM, UVM	4
5509.34	-1.23141	0.306934	1.15e-06	2.45e-05	ENSG00000175592	FOSL1	HNSC, KIRC, PRAD, SARC	4
160.107	-2.56275	0.421347	6.78e-12	8.92e-10	ENSG00000176887	SOX11	HNSC, OV, SARC, TGCT	4
242.984	-5.84872	0.85139	1.27e-13	2.69e-11	ENSG00000177354	C10orf71	HNSC, LUAD, OV, PRAD	4
32.8371	-1.28233	0.554384	0.000357733	0.00279898	ENSG00000183691	NOG	HNSC, KIRC, LGG, SARC	4
5.8287	-1.41256	0.933159	0.0012982	0.0078465	ENSG00000183888	C1orf64	HNSC, KIRC, LIHC, UCEC	4
1198.2	-1.04014	0.361166	0.000129774	0.00123496	ENSG00000184985	SORCS2	HNSC, LUAD, SARC, TGCT	4
13.3044	-2.67442	0.682682	2.32e-07	6.41e-06	ENSG00000187094	CCK	HNSC, LUSC, PRAD, SARC	4
1261.58	-1.11813	0.313663	9.28e-06	0.000139776	ENSG00000187193	MT1X	HNSC, KIRC, LIHC, SARC	4
38.3616	-1.83929	0.418075	1.28e-07	3.94e-06	ENSG00000196196	HRCT1	HNSC, LUSC, TGCT, UCEC	4
82.5942	-3.14286	0.54089	7.91e-12	1.01e-09	ENSG00000198336	MYL4	HNSC, TGCT, THCA, UCEC	4
192.769	-1.83274	0.49398	1.95e-06	3.8e-05	ENSG00000198691	ABCA4	HNSC, KIRC, OV, SKCM	4
302.805	-6.60001	1.04803	3.5e-12	4.94e-10	ENSG00000213401	MAGEA12	HNSC, KIRC, SARC, STAD	4
407.947	-1.77761	0.425645	3.38e-07	8.83e-06	ENSG00000214514	KRT42P	HNSC, LUAD, PRAD, UCEC	4
6.68794	-1.86911	1.05699	0.000312735	0.00251578	ENSG00000223564	CYP4F32P	HNSC, LUAD, PRAD, THCA	4
21.387	-1.74297	0.415176	3.14e-07	8.31e-06	ENSG00000224116	INHBA-AS1	HNSC, KIRC, LGG, PAAD	4
16.7246	-2.52077	0.761994	2.47e-06	4.64e-05	ENSG00000225840	AC010970.2	HNSC, LGG, THCA, UCEC	4
288.91	-1.56381	0.282741	4.64e-10	3.35e-08	ENSG00000228288	PCAT6	HNSC, SARC, TGCT, UCEC	4
33.7557	-1.73574	0.767329	0.000155635	0.00143272	ENSG00000236333	TRHDE-AS1	HNSC, KICH, LGG, OV	4
1227.81	-5.84207	0.704978	3.15e-18	2.22e-15	ENSG00000239474	KLHL41	HNSC, PRAD, SARC, TGCT	4
20.5279	-1.55515	0.636254	0.000143788	0.00134037	ENSG00000267577	CTD-2587H24.5	HNSC, PCPG, PRAD, SARC	4
384.025	-3.96468	1.40421	7.63e-05	0.00127136	ENSG00000005001	PRSS22	KICH, KIRC, SKCM, TGCT	4
1754.61	-3.66017	1.7218	0.000626717	0.00668485	ENSG00000012223	LTF	KICH, LUAD, SKCM, UCEC	4
636.964	-6.26116	1.9276	7.76e-06	0.000201396	ENSG00000054179	ENTPD2	KICH, LUAD, SARC, SKCM	4
29602.2	-6.02371	1.953	1.35e-05	0.000317586	ENSG00000101443	WFDC2	KICH, LUAD, TGCT, UCEC	4
2499.78	-2.89208	0.467725	3.91e-11	5.05e-09	ENSG00000103227	LMF1	KICH, LIHC, LUAD, SARC	4
96.0104	-3.60515	1.68925	0.000643028	0.0068087	ENSG00000104332	SFRP1	KICH, LGG, TGCT, THCA	4
470.633	-6.32469	2.7517	5.63e-05	0.000996544	ENSG00000109205	ODAM	KICH, LIHC, SARC, UCEC	4
52976.7	-9.18765	0.714646	2.24e-39	3.73e-35	ENSG00000111319	SCNN1A	KICH, KIRC, LUAD, TGCT	4
4318.66	-7.51075	1.10521	2.97e-13	6.23e-11	ENSG00000112530	PACRG	KICH, LUAD, SKCM, THCA	4
189.749	-5.73413	2.77067	0.000131611	0.00197904	ENSG00000115474	KCNJ13	KICH, LUAD, SKCM, THCA	4
338.634	-4.71313	2.52903	0.000448357	0.00515	ENSG00000130701	RBBP8NL	KICH, KIRC, TGCT, UCEC	4
3736.54	-10.4473	2.14035	1.35e-09	1.19e-07	ENSG00000131910	NR0B2	KICH, KIRC, KIRP, TGCT	4
3758.49	-1.96951	0.403227	1.32e-07	6.57e-06	ENSG00000135452	TSPAN31	KICH, LIHC, LUAD, SARC	4
124395	-9.39922	1.09044	1.3e-19	9.85e-17	ENSG00000140519	RHCG	KICH, PRAD, TGCT, UVM	4
5198.6	-9.49193	1.08276	3.43e-20	3.09e-17	ENSG00000143365	RORC	KICH, LUAD, LUSC, UCEC	4
3293.7	-5.63942	3.11499	0.000162569	0.00234001	ENSG00000150201	FXYD4	KICH, KIRC, LUAD, UCEC	4
4881.39	-7.9065	1.56174	5.72e-09	4.22e-07	ENSG00000153292	ADGRF1	KICH, KIRC, LIHC, TGCT	4
95483.4	-8.31794	1.05532	9.27e-17	4.12e-14	ENSG00000176387	HSD11B2	KICH, KIRC, KIRP, SARC	4
19674.4	-9.39119	0.902282	5.17e-27	1.44e-23	ENSG00000184012	TMPRSS2	KICH, KIRC, LUAD, TGCT	4
16348.1	-6.39757	1.56535	4.6e-07	1.9e-05	ENSG00000185274	WBSCR17	KICH, LGG, LUAD, THCA	4
1215.39	-6.93687	1.99715	3.06e-06	9.47e-05	ENSG00000260469	C15orf59-AS1	KICH, KIRC, LGG, SARC	4
83.6372	-3.83921	2.0738	0.000975374	0.00934486	ENSG00000272141	RP11-465B22.8	KICH, LUAD, TGCT, UCEC	4
611.078	-6.38888	2.90943	5.75e-05	0.00101359	ENSG00000274002	RP11-66N24.6	KICH, KIRC, LGG, LUAD	4
63.1659	-1.26712	0.410523	8.05e-05	0.000680112	ENSG00000005513	SOX8	KIRC, LUAD, SARC, UCEC	4
9.42273	-1.72315	0.713126	0.000628013	0.00375643	ENSG00000132746	ALDH3B2	KIRC, KIRP, TGCT, UCEC	4
149.92	-2.35568	0.592438	6.98e-06	8.53e-05	ENSG00000132821	VSTM2L	KIRC, OV, TGCT, UCEC	4
28.5337	-1.72256	0.471171	2.22e-05	0.000229538	ENSG00000206172	HBA1	KIRC, LUAD, THCA, UCEC	4
53.6762	-1.32592	0.344107	6.22e-06	7.73e-05	ENSG00000225573	RPL35P5	KIRC, LUAD, PRAD, UCEC	4
51.522	-1.36381	1.10803	0.000111807	0.00871411	ENSG00000211976	IGHV3-73	KIRP, LUAD, OV, UCEC	4
87.7111	-1.71584	0.395938	1.63e-07	0.000235681	ENSG00000274370	AC144831.3	KIRP, LGG, SARC, TGCT	4
2333.95	-1.2996	0.379117	1.12e-05	0.000387057	ENSG00000100399	CHADL	LGG, LUAD, TGCT, UCEC	4
42.9158	-1.53242	0.718855	0.000354889	0.00507021	ENSG00000120057	SFRP5	LGG, LUAD, PAAD, SARC	4
711.932	-1.25372	0.594829	0.000550137	0.0069881	ENSG00000136099	PCDH8	LGG, LUAD, TGCT, UCEC	4
201.154	-1.56094	0.685454	0.000254416	0.00396494	ENSG00000168032	ENTPD3	LGG, LUAD, SARC, UCEC	4
3648.78	-1.25193	0.531305	0.000291751	0.00437769	ENSG00000168481	LGI3	LGG, LUAD, PAAD, SARC	4
227.001	-1.41591	0.678075	0.000466789	0.00620307	ENSG00000233913	RPL10P9	LGG, LIHC, TGCT, UCEC	4
50.0768	-1.7898	0.551101	2.03e-05	0.000610955	ENSG00000236975	RP5-1065P14.2	LGG, LUAD, PRAD, UCEC	4
96.3551	-1.19829	0.494396	0.000250809	0.00392575	ENSG00000260418	RP3-406A7.7	LGG, PCPG, TGCT, UCEC	4
3781.68	-1.47624	1.07322	0.000337456	0.00796003	ENSG00000108602	ALDH3A1	LIHC, LUAD, PRAD, UCEC	4
17.2745	-1.65648	1.04856	0.000178783	0.00509281	ENSG00000117322	CR2	LIHC, LUAD, LUSC, SARC	4
362.162	-1.21163	0.292278	2.86e-07	5.86e-05	ENSG00000136630	HLX	LIHC, SARC, TGCT, THCA	4
38333.1	-1.00352	0.298941	6.2e-06	0.000486047	ENSG00000167526	RPL13	LIHC, PRAD, SARC, UCEC	4
1887.41	-1.16839	0.29463	5.88e-07	9.72e-05	ENSG00000198816	ZNF358	LIHC, PRAD, TGCT, UCEC	4
62.312	-1.4333	1.00789	0.000341021	0.00802535	ENSG00000211965	IGHV3-49	LIHC, MESO, OV, UCEC	4
233.948	-1.15341	0.536601	0.0001565	0.00468543	ENSG00000271992	RP11-42O15.3	LIHC, SARC, THCA, UCEC	4
1396	-1.49965	0.304046	1.34e-07	4.3e-06	ENSG00000064270	ATP2C2	LUAD, SKCM, TGCT, UCEC	4
1603.01	-2.12641	0.487215	9.63e-07	2.15e-05	ENSG00000064787	BCAS1	LUAD, LUSC, SARC, TGCT	4
8437.88	-1.00404	0.195291	3.15e-08	1.36e-06	ENSG00000104870	FCGRT	LUAD, SARC, TGCT, UCEC	4
97.2375	-2.01055	0.474218	1.94e-06	3.76e-05	ENSG00000104918	RETN	LUAD, PRAD, SARC, UCEC	4
1678.81	-1.47674	0.373519	9.64e-06	0.000136329	ENSG00000105519	CAPS	LUAD, SKCM, TGCT, UCEC	4
369.407	-1.08957	0.396317	0.000664597	0.00401305	ENSG00000106123	EPHB6	LUAD, PRAD, SKCM, THCA	4
1338.9	-1.72501	0.431301	7.04e-06	0.000105692	ENSG00000110900	TSPAN11	LUAD, SARC, TGCT, UCEC	4
31.1702	-1.19051	0.340515	5.34e-05	0.000537723	ENSG00000130037	KCNA5	LUAD, PAAD, TGCT, UVM	4
1882.79	-1.06193	0.333539	0.00016288	0.00132275	ENSG00000130208	APOC1	LUAD, READ, SARC, THCA	4
533.066	-2.28721	0.547811	1.52e-06	3.1e-05	ENSG00000134216	CHIA	LUAD, LUSC, STAD, UCEC	4
1235.13	-4.12845	0.642873	1.41e-15	1.06e-12	ENSG00000134398	ERN2	LUAD, LUSC, TGCT, UCEC	4
452.237	-2.2214	0.459028	9.71e-08	3.35e-06	ENSG00000135773	CAPN9	LUAD, LUSC, SARC, UCEC	4
218.559	-2.14428	0.530749	3.39e-06	5.88e-05	ENSG00000159387	IRX6	LUAD, SARC, THCA, UCEC	4
65.9809	-1.72494	0.54375	0.000113898	0.000988812	ENSG00000160838	LRRC71	LUAD, LUSC, TGCT, UCEC	4
1020.44	-2.42266	0.50892	9.36e-08	3.25e-06	ENSG00000169562	GJB1	LUAD, LUSC, TGCT, THCA	4
155.829	-2.73421	0.520597	3.97e-09	2.58e-07	ENSG00000175267	VWA3A	LUAD, LUSC, TGCT, THCA	4
128.11	-1.68966	0.521238	9.68e-05	0.000867884	ENSG00000179902	C1orf194	LUAD, TGCT, THCA, UCEC	4
12807.7	-2.4898	0.359087	2.44e-13	7.6e-11	ENSG00000189377	CXCL17	LUAD, MESO, TGCT, UCEC	4
74776.6	-1.28246	0.296185	2.01e-06	3.86e-05	ENSG00000197956	S100A6	LUAD, LUSC, PRAD, TGCT	4
6986.84	-2.192	0.313015	2.61e-13	8.07e-11	ENSG00000204385	SLC44A4	LUAD, LUSC, TGCT, THCA	4
116.716	-1.10412	0.456811	0.00174198	0.00869444	ENSG00000215187	FAM166B	LUAD, LUSC, PCPG, UCEC	4
8.24139	-1.51373	0.644415	0.00128704	0.00684627	ENSG00000264727	RP11-680C21.1	LUAD, SARC, THCA, UCEC	4
32.0788	-2.31977	0.796706	7.83e-06	0.00256119	ENSG00000107984	DKK1	OV, SARC, TGCT, UCEC	4
7669.73	-1.09408	0.450509	1.97e-05	0.00443722	ENSG00000122176	FMOD	OV, SKCM, TGCT, UCEC	4
1878.2	-1.18971	0.5636	5.22e-05	0.00812368	ENSG00000125968	ID1	OV, PRAD, SARC, UCEC	4
33.8238	-2.00645	0.629978	6.54e-06	0.00222086	ENSG00000163273	NPPC	OV, PCPG, SARC, UCEC	4
112.169	-1.2231	0.462541	3.13e-06	0.00256718	ENSG00000225200	AB019441.29	PCPG, PRAD, SARC, UCEC	4
722.546	-1.50142	0.291878	1.08e-08	9.99e-08	ENSG00000205544	TMEM256	PRAD, SARC, TGCT, UCEC	4
131.796	-1.20198	0.559534	0.0016422	0.00542132	ENSG00000254126	CD8BP	PRAD, SARC, SKCM, UCEC	4
741.75	-1.88213	0.607174	4.63e-07	0.000630315	ENSG00000150977	RILPL2	ACC, BRCA, UCEC	3
17.2233	-1.57098	0.828127	0.000709145	0.00966864	ENSG00000004848	ARX	BLCA, HNSC, PAAD	3
32.576	-1.73027	0.825833	0.000358224	0.00595769	ENSG00000006611	USH1C	BLCA, LGG, SARC	3
120.593	-1.52434	0.492004	5.22e-05	0.00149026	ENSG00000007312	CD79B	BLCA, LUAD, SARC	3
160.948	-1.64895	0.601881	0.000120074	0.00270433	ENSG00000038295	TLL1	BLCA, HNSC, LGG	3
1891.13	-1.8318	0.705499	0.000121698	0.0027303	ENSG00000047457	CP	BLCA, SARC, TGCT	3
25.5172	-1.57087	0.735375	0.000491857	0.00744566	ENSG00000077327	SPAG6	BLCA, BRCA, SARC	3
37.5277	-1.70149	0.626283	0.000117834	0.0026657	ENSG00000079112	CDH17	BLCA, LUAD, TGCT	3
13.7668	-2.30309	0.52024	2.56e-07	2.64e-05	ENSG00000086967	MYBPC2	BLCA, HNSC, SARC	3
703.959	-1.42376	0.47501	7.37e-05	0.00189942	ENSG00000099864	PALM	BLCA, BRCA, COAD	3
95.245	-1.39938	0.477663	9.08e-05	0.00221178	ENSG00000100739	BDKRB1	BLCA, HNSC, SARC	3
43.5162	-1.82819	0.683014	0.000104077	0.00244289	ENSG00000101076	HNF4A	BLCA, CESC, TGCT	3
20672.2	-1.4785	0.363355	1.99e-06	0.000135432	ENSG00000102265	TIMP1	BLCA, BRCA, SARC	3
18.0821	-1.52472	0.610524	0.000250474	0.00459654	ENSG00000103154	NECAB2	BLCA, HNSC, LIHC	3
27.695	-2.46385	0.657038	1.82e-06	0.000127245	ENSG00000104435	STMN2	BLCA, COAD, TGCT	3
216.88	-1.00398	0.42567	0.000636277	0.0089577	ENSG00000105711	SCN1B	BLCA, HNSC, LGG	3
3005.11	-1.1228	0.485302	0.000625612	0.00884125	ENSG00000106538	RARRES2	BLCA, LIHC, PRAD	3
68.315	-1.63095	0.539333	5.93e-05	0.00163165	ENSG00000107317	PTGDS	BLCA, LGG, LUAD	3
11415.2	-1.51868	0.434421	1.54e-05	0.000617666	ENSG00000110092	CCND1	BLCA, LIHC, SARC	3
3985.37	-1.41417	0.531927	0.000189449	0.00376398	ENSG00000115457	IGFBP2	BLCA, LIHC, SARC	3
4.07101	-1.58401	0.779426	0.000568261	0.00826062	ENSG00000115592	PRKAG3	BLCA, HNSC, SARC	3
1266.22	-1.396	0.350038	2.61e-06	0.000163779	ENSG00000119632	IFI27L2	BLCA, TGCT, UCEC	3
5.79589	-1.86497	1.2314	0.000195369	0.00384047	ENSG00000122585	NPY	BLCA, OV, THCA	3
336.324	-1.84408	0.611672	4.69e-05	0.00137591	ENSG00000124664	SPDEF	BLCA, LUSC, UCEC	3
1902.64	-1.34656	0.384048	1.49e-05	0.000599321	ENSG00000129038	LOXL1	BLCA, BRCA, TGCT	3
77.3156	-1.12468	0.387867	0.000112506	0.00257382	ENSG00000130751	NPAS1	BLCA, BRCA, PRAD	3
8.80757	-2.18231	0.941012	6.6e-05	0.00175111	ENSG00000131050	BPIFA2	BLCA, LUAD, OV	3
276.455	-1.34072	0.453269	8.59e-05	0.00213303	ENSG00000131401	NAPSB	BLCA, LUAD, UCEC	3
4.19264	-1.55992	0.823173	0.000732467	0.00989696	ENSG00000134115	CNTN6	BLCA, LGG, LUSC	3
1743.75	-1.66175	0.51013	3.01e-05	0.000992814	ENSG00000135919	SERPINE2	BLCA, COAD, SARC	3
55.6353	-2.6955	0.649061	2.44e-07	2.53e-05	ENSG00000136573	BLK	BLCA, LIHC, LUAD	3
228.435	-1.28922	0.472136	0.000170806	0.0035032	ENSG00000136999	NOV	BLCA, SARC, TGCT	3
162.992	-1.4312	0.43215	2.83e-05	0.000952143	ENSG00000138135	CH25H	BLCA, BRCA, SARC	3
208.129	-1.78186	0.755848	0.000211156	0.00406806	ENSG00000139304	PTPRQ	BLCA, KIRC, SARC	3
3838.86	-2.17269	0.992718	7.43e-05	0.00190521	ENSG00000140465	CYP1A1	BLCA, LGG, LIHC	3
625.459	-1.18424	0.471702	0.000343029	0.00578282	ENSG00000140961	OSGIN1	BLCA, HNSC, LIHC	3
119.833	-1.3919	0.653965	0.000693112	0.00952677	ENSG00000143839	REN	BLCA, COAD, SARC	3
154.965	-1.18158	0.491227	0.000459005	0.00707819	ENSG00000144837	PLA1A	BLCA, KICH, LUAD	3
7.88075	-1.78596	0.639244	8.67e-05	0.00213856	ENSG00000146151	HMGCLL1	BLCA, LGG, SARC	3
26.0866	-1.58154	0.586734	0.000145336	0.0031161	ENSG00000148948	LRRC4C	BLCA, CESC, SARC	3
2086.94	-1.30404	0.515305	0.000292694	0.00515705	ENSG00000149527	PLCH2	BLCA, LGG, LUAD	3
120.508	-1.45945	0.602562	0.000325248	0.00555711	ENSG00000151892	GFRA1	BLCA, LUAD, OV	3
19.9611	-2.02428	1.10791	0.000136111	0.00297002	ENSG00000152086	TUBA3E	BLCA, BRCA, UCEC	3
29.4398	-1.05083	0.436463	0.000522838	0.00778414	ENSG00000153495	TEX29	BLCA, CESC, HNSC	3
1302.6	-1.01009	0.37553	0.000236757	0.00439231	ENSG00000158292	GPR153	BLCA, HNSC, SARC	3
101.865	-1.2259	0.469003	0.000248311	0.00456717	ENSG00000159784	FAM131B	BLCA, BRCA, SKCM	3
9.20007	-1.74253	0.804701	0.000314956	0.00543153	ENSG00000161270	NPHS1	BLCA, LGG, PAAD	3
12.7807	-2.35299	1.01163	3.45e-05	0.00109307	ENSG00000162009	SSTR5	BLCA, KIRC, PRAD	3
47.9547	-1.74932	0.715624	0.000193325	0.00381672	ENSG00000162706	CADM3	BLCA, BRCA, LUAD	3
462.755	-1.72464	0.55622	4.39e-05	0.00131788	ENSG00000162878	PKDCC	BLCA, TGCT, UCEC	3
7.97342	-1.58194	0.728524	0.00045118	0.00699714	ENSG00000163554	SPTA1	BLCA, LIHC, SARC	3
1095.24	-1.61205	0.73765	0.000413495	0.00658032	ENSG00000166670	MMP10	BLCA, BRCA, HNSC	3
46.2323	-1.33051	0.445246	7.88e-05	0.00199255	ENSG00000166743	ACSM1	BLCA, BRCA, LUAD	3
64.9817	-1.77462	0.69304	0.000146317	0.00312883	ENSG00000166897	ELFN2	BLCA, HNSC, SARC	3
212.762	-1.20006	0.444169	0.000196427	0.00385175	ENSG00000167157	PRRX2	BLCA, SARC, TGCT	3
244.951	-1.68183	0.472709	1.19e-05	0.000510518	ENSG00000168309	FAM107A	BLCA, SKCM, TGCT	3
43.9433	-1.19704	0.440831	0.000189116	0.00376103	ENSG00000168329	CX3CR1	BLCA, BRCA, LUAD	3
149.29	-2.03407	0.539083	4.24e-06	0.000236479	ENSG00000168952	STXBP6	BLCA, KIRC, LGG	3
831.24	-2.21825	0.988773	6.06e-05	0.00165541	ENSG00000170465	KRT6C	BLCA, LUSC, STAD	3
30.5154	-1.95217	0.71982	7.5e-05	0.00191874	ENSG00000170743	SYT9	BLCA, BRCA, LIHC	3
275.994	-1.71686	0.481696	1.15e-05	0.000496697	ENSG00000171385	KCND3	BLCA, BRCA, TGCT	3
788.329	-3.54603	0.717791	1.11e-10	4.91e-08	ENSG00000171747	LGALS4	BLCA, LUAD, TGCT	3
17.0784	-2.15245	0.629027	9.64e-06	0.000434422	ENSG00000171916	LGALS9C	BLCA, BRCA, LUAD	3
479.615	-2.16489	0.65189	1.22e-05	0.000518647	ENSG00000172724	CCL19	BLCA, ESCA, LUAD	3
34.0835	-1.16309	0.521054	0.000740159	0.00996062	ENSG00000173535	TNFRSF10C	BLCA, BRCA, LUAD	3
21.8596	-1.61378	0.606709	0.000152092	0.00321682	ENSG00000177103	DSCAML1	BLCA, KICH, SARC	3
78.9217	-1.63065	0.639416	0.000191176	0.00378899	ENSG00000179542	SLITRK4	BLCA, HNSC, PRAD	3
63.7924	-1.71631	0.500045	1.72e-05	0.000666322	ENSG00000179639	FCER1A	BLCA, BRCA, LUAD	3
8.73039	-1.62109	0.793176	0.000510639	0.00767707	ENSG00000181195	PENK	BLCA, CESC, KIRC	3
65.83	-2.38174	1.36922	3.42e-05	0.00108912	ENSG00000181433	SAGE1	BLCA, HNSC, SKCM	3
58.6244	-1.93063	0.454665	9.06e-07	7.33e-05	ENSG00000181790	ADGRB1	BLCA, LUAD, SARC	3
865.946	-1.25078	0.451481	0.000155894	0.0032683	ENSG00000183160	TMEM119	BLCA, BRCA, SARC	3
29.3076	-2.67013	0.672589	4.86e-07	4.53e-05	ENSG00000183780	SLC35F3	BLCA, HNSC, LGG	3
64.3653	-1.59437	0.502099	4e-05	0.00122291	ENSG00000184515	BEX5	BLCA, KICH, UCEC	3
172.283	-2.01261	0.848311	0.000111331	0.00255413	ENSG00000185247	MAGEA11	BLCA, CESC, HNSC	3
30.3451	-1.87331	0.573322	2.34e-05	0.000835163	ENSG00000185942	NKAIN3	BLCA, SARC, THCA	3
12.3648	-3.91396	1.34319	6.71e-08	9.54e-06	ENSG00000186439	TRDN	BLCA, HNSC, PRAD	3
488.919	-1.82008	0.433491	1.18e-06	9.16e-05	ENSG00000186806	VSIG10L	BLCA, LUSC, SARC	3
34.3939	-1.73267	0.908964	0.000430348	0.00676403	ENSG00000187288	CIDEC	BLCA, BRCA, LUAD	3
15492.1	-1.23667	0.518372	0.000457656	0.00707154	ENSG00000196154	S100A4	BLCA, TGCT, UCEC	3
2917.12	-2.97349	0.734853	1.08e-07	1.35e-05	ENSG00000196188	CTSE	BLCA, LUAD, TGCT	3
4998.53	-2.21732	0.604688	4.25e-06	0.00023694	ENSG00000196611	MMP1	BLCA, HNSC, SARC	3
23.893	-1.71864	0.444525	4.2e-06	0.000234899	ENSG00000197520	FAM177B	BLCA, BRCA, LUAD	3
15.1081	-2.34607	0.818866	1.92e-05	0.000720095	ENSG00000204610	TRIM15	BLCA, HNSC, TGCT	3
86.1677	-1.8061	0.938478	0.000329949	0.00562798	ENSG00000204983	PRSS1	BLCA, LUAD, PAAD	3
10.0825	-1.65845	1.06479	0.000549689	0.00806277	ENSG00000205293	LINC01602	BLCA, LGG, LUSC	3
10.9761	-1.88595	1.12464	0.000221607	0.00419957	ENSG00000214617	SLC6A10P	BLCA, CESC, HNSC	3
44.7813	-1.50928	1.19949	0.000588361	0.00844406	ENSG00000226057	PHF2P2	BLCA, HNSC, SARC	3
51.4297	-1.05132	0.36465	0.000124167	0.00277192	ENSG00000227077	AC107983.4	BLCA, PRAD, UCEC	3
15.2365	-2.51654	1.04086	1.73e-05	0.000670034	ENSG00000227128	LBX1-AS1	BLCA, HNSC, SARC	3
510.271	-1.67703	0.460623	9.16e-06	0.00042046	ENSG00000227507	LTB	BLCA, LUAD, UCEC	3
16.5305	-1.23128	0.546654	0.000648137	0.00908375	ENSG00000228078	HLA-U	BLCA, LUAD, UCEC	3
18.791	-1.66457	1.07714	0.000525797	0.00781439	ENSG00000228496	AC106875.1	BLCA, HNSC, UCEC	3
12.0019	-2.37519	0.955273	2.8e-05	0.000945886	ENSG00000228695	CES1P1	BLCA, CESC, HNSC	3
22.7526	-3.49371	2.01013	2.79e-06	0.000172076	ENSG00000231683	RP1-27K12.2	BLCA, COAD, HNSC	3
15.6385	-1.34891	0.543619	0.000318953	0.00548416	ENSG00000232527	RP11-14N7.2	BLCA, HNSC, TGCT	3
77.2468	-1.37097	0.527623	0.000230559	0.00432657	ENSG00000234380	LINC01426	BLCA, SARC, TGCT	3
54.6794	-1.02275	0.320761	4.56e-05	0.00135625	ENSG00000237214	RP11-12M9.3	BLCA, SARC, UCEC	3
66.9343	-1.45184	0.588177	0.000294118	0.00517765	ENSG00000237575	PYY2	BLCA, SARC, UCEC	3
262.672	-1.49542	0.447596	2.55e-05	0.000882331	ENSG00000238164	RP3-395M20.8	BLCA, BRCA, LUAD	3
227.267	-1.71809	0.738089	0.000256193	0.00467405	ENSG00000244575	IGKV1-27	BLCA, ESCA, MESO	3
1.85415	-1.93479	0.824369	0.000144942	0.00311094	ENSG00000249201	CTD-3080P12.3	BLCA, COAD, KIRC	3
20.0594	-2.00188	0.924315	0.000142079	0.00306404	ENSG00000253998	IGKV2-29	BLCA, CESC, LUAD	3
25.5106	-2.16491	0.766168	3.56e-05	0.00111639	ENSG00000255774	AP000439.3	BLCA, BRCA, TGCT	3
41.0346	-1.33571	0.548334	0.000362973	0.00600721	ENSG00000267279	RP11-879F14.2	BLCA, HNSC, LUSC	3
10.6008	-1.92767	0.912109	0.000191361	0.00378899	ENSG00000272163	GS1-72M22.1	BLCA, LGG, PAAD	3
122.739	-5.38507	1.28909	6.12e-11	2.96e-08	ENSG00000277586	NEFL	BLCA, LGG, PRAD	3
34.6447	-2.04397	0.392559	2.33e-08	4.03e-07	ENSG00000004846	ABCB5	BRCA, COAD, KIRP	3
725.228	-1.49841	0.413263	2.3e-05	0.00017453	ENSG00000006071	ABCC8	BRCA, LGG, THCA	3
33.9719	-2.0563	0.444136	3.61e-07	4.55e-06	ENSG00000006128	TAC1	BRCA, COAD, SARC	3
991.139	-1.47489	0.35201	2.5e-06	2.49e-05	ENSG00000006747	SCIN	BRCA, KICH, SARC	3
1110.08	-1.3699	0.324432	2e-06	2.05e-05	ENSG00000007516	BAIAP3	BRCA, KICH, PAAD	3
23.0747	-2.04666	0.478532	1.63e-06	1.71e-05	ENSG00000016602	CLCA4	BRCA, LUSC, PRAD	3
303.388	-1.60081	0.391466	4.04e-06	3.77e-05	ENSG00000019102	VSIG2	BRCA, KIRC, LUAD	3
5.4379	-1.69863	0.69597	0.000731438	0.00351319	ENSG00000021852	C8B	BRCA, LUAD, LUSC	3
19.5856	-3.34952	0.57376	3.05e-11	1.15e-09	ENSG00000034971	MYOC	BRCA, ESCA, LUSC	3
127.398	-1.43902	0.450067	0.000101684	0.000641905	ENSG00000039537	C6	BRCA, ESCA, LUAD	3
503.553	-1.24673	0.40436	0.000153671	0.000917448	ENSG00000057593	F7	BRCA, KICH, TGCT	3
639.116	-1.14081	0.330131	4.1e-05	0.000290882	ENSG00000067798	NAV3	BRCA, HNSC, SARC	3
37.8272	-1.20553	0.313316	8.69e-06	7.39e-05	ENSG00000069764	PLA2G10	BRCA, LUAD, THCA	3
7508.68	-1.69288	0.273368	1.01e-10	3.33e-09	ENSG00000074527	NTN4	BRCA, LUAD, SARC	3
4776.15	-1.02265	0.352843	0.000333892	0.00178677	ENSG00000075461	CACNG4	BRCA, COAD, TGCT	3
862.118	-1.34522	0.191827	2.52e-13	1.68e-11	ENSG00000079337	RAPGEF3	BRCA, KICH, LUAD	3
43.7785	-1.15142	0.492318	0.00168775	0.00720297	ENSG00000079393	DUSP13	BRCA, HNSC, LUSC	3
8378.78	-2.41846	0.420592	6.53e-10	1.74e-08	ENSG00000082175	PGR	BRCA, COAD, KICH	3
7709.38	-1.0285	0.232759	7.08e-07	8.24e-06	ENSG00000085831	TTC39A	BRCA, KICH, SARC	3
723.764	-1.93471	0.382742	5.48e-08	8.58e-07	ENSG00000087494	PTHLH	BRCA, HNSC, SARC	3
127.444	-1.04319	0.247073	1.74e-06	1.82e-05	ENSG00000089847	ANKRD24	BRCA, LGG, LUAD	3
1564.53	-1.83215	0.293923	8.02e-11	2.7e-09	ENSG00000090539	CHRD	BRCA, LUAD, UCEC	3
263.623	-2.07887	0.362459	1.29e-09	3.16e-08	ENSG00000099769	IGFALS	BRCA, LUAD, UCEC	3
2577.2	-1.47047	0.297972	8.37e-08	1.26e-06	ENSG00000099812	MISP	BRCA, LUSC, TGCT	3
110.477	-1.43252	0.213477	2.51e-12	1.25e-10	ENSG00000099840	IZUMO4	BRCA, LUAD, UCEC	3
78.8067	-2.01036	0.411018	1.14e-07	1.65e-06	ENSG00000100427	MLC1	BRCA, LUAD, SARC	3
9603.45	-2.23413	0.526669	1.45e-06	1.55e-05	ENSG00000100867	DHRS2	BRCA, KIRC, SARC	3
170.916	-2.1051	0.289662	5.66e-14	4.61e-12	ENSG00000101222	SPEF1	BRCA, LUAD, UCEC	3
5.95048	-1.00514	0.342619	0.000302494	0.0016395	ENSG00000101405	OXT	BRCA, KIRP, SARC	3
79.8351	-1.46984	0.263833	2.98e-09	6.64e-08	ENSG00000102010	BMX	BRCA, LUAD, UCEC	3
50.2679	-1.80355	0.405738	9.48e-07	1.06e-05	ENSG00000102683	SGCG	BRCA, HNSC, SARC	3
71.8591	-1.51129	0.414979	2.17e-05	0.000165937	ENSG00000105695	MAG	BRCA, KIRC, SKCM	3
981.994	-1.71722	0.455995	1.39e-05	0.000111636	ENSG00000105825	TFPI2	BRCA, HNSC, TGCT	3
35763.2	-1.19919	0.400125	0.000209139	0.00119536	ENSG00000106541	AGR2	BRCA, LUAD, TGCT	3
41.4537	-2.6598	0.519107	1.1e-08	2.09e-07	ENSG00000106631	MYL7	BRCA, OV, TGCT	3
34476.4	-1.41378	0.267066	1.23e-08	2.3e-07	ENSG00000107485	GATA3	BRCA, KIRP, SKCM	3
40576.8	-1.04564	0.167644	2.8e-11	1.07e-09	ENSG00000108107	RPL28	BRCA, SARC, UCEC	3
105.37	-1.31765	0.339452	7.96e-06	6.83e-05	ENSG00000108786	HSD17B1	BRCA, HNSC, UCEC	3
51.3422	-1.76559	0.368386	2.02e-07	2.73e-06	ENSG00000109072	VTN	BRCA, CESC, TGCT	3
2948.35	-2.10692	0.400394	1.63e-08	2.94e-07	ENSG00000109321	AREG	BRCA, HNSC, TGCT	3
70897.3	-3.03783	0.572693	1.53e-09	3.69e-08	ENSG00000110484	SCGB2A2	BRCA, HNSC, UCEC	3
123.791	-2.0615	0.445289	3.6e-07	4.53e-06	ENSG00000111249	CUX2	BRCA, LGG, OV	3
154418	-1.06856	0.190753	1.37e-09	3.35e-08	ENSG00000113140	SPARC	BRCA, HNSC, SARC	3
2181.6	-2.14335	0.312471	9.73e-13	5.42e-11	ENSG00000113296	THBS4	BRCA, COAD, SARC	3
460.123	-1.40018	0.302754	3.39e-07	4.3e-06	ENSG00000114654	EFCC1	BRCA, LUAD, SARC	3
3318.32	-1.60827	0.189256	4.08e-18	9.5e-16	ENSG00000114737	CISH	BRCA, KICH, LUAD	3
15313.8	-1.06218	0.16604	9.93e-12	4.26e-10	ENSG00000115268	RPS15	BRCA, SARC, UCEC	3
79.8219	-1.40918	0.350603	4.83e-06	4.43e-05	ENSG00000120068	HOXB8	BRCA, KIRC, UCEC	3
1499.63	-1.64316	0.282442	9.15e-10	2.34e-08	ENSG00000120262	CCDC170	BRCA, LUAD, SARC	3
375.725	-1.20061	0.223291	5.49e-09	1.14e-07	ENSG00000122035	RASL11A	BRCA, LUAD, UCEC	3
1837.35	-2.12116	0.288405	2.9e-14	2.56e-12	ENSG00000122679	RAMP3	BRCA, LUAD, UCEC	3
33.7928	-2.82133	0.500953	4.69e-10	1.29e-08	ENSG00000122711	SPINK4	BRCA, LUAD, UCEC	3
127.363	-1.30469	0.33448	7.32e-06	6.35e-05	ENSG00000122735	DNAI1	BRCA, LUAD, PAAD	3
30.7428	-2.76351	0.808181	7.74e-06	6.67e-05	ENSG00000124237	C20orf85	BRCA, LUAD, UCEC	3
879.63	-2.05438	0.313225	8.4e-12	3.65e-10	ENSG00000124249	KCNK15	BRCA, SARC, SKCM	3
702.95	-1.05461	0.45286	0.00193138	0.00808048	ENSG00000124302	CHST8	BRCA, LIHC, UCEC	3
382.334	-2.27812	0.453661	4.22e-08	6.82e-07	ENSG00000124479	NDP	BRCA, LUAD, UCEC	3
1966.27	-1.27575	0.18163	1.94e-13	1.33e-11	ENSG00000125652	ALKBH7	BRCA, LIHC, UCEC	3
1525.83	-2.1035	0.37126	1.85e-09	4.36e-08	ENSG00000126562	WNK4	BRCA, OV, UVM	3
772.823	-1.89619	0.280205	2.43e-12	1.22e-10	ENSG00000127083	OMD	BRCA, COAD, SARC	3
47.6563	-1.64022	0.360604	5.92e-07	7.05e-06	ENSG00000127743	IL17B	BRCA, PRAD, UCEC	3
9348.47	-1.38236	0.226893	1.2e-10	3.84e-09	ENSG00000128016	ZFP36	BRCA, KIRC, LUAD	3
155.352	-1.36808	0.269649	3.6e-08	5.94e-07	ENSG00000128918	ALDH1A2	BRCA, KIRC, SARC	3
17951.9	-1.00593	0.307455	9.06e-05	0.000581148	ENSG00000129514	FOXA1	BRCA, KIRC, TGCT	3
273.061	-1.59364	0.298105	1.19e-08	2.23e-07	ENSG00000129596	CDO1	BRCA, SARC, UVM	3
1918.32	-1.1745	0.260431	4.59e-07	5.62e-06	ENSG00000130005	GAMT	BRCA, PRAD, TGCT	3
275.787	-1.03443	0.205094	3.08e-08	5.16e-07	ENSG00000130748	TMEM160	BRCA, PRAD, UCEC	3
71.2401	-1.27047	0.447003	0.000337446	0.00180275	ENSG00000131096	PYY	BRCA, KIRC, UCEC	3
1143.54	-1.00778	0.232247	1.05e-06	1.16e-05	ENSG00000131435	PDLIM4	BRCA, PRAD, TGCT	3
178.829	-2.12214	0.347595	1.37e-10	4.3e-09	ENSG00000136546	SCN7A	BRCA, COAD, ESCA	3
793.376	-1.38822	0.326301	1.77e-06	1.84e-05	ENSG00000137033	IL33	BRCA, ESCA, KICH	3
45.2104	-1.48294	0.421356	3.36e-05	0.000243838	ENSG00000137976	DNASE2B	BRCA, HNSC, LUAD	3
358.48	-1.3464	0.255029	1.18e-08	2.23e-07	ENSG00000141294	LRRC46	BRCA, LUAD, UCEC	3
1618.96	-1.3927	0.173256	1.21e-16	1.96e-14	ENSG00000141295	SCRN2	BRCA, PRAD, TGCT	3
513.109	-1.76691	0.314556	3.01e-09	6.71e-08	ENSG00000141338	ABCA8	BRCA, ESCA, SARC	3
835.674	-4.60478	0.609108	4.26e-18	9.8e-16	ENSG00000141668	CBLN2	BRCA, PRAD, UCEC	3
855.072	-1.00173	0.229852	9.65e-07	1.08e-05	ENSG00000141854	MISP3	BRCA, KIRC, UCEC	3
714.228	-1.75435	0.272119	2.09e-11	8.2e-10	ENSG00000143196	DPT	BRCA, COAD, SARC	3
10183.3	-1.6378	0.244541	3.79e-12	1.81e-10	ENSG00000143248	RGS5	BRCA, KICH, SKCM	3
2.14912	-2.12318	0.50288	1.85e-06	1.91e-05	ENSG00000143595	AQP10	BRCA, HNSC, LUAD	3
69.1069	-1.70293	0.327502	2.73e-08	4.65e-07	ENSG00000145491	ROPN1L	BRCA, LUAD, UCEC	3
630.672	-1.04742	0.347728	0.000219753	0.00124667	ENSG00000145536	ADAMTS16	BRCA, SARC, SKCM	3
268.032	-2.29388	0.42777	7.18e-09	1.44e-07	ENSG00000145832	SLC25A48	BRCA, LGG, UCEC	3
9.06373	-1.18907	0.539609	0.00236702	0.00962229	ENSG00000146678	IGFBP1	BRCA, KIRC, UCEC	3
14.9674	-1.00008	0.310196	0.000108818	0.000680993	ENSG00000147206	NXF3	BRCA, LUAD, LUSC	3
55.6183	-1.97836	0.341068	9.85e-10	2.5e-08	ENSG00000151655	ITIH2	BRCA, LUAD, TGCT	3
1621.55	-1.06844	0.204364	1.13e-08	2.14e-07	ENSG00000152082	MZT2B	BRCA, TGCT, UCEC	3
17526.3	-1.78361	0.297834	3.57e-10	1.02e-08	ENSG00000152661	GJA1	BRCA, HNSC, TGCT	3
18.2991	-1.25221	0.496296	0.00090598	0.00422153	ENSG00000152785	BMP3	BRCA, SARC, TGCT	3
918.649	-1.32547	0.359419	1.72e-05	0.000135082	ENSG00000154027	AK5	BRCA, HNSC, LGG	3
141.451	-1.18165	0.300887	6.21e-06	5.51e-05	ENSG00000154263	ABCA10	BRCA, SARC, SKCM	3
85.2825	-4.81002	0.749921	6.28e-15	6.64e-13	ENSG00000156096	UGT2B4	BRCA, LUAD, LUSC	3
78.3512	-1.6181	0.225027	1.21e-13	8.95e-12	ENSG00000156427	FGF18	BRCA, KIRC, SARC	3
271.809	-1.8377	0.371478	9.66e-08	1.43e-06	ENSG00000157150	TIMP4	BRCA, PRAD, SARC	3
451.648	-2.06298	0.339673	1.79e-10	5.49e-09	ENSG00000157502	MUM1L1	BRCA, COAD, SKCM	3
9915.6	-1.02331	0.162411	1.87e-11	7.47e-10	ENSG00000157514	TSC22D3	BRCA, LUAD, SARC	3
5746.92	-2.97455	0.459434	1.77e-12	9.25e-11	ENSG00000159212	CLIC6	BRCA, LUAD, TGCT	3
1015.68	-1.27979	0.26201	8.23e-08	1.24e-06	ENSG00000160161	CILP2	BRCA, SARC, SKCM	3
544.685	-1.38995	0.221186	3.69e-11	1.36e-09	ENSG00000160345	C9orf116	BRCA, LUAD, UCEC	3
4270.44	-1.14152	0.195652	3.63e-10	1.03e-08	ENSG00000160888	IER2	BRCA, KIRC, PRAD	3
5287.38	-1.08356	0.280327	8.1e-06	6.93e-05	ENSG00000161395	PGAP3	BRCA, LUAD, TGCT	3
90.4434	-1.22486	0.259128	1.68e-07	2.33e-06	ENSG00000161681	SHANK1	BRCA, HNSC, SARC	3
475.381	-1.27826	0.30108	1.66e-06	1.75e-05	ENSG00000162004	CCDC78	BRCA, LUAD, UCEC	3
62.7132	-1.48485	0.231635	2.01e-11	7.91e-10	ENSG00000162267	ITIH3	BRCA, KICH, LUAD	3
66.4813	-1.81577	0.243385	1.79e-14	1.68e-12	ENSG00000162383	SLC1A7	BRCA, LUAD, SARC	3
1245.81	-1.5261	0.268838	1.79e-09	4.25e-08	ENSG00000162543	UBXN10	BRCA, LIHC, LUAD	3
15.3131	-1.45084	0.350628	3.05e-06	2.96e-05	ENSG00000162840	MT2P1	BRCA, HNSC, LIHC	3
758.242	-1.73246	0.250463	9e-13	5.08e-11	ENSG00000163364	LINC01116	BRCA, HNSC, SARC	3
1088.76	-2.36139	0.305937	1.15e-15	1.49e-13	ENSG00000163751	CPA3	BRCA, LUAD, TGCT	3
64.5266	-1.42918	0.24304	4.71e-10	1.3e-08	ENSG00000163794	UCN	BRCA, PRAD, UCEC	3
14321.2	-2.51239	0.4896	1.51e-08	2.74e-07	ENSG00000164128	NPY1R	BRCA, COAD, KICH	3
1763.72	-1.21336	0.283247	1.34e-06	1.44e-05	ENSG00000164220	F2RL2	BRCA, SARC, TGCT	3
445.894	-1.50804	0.658322	0.0013383	0.00589385	ENSG00000164287	CDC20B	BRCA, KIRC, LUAD	3
120.514	-1.11011	0.319662	3.89e-05	0.00027718	ENSG00000164591	MYOZ3	BRCA, HNSC, TGCT	3
301592	-1.19473	0.235724	2.88e-08	4.86e-07	ENSG00000164692	COL1A2	BRCA, HNSC, TGCT	3
209	-1.55039	0.198452	1.03e-15	1.35e-13	ENSG00000164736	SOX17	BRCA, SARC, UCEC	3
191.343	-1.41279	0.426861	6.97e-05	0.000461846	ENSG00000165188	RNF183	BRCA, LUSC, UCEC	3
475.847	-1.57317	0.275328	1.54e-09	3.73e-08	ENSG00000165810	BTNL9	BRCA, KICH, LUAD	3
53.724	-1.78383	0.431982	3.47e-06	3.31e-05	ENSG00000165953	SERPINA12	BRCA, HNSC, LIHC	3
123.53	-1.99475	0.380766	2.07e-08	3.63e-07	ENSG00000165966	PDZRN4	BRCA, KICH, TGCT	3
363.044	-2.26329	0.766121	8.38e-05	0.00054263	ENSG00000166006	KCNC2	BRCA, LGG, PRAD	3
196.48	-1.24669	0.221258	1.38e-09	3.36e-08	ENSG00000166246	C16orf71	BRCA, LUAD, UCEC	3
140.956	-2.40533	0.325384	1.26e-14	1.23e-12	ENSG00000166592	RRAD	BRCA, LUAD, SKCM	3
2235.8	-2.37442	0.397233	1.88e-10	5.74e-09	ENSG00000166819	PLIN1	BRCA, PAAD, THCA	3
114.377	-3.53462	0.54229	2.51e-13	1.67e-11	ENSG00000166959	MS4A8	BRCA, TGCT, UCEC	3
238.393	-1.47427	0.498379	0.000216552	0.00123095	ENSG00000166961	MS4A15	BRCA, SKCM, UCEC	3
116.401	-1.32831	0.216533	8.2e-11	2.76e-09	ENSG00000167178	ISLR2	BRCA, COAD, LGG	3
24.3591	-2.65871	0.444393	9.32e-11	3.08e-09	ENSG00000167751	KLK2	BRCA, CESC, SKCM	3
31.9242	-1.38276	0.527145	0.000618139	0.00304058	ENSG00000167858	TEKT1	BRCA, LUAD, UCEC	3
101.52	-1.47794	0.205623	9.92e-14	7.51e-12	ENSG00000167874	TMEM88	BRCA, KIRC, UCEC	3
1085.1	-2.07105	0.273816	6.49e-15	6.83e-13	ENSG00000168477	TNXB	BRCA, LUAD, SARC	3
2502.86	-1.86478	0.520687	2.44e-05	0.000183805	ENSG00000169347	GP2	BRCA, LUAD, UCEC	3
60.2298	-1.69586	0.281208	2.71e-10	8.02e-09	ENSG00000169507	SLC38A11	BRCA, KICH, LUSC	3
62.7299	-1.63625	0.433053	1.34e-05	0.000108085	ENSG00000170054	SERPINA9	BRCA, LIHC, LUAD	3
1383.58	-4.92821	0.755784	2.06e-15	2.51e-13	ENSG00000170099	SERPINA6	BRCA, COAD, UCEC	3
1530.23	-1.08689	0.274683	5.49e-06	4.94e-05	ENSG00000170271	FAXDC2	BRCA, KICH, LUSC	3
15332.3	-2.05534	0.283976	7.55e-14	5.9e-12	ENSG00000170345	FOS	BRCA, KIRC, LUAD	3
250.074	-7.15002	0.801233	2.69e-23	2.47e-20	ENSG00000170367	CST5	BRCA, KIRP, LUAD	3
18.4739	-1.16693	0.367341	0.000113635	0.000705955	ENSG00000170509	HSD17B13	BRCA, LUAD, PRAD	3
2878.59	-1.0987	0.318302	4.24e-05	0.000299354	ENSG00000170561	IRX2	BRCA, PAAD, SARC	3
6395.14	-1.6628	0.238543	5.98e-13	3.57e-11	ENSG00000170801	HTRA3	BRCA, SARC, TGCT	3
430.818	-5.18893	0.63891	5.32e-21	2.64e-18	ENSG00000170893	TRH	BRCA, SARC, UCEC	3
1430.47	-1.01872	0.194699	1.13e-08	2.13e-07	ENSG00000170962	PDGFD	BRCA, KICH, SARC	3
7532.31	-1.36607	0.198573	6.75e-13	3.97e-11	ENSG00000171223	JUNB	BRCA, KIRC, PRAD	3
38.313	-1.39643	0.262321	1.02e-08	1.95e-07	ENSG00000171433	GLOD5	BRCA, KICH, LUAD	3
229.035	-1.20093	0.31272	8.95e-06	7.57e-05	ENSG00000171864	PRND	BRCA, SARC, TGCT	3
761.145	-1.99721	0.302336	6.58e-12	2.94e-10	ENSG00000172236	TPSAB1	BRCA, LUAD, TGCT	3
338.449	-1.52548	0.424675	2.61e-05	0.000194987	ENSG00000172927	MYEOV	BRCA, SARC, TGCT	3
277.147	-1.26743	0.193926	5.44e-12	2.48e-10	ENSG00000173013	CCDC96	BRCA, LUAD, UCEC	3
1421.83	-1.01632	0.362195	0.000458445	0.00234538	ENSG00000173267	SNCG	BRCA, LGG, SKCM	3
210.234	-1.38603	0.478481	0.000271213	0.0014945	ENSG00000174498	IGDCC3	BRCA, SARC, THCA	3
1294.38	-1.02311	0.33435	0.000190838	0.0011038	ENSG00000175264	CHST1	BRCA, LGG, UCEC	3
1051.65	-2.05964	0.293562	3.68e-13	2.33e-11	ENSG00000175287	PHYHD1	BRCA, KICH, LUAD	3
599.615	-1.85943	0.517257	2.34e-05	0.000177529	ENSG00000175426	PCSK1	BRCA, COAD, LIHC	3
338.941	-1.5402	0.357593	1.59e-06	1.69e-05	ENSG00000175985	PLEKHD1	BRCA, KICH, KIRC	3
181.285	-2.44141	0.475758	1.77e-08	3.16e-07	ENSG00000176194	CIDEA	BRCA, LGG, OV	3
222.712	-1.1385	0.257874	7.05e-07	8.21e-06	ENSG00000176402	GJC3	BRCA, LIHC, PRAD	3
4498.19	-1.67322	0.308029	7.98e-09	1.58e-07	ENSG00000176907	C8orf4	BRCA, KICH, LUAD	3
219.536	-2.73466	0.455936	6.96e-11	2.38e-09	ENSG00000178965	ERICH3	BRCA, LUAD, PAAD	3
1729.99	-1.48488	0.219094	1.78e-12	9.26e-11	ENSG00000179954	SSC5D	BRCA, COAD, HNSC	3
2909.03	-1.16437	0.420768	0.00045439	0.00232776	ENSG00000180730	SHISA2	BRCA, SARC, TGCT	3
5.83977	-1.20084	0.400536	0.000208255	0.0011909	ENSG00000181778	TMEM252	BRCA, COAD, LIHC	3
822.934	-1.26874	0.186148	8.19e-13	4.7e-11	ENSG00000182636	NDN	BRCA, HNSC, SARC	3
106.252	-1.4307	0.20282	2.32e-13	1.56e-11	ENSG00000182916	TCEAL7	BRCA, HNSC, TGCT	3
1536.2	-1.08669	0.155026	1.49e-13	1.07e-11	ENSG00000183617	MRPL54	BRCA, PRAD, UCEC	3
12403.9	-1.1356	0.287438	5.59e-06	5.02e-05	ENSG00000183779	ZNF703	BRCA, TGCT, UCEC	3
8.92083	-1.15167	0.268443	1.26e-06	1.37e-05	ENSG00000184344	GDF3	BRCA, KIRC, UCEC	3
719.367	-2.59905	0.4519	4.25e-10	1.19e-08	ENSG00000185008	ROBO2	BRCA, COAD, TGCT	3
125.366	-2.28562	0.371354	7.64e-11	2.59e-09	ENSG00000186204	CYP4F12	BRCA, LUAD, TGCT	3
208.993	-1.12248	0.190719	2.62e-10	7.77e-09	ENSG00000186310	NAP1L3	BRCA, COAD, LGG	3
3503.48	-1.35551	0.396191	4.68e-05	0.000327172	ENSG00000186377	CYP4X1	BRCA, KICH, LGG	3
33.6431	-1.19097	0.507649	0.00159085	0.00684674	ENSG00000188624	IGFL3	BRCA, CESC, HNSC	3
31.0723	-2.22752	0.451446	7.03e-08	1.08e-06	ENSG00000188817	SNTN	BRCA, LUAD, LUSC	3
17.5438	-1.96726	0.515636	1e-05	8.37e-05	ENSG00000196415	PRTN3	BRCA, LUAD, SARC	3
4.31676	-1.46897	0.392064	1.45e-05	0.00011616	ENSG00000196431	CRYBA4	BRCA, SARC, UCEC	3
20.8736	-2.19984	0.362976	1.59e-10	4.92e-09	ENSG00000196468	FGF16	BRCA, HNSC, SARC	3
2.00514	-1.85725	0.741726	0.000498063	0.00252319	ENSG00000197177	ADGRA1	BRCA, HNSC, LGG	3
1107.22	-1.6534	0.332697	8.39e-08	1.26e-06	ENSG00000197253	TPSB2	BRCA, LUAD, PCPG	3
58.8564	-1.31291	0.287283	3.94e-07	4.92e-06	ENSG00000197301	RP11-366L20.2	BRCA, SARC, TGCT	3
442.891	-2.07339	0.353701	6.24e-10	1.67e-08	ENSG00000197565	COL4A6	BRCA, HNSC, LIHC	3
264.807	-1.39328	0.2475	1.88e-09	4.41e-08	ENSG00000197748	CFAP43	BRCA, LUAD, SARC	3
1.86845	-1.84248	0.757677	0.000598576	0.00295684	ENSG00000197891	SLC22A12	BRCA, KIRP, LIHC	3
561.255	-4.94969	0.755367	1.55e-15	1.95e-13	ENSG00000198788	MUC2	BRCA, KIRP, LUAD	3
565.708	-1.53802	0.412382	1.58e-05	0.000125367	ENSG00000198944	SOWAHA	BRCA, KICH, LGG	3
24.3597	-1.15682	0.424616	0.00052384	0.0026367	ENSG00000204065	TCEAL5	BRCA, PAAD, TGCT	3
129.344	-1.53293	0.450541	5.06e-05	0.000350694	ENSG00000204335	SP5	BRCA, TGCT, UCEC	3
268.39	-3.22289	0.496985	7.98e-13	4.6e-11	ENSG00000204740	MALRD1	BRCA, HNSC, LUAD	3
96.1225	-1.84339	0.283798	1.51e-11	6.22e-10	ENSG00000206113	CFAP99	BRCA, LUAD, UCEC	3
13.3595	-1.14922	0.360398	0.00010962	0.000685628	ENSG00000207146	Y_RNA	BRCA, LUAD, THCA	3
159.333	-1.75761	0.245704	1.71e-13	1.2e-11	ENSG00000213145	CRIP1	BRCA, LUAD, UCEC	3
170.643	-1.82134	0.470891	9.23e-06	7.78e-05	ENSG00000213225	NOC2LP1	BRCA, LGG, SARC	3
147.259	-1.6529	0.218536	7.93e-15	8.21e-13	ENSG00000213316	LTC4S	BRCA, LUAD, SKCM	3
25.1707	-2.07203	0.389121	1.23e-08	2.3e-07	ENSG00000213424	KRT222	BRCA, LGG, SARC	3
115.509	-5.66171	0.54435	5.83e-31	1.75e-27	ENSG00000214100	AC079776.2	BRCA, PRAD, SARC	3
383.738	-1.03028	0.3382	0.000198596	0.00114138	ENSG00000214313	AZGP1P1	BRCA, HNSC, LUSC	3
571.934	-2.86708	0.35017	7.33e-18	1.62e-15	ENSG00000214456	PLIN5	BRCA, KICH, SARC	3
3291.59	-1.09621	0.174289	2.03e-11	8.02e-10	ENSG00000215845	TSTD1	BRCA, KICH, UCEC	3
20.2958	-1.23166	0.272398	4.54e-07	5.58e-06	ENSG00000220793	RPL21P119	BRCA, KIRC, UCEC	3
155.045	-1.55846	0.284355	5.54e-09	1.14e-07	ENSG00000220842	RP11-572P18.1	BRCA, KIRC, UCEC	3
52.2868	-1.18258	0.270012	8.47e-07	9.66e-06	ENSG00000224420	ADM5	BRCA, KIRC, SARC	3
137.257	-2.23116	0.291465	2.46e-15	2.92e-13	ENSG00000224577	LINC01117	BRCA, HNSC, SARC	3
381.924	-1.08613	0.380571	0.000363131	0.00191932	ENSG00000225362	CT62	BRCA, HNSC, KIRC	3
287.317	-3.67096	0.38191	1.95e-24	2.32e-21	ENSG00000225449	RAB6C-AS1	BRCA, KIRC, LGG	3
57.8707	-1.25108	0.277625	4.97e-07	6.04e-06	ENSG00000227953	LINC01341	BRCA, TGCT, UCEC	3
463.309	-1.49387	0.42348	3.27e-05	0.000237952	ENSG00000228221	LINC00578	BRCA, HNSC, TGCT	3
22.494	-1.09422	0.381858	0.000346978	0.00184746	ENSG00000229108	MEOX2-AS1	BRCA, KIRC, SARC	3
86.4751	-1.60686	0.455308	3.25e-05	0.000237008	ENSG00000231574	KCCAT211	BRCA, CESC, HNSC	3
134.531	-2.65549	0.322335	8.58e-18	1.84e-15	ENSG00000231852	CYP21A2	BRCA, PCPG, UCEC	3
252.512	-1.19342	0.221175	4.9e-09	1.03e-07	ENSG00000233762	AC007969.5	BRCA, SARC, UCEC	3
644.57	-1.80371	0.450664	5.64e-06	5.06e-05	ENSG00000235584	AC008268.1	BRCA, LUAD, THCA	3
8.72198	-1.88418	0.450566	2.71e-06	2.67e-05	ENSG00000237949	LINC00844	BRCA, LIHC, PRAD	3
130.729	-1.26939	0.54114	0.00148095	0.00643783	ENSG00000238117	AP004372.1	BRCA, HNSC, LUAD	3
31.2908	-1.96317	0.278775	3.43e-13	2.19e-11	ENSG00000244219	GS1-259H13.2	BRCA, LIHC, SARC	3
541.936	-1.01028	0.350273	0.000355517	0.00188501	ENSG00000245750	DRAIC	BRCA, LGG, LUAD	3
282.428	-1.15775	0.170007	6.69e-13	3.94e-11	ENSG00000248487	ABHD14A	BRCA, LUAD, UCEC	3
123.447	-1.39415	0.239653	6.37e-10	1.7e-08	ENSG00000248712	CCDC153	BRCA, LUAD, UCEC	3
8.23332	-1.51028	0.41965	2.54e-05	0.000190496	ENSG00000249780	RP11-352E6.2	BRCA, KIRC, UCEC	3
4.6934	-1.71005	0.632021	0.000373008	0.00196552	ENSG00000249942	AC142293.3	BRCA, COAD, HNSC	3
61.7442	-2.53479	0.370538	4.93e-13	3.01e-11	ENSG00000250378	RP11-119J18.1	BRCA, COAD, HNSC	3
23.4473	-1.53962	0.455381	5.44e-05	0.000373056	ENSG00000250942	ENPP7P11	BRCA, LUAD, THCA	3
18.2099	-1.39095	0.37735	1.78e-05	0.000138939	ENSG00000254211	LINC01485	BRCA, COAD, LIHC	3
17.7776	-1.80589	0.462013	8e-06	6.86e-05	ENSG00000255007	CTD-2589M5.4	BRCA, LUAD, UCEC	3
306.326	-1.21387	0.226448	6.13e-09	1.25e-07	ENSG00000255198	SNHG9	BRCA, SARC, THCA	3
19.5962	-1.64471	0.279355	6.1e-10	1.64e-08	ENSG00000255587	RAB44	BRCA, HNSC, LUAD	3
643.448	-1.2736	0.179729	1.24e-13	9.1e-12	ENSG00000257704	INAFM1	BRCA, PRAD, UCEC	3
18.2314	-1.04363	0.241873	1.14e-06	1.25e-05	ENSG00000257838	RP11-368J21.3	BRCA, KIRP, LUAD	3
3.5544	-2.06901	0.396998	2.21e-08	3.85e-07	ENSG00000258675	RP11-299L17.3	BRCA, HNSC, SARC	3
275.057	-1.10695	0.331716	6.51e-05	0.000435397	ENSG00000259479	SORD2P	BRCA, KICH, UCEC	3
16.4118	-2.0714	0.550923	1.08e-05	8.98e-05	ENSG00000260877	RP11-211G23.2	BRCA, PAAD, SARC	3
32.7151	-1.383	0.236795	5.44e-10	1.48e-08	ENSG00000262097	CTD-2135D7.5	BRCA, KICH, LUAD	3
12.9526	-1.22679	0.54993	0.00211353	0.00872913	ENSG00000262920	RP11-1260E13.1	BRCA, OV, UCEC	3
35.2065	-1.63	0.242402	3.14e-12	1.53e-10	ENSG00000263011	RP11-473M20.11	BRCA, LUAD, UCEC	3
4.17027	-2.24794	0.512578	7.94e-07	9.14e-06	ENSG00000264175	MIR3189	BRCA, KIRC, LUAD	3
6.97009	-1.33804	0.359362	1.51e-05	0.000119843	ENSG00000264644	KRT18P8	BRCA, PRAD, UCEC	3
3.66297	-1.05179	0.351835	0.000236736	0.00132914	ENSG00000265971	RP11-269G24.6	BRCA, LGG, SARC	3
82.8916	-1.02244	0.338652	0.000220412	0.00124941	ENSG00000266256	LINC00683	BRCA, SARC, TGCT	3
51.478	-1.31975	0.240797	3.76e-09	8.15e-08	ENSG00000268941	RP5-907D15.4	BRCA, HNSC, SARC	3
299.534	-1.20821	0.23163	1.33e-08	2.46e-07	ENSG00000271447	MMP28	BRCA, PRAD, UCEC	3
9.73663	-1.42484	0.301327	2.14e-07	2.88e-06	ENSG00000271858	CYB561D2	BRCA, LUAD, PRAD	3
4.10905	-1.09618	0.37885	0.000315514	0.00169974	ENSG00000272434	RP13-131K19.6	BRCA, KIRC, UCEC	3
294.579	-1.70632	0.288216	5.24e-10	1.43e-08	ENSG00000272622	RP11-395N3.2	BRCA, HNSC, KICH	3
34.3382	-1.51269	0.351716	1.61e-06	1.7e-05	ENSG00000273650	CTD-3193K9.11	BRCA, KIRC, SARC	3
5.56192	-1.96708	0.466933	2.26e-06	2.28e-05	ENSG00000276289	KCNE1B	BRCA, LUAD, UCEC	3
9.84483	-1.40361	0.537443	0.000629797	0.00308808	ENSG00000279414	bP-2171C21.4	BRCA, KIRC, LIHC	3
12.1842	-2.11477	0.887166	6.91e-05	0.00774932	ENSG00000010379	SLC6A13	CESC, HNSC, TGCT	3
188.469	-2.75659	0.935996	1.52e-05	0.00292616	ENSG00000047936	ROS1	CESC, HNSC, SARC	3
71.3305	-1.79374	0.709855	6.72e-05	0.00767037	ENSG00000054938	CHRDL2	CESC, COAD, TGCT	3
280.833	-2.32315	0.6282	6.63e-06	0.0017309	ENSG00000085741	WNT11	CESC, HNSC, SARC	3
281.431	-2.60607	0.737547	6.91e-06	0.00177751	ENSG00000101210	EEF1A2	CESC, HNSC, PAAD	3
230.955	-2.15667	0.663332	1.75e-05	0.00320323	ENSG00000103449	SALL1	CESC, HNSC, SARC	3
125.776	-5.20168	1.13253	7.82e-10	1.91e-06	ENSG00000105143	SLC1A6	CESC, KIRC, LGG	3
40.3678	-3.77983	0.707058	9.71e-10	2.09e-06	ENSG00000105668	UPK1A	CESC, COAD, HNSC	3
788.185	-2.342	1.1445	8.07e-05	0.00852935	ENSG00000110195	FOLR1	CESC, HNSC, LUAD	3
92.5592	-1.66972	0.642265	6.04e-05	0.00722632	ENSG00000111181	SLC6A12	CESC, LIHC, SARC	3
39.035	-2.79289	1.15307	2.77e-05	0.00428726	ENSG00000114455	HHLA2	CESC, LUAD, TGCT	3
218.642	-1.85099	0.422101	1.49e-06	0.000580157	ENSG00000115226	FNDC4	CESC, HNSC, SARC	3
262.361	-2.18031	0.9619	7.61e-05	0.0082494	ENSG00000118160	SLC8A2	CESC, LGG, PAAD	3
227.299	-2.91001	1.0557	1.56e-05	0.00297898	ENSG00000123843	C4BPB	CESC, KIRC, SARC	3
237.137	-3.7032	1.05641	1.19e-06	0.000521321	ENSG00000127831	VIL1	CESC, KIRP, TGCT	3
17.8479	-2.16854	0.611024	1e-05	0.00212787	ENSG00000129910	CDH15	CESC, HNSC, LIHC	3
205.43	-3.8533	1.00368	4.07e-07	0.000238132	ENSG00000131668	BARX1	CESC, KIRC, LIHC	3
38.7661	-2.3232	0.726316	1.69e-05	0.00314821	ENSG00000135447	PPP1R1A	CESC, COAD, HNSC	3
146.367	-3.62728	0.891587	3.48e-07	0.00021744	ENSG00000141639	MAPK4	CESC, KICH, THCA	3
1848.26	-4.10404	1.28954	9.23e-07	0.000435716	ENSG00000143536	CRNN	CESC, ESCA, LUSC	3
152.434	-3.00279	0.801346	2.55e-06	0.000857242	ENSG00000143631	FLG	CESC, HNSC, OV	3
130.926	-1.8804	0.754265	6.88e-05	0.00773862	ENSG00000146374	RSPO3	CESC, LGG, SARC	3
25.192	-1.91811	0.808817	8.12e-05	0.00853039	ENSG00000150394	CDH8	CESC, HNSC, PCPG	3
107.404	-2.18865	0.724665	2.52e-05	0.00412425	ENSG00000153707	PTPRD	CESC, HNSC, TGCT	3
55.1544	-1.62328	0.640485	6.73e-05	0.00767037	ENSG00000155980	KIF5A	CESC, SARC, THCA	3
34.4017	-3.27626	0.788338	5.39e-07	0.000289702	ENSG00000157423	HYDIN	CESC, LUAD, PAAD	3
24.4836	-2.17761	1.04354	9.56e-05	0.00952155	ENSG00000159625	DRC7	CESC, LUAD, UCEC	3
84.2202	-3.05729	1.11948	1.26e-05	0.00254485	ENSG00000163286	ALPPL2	CESC, LUAD, UCEC	3
1190.99	-3.68998	0.899123	2.73e-07	0.000188229	ENSG00000167754	KLK5	CESC, HNSC, LGG	3
142.538	-1.51114	0.648566	9.42e-05	0.00942141	ENSG00000169752	NRG4	CESC, KICH, PAAD	3
87.8358	-2.90496	0.849672	5.74e-06	0.00155941	ENSG00000170381	SEMA3E	CESC, TGCT, UCEC	3
216.159	-2.26608	0.90979	5.17e-05	0.00668494	ENSG00000173947	PIFO	CESC, LUAD, UCEC	3
27.1326	-1.91603	0.802955	7.96e-05	0.00852935	ENSG00000179292	TMEM151A	CESC, LGG, OV	3
26.3389	-1.70755	0.741735	9.87e-05	0.00972797	ENSG00000181291	TMEM132E	CESC, LUAD, UCEC	3
250.084	-2.04339	0.596856	1.36e-05	0.00265763	ENSG00000184058	TBX1	CESC, HNSC, SARC	3
1131.95	-3.71429	1.02483	9.1e-07	0.000435716	ENSG00000184330	S100A7A	CESC, HNSC, LUSC	3
100.043	-4.53642	1.15559	6.3e-08	6.52e-05	ENSG00000196805	SPRR2B	CESC, HNSC, SARC	3
4058.74	-3.42594	0.980267	2.08e-06	0.000735958	ENSG00000203785	SPRR2E	CESC, HNSC, UCEC	3
709.39	-2.70727	0.671182	1.96e-06	0.000722563	ENSG00000205426	KRT81	CESC, LUAD, UCEC	3
73.2696	-2.29696	0.956126	5.63e-05	0.00697093	ENSG00000211611	IGKV6-21	CESC, ESCA, LUAD	3
16.3205	-4.42128	1.67431	1.02e-06	0.000473564	ENSG00000215612	HMX1	CESC, PRAD, UCEC	3
13.2022	-2.30238	1.7711	9.63e-05	0.00954704	ENSG00000228295	LINC00392	CESC, HNSC, LUSC	3
204.539	-4.34395	0.95387	1.05e-08	1.57e-05	ENSG00000275410	HNF1B	CESC, KICH, LUSC	3
29.2863	-2.42604	1.18747	7.16e-05	0.00795399	ENSG00000276476	LINC00540	CESC, HNSC, LGG	3
205.58	-2.47395	0.875452	2.59e-05	0.00418155	ENSG00000282639	CH17-224D4.1	CESC, OV, UCEC	3
1934.43	-5.16218	0.900048	8.19e-10	6.69e-06	ENSG00000124429	POF1B	CHOL, SKCM, TGCT	3
4385.15	-4.12512	0.612526	4.4e-12	1.04e-07	ENSG00000156711	MAPK13	CHOL, SARC, TGCT	3
91.008	-17.1124	4.87987	2.72e-07	0.000800105	ENSG00000167755	KLK6	CHOL, HNSC, SKCM	3
124.258	-19.5817	3.69128	1.4e-08	6.58e-05	ENSG00000206075	SERPINB5	CHOL, LIHC, TGCT	3
63.134	-1.85307	0.50929	2.15e-06	0.000149074	ENSG00000064195	DLX3	COAD, HNSC, SARC	3
88.5693	-1.27108	0.34385	1.62e-05	0.000610601	ENSG00000064300	NGFR	COAD, KICH, SARC	3
1939.87	-1.1501	0.490402	0.000589974	0.00783393	ENSG00000073067	CYP2W1	COAD, SARC, TGCT	3
468.776	-1.90193	0.434817	1.33e-07	1.84e-05	ENSG00000077274	CAPN6	COAD, LUAD, THYM	3
19.4801	-1.13403	0.495663	0.000684707	0.00874158	ENSG00000078328	RBFOX1	COAD, HNSC, LGG	3
36.8011	-1.54392	0.426297	8.4e-06	0.000384495	ENSG00000091513	TF	COAD, LUAD, SARC	3
924.537	-1.39927	0.368852	8.06e-06	0.000375325	ENSG00000092758	COL9A3	COAD, SARC, THCA	3
13.4926	-1.39968	0.425876	3.61e-05	0.00106058	ENSG00000104112	SCG3	COAD, KICH, LGG	3
890.038	-1.21018	0.471223	0.000326299	0.00519512	ENSG00000106236	NPTX2	COAD, LUSC, SKCM	3
18.4506	-1.26565	0.410381	9.11e-05	0.00207323	ENSG00000107518	ATRNL1	COAD, LGG, THCA	3
1654.41	-1.24507	0.428675	0.000146798	0.00290258	ENSG00000108244	KRT23	COAD, LUAD, UCEC	3
1231.34	-1.09812	0.293653	2.06e-05	0.000717289	ENSG00000111341	MGP	COAD, KICH, LUAD	3
15.959	-1.10279	0.31656	4.52e-05	0.0012389	ENSG00000113209	PCDHB5	COAD, HNSC, TGCT	3
27.9705	-1.10694	0.267406	4.98e-06	0.000262215	ENSG00000113212	PCDHB7	COAD, LIHC, SKCM	3
11.1894	-1.37234	0.438106	5.82e-05	0.00149431	ENSG00000119147	C2orf40	COAD, LUAD, TGCT	3
325.918	-1.16905	0.346956	5.52e-05	0.00142769	ENSG00000124212	PTGIS	COAD, SARC, TGCT	3
22.245	-1.44323	0.38178	7.28e-06	0.000347845	ENSG00000124343	XG	COAD, SARC, UCEC	3
45.1892	-1.4193	0.616395	0.000205789	0.00373696	ENSG00000124678	TCP11	COAD, KIRP, SARC	3
40.0984	-1.67328	0.340589	2.86e-08	5.98e-06	ENSG00000126950	TMEM35A	COAD, LUAD, TGCT	3
5.99612	-1.40627	0.592369	0.000204777	0.00372612	ENSG00000132872	SYT4	COAD, LGG, TGCT	3
4.08294	-1.60845	0.571223	4.21e-05	0.00118002	ENSG00000134343	ANO3	COAD, LGG, SKCM	3
105.178	-1.24317	0.330313	1.4e-05	0.00054851	ENSG00000135925	WNT10A	COAD, LUAD, LUSC	3
737.816	-1.13066	0.354717	9.78e-05	0.00216642	ENSG00000136383	ALPK3	COAD, KICH, SKCM	3
19.4982	-1.05635	0.406786	0.000460454	0.0065797	ENSG00000140481	CCDC33	COAD, LUAD, SARC	3
11.8105	-1.42691	0.512765	0.00010085	0.00221449	ENSG00000144278	GALNT13	COAD, HNSC, PAAD	3
12.5975	-1.28685	0.574124	0.000414047	0.00611249	ENSG00000145808	ADAMTS19	COAD, LGG, SARC	3
22.2421	-1.31523	0.351561	1.24e-05	0.000506454	ENSG00000146013	GFRA3	COAD, LUAD, UCEC	3
12.6157	-1.32234	0.720792	0.000389102	0.0058616	ENSG00000146166	LGSN	COAD, HNSC, LIHC	3
5454.06	-1.00483	0.280885	3.88e-05	0.00111094	ENSG00000149591	TAGLN	COAD, HNSC, UCEC	3
272.603	-1.04519	0.304286	5.69e-05	0.00146376	ENSG00000152137	HSPB8	COAD, LUAD, TGCT	3
45.2736	-1.23156	0.339247	2.21e-05	0.00075357	ENSG00000154262	ABCA6	COAD, ESCA, SARC	3
3262.62	-1.06779	0.362023	0.000200823	0.00366811	ENSG00000154856	APCDD1	COAD, SARC, UCEC	3
25.0278	-1.07114	0.288626	2.35e-05	0.000785276	ENSG00000158113	LRRC43	COAD, LUAD, SARC	3
18.9449	-2.3493	0.587026	5.02e-08	9.35e-06	ENSG00000158874	APOA2	COAD, KIRC, TGCT	3
13.4657	-1.1289	0.319547	3.73e-05	0.00107719	ENSG00000159450	TCHH	COAD, HNSC, LGG	3
3964.39	-1.30154	0.360771	1.97e-05	0.000693426	ENSG00000163017	ACTG2	COAD, HNSC, UCEC	3
4.21792	-1.29335	0.491912	0.000221119	0.0039357	ENSG00000165023	DIRAS2	COAD, HNSC, TGCT	3
4606.96	-1.39062	0.412569	2.98e-05	0.000931915	ENSG00000166825	ANPEP	COAD, SARC, UCEC	3
21.0941	-1.12183	0.352809	0.000101565	0.00222764	ENSG00000169302	STK32A	COAD, KICH, TGCT	3
32.0376	-1.16476	0.342769	5.14e-05	0.00135972	ENSG00000170498	KISS1	COAD, LIHC, UCEC	3
1380.18	-1.60465	0.459039	9.59e-06	0.000420524	ENSG00000170835	CEL	COAD, PAAD, UCEC	3
11.0902	-1.35664	0.603575	0.000297485	0.00487197	ENSG00000171102	OBP2B	COAD, THCA, UCEC	3
38.9913	-1.38567	0.359621	6.88e-06	0.000333208	ENSG00000173406	DAB1	COAD, LUSC, TGCT	3
184.347	-1.20646	0.364368	5.94e-05	0.0015183	ENSG00000173641	HSPB7	COAD, HNSC, KICH	3
22.3034	-1.07361	0.435679	0.000583227	0.00777323	ENSG00000173826	KCNH6	COAD, PAAD, PRAD	3
33.9019	-1.20154	0.473121	0.000353755	0.0054732	ENSG00000178473	UCN3	COAD, LUAD, UCEC	3
6.25772	-2.08278	0.606358	9.81e-07	8.2e-05	ENSG00000182601	HS3ST4	COAD, LUAD, SARC	3
113.119	-1.4155	0.503323	9.98e-05	0.0021976	ENSG00000183036	PCP4	COAD, KICH, LUAD	3
525.308	-1.82951	0.3532	4.11e-09	1.33e-06	ENSG00000188783	PRELP	COAD, ESCA, UCEC	3
77.063	-1.21191	0.466651	0.000307097	0.004991	ENSG00000196917	HCAR1	COAD, KIRC, SARC	3
128.111	-1.28011	0.33983	1.26e-05	0.000513031	ENSG00000198835	GJC2	COAD, LUAD, PCPG	3
399.31	-1.53097	0.393966	3.73e-06	0.000214442	ENSG00000198910	L1CAM	COAD, HNSC, LGG	3
6.352	-1.33828	0.410676	4.74e-05	0.00127875	ENSG00000205929	C21orf62	COAD, PAAD, TGCT	3
659.195	-1.09462	0.405074	0.000337175	0.00529359	ENSG00000211938	IGHV3-7	COAD, ESCA, MESO	3
146.937	-1.25356	0.373267	4.64e-05	0.0012623	ENSG00000225329	LHFPL3-AS2	COAD, HNSC, LUAD	3
48.1726	-1.7607	0.661576	2.04e-05	0.000710045	ENSG00000237412	PRSS56	COAD, HNSC, UCEC	3
12.0771	-1.4383	0.566502	0.000143096	0.00285588	ENSG00000239975	IGKV1D-33	COAD, ESCA, LUAD	3
10.2646	-1.43329	0.553233	0.000135744	0.00275944	ENSG00000242076	IGKV1-33	COAD, ESCA, LUAD	3
6.26318	-1.51063	0.530372	6.3e-05	0.00158318	ENSG00000260284	TPSP2	COAD, KICH, KIRC	3
7.25587	-1.15893	0.544312	0.000803722	0.00987262	ENSG00000261175	CTD-2015G9.2	COAD, LUAD, UCEC	3
23.6917	-1.64397	0.768599	3.87e-05	0.00110832	ENSG00000263711	RP11-169F17.1	COAD, HNSC, SKCM	3
59.8092	-2.63717	0.533437	3.8e-10	2.05e-07	ENSG00000276122	RP11-143E21.3	COAD, PRAD, UCEC	3
38.9335	-11.7881	9.00001	2.45e-06	0.00243025	ENSG00000250266	LINC01612	DLBC, KICH, LUSC	3
5520.76	-5.79385	1.20791	8.08e-08	5.53e-05	ENSG00000094755	GABRP	ESCA, LUAD, TGCT	3
999.516	-5.6495	1.73462	5.03e-06	0.00147009	ENSG00000096006	CRISP3	ESCA, LIHC, LUSC	3
268.041	-5.02247	1.17745	1.07e-06	0.000455649	ENSG00000100078	PLA2G3	ESCA, KICH, LUAD	3
1651.43	-4.81821	1.6431	1.46e-05	0.00330224	ENSG00000114638	UPK1B	ESCA, LUAD, UCEC	3
8940.64	-4.48433	2.01637	4.13e-05	0.0077293	ENSG00000134760	DSG1	ESCA, HNSC, LIHC	3
1308.12	-9.59997	1.86215	9.77e-11	7.11e-07	ENSG00000145879	SPINK7	ESCA, KICH, LUSC	3
69792.2	-8.66804	1.58754	1e-10	7.11e-07	ENSG00000163209	SPRR3	ESCA, TGCT, UCEC	3
1526.88	-6.62695	1.46478	1.01e-07	6.35e-05	ENSG00000185860	CCDC190	ESCA, LUAD, UCEC	3
1016.98	-5.04492	1.5959	9.18e-06	0.00230378	ENSG00000197353	LYPD2	ESCA, LIHC, TGCT	3
5039.7	-5.26853	1.04232	4.14e-08	3.05e-05	ENSG00000211598	IGKV4-1	ESCA, LUAD, MESO	3
574.816	-6.24995	1.1934	5.95e-09	8.92e-06	ENSG00000211637	IGLV4-69	ESCA, KIRP, LUAD	3
490.267	-5.77432	1.30022	3.27e-07	0.000173369	ENSG00000211638	IGLV8-61	ESCA, MESO, UCEC	3
263.316	-4.83176	1.65039	1.45e-05	0.00330224	ENSG00000211650	IGLV5-45	ESCA, LUAD, LUSC	3
2101.43	-5.80795	1.09415	6.63e-09	9.33e-06	ENSG00000211651	IGLV1-44	ESCA, KIRP, MESO	3
93.1604	-5.64353	1.35917	8.8e-07	0.000385844	ENSG00000211664	IGLV2-18	ESCA, LUAD, MESO	3
8475.84	-3.88439	0.942786	3.02e-06	0.00098757	ENSG00000211677	IGLC2	ESCA, LUAD, MESO	3
25218.3	-4.96043	1.01737	1.25e-07	7.65e-05	ENSG00000211893	IGHG2	ESCA, MESO, UCEC	3
1680.43	-6.59327	1.24192	2.77e-09	5.57e-06	ENSG00000211934	IGHV1-2	ESCA, LIHC, UCEC	3
4098.08	-5.10426	1.04305	1.02e-07	6.35e-05	ENSG00000211949	IGHV3-23	ESCA, MESO, SKCM	3
670.639	-5.83886	1.18586	4.36e-08	3.14e-05	ENSG00000211950	IGHV1-24	ESCA, MESO, SARC	3
543.611	-6.08877	1.22059	2.47e-08	2.1e-05	ENSG00000211973	IGHV1-69	ESCA, MESO, UCEC	3
337.987	-5.06297	1.26488	2.03e-06	0.000729254	ENSG00000241294	IGKV2-24	ESCA, LIHC, OV	3
1062.06	-5.75544	1.13682	2.45e-08	2.1e-05	ENSG00000241755	IGKV1-9	ESCA, LIHC, LUAD	3
230.202	-5.44403	1.28132	8.01e-07	0.00036257	ENSG00000243264	IGKV2D-29	ESCA, MESO, OV	3
756.533	-4.32748	1.0671	2.85e-06	0.000951533	ENSG00000278196	IGLV2-8	ESCA, LUAD, MESO	3
988.205	-1.94612	0.833436	3.71e-06	0.00791549	ENSG00000167641	PPP1R14A	GBM, PRAD, UCEC	3
4802.1	-1.712	0.36631	3.89e-08	1.44e-06	ENSG00000017483	SLC38A5	HNSC, KIRP, SARC	3
5135.28	-1.47245	0.465146	1.94e-05	0.000259652	ENSG00000022267	FHL1	HNSC, TGCT, THCA	3
1399.36	-1.3934	0.200007	5.05e-14	1.16e-11	ENSG00000051128	HOMER3	HNSC, SARC, TGCT	3
95.0002	-1.85277	0.467307	7.42e-07	1.7e-05	ENSG00000054356	PTPRN	HNSC, LGG, PAAD	3
8.52567	-1.95548	0.953857	0.000157219	0.00144516	ENSG00000056291	NPFFR2	HNSC, LUSC, SARC	3
263.559	-3.60936	0.605368	2.95e-12	4.23e-10	ENSG00000069482	GAL	HNSC, SARC, TGCT	3
144.924	-1.71575	0.441311	1.11e-06	2.37e-05	ENSG00000070808	CAMK2A	HNSC, KIRC, LGG	3
52.5643	-1.97396	0.661045	1.61e-05	0.000222273	ENSG00000072657	TRHDE	HNSC, LGG, OV	3
329.714	-5.41218	0.755164	1.68e-14	4.39e-12	ENSG00000081248	CACNA1S	HNSC, PRAD, UCEC	3
1675.82	-1.0619	0.236843	2.23e-07	6.21e-06	ENSG00000088826	SMOX	HNSC, PRAD, SARC	3
1365.56	-1.0437	0.338213	6.52e-05	0.000704551	ENSG00000088882	CPXM1	HNSC, SARC, THCA	3
21.3544	-1.72123	0.773573	0.000174047	0.00156833	ENSG00000089225	TBX5	HNSC, KIRC, LGG	3
479.634	-1.35429	0.363943	3.03e-06	5.49e-05	ENSG00000095752	IL11	HNSC, KIRC, SARC	3
65.4082	-1.18741	0.367019	2.59e-05	0.000329064	ENSG00000099957	P2RX6	HNSC, LGG, LIHC	3
2837.72	-1.19607	0.182129	1.07e-12	1.73e-10	ENSG00000100612	DHRS7	HNSC, KICH, TGCT	3
228	-1.34787	0.378954	5.78e-06	9.32e-05	ENSG00000103569	AQP9	HNSC, LIHC, SARC	3
160.32	-1.03166	0.311577	3.1e-05	0.000380089	ENSG00000103742	IGDCC4	HNSC, SARC, TGCT	3
5832.41	-1.2211	0.396302	4.07e-05	0.000477635	ENSG00000104267	CA2	HNSC, KICH, LUAD	3
1319.05	-1.05341	0.252547	9.43e-07	2.08e-05	ENSG00000104892	KLC3	HNSC, KICH, UVM	3
5237.57	-1.609	0.466078	6.11e-06	9.76e-05	ENSG00000105048	TNNT1	HNSC, LGG, PRAD	3
243.733	-5.64254	0.803739	4.71e-14	1.11e-11	ENSG00000111046	MYF6	HNSC, PRAD, SARC	3
2274.24	-6.55192	0.772737	4.12e-19	4.51e-16	ENSG00000111245	MYL2	HNSC, PRAD, SARC	3
13.3503	-1.08919	0.549992	0.00135085	0.0080903	ENSG00000112175	BMP5	HNSC, SARC, TGCT	3
4537.45	-1.54036	0.228835	2.61e-13	5.04e-11	ENSG00000112559	MDFI	HNSC, PRAD, SARC	3
431.072	-1.27491	0.327568	1.74e-06	3.46e-05	ENSG00000114812	VIPR1	HNSC, LUAD, UCEC	3
39.4134	-1.54396	0.492477	1.94e-05	0.000259745	ENSG00000116183	PAPPA2	HNSC, KICH, LIHC	3
85.7976	-1.21015	0.549352	0.000566232	0.00402919	ENSG00000116690	PRG4	HNSC, OV, SARC	3
2278.98	-1.47105	0.263047	3.29e-10	2.45e-08	ENSG00000117122	MFAP2	HNSC, KIRC, SARC	3
19288.4	-1.93676	0.41141	3.09e-08	1.19e-06	ENSG00000121742	GJB6	HNSC, TGCT, THCA	3
71.6672	-1.88055	0.373446	6.67e-09	3.28e-07	ENSG00000123405	NFE2	HNSC, LUAD, SARC	3
809.286	-1.30506	0.398222	1.73e-05	0.000235781	ENSG00000124731	TREM1	HNSC, SARC, TGCT	3
30486.8	-1.82585	0.355204	3.98e-09	2.1e-07	ENSG00000125148	MT2A	HNSC, LIHC, SARC	3
5.28495	-1.27242	0.776806	0.00159054	0.00920069	ENSG00000126733	DACH2	HNSC, KIRC, PCPG	3
21955.6	-1.77609	0.260715	1.82e-13	3.74e-11	ENSG00000127824	TUBA4A	HNSC, KICH, LGG	3
225.282	-3.52324	0.558553	3e-13	5.69e-11	ENSG00000131730	CKMT2	HNSC, KICH, KIRP	3
165.324	-5.93916	0.776502	4.75e-16	2.01e-13	ENSG00000133020	MYH8	HNSC, SARC, TGCT	3
274.648	-3.3576	0.902007	2.39e-07	6.6e-06	ENSG00000135902	CHRND	HNSC, OV, TGCT	3
217.484	-1.16425	0.465681	0.000286146	0.00234785	ENSG00000136944	LMX1B	HNSC, PCPG, SARC	3
887.755	-1.20722	0.369978	2.24e-05	0.000292667	ENSG00000137819	PAQR5	HNSC, KICH, TGCT	3
861.602	-1.06889	0.306629	1.45e-05	0.000203716	ENSG00000137968	SLC44A5	HNSC, KIRC, PCPG	3
329.244	-2.207	0.705566	7.23e-06	0.000112757	ENSG00000138100	TRIM54	HNSC, KIRC, OV	3
13.0939	-2.96984	0.820562	4.61e-07	1.13e-05	ENSG00000138136	LBX1	HNSC, LUAD, SARC	3
443.45	-2.78169	0.611456	1.34e-08	5.89e-07	ENSG00000138435	CHRNA1	HNSC, SARC, TGCT	3
1103.33	-2.47445	0.429678	5.97e-11	5.55e-09	ENSG00000142661	MYOM3	HNSC, LUSC, PCPG	3
8086.07	-6.23199	0.706676	2.68e-20	5.04e-17	ENSG00000143632	ACTA1	HNSC, PRAD, TGCT	3
14.8219	-3.0812	0.830748	2.96e-07	7.91e-06	ENSG00000146809	ASB15	HNSC, KIRC, SARC	3
827.358	-5.55352	0.653696	5.99e-19	5.76e-16	ENSG00000148677	ANKRD1	HNSC, PRAD, SKCM	3
2217.01	-1.74812	0.435737	6.68e-07	1.55e-05	ENSG00000149948	HMGA2	HNSC, SARC, TGCT	3
1788.42	-1.37811	0.387934	5.6e-06	9.11e-05	ENSG00000155265	GOLGA7B	HNSC, LGG, LUAD	3
153.735	-1.54249	0.510972	2.83e-05	0.000353839	ENSG00000155269	GPR78	HNSC, LGG, SARC	3
224.425	-2.78562	0.516231	1.85e-10	1.5e-08	ENSG00000156510	HKDC1	HNSC, LGG, SKCM	3
85.2749	-1.66411	0.438453	1.65e-06	3.3e-05	ENSG00000160097	FNDC5	HNSC, LIHC, SARC	3
172.904	-1.7399	0.622701	4.06e-05	0.000476795	ENSG00000161896	IP6K3	HNSC, LUSC, TGCT	3
130.583	-3.04109	0.609375	9.58e-10	6.18e-08	ENSG00000162722	TRIM58	HNSC, LUSC, SARC	3
344.207	-5.91591	0.802691	3.79e-15	1.15e-12	ENSG00000164122	ASB5	HNSC, KICH, KIRC	3
2331.95	-1.61657	0.58028	5.09e-05	0.00057395	ENSG00000164309	CMYA5	HNSC, KICH, SARC	3
30.616	-2.22838	0.671879	3.98e-06	6.88e-05	ENSG00000164796	CSMD3	HNSC, LGG, OV	3
666.256	-1.15822	0.38933	6.77e-05	0.000726421	ENSG00000165548	TMEM63C	HNSC, LGG, PAAD	3
46074.5	-1.28023	0.304876	4.65e-07	1.14e-05	ENSG00000165949	IFI27	HNSC, LIHC, UCEC	3
7.48752	-1.87814	0.598739	1.21e-05	0.00017518	ENSG00000166091	CMTM5	HNSC, LUAD, LUSC	3
62.5391	-1.072	0.483415	0.000796741	0.0053022	ENSG00000166105	GLB1L3	HNSC, LUAD, SKCM	3
381.244	-1.17418	0.23184	8.97e-09	4.25e-07	ENSG00000167397	VKORC1	HNSC, PRAD, UCEC	3
23232.6	-1.07142	0.439151	0.000439778	0.00329333	ENSG00000167656	LY6D	HNSC, PRAD, TGCT	3
98.941	-2.92303	0.608281	2.99e-09	1.65e-07	ENSG00000167769	ACER1	HNSC, LUSC, SKCM	3
1724.82	-1.19961	0.361084	1.85e-05	0.000248828	ENSG00000168824	NSG1	HNSC, LGG, PRAD	3
19.5733	-4.7642	0.903618	6.96e-10	4.73e-08	ENSG00000168843	FSTL5	HNSC, LGG, SARC	3
6473.72	-1.62208	0.463099	5.04e-06	8.34e-05	ENSG00000169429	CXCL8	HNSC, KIRC, SARC	3
69241	-1.97596	0.450404	1.22e-07	3.8e-06	ENSG00000169469	SPRR1B	HNSC, TGCT, UCEC	3
3726.21	-1.97366	0.391313	6.17e-09	3.07e-07	ENSG00000169715	MT1E	HNSC, LIHC, SARC	3
105.311	-2.31331	0.65856	1.85e-06	3.65e-05	ENSG00000170549	IRX1	HNSC, LUAD, SARC	3
89.2809	-1.06604	0.530494	0.00135243	0.00809551	ENSG00000171714	ANO5	HNSC, KICH, LGG	3
18.5852	-1.11528	0.342339	2.9e-05	0.000360222	ENSG00000171873	ADRA1D	HNSC, SARC, TGCT	3
3015.44	-1.20744	0.468344	0.000204941	0.0017895	ENSG00000173432	SAA1	HNSC, PRAD, SARC	3
147.169	-2.21065	0.340693	1.38e-12	2.15e-10	ENSG00000174332	GLIS1	HNSC, LGG, SARC	3
16.0034	-1.83885	0.630236	2.44e-05	0.000314853	ENSG00000175513	TSGA10IP	HNSC, LUAD, THCA	3
11.5177	-1.01016	0.37631	0.000262333	0.00218657	ENSG00000177182	CLVS1	HNSC, LIHC, SARC	3
124.216	-2.36217	0.713079	3.19e-06	5.7e-05	ENSG00000179046	TRIML2	HNSC, KIRC, SKCM	3
34.8899	-4.80211	0.892699	4.29e-10	3.13e-08	ENSG00000179083	FAM133A	HNSC, LGG, OV	3
1304.94	-1.29335	0.23484	6.25e-10	4.32e-08	ENSG00000182118	FAM89A	HNSC, SARC, TGCT	3
5498.67	-1.17105	0.258093	1.26e-07	3.88e-06	ENSG00000182580	EPHB3	HNSC, SARC, UCEC	3
12.9299	-1.05348	0.512259	0.00125681	0.00764554	ENSG00000183715	OPCML	HNSC, LUAD, SKCM	3
16.4332	-2.10383	0.590775	2.27e-06	4.32e-05	ENSG00000185028	LRRC14B	HNSC, KICH, KIRC	3
204733	-1.68823	0.435855	1.2e-06	2.54e-05	ENSG00000185479	KRT6B	HNSC, TGCT, UCEC	3
1201.48	-2.20431	0.502018	8.91e-08	2.9e-06	ENSG00000185482	STAC3	HNSC, PRAD, SARC	3
13.5467	-2.24771	0.720772	6.92e-06	0.000108403	ENSG00000187550	SBK2	HNSC, PAAD, SARC	3
643.652	-1.09563	0.500779	0.000801992	0.00533085	ENSG00000196581	AJAP1	HNSC, LGG, LUAD	3
2375.58	-5.54482	0.82959	4.36e-13	7.93e-11	ENSG00000197893	NRAP	HNSC, LUAD, PRAD	3
28.4823	-1.0509	0.503237	0.00117328	0.00723668	ENSG00000198300	PEG3	HNSC, KICH, SKCM	3
133.097	-1.11169	0.477122	0.000528444	0.00381746	ENSG00000198523	PLN	HNSC, KICH, SKCM	3
470.661	-1.60909	0.26991	3.83e-11	3.83e-09	ENSG00000198598	MMP17	HNSC, SARC, UCEC	3
196.711	-4.66196	0.734757	1.76e-12	2.63e-10	ENSG00000203782	LOR	HNSC, LGG, SKCM	3
9.50363	-1.45669	0.547653	9.62e-05	0.000967947	ENSG00000205279	CTXN3	HNSC, KIRC, LGG	3
672530	-1.43981	0.300258	2.34e-08	9.44e-07	ENSG00000205420	KRT6A	HNSC, TGCT, UCEC	3
12.2414	-4.49743	1.17917	2.15e-07	6.03e-06	ENSG00000205628	LINC01446	HNSC, KIRC, THCA	3
340.753	-1.64482	0.398604	4.45e-07	1.1e-05	ENSG00000223485	LINC01615	HNSC, LUSC, SKCM	3
100.351	-2.11802	0.410901	3.13e-09	1.72e-07	ENSG00000224594	RPL29P19	HNSC, PRAD, UCEC	3
4256.3	-1.60385	0.581529	5.63e-05	0.000626081	ENSG00000226145	KRT16P6	HNSC, KIRC, PRAD	3
14.5127	-2.15432	0.483214	7.28e-08	2.45e-06	ENSG00000226251	RP11-15I11.3	HNSC, KIRC, LIHC	3
26.982	-4.63252	0.786844	2.41e-11	2.59e-09	ENSG00000226306	NPY6R	HNSC, KICH, LIHC	3
1326.69	-3.84247	0.542101	2.28e-15	7.84e-13	ENSG00000227300	KRT16P2	HNSC, LUAD, PRAD	3
168.742	-3.1806	0.470797	1.5e-14	4.02e-12	ENSG00000231290	APCDD1L-AS1	HNSC, SARC, TGCT	3
20.4669	-1.54853	0.562184	6.24e-05	0.000679132	ENSG00000231826	AC016735.2	HNSC, LUAD, SARC	3
4.50554	-2.71075	0.733843	4.98e-07	1.21e-05	ENSG00000232044	LINC01105	HNSC, OV, SARC	3
14.5719	-2.09161	0.923916	7.84e-05	0.000816682	ENSG00000233393	AP000688.29	HNSC, LIHC, THCA	3
13.1434	-1.50766	1.345	0.00142632	0.00844834	ENSG00000234068	PAGE2	HNSC, KIRC, SKCM	3
27.68	-1.24314	0.372288	1.57e-05	0.00021809	ENSG00000241431	RPL37P6	HNSC, PRAD, UCEC	3
146.74	-3.16654	0.615243	3.55e-10	2.64e-08	ENSG00000243137	PSG4	HNSC, KIRC, LUSC	3
294.508	-1.2044	0.313172	2.44e-06	4.6e-05	ENSG00000243742	RPLP0P2	HNSC, PRAD, SARC	3
229.403	-2.90832	0.739553	1.51e-07	4.48e-06	ENSG00000249790	RP11-20D14.6	HNSC, LIHC, SARC	3
1.98969	-1.87289	1.12192	0.000365303	0.00284119	ENSG00000250103	PANCR	HNSC, KIRC, LUAD	3
11.7467	-2.00008	0.690206	1.97e-05	0.000262834	ENSG00000251129	RP11-734I18.1	HNSC, SKCM, UCS	3
9.99152	-1.45137	0.387409	2.42e-06	4.57e-05	ENSG00000260088	RP11-92G12.3	HNSC, KIRC, UCEC	3
221.558	-1.39785	0.453058	2.85e-05	0.000355162	ENSG00000260549	MT1L	HNSC, LIHC, PRAD	3
9.177	-1.62615	0.711766	0.000184584	0.00164636	ENSG00000260704	LINC00543	HNSC, KICH, TGCT	3
328.845	-1.22973	0.3627	1.34e-05	0.00019163	ENSG00000261534	RP11-244O19.1	HNSC, SARC, UCEC	3
14.8486	-2.26688	0.487916	2.68e-08	1.06e-06	ENSG00000262061	RP11-1260E13.4	HNSC, LGG, SARC	3
8.53762	-1.22279	0.563337	0.000594535	0.00419653	ENSG00000270225	MTCO2P22	HNSC, KIRP, PCPG	3
27.889	-1.05931	0.313004	2.18e-05	0.000285294	ENSG00000274565	CTD-3035K23.7	HNSC, SARC, TGCT	3
11.555	-1.28147	0.598816	0.000554313	0.00396369	ENSG00000278910	BANCR	HNSC, LUSC, THCA	3
28.5044	-2.36474	0.505732	1.93e-08	7.97e-07	ENSG00000278928	RP11-481F24.3	HNSC, LIHC, UCEC	3
25419.9	-7.7754	1.61394	1.8e-08	1.19e-06	ENSG00000001626	CFTR	KICH, LUAD, TGCT	3
361.56	-2.89536	1.00099	0.000160269	0.0023139	ENSG00000040608	RTN4R	KICH, LGG, TGCT	3
12346	-5.73718	0.993009	1.28e-10	1.48e-08	ENSG00000072954	TMEM38A	KICH, KIRC, TGCT	3
3264.48	-5.90874	1.04913	3.05e-10	3.25e-08	ENSG00000078114	NEBL	KICH, SARC, SKCM	3
2017.36	-7.57547	1.45216	2.96e-09	2.4e-07	ENSG00000083307	GRHL2	KICH, KIRC, TGCT	3
5990.25	-5.45037	1.1719	4.3e-08	2.48e-06	ENSG00000099822	HCN2	KICH, KIRP, SARC	3
2410.46	-3.48007	1.51477	0.000478629	0.00539542	ENSG00000100626	GALNT16	KICH, LGG, UCEC	3
2452.09	-8.42555	1.29935	1.87e-12	3.22e-10	ENSG00000103460	TOX3	KICH, SARC, TGCT	3
10758.2	-2.28706	0.548297	2.88e-06	9.01e-05	ENSG00000104325	DECR1	KICH, SARC, TGCT	3
933.308	-7.06094	1.71849	3.73e-07	1.59e-05	ENSG00000108924	HLF	KICH, LGG, LUAD	3
18625.9	-4.05436	0.926625	2.05e-07	9.56e-06	ENSG00000111057	KRT18	KICH, TGCT, UCEC	3
2190.03	-4.19134	1.00129	4.41e-07	1.83e-05	ENSG00000112294	ALDH5A1	KICH, MESO, TGCT	3
1797.15	-6.39105	1.22498	3.04e-09	2.45e-07	ENSG00000113924	HGD	KICH, LUSC, OV	3
1170.27	-6.19299	1.58072	8.91e-07	3.33e-05	ENSG00000115221	ITGB6	KICH, LUAD, TGCT	3
3210.05	-4.86525	1.07995	8.56e-08	4.53e-06	ENSG00000115616	SLC9A2	KICH, KIRC, LGG	3
1005.73	-4.13516	2.32082	0.000851771	0.00843719	ENSG00000116254	CHD5	KICH, KIRC, LGG	3
2802.69	-2.8792	1.13936	0.000468382	0.00530865	ENSG00000120162	MOB3B	KICH, MESO, SARC	3
15036.7	-1.94927	0.619881	0.000204732	0.00279823	ENSG00000120306	CYSTM1	KICH, LUAD, TGCT	3
1263.03	-5.60716	2.30526	8.22e-05	0.00134792	ENSG00000124253	PCK1	KICH, KIRC, LUSC	3
5509.29	-3.99079	1.4784	0.000108213	0.00170732	ENSG00000125775	SDCBP2	KICH, KIRC, LUSC	3
4350.89	-7.17516	1.0191	5.56e-14	1.36e-11	ENSG00000127561	SYNGR3	KICH, LGG, SARC	3
5522.7	-6.37689	1.13171	3.32e-10	3.48e-08	ENSG00000129354	AP1M2	KICH, KIRC, LGG	3
1540.58	-4.39143	2.16504	0.000441375	0.00509257	ENSG00000131746	TNS4	KICH, KIRP, UCEC	3
60156.9	-2.09705	0.730906	0.000426416	0.0049589	ENSG00000131981	LGALS3	KICH, LUAD, TGCT	3
1259.83	-5.37358	2.13651	7.96e-05	0.00131303	ENSG00000135373	EHF	KICH, LUAD, TGCT	3
28723.5	-6.79239	1.94682	3.12e-06	9.62e-05	ENSG00000135480	KRT7	KICH, KIRC, SKCM	3
7718.75	-7.32719	0.981202	2.56e-15	8.54e-13	ENSG00000139044	B4GALNT3	KICH, LUAD, SARC	3
10349.1	-3.61299	1.5711	0.000425662	0.00495249	ENSG00000141750	STAC2	KICH, KIRC, UCEC	3
5753.16	-5.30157	0.759852	5.12e-14	1.26e-11	ENSG00000143416	SELENBP1	KICH, LUAD, TGCT	3
1033.51	-5.86583	1.08762	1.12e-09	1.01e-07	ENSG00000146411	SLC2A12	KICH, KIRC, TGCT	3
716.416	-4.46713	2.42883	0.000579714	0.00628407	ENSG00000148123	PLPPR1	KICH, KIRC, LUAD	3
2639.83	-6.13106	1.91809	9.47e-06	0.000237963	ENSG00000151572	ANO4	KICH, LGG, SARC	3
1732.24	-6.4225	0.687826	3.25e-22	4.1e-19	ENSG00000154274	C4orf19	KICH, SARC, TGCT	3
5885.66	-5.1152	1.49596	6.46e-06	0.000173368	ENSG00000155066	PROM2	KICH, LUAD, TGCT	3
15907.4	-9.29901	1.20257	1.91e-16	7.84e-14	ENSG00000156284	CLDN8	KICH, KIRC, OV	3
12799.5	-3.99365	0.696547	1.73e-10	1.95e-08	ENSG00000158467	AHCYL2	KICH, LUAD, SARC	3
2212.06	-2.11005	0.541239	1.05e-05	0.000259813	ENSG00000159714	ZDHHC1	KICH, SARC, UCEC	3
1472.12	-3.55701	0.990372	7.73e-06	0.000201011	ENSG00000160191	PDE9A	KICH, SARC, TGCT	3
1060.51	-2.15629	0.770078	0.000492537	0.0055186	ENSG00000161955	TNFSF13	KICH, LUAD, UCEC	3
2600.36	-6.96467	1.00828	1.37e-13	3.02e-11	ENSG00000162105	SHANK2	KICH, LGG, SKCM	3
105.006	-4.53517	2.8145	0.000675621	0.0070729	ENSG00000162763	LRRC52	KICH, KIRC, LUAD	3
933.808	-4.71716	1.44415	1.24e-05	0.000296175	ENSG00000163071	SPATA18	KICH, LUAD, SARC	3
828.038	-5.27659	1.25411	3.08e-07	1.35e-05	ENSG00000164972	C9orf24	KICH, KIRC, LUAD	3
1547.48	-3.73965	1.64824	0.000415595	0.00486593	ENSG00000165272	AQP3	KICH, LUAD, SARC	3
2605.04	-2.21325	0.804629	0.000534923	0.00590027	ENSG00000165644	COMTD1	KICH, KIRC, UCEC	3
21466.2	-3.95209	0.573856	1.01e-13	2.31e-11	ENSG00000165795	NDRG2	KICH, LUAD, UCEC	3
78335.1	-4.61279	0.760588	1.87e-11	2.62e-09	ENSG00000166165	CKB	KICH, KIRC, PRAD	3
1579.38	-7.61304	1.52384	8.43e-09	6.04e-07	ENSG00000167183	PRR15L	KICH, LUAD, LUSC	3
2432.65	-1.61402	0.556291	0.000668002	0.00701297	ENSG00000167705	RILP	KICH, LUAD, SARC	3
116428	-7.7374	2.06681	9.21e-07	3.41e-05	ENSG00000167748	KLK1	KICH, KIRP, UCEC	3
861.035	-6.99176	1.06456	1.33e-12	2.39e-10	ENSG00000167880	EVPL	KICH, TGCT, UCEC	3
36281.1	-8.97256	1.35695	6.42e-13	1.25e-10	ENSG00000168269	FOXI1	KICH, KIRC, UCEC	3
810.692	-3.67198	1.65901	0.000503105	0.00562378	ENSG00000168306	ACOX2	KICH, LUAD, SKCM	3
15957.9	-9.36004	1.05025	1.02e-20	1.1e-17	ENSG00000168907	PLA2G4F	KICH, KIRC, LUAD	3
4607.06	-8.92432	1.22118	5.57e-15	1.67e-12	ENSG00000170382	LRRN2	KICH, KIRC, KIRP	3
1035.6	-4.94611	2.20142	0.000188899	0.00262709	ENSG00000174469	CNTNAP2	KICH, KIRC, LGG	3
1774.96	-6.92217	1.71977	5.23e-07	2.13e-05	ENSG00000174514	MFSD4A	KICH, LGG, LUAD	3
931.141	-7.59468	1.49187	5.43e-09	4.02e-07	ENSG00000174567	GOLT1A	KICH, LUAD, UCEC	3
90.2793	-4.53261	2.73196	0.000663242	0.00697839	ENSG00000174950	CD164L2	KICH, LUAD, UCEC	3
902.325	-6.71564	1.78489	1.36e-06	4.72e-05	ENSG00000175093	SPSB4	KICH, KIRC, SKCM	3
2777.82	-3.23738	0.919458	1.37e-05	0.000319448	ENSG00000176533	GNG7	KICH, LIHC, LUAD	3
1417.96	-8.15026	1.85954	8.94e-08	4.7e-06	ENSG00000178568	ERBB4	KICH, SKCM, TGCT	3
2449.29	-5.17841	1.42142	2.88e-06	9.01e-05	ENSG00000178947	SMIM10L2A	KICH, LUAD, PAAD	3
325.671	-6.18255	1.96929	1.09e-05	0.000265963	ENSG00000179178	TMEM125	KICH, LUAD, SKCM	3
3613.06	-4.25938	1.44693	4.4e-05	0.000816519	ENSG00000181856	SLC2A4	KICH, KIRP, LGG	3
1148.3	-5.16019	2.15771	0.000119957	0.00185049	ENSG00000182795	C1orf116	KICH, LUAD, TGCT	3
750.313	-5.3335	1.73995	1.88e-05	0.000414218	ENSG00000185290	NUPR2	KICH, KIRC, PRAD	3
2576.03	-4.21538	1.62597	0.000126678	0.00191958	ENSG00000185565	LSAMP	KICH, KIRC, TGCT	3
894.176	-4.40074	2.08393	0.000368825	0.00442476	ENSG00000185737	NRG3	KICH, LGG, SARC	3
2232.57	-8.80538	1.31148	3.6e-13	7.31e-11	ENSG00000186212	SOWAHB	KICH, LGG, TGCT	3
771.009	-6.30935	1.79387	3.4e-06	0.000103769	ENSG00000186462	NAP1L2	KICH, LGG, OV	3
9187.62	-7.14585	1.0186	6.62e-14	1.58e-11	ENSG00000186510	CLCNKA	KICH, KIRC, PAAD	3
5714.53	-7.62015	2.05819	1.11e-06	3.99e-05	ENSG00000186766	FOXI2	KICH, KIRC, LUAD	3
2473.29	-7.81387	1.06414	6.2e-15	1.83e-12	ENSG00000187486	KCNJ11	KICH, KIRC, LGG	3
16608.5	-8.78167	1.52402	1.15e-10	1.33e-08	ENSG00000188175	HEPACAM2	KICH, KIRC, LUSC	3
14547.6	-6.56841	0.824207	4.84e-17	2.24e-14	ENSG00000189143	CLDN4	KICH, STAD, TGCT	3
63492.1	-10.1303	0.706981	2.4e-48	8.01e-44	ENSG00000197444	OGDHL	KICH, LGG, SARC	3
1022.34	-2.78471	1.17291	0.000780217	0.00788069	ENSG00000197859	ADAMTSL2	KICH, PAAD, UCEC	3
1.00322e+06	-2.60813	1.0253	0.000607036	0.00652926	ENSG00000198888	MT-ND1	KICH, KIRC, UCEC	3
4517.65	-6.93598	0.700538	1.59e-24	2.65e-21	ENSG00000198914	POU3F3	KICH, SARC, UCS	3
62643	-9.73198	1.00289	5.08e-24	7.69e-21	ENSG00000214128	TMEM213	KICH, KIRC, LUSC	3
5091.55	-10.5391	2.20459	1.67e-09	1.43e-07	ENSG00000215644	GCGR	KICH, KIRC, LIHC	3
502.536	-4.06102	0.845185	2.62e-08	1.62e-06	ENSG00000224081	LINC01057	KICH, SARC, TGCT	3
976.216	-8.41311	2.37854	9.13e-07	3.39e-05	ENSG00000226087	AC106869.2	KICH, KIRC, SARC	3
969.238	-6.90868	1.72133	5.46e-07	2.22e-05	ENSG00000226496	LINC00323	KICH, KIRC, LGG	3
723.957	-5.1934	1.6631	1.66e-05	0.000372984	ENSG00000244694	PTCHD4	KICH, LIHC, LUAD	3
1164.27	-8.30946	1.6114	3.16e-09	2.54e-07	ENSG00000259120	SMIM6	KICH, LUAD, UCEC	3
127.402	-4.34609	1.72133	0.00014049	0.00208595	ENSG00000259685	CTD-2315E11.1	KICH, KIRC, LIHC	3
1087.37	-7.49486	1.24844	4.34e-11	5.51e-09	ENSG00000261399	LA16c-329F2.1	KICH, LGG, THCA	3
145.536	-3.02304	1.37156	0.000928831	0.00898419	ENSG00000261469	RP11-96D1.6	KICH, KIRC, LUAD	3
90.0604	-5.40719	2.537	0.000165036	0.00236632	ENSG00000262294	RP11-1260E13.2	KICH, LUAD, UCEC	3
44.37	-2.96251	1.35907	0.00104899	0.00986301	ENSG00000265542	RP11-60A24.3	KICH, LIHC, PRAD	3
374.535	-1.84903	0.693275	0.00104678	0.00985337	ENSG00000267221	ZNF385C	KICH, KIRC, UCEC	3
118.607	-5.42462	2.70283	0.000191855	0.00265815	ENSG00000272347	RP11-43F13.4	KICH, SARC, UCEC	3
1377.42	-8.84769	1.52514	8.92e-11	1.06e-08	ENSG00000275234	CTD-2396E7.11	KICH, LGG, TGCT	3
1106.88	-2.03174	0.524302	1.18e-05	0.000133806	ENSG00000125144	MT1G	KIRC, LIHC, SARC	3
63.0809	-1.17571	0.338089	1.8e-05	0.000191475	ENSG00000125878	TCF15	KIRC, SARC, UCEC	3
17.0011	-2.5478	0.843856	7.58e-05	0.000647341	ENSG00000136574	GATA4	KIRC, LUAD, UCEC	3
35.8616	-1.19415	0.476507	0.000459277	0.00289398	ENSG00000136928	GABBR2	KIRC, LGG, LUAD	3
242.652	-1.64648	0.529519	0.000107728	0.000867913	ENSG00000137203	TFAP2A	KIRC, KIRP, SARC	3
61.6748	-2.80103	0.579357	1.15e-07	2.42e-06	ENSG00000150556	LYPD6B	KIRC, KIRP, SARC	3
50.5467	-2.79792	0.795383	1.49e-05	0.000163157	ENSG00000151834	GABRA2	KIRC, OV, SARC	3
31.7082	-2.07537	0.750054	0.00023263	0.00164381	ENSG00000152931	PART1	KIRC, LIHC, TGCT	3
3.57847	-2.14416	0.881086	0.000427185	0.00271907	ENSG00000153820	SPHKAP	KIRC, LGG, THCA	3
584.214	-1.09481	0.260923	8.25e-07	1.35e-05	ENSG00000154146	NRGN	KIRC, LGG, LUAD	3
669.297	-2.00953	0.525836	1.41e-05	0.000155404	ENSG00000158296	SLC13A3	KIRC, KIRP, LIHC	3
54.7612	-3.01456	0.796905	4.47e-06	5.85e-05	ENSG00000158639	PAGE5	KIRC, LIHC, SARC	3
26.1743	-2.63469	0.508094	2.76e-08	7e-07	ENSG00000160886	LY6K	KIRC, LGG, THCA	3
29.0856	-1.73693	0.779022	0.000944368	0.00527367	ENSG00000162624	LHX8	KIRC, SARC, SKCM	3
83.3848	-2.73473	0.831019	2.98e-05	0.000294663	ENSG00000167580	AQP2	KIRC, LUAD, PCPG	3
18.3838	-2.36645	0.518639	7.39e-07	1.23e-05	ENSG00000167971	CASKIN1	KIRC, LGG, PAAD	3
279.288	-1.32168	0.290025	3.53e-07	6.44e-06	ENSG00000172602	RND1	KIRC, LUAD, PRAD	3
91.0551	-1.04165	0.489912	0.00138525	0.00721052	ENSG00000183248	PRR36	KIRC, SARC, UCEC	3
53.1888	-1.14425	0.575648	0.00202804	0.00991413	ENSG00000184524	CEND1	KIRC, KIRP, LGG	3
427455	-1.05946	0.281003	4.59e-06	5.98e-05	ENSG00000198712	MT-CO2	KIRC, TGCT, UCEC	3
131104	-1.40342	0.270004	2.31e-08	6.03e-07	ENSG00000198840	MT-ND3	KIRC, TGCT, UCEC	3
4.81802	-1.01155	0.425268	0.00064466	0.00383772	ENSG00000242411	CTD-2086L14.1	KIRC, SARC, UCEC	3
149.944	-1.30301	0.472078	0.000231171	0.00163554	ENSG00000249992	TMEM158	KIRC, PRAD, TGCT	3
125.218	-1.72038	0.418294	4.67e-06	6.06e-05	ENSG00000260807	RP11-161M6.2	KIRC, SARC, UCEC	3
9.0182	-1.60825	1.18275	5.19e-05	0.00575966	ENSG00000005981	ASB4	KIRP, LIHC, SARC	3
41.6312	-1.26261	1.10611	0.000145044	0.00999347	ENSG00000105523	FAM83E	KIRP, LUAD, TGCT	3
216.889	-1.5541	0.871642	5.43e-05	0.00581415	ENSG00000107593	PKD2L1	KIRP, LUAD, SARC	3
309.423	-1.28621	0.70388	6.88e-05	0.00666295	ENSG00000111186	WNT5B	KIRP, SARC, UCEC	3
74.1292	-2.53365	0.675206	4.32e-07	0.000352862	ENSG00000182048	TRPC2	KIRP, LUAD, SARC	3
389.494	-1.33323	0.679255	0.000687713	0.00820701	ENSG00000053108	FSTL4	LGG, LUAD, PRAD	3
49.8244	-1.56579	0.850557	0.000521806	0.00672767	ENSG00000079689	SCGN	LGG, TGCT, THCA	3
12.3254	-2.46051	0.891586	1.25e-05	0.000418238	ENSG00000094796	KRT31	LGG, TGCT, UCEC	3
4101.23	-1.80545	0.616749	4.42e-05	0.00109279	ENSG00000100604	CHGA	LGG, TGCT, UCEC	3
10132	-1.48525	0.427689	1.11e-05	0.000384233	ENSG00000102003	SYP	LGG, PAAD, TGCT	3
657.525	-1.12486	0.462655	0.000256174	0.00398557	ENSG00000105963	ADAP1	LGG, SARC, TGCT	3
236.682	-1.44765	0.774007	0.000662772	0.00797869	ENSG00000110148	CCKBR	LGG, PRAD, TGCT	3
333.617	-2.84719	0.667472	8.94e-08	8.01e-06	ENSG00000112164	GLP1R	LGG, LUAD, THCA	3
1979.43	-1.35754	0.698448	0.000687645	0.00820701	ENSG00000122733	PHF24	LGG, SKCM, UVM	3
3337.38	-1.21849	0.468055	0.000148677	0.00264357	ENSG00000124194	GDAP1L1	LGG, PAAD, SKCM	3
40.135	-2.06224	0.767302	4.46e-05	0.00109735	ENSG00000143340	FAM163A	LGG, SARC, THCA	3
634.489	-1.35269	0.483847	8.32e-05	0.00171562	ENSG00000145198	VWA5B2	LGG, PAAD, UCEC	3
1052.41	-1.03738	0.359789	6.43e-05	0.00142863	ENSG00000146090	RASGEF1C	LGG, SARC, SKCM	3
350.797	-1.44178	0.68143	0.000423953	0.00580211	ENSG00000147655	RSPO2	LGG, LIHC, SARC	3
467.788	-2.27571	0.706742	9.4e-06	0.000333616	ENSG00000151952	TMEM132D	LGG, LUAD, SARC	3
2538.89	-1.34478	0.495925	0.000105683	0.00203588	ENSG00000152954	NRSN1	LGG, SARC, THCA	3
5004.58	-1.3289	0.651629	0.00058715	0.0073104	ENSG00000157152	SYN2	LGG, UCEC, UVM	3
879.84	-1.19489	0.501066	0.000280322	0.00425665	ENSG00000158008	EXTL1	LGG, PAAD, SARC	3
4575.55	-1.06443	0.341276	2.84e-05	0.000785102	ENSG00000158445	KCNB1	LGG, SKCM, TGCT	3
1433.73	-1.16082	0.44909	0.000159922	0.00280012	ENSG00000161509	GRIN2C	LGG, SARC, THCA	3
3399.85	-1.29809	0.427099	4e-05	0.00101533	ENSG00000162728	KCNJ9	LGG, PCPG, SARC	3
511.752	-1.37524	0.701133	0.000644384	0.00782144	ENSG00000166159	LRTM2	LGG, SKCM, UCEC	3
6750.56	-1.15595	0.254855	1.04e-07	9.13e-06	ENSG00000167778	SPRYD3	LGG, SARC, UCEC	3
869.859	-1.94214	0.603496	1.83e-05	0.000564917	ENSG00000168539	CHRM1	LGG, LUAD, PRAD	3
1095.81	-1.2717	0.460471	9.25e-05	0.00185085	ENSG00000169282	KCNAB1	LGG, TGCT, THCA	3
20.8589	-1.78767	0.372776	9.42e-08	8.42e-06	ENSG00000170374	SP7	LGG, SARC, UCEC	3
5134.84	-1.08027	0.36275	4.62e-05	0.00112586	ENSG00000172458	IL17D	LGG, SARC, TGCT	3
112.08	-1.64147	0.747558	0.000258455	0.00400506	ENSG00000176769	TCERG1L	LGG, LIHC, SARC	3
1673.46	-2.55996	0.502163	6.22e-09	8.13e-07	ENSG00000187730	GABRD	LGG, THCA, UCEC	3
97.2156	-1.0997	0.478999	0.000385764	0.00540615	ENSG00000197584	KCNMB2	LGG, SARC, TGCT	3
334.396	-1.41559	0.430801	1.94e-05	0.000593001	ENSG00000204653	ASPDH	LGG, LIHC, PAAD	3
13.9553	-1.0957	0.532013	0.000741936	0.00871733	ENSG00000255362	RP11-619A14.3	LGG, SARC, THCA	3
169.929	-1.85139	0.625513	3.85e-05	0.00098764	ENSG00000268460	AC006262.6	LGG, PAAD, SKCM	3
78.2098	-2.44888	0.646234	1.43e-06	7.43e-05	ENSG00000271824	AC009014.3	LGG, PRAD, THCA	3
65.1493	-2.62738	1.3986	3.49e-05	0.00158916	ENSG00000018236	CNTN1	LIHC, SARC, TGCT	3
190.228	-1.82441	0.888744	5.53e-05	0.00223617	ENSG00000019169	MARCO	LIHC, SARC, TGCT	3
15.851	-1.67756	1.09815	0.000189313	0.00530671	ENSG00000101746	NOL4	LIHC, OV, THCA	3
536.834	-1.52576	0.53834	1.28e-05	0.00078695	ENSG00000125378	BMP4	LIHC, LUSC, UCEC	3
422.936	-1.22315	0.661275	0.000249567	0.00640437	ENSG00000142748	FCN3	LIHC, LUAD, LUSC	3
20.5378	-6.87102	1.4568	1.21e-09	1.32e-06	ENSG00000146352	CLVS2	LIHC, SARC, TGCT	3
111971	-1.15171	0.298569	8.95e-07	0.000127534	ENSG00000149131	SERPING1	LIHC, SARC, UCEC	3
20.8103	-1.64295	1.19012	0.000250938	0.00642326	ENSG00000154342	WNT3A	LIHC, LUAD, PRAD	3
13.0274	-2.25472	1.73579	0.000105005	0.00350916	ENSG00000156687	UNC5D	LIHC, LUSC, THCA	3
32088.1	-2.15423	0.446448	3.41e-09	2.79e-06	ENSG00000169738	DCXR	LIHC, PRAD, UCEC	3
6.95521	-1.02032	0.555626	0.000451459	0.00965168	ENSG00000170209	ANKK1	LIHC, LUAD, PRAD	3
48.1397	-1.98316	2.14101	0.000117974	0.00380441	ENSG00000172023	REG1B	LIHC, PAAD, STAD	3
3735.85	-1.16232	0.292704	5.78e-07	9.72e-05	ENSG00000182154	MRPL41	LIHC, SARC, UCEC	3
266.268	-1.09611	0.518511	0.000197597	0.00541884	ENSG00000184454	NCMAP	LIHC, LUAD, UCEC	3
5254.94	-1.53109	0.422053	1.16e-06	0.000151252	ENSG00000197142	ACSL5	LIHC, LUAD, UCEC	3
994.804	-2.51309	0.712341	7.22e-07	0.000110663	ENSG00000198417	MT1F	LIHC, SARC, THCA	3
400.881	-2.90375	0.743476	2.32e-07	5.14e-05	ENSG00000205364	MT1M	LIHC, SARC, THCA	3
18.6915	-1.40729	1.02718	0.000388012	0.00874481	ENSG00000211685	IGLC7	LIHC, LUAD, UCEC	3
150.873	-1.43665	0.643619	6.8e-05	0.0025962	ENSG00000215915	ATAD3C	LIHC, LUAD, PCPG	3
14.9634	-1.94063	1.33969	0.000146135	0.00445419	ENSG00000235034	C19orf81	LIHC, LUAD, UCEC	3
4.2959	-2.30463	1.77393	9.7e-05	0.00331658	ENSG00000250125	RP11-707A18.1	LIHC, SKCM, THCA	3
73.8563	-1.53104	0.397599	5.36e-07	9.24e-05	ENSG00000260018	RP11-505K9.1	LIHC, PRAD, UCEC	3
338.497	-1.04884	0.352407	2.08e-05	0.00110981	ENSG00000269386	RAB11B-AS1	LIHC, SARC, UCEC	3
327.66	-2.88675	0.568594	6.07e-09	3.63e-07	ENSG00000007174	DNAH9	LUAD, THCA, UCEC	3
77311	-1.5712	0.375851	3.81e-06	6.43e-05	ENSG00000086548	CEACAM6	LUAD, LUSC, UCEC	3
210.616	-1.83537	0.557718	6.9e-05	0.000659087	ENSG00000086696	HSD17B2	LUAD, LUSC, TGCT	3
389.929	-2.06184	0.557496	1.32e-05	0.000175765	ENSG00000091583	APOH	LUAD, PAAD, UCEC	3
41823.9	-5.5241	0.961382	3.35e-16	3.07e-13	ENSG00000096088	PGC	LUAD, LUSC, TGCT	3
5.6084	-1.20562	0.456193	0.000846653	0.0048813	ENSG00000100249	C22orf31	LUAD, SARC, TGCT	3
70.0213	-1.13005	0.390947	0.000419066	0.0027868	ENSG00000102904	TSNAXIP1	LUAD, THCA, UCEC	3
28018.1	-2.08397	0.31609	5.23e-12	1.09e-09	ENSG00000103811	CTSH	LUAD, SARC, UCEC	3
1529.53	-1.79218	0.368244	1.58e-07	4.9e-06	ENSG00000105369	CD79A	LUAD, MESO, SARC	3
87.0467	-1.11095	0.408895	0.000723974	0.00428855	ENSG00000105697	HAMP	LUAD, SARC, UCEC	3
355.829	-2.49616	0.566843	3.77e-07	9.96e-06	ENSG00000111432	FZD10	LUAD, SARC, UCEC	3
234.173	-1.55037	0.571458	0.000502752	0.00321977	ENSG00000114771	AADAC	LUAD, PCPG, SARC	3
5594.09	-1.75783	0.452913	1.06e-05	0.000146999	ENSG00000116299	KIAA1324	LUAD, TGCT, UCEC	3
169.963	-1.03953	0.383515	0.000772629	0.00452187	ENSG00000118526	TCF21	LUAD, SARC, UCEC	3
27.6948	-1.71816	0.384286	1.03e-06	2.27e-05	ENSG00000125409	TEKT3	LUAD, SARC, UCEC	3
4830.75	-1.93402	0.524153	1.68e-05	0.000213003	ENSG00000127324	TSPAN8	LUAD, TGCT, UCEC	3
27363.8	-2.14205	0.32509	4.88e-12	1.03e-09	ENSG00000129538	RNASE1	LUAD, SARC, TGCT	3
44.14	-1.19222	0.370326	0.000140513	0.00116967	ENSG00000130700	GATA5	LUAD, TGCT, UCEC	3
8676.25	-2.58898	0.449817	3.64e-10	3.64e-08	ENSG00000133661	SFTPD	LUAD, LUSC, PAAD	3
1596.37	-1.18291	0.478897	0.00140343	0.00732226	ENSG00000143546	S100A8	LUAD, TGCT, UCEC	3
806.654	-4.22833	0.560656	2.26e-19	5.16e-16	ENSG00000149435	GGTLC1	LUAD, LUSC, THCA	3
5269.31	-1.83558	0.362858	5.88e-08	2.22e-06	ENSG00000157613	CREB3L1	LUAD, SARC, UCEC	3
81.6464	-3.07068	0.607747	3.51e-09	2.33e-07	ENSG00000162598	C1orf87	LUAD, LUSC, UCEC	3
68.8211	-1.40065	0.505484	0.000504441	0.00322786	ENSG00000165125	TRPV6	LUAD, SKCM, THCA	3
2702.46	-1.92104	0.622409	0.000106833	0.00093745	ENSG00000165376	CLDN2	LUAD, TGCT, UCEC	3
130.892	-1.89747	0.457469	3.28e-06	5.73e-05	ENSG00000166596	CFAP52	LUAD, LUSC, UCEC	3
135.18	-1.70846	0.570638	0.000192911	0.0015101	ENSG00000171243	SOSTDC1	LUAD, SARC, THCA	3
367.638	-1.35902	0.460941	0.000311306	0.0022103	ENSG00000172828	CES3	LUAD, SARC, UCEC	3
1141.89	-1.10312	0.301208	2.84e-05	0.000326341	ENSG00000176920	FUT2	LUAD, SARC, TGCT	3
54.6526	-2.48388	0.507697	4.39e-08	1.78e-06	ENSG00000179914	ITLN1	LUAD, TGCT, UCEC	3
198.053	-2.21548	0.653102	2.49e-05	0.000292133	ENSG00000180347	CCDC129	LUAD, LUSC, OV	3
15563	-1.23852	0.222784	4.34e-09	2.76e-07	ENSG00000180879	SSR4	LUAD, SARC, UCEC	3
29.058	-2.44072	0.517412	1.1e-07	3.7e-06	ENSG00000181123	RP4-539M6.14	LUAD, PAAD, UCEC	3
171.511	-2.89479	0.477552	2.81e-11	4.25e-09	ENSG00000181378	CFAP65	LUAD, LUSC, UCEC	3
1252.32	-3.59319	0.752322	6.21e-10	5.62e-08	ENSG00000184956	MUC6	LUAD, TGCT, UCEC	3
64.2356	-1.63646	0.589153	0.000379187	0.00257811	ENSG00000185681	MORN5	LUAD, LUSC, UCEC	3
32.334	-2.07612	0.704655	0.000109162	0.000953963	ENSG00000186191	BPIFB4	LUAD, OV, SARC	3
1207.13	-1.63415	0.359076	7.65e-07	1.78e-05	ENSG00000188959	C9orf152	LUAD, TGCT, UCEC	3
187.498	-1.28848	0.402221	0.00014469	0.00119739	ENSG00000189350	FAM179A	LUAD, SARC, UCEC	3
978.582	-1.4368	0.388116	2.5e-05	0.00029252	ENSG00000198753	PLXNB3	LUAD, TGCT, UCEC	3
278762	-1.4297	0.406708	4.85e-05	0.000499426	ENSG00000211592	IGKC	LUAD, MESO, SARC	3
427.303	-1.68262	0.525949	0.000110779	0.000966593	ENSG00000211642	IGLV10-54	LUAD, MESO, UCEC	3
5130.39	-1.06012	0.260337	5.36e-06	8.52e-05	ENSG00000221869	CEBPD	LUAD, PRAD, SKCM	3
44.3859	-2.43234	0.344216	1.07e-13	3.87e-11	ENSG00000232415	CTB-51J22.1	LUAD, LUSC, UCEC	3
193.205	-1.11064	0.189084	5.92e-10	5.38e-08	ENSG00000232859	LYRM9	LUAD, PAAD, UCEC	3
18447.7	-1.80638	0.407713	1.13e-06	2.45e-05	ENSG00000240583	AQP1	LUAD, LUSC, UCEC	3
139.371	-2.28992	0.554987	1.83e-06	3.6e-05	ENSG00000257588	RP11-469H8.6	LUAD, LUSC, THCA	3
31.8266	-1.08897	0.351196	0.000214592	0.00164147	ENSG00000260228	RP11-483P21.2	LUAD, PRAD, UCEC	3
44.5619	-1.27989	0.41357	0.000206251	0.00159286	ENSG00000283000	RP11-297A16.4	LUAD, PRAD, UCEC	3
484.327	-1.10679	0.552311	0.000213895	0.0097443	ENSG00000080031	PTPRH	LUSC, SARC, TGCT	3
20.8435	-2.00171	0.66583	1.56e-05	0.00175569	ENSG00000084674	APOB	LUSC, SKCM, TGCT	3
2585.19	-1.54302	0.61099	5.51e-05	0.00417226	ENSG00000162366	PDZK1IP1	LUSC, TGCT, UCEC	3
121.733	-2.04223	0.701836	1.79e-05	0.00196576	ENSG00000203985	LDLRAD1	LUSC, TGCT, UCEC	3
280.09	-1.98637	0.999532	4.35e-05	0.0073196	ENSG00000159263	SIM2	OV, PAAD, TGCT	3
531.836	-2.19634	1.0249	2.53e-05	0.00512304	ENSG00000181449	SOX2	OV, SARC, TGCT	3
28.8935	-2.3156	0.996928	1.68e-05	0.00403005	ENSG00000259974	LINC00261	OV, THCA, UCEC	3
39.8908	-2.61441	1.21548	7.86e-05	0.00619164	ENSG00000124159	MATN4	PAAD, SARC, UCEC	3
13407.8	-1.51563	0.471891	3.61e-05	0.0037509	ENSG00000165507	C10orf10	PAAD, SARC, SKCM	3
145.249	-3.41062	1.00047	2.34e-06	0.000562891	ENSG00000188573	FBLL1	PAAD, PRAD, TGCT	3
109.625	-4.48977	1.47329	9.69e-07	0.000286676	ENSG00000219159	AC011298.2	PAAD, PRAD, THCA	3
913.879	-1.4712	0.517053	8.52e-05	0.00649392	ENSG00000219438	FAM19A5	PAAD, PRAD, SARC	3
27.9941	-1.11193	0.440983	7.1e-06	0.00429195	ENSG00000236058	RP11-215A21.2	PCPG, PRAD, UCEC	3
2049.41	-1.02733	0.221518	9.82e-08	7.79e-07	ENSG00000088881	EBF4	PRAD, TGCT, THCA	3
3883.85	-1.66269	0.431809	5.91e-06	3.43e-05	ENSG00000105894	PTN	PRAD, SKCM, TGCT	3
1775.64	-1.51481	0.286941	5.57e-09	5.36e-08	ENSG00000111678	C12orf57	PRAD, TGCT, UCEC	3
1959.64	-1.06781	0.221699	3.5e-08	2.99e-07	ENSG00000133315	MACROD1	PRAD, TGCT, UCEC	3
629.387	-1.03284	0.293185	1.52e-05	8.11e-05	ENSG00000179862	CITED4	PRAD, SARC, UCEC	3
67.9322	-2.16179	0.37648	2.65e-09	2.66e-08	ENSG00000253404	AC034243.1	PRAD, THCA, UCEC	3
464.662	-1.06751	0.274532	2.98e-06	1.83e-05	ENSG00000256393	RPL41P5	PRAD, SARC, UCEC	3
2995.19	-1.24767	0.346504	8.78e-06	4.91e-05	ENSG00000260260	SNHG19	PRAD, TGCT, THCA	3
110.657	-1.26184	0.302046	7.16e-07	4.93e-06	ENSG00000270761	RP11-385F7.1	PRAD, UCEC, UVM	3
33489.6	-3.73036	0.880647	2.94e-07	2.54e-05	ENSG00000125730	C3	SARC, TGCT, UCEC	3
23242.2	-2.19033	0.500544	4.12e-08	5.79e-06	ENSG00000146674	IGFBP3	SARC, SKCM, TGCT	3
13.3443	-1.78797	1.07506	0.000936904	0.00931729	ENSG00000148735	PLEKHS1	SARC, TGCT, UCEC	3
10635.9	-1.07257	0.254497	2.15e-06	0.000106387	ENSG00000163479	SSR2	SARC, TGCT, UCEC	3
44.6641	-1.51834	0.688453	0.000446979	0.00548734	ENSG00000196169	KIF19	SARC, THCA, UCEC	3
37.719	-1.82772	0.846943	0.000262839	0.00374115	ENSG00000197261	C6orf141	SARC, SKCM, TGCT	3
50.4859	-2.33079	0.900413	4.33e-05	0.00101768	ENSG00000205277	MUC12	SARC, TGCT, UCEC	3
9.15399	-2.19017	1.12484	0.000292425	0.00402955	ENSG00000233392	AC104809.4	SARC, SKCM, THCA	3
14.5082	-1.90964	0.950526	0.000107567	0.00915773	ENSG00000106927	AMBP	SKCM, THCA, UCEC	3
904.179	-4.75286	2.2728	2.31e-06	0.000847297	ENSG00000178372	CALML5	SKCM, THYM, UCEC	3
41.8319	-1.14234	0.453677	5.67e-05	0.00659797	ENSG00000205078	SYCE1L	SKCM, TGCT, UCEC	3
151.122	-22.2553	3.68946	3.16e-10	1.23e-06	ENSG00000165246	NLGN4Y	ACC, TGCT	2
99.3137	-21.6951	2.86987	1.24e-14	1.69e-10	ENSG00000173714	WFIKKN2	ACC, TGCT	2
16.1513	-14.3708	8.66707	2.34e-06	0.00265297	ENSG00000182968	SOX1	ACC, SARC	2
1542.31	-1.18183	0.45349	0.000262432	0.0047601	ENSG00000002933	TMEM176A	BLCA, LIHC	2
236.688	-4.06977	0.887009	2.31e-11	1.29e-08	ENSG00000007038	PRSS21	BLCA, MESO	2
46.6083	-1.30015	0.446129	9.95e-05	0.00236342	ENSG00000007129	CEACAM21	BLCA, UCEC	2
163.068	-1.1762	0.493025	0.000486667	0.00738359	ENSG00000007264	MATK	BLCA, LGG	2
131.801	-1.07845	0.405703	0.000244408	0.00450558	ENSG00000007952	NOX1	BLCA, LUAD	2
126.905	-1.63357	0.449311	9.48e-06	0.000429911	ENSG00000067840	PDZD4	BLCA, COAD	2
216.21	-2.44	0.486619	1.44e-08	3.03e-06	ENSG00000069188	SDK2	BLCA, SARC	2
894.463	-1.14668	0.258844	3.34e-07	3.3e-05	ENSG00000084764	MAPRE3	BLCA, UCEC	2
433.428	-1.09726	0.474153	0.000643086	0.00903166	ENSG00000086289	EPDR1	BLCA, HNSC	2
12.3811	-1.53453	0.678921	0.000415175	0.00659701	ENSG00000089250	NOS1	BLCA, SARC	2
60.8948	-1.22785	0.489248	0.000331091	0.0056309	ENSG00000092051	JPH4	BLCA, LGG	2
15.1706	-1.99934	0.735888	6.67e-05	0.00176368	ENSG00000101188	NTSR1	BLCA, HNSC	2
120.335	-2.08885	0.487632	6.5e-07	5.67e-05	ENSG00000101842	VSIG1	BLCA, LUAD	2
13.5645	-1.63965	0.586322	0.000105767	0.00246972	ENSG00000102678	FGF9	BLCA, KICH	2
604.176	-1.14996	0.421805	0.000188809	0.00375861	ENSG00000103241	FOXF1	BLCA, TGCT	2
34.7303	-1.30287	0.551726	0.000453903	0.00702656	ENSG00000105642	KCNN1	BLCA, LGG	2
20.2345	-1.23928	0.561593	0.000718932	0.00973998	ENSG00000106018	VIPR2	BLCA, BRCA	2
1303.15	-1.11457	0.40233	0.000169208	0.00348097	ENSG00000107742	SPOCK2	BLCA, LGG	2
41041.4	-1.00373	0.26727	5.57e-06	0.000287765	ENSG00000108679	LGALS3BP	BLCA, UCEC	2
87.1965	-2.0775	0.651386	2.03e-05	0.000748588	ENSG00000109819	PPARGC1A	BLCA, KICH	2
82.0876	-1.42754	0.44047	3.54e-05	0.00111232	ENSG00000111087	GLI1	BLCA, BRCA	2
193.207	-1.12896	0.468614	0.000478834	0.00730304	ENSG00000112799	LY86	BLCA, LUAD	2
161.006	-1.31978	0.594843	0.000629338	0.00887847	ENSG00000113211	PCDHB6	BLCA, TGCT	2
171.67	-1.56678	0.44075	1.26e-05	0.000529854	ENSG00000114378	HYAL1	BLCA, KICH	2
111.545	-1.80191	0.564496	3.14e-05	0.00102451	ENSG00000116031	CD207	BLCA, LUAD	2
188.237	-2.96451	0.707508	7.01e-08	9.79e-06	ENSG00000117215	PLA2G2D	BLCA, ESCA	2
134.849	-1.36779	0.474521	0.000105742	0.00246972	ENSG00000117594	HSD11B1	BLCA, LIHC	2
74.4689	-1.81468	0.769045	0.000194798	0.00383376	ENSG00000122756	CNTFR	BLCA, CESC	2
7.96849	-1.82997	1.03984	0.000301581	0.00527021	ENSG00000124490	CRISP2	BLCA, PRAD	2
10.1864	-1.55589	0.808426	0.000712262	0.00968838	ENSG00000125207	PIWIL1	BLCA, LUAD	2
523.074	-1.50126	0.554435	0.000153781	0.0032417	ENSG00000125618	PAX8	BLCA, KICH	2
39.9981	-1.48188	0.575269	0.000218557	0.00415146	ENSG00000128218	VPREB3	BLCA, LUAD	2
370.152	-1.4489	0.304939	1.07e-07	1.35e-05	ENSG00000128709	HOXD9	BLCA, SARC	2
177.272	-2.10515	0.574023	5.26e-06	0.000276299	ENSG00000130054	FAM155B	BLCA, KICH	2
3019.19	-1.4595	0.492861	8.02e-05	0.00201746	ENSG00000130592	LSP1	BLCA, SARC	2
1026.08	-1.44995	0.387742	6.71e-06	0.000332078	ENSG00000130755	GMFG	BLCA, SARC	2
23.8825	-1.354	0.448676	7.15e-05	0.00185392	ENSG00000130997	POLN	BLCA, BRCA	2
12.6587	-2.22135	1.00593	6.1e-05	0.00165994	ENSG00000132975	GPR12	BLCA, LUAD	2
91.5574	-2.41094	0.758821	8.78e-06	0.000408291	ENSG00000133101	CCNA1	BLCA, HNSC	2
1693.79	-1.86403	0.520179	9.51e-06	0.000430364	ENSG00000134668	SPOCD1	BLCA, HNSC	2
33.6454	-2.5929	0.674615	9.3e-07	7.5e-05	ENSG00000134873	CLDN10	BLCA, COAD	2
172.582	-1.36909	0.431996	4.48e-05	0.00133962	ENSG00000136274	NACAD	BLCA, HNSC	2
1109.73	-1.09053	0.443453	0.000432687	0.00679554	ENSG00000136960	ENPP2	BLCA, SARC	2
8.1704	-1.32418	0.611888	0.000710014	0.00967386	ENSG00000138379	MSTN	BLCA, BRCA	2
83.55	-1.82103	0.514601	1.14e-05	0.000494959	ENSG00000139910	NOVA1	BLCA, BRCA	2
128.375	-1.30077	0.49003	0.000209757	0.00405726	ENSG00000139970	RTN1	BLCA, LGG	2
23.3241	-2.73422	0.714441	5.87e-07	5.18e-05	ENSG00000148408	CACNA1B	BLCA, LGG	2
15.3855	-2.37335	1.03509	3.25e-05	0.00104742	ENSG00000148704	VAX1	BLCA, SARC	2
974.992	-2.12094	0.511414	1.03e-06	8.17e-05	ENSG00000151012	SLC7A11	BLCA, HNSC	2
11360.8	-2.00886	0.575669	1.04e-05	0.00045781	ENSG00000151632	AKR1C2	BLCA, SARC	2
216.856	-1.61422	0.653906	0.000234678	0.00437183	ENSG00000151640	DPYSL4	BLCA, PRAD	2
1429.25	-2.00426	0.592094	1.4e-05	0.000570332	ENSG00000154277	UCHL1	BLCA, SARC	2
242.295	-1.30112	0.443123	9.32e-05	0.00225333	ENSG00000155093	PTPRN2	BLCA, LIHC	2
515.775	-1.96761	0.63485	3.11e-05	0.0010149	ENSG00000157168	NRG1	BLCA, BRCA	2
2941.2	-1.00331	0.255361	2.76e-06	0.000170853	ENSG00000157873	TNFRSF14	BLCA, LUAD	2
101.636	-1.55704	0.600471	0.000191782	0.00379362	ENSG00000158477	CD1A	BLCA, LUAD	2
10.2653	-1.53022	0.624981	0.000278263	0.00496959	ENSG00000158485	CD1B	BLCA, LUAD	2
39.5107	-1.8255	0.49057	6.38e-06	0.000319385	ENSG00000158488	CD1E	BLCA, LUAD	2
56.9931	-1.13832	0.35522	4.13e-05	0.00125256	ENSG00000160318	CLDND2	BLCA, PRAD	2
70.638	-1.06974	0.444853	0.000516091	0.00772601	ENSG00000160460	SPTBN4	BLCA, KICH	2
96.9477	-1.22949	0.509306	0.000427721	0.00673584	ENSG00000160471	COX6B2	BLCA, BRCA	2
6422.63	-1.04229	0.338462	6.55e-05	0.00174353	ENSG00000161642	ZNF385A	BLCA, SARC	2
12.0617	-1.77822	0.869393	0.000330401	0.00563054	ENSG00000162670	BRINP3	BLCA, SARC	2
217.225	-1.48877	0.627102	0.00034915	0.00584266	ENSG00000164929	BAALC	BLCA, TGCT	2
21.3862	-1.36254	0.507493	0.000184276	0.00369918	ENSG00000166257	SCN3B	BLCA, LGG	2
99.859	-1.43152	0.585601	0.000319187	0.00548526	ENSG00000166405	RIC3	BLCA, KICH	2
425.178	-1.34799	0.486873	0.000147751	0.0031529	ENSG00000166501	PRKCB	BLCA, LGG	2
550.991	-1.16592	0.355587	3.19e-05	0.00103671	ENSG00000166780	C16orf45	BLCA, BRCA	2
45.4194	-1.90817	0.521608	7.18e-06	0.000350176	ENSG00000167483	FAM129C	BLCA, LUAD	2
3996.34	-1.18936	0.379445	5.16e-05	0.00148159	ENSG00000168961	LGALS9	BLCA, UCEC	2
37.5599	-1.62165	0.582114	0.000110959	0.00254848	ENSG00000169427	KCNK9	BLCA, HNSC	2
550.697	-1.29843	0.472271	0.000161018	0.00336358	ENSG00000169442	CD52	BLCA, LUAD	2
684.538	-1.69319	0.572003	6.58e-05	0.00174734	ENSG00000170231	FABP6	BLCA, LUAD	2
78.9311	-2.95706	1.10643	2.56e-06	0.000161445	ENSG00000170454	KRT75	BLCA, HNSC	2
153.381	-1.66464	0.419529	2.97e-06	0.000180097	ENSG00000171533	MAP6	BLCA, COAD	2
28.3963	-1.66187	0.904428	0.000570509	0.00828481	ENSG00000173237	C11orf86	BLCA, HNSC	2
38.3792	-2.75533	0.700703	3.97e-07	3.79e-05	ENSG00000173702	MUC13	BLCA, TGCT	2
42.0764	-1.57869	0.538742	7.99e-05	0.00201315	ENSG00000174123	TLR10	BLCA, LUAD	2
643.012	-1.0701	0.394852	0.000210303	0.00406113	ENSG00000175745	NR2F1	BLCA, TGCT	2
13659.2	-1.96152	0.589362	1.75e-05	0.000673845	ENSG00000176153	GPX2	BLCA, UCEC	2
11.8952	-2.11901	0.636431	1.31e-05	0.000544199	ENSG00000178343	SHISA3	BLCA, LUAD	2
12.0743	-1.63679	0.645572	0.000195719	0.00384174	ENSG00000178796	RIIAD1	BLCA, UCEC	2
2.42801	-1.76642	0.826562	0.00030724	0.00532786	ENSG00000183783	KCTD8	BLCA, KICH	2
25.7316	-1.47353	0.608564	0.000319911	0.00549132	ENSG00000183971	NPW	BLCA, SARC	2
202.993	-3.67196	0.700072	1.02e-11	6.39e-09	ENSG00000185038	MROH2A	BLCA, LIHC	2
32.2708	-1.27861	0.49806	0.000271145	0.00487245	ENSG00000185652	NTF3	BLCA, TGCT	2
366.981	-1.63243	0.629755	0.000173467	0.00353307	ENSG00000185668	POU3F1	BLCA, HNSC	2
743.656	-4.25547	1.16472	1.29e-09	3.87e-07	ENSG00000185686	PRAME	BLCA, SARC	2
9.94196	-2.06038	0.912004	0.000107372	0.00250002	ENSG00000185742	C11orf87	BLCA, HNSC	2
194.446	-1.44574	0.538482	0.000171938	0.00351224	ENSG00000185905	C16orf54	BLCA, LUAD	2
5.60593	-2.25486	0.963225	4.96e-05	0.0014379	ENSG00000186732	MPPED1	BLCA, LGG	2
426.347	-1.80399	0.435861	1.5e-06	0.000110546	ENSG00000186998	EMID1	BLCA, THCA	2
20.4843	-1.46853	0.660536	0.000500707	0.007551	ENSG00000187912	CLEC17A	BLCA, LUAD	2
7.40076	-1.7166	0.976478	0.000480375	0.0073182	ENSG00000188620	HMX3	BLCA, KIRC	2
148.95	-1.79791	0.601136	5.32e-05	0.00150939	ENSG00000188761	BCL2L15	BLCA, TGCT	2
19.9101	-1.45197	0.672739	0.000589346	0.00845121	ENSG00000188822	CNR2	BLCA, LUAD	2
290.008	-1.93277	0.770666	0.00011392	0.00260032	ENSG00000196132	MYT1	BLCA, LUAD	2
345.782	-3.49899	1.10926	1.17e-07	1.43e-05	ENSG00000196344	ADH7	BLCA, LUAD	2
1.37298	-1.54598	0.751736	0.0005956	0.00851486	ENSG00000200356	RNU6-833P	BLCA, BRCA	2
155.397	-1.59261	0.611611	0.00017845	0.00360897	ENSG00000203710	CR1	BLCA, SARC	2
6.6043	-1.73767	1.23397	0.000283487	0.00504074	ENSG00000204460	AC079586.1	BLCA, HNSC	2
369.487	-1.05459	0.442135	0.0005546	0.00811722	ENSG00000204482	LST1	BLCA, LUAD	2
1060	-1.34937	0.363975	7.3e-06	0.000355006	ENSG00000204681	GABBR1	BLCA, LGG	2
35.1651	-1.56038	0.554539	0.000110416	0.00254573	ENSG00000204872	NAT8B	BLCA, UCEC	2
7.99768	-2.70638	1.32102	1.15e-05	0.000496909	ENSG00000207296	RNU6-140P	BLCA, HNSC	2
11.4674	-1.53399	0.758275	0.000646843	0.00906874	ENSG00000211644	IGLV1-51	BLCA, LUAD	2
5740	-1.46374	0.695868	0.000644393	0.00904377	ENSG00000211899	IGHM	BLCA, LUAD	2
344.206	-2.01278	0.711652	5.2e-05	0.00148671	ENSG00000211935	IGHV1-3	BLCA, KIRP	2
8.0625	-1.36769	0.501545	0.000163642	0.00340343	ENSG00000213279	RP1-29C18.9	BLCA, LIHC	2
65.389	-1.0053	0.282248	1.18e-05	0.000507868	ENSG00000213885	RPL13AP7	BLCA, SARC	2
13.0808	-1.26753	0.342002	7.1e-06	0.000347752	ENSG00000223886	RP11-251G23.2	BLCA, UCEC	2
13.6252	-1.5693	0.586173	0.000154207	0.00324465	ENSG00000224592	RP5-884C9.2	BLCA, LUAD	2
160.706	-1.57338	0.53119	7.37e-05	0.00189942	ENSG00000225969	ABHD11-AS1	BLCA, LUAD	2
12.4923	-1.09626	0.479893	0.00069792	0.00956697	ENSG00000225978	HAR1A	BLCA, LGG	2
7.12921	-1.12601	0.445854	0.00034617	0.00581391	ENSG00000226499	RP5-882O7.1	BLCA, BRCA	2
13.1071	-1.28831	1.26365	0.000700646	0.00959139	ENSG00000227234	SPANXB1	BLCA, HNSC	2
9.96346	-1.2509	0.564004	0.000689332	0.00949408	ENSG00000227632	AC018804.6	BLCA, KIRC	2
18.0632	-1.27284	0.553554	0.000548664	0.00805335	ENSG00000231246	RP5-965F6.2	BLCA, BRCA	2
6.19326	-1.49852	0.723084	0.000639467	0.00899015	ENSG00000231255	AC005009.1	BLCA, PRAD	2
11.7002	-1.64726	0.690341	0.000263582	0.00477456	ENSG00000232053	AC009784.3	BLCA, HNSC	2
10.7962	-1.75454	0.529729	2.37e-05	0.000843359	ENSG00000233093	LINC00892	BLCA, LUAD	2
4.13814	-2.082	0.747737	4.79e-05	0.0013979	ENSG00000233214	AC002511.2	BLCA, UCEC	2
26.1036	-1.36275	0.592566	0.000491308	0.00744012	ENSG00000235961	PNMA6A	BLCA, LGG	2
232.546	-1.09867	0.375278	0.000104405	0.00244634	ENSG00000236060	HSPB1P1	BLCA, TGCT	2
23.4655	-1.6263	0.534171	5.63e-05	0.00157334	ENSG00000236120	RP11-733O18.1	BLCA, HNSC	2
7.22494	-1.48214	0.668735	0.000496761	0.00751149	ENSG00000236714	AC005592.1	BLCA, SARC	2
26.854	-1.52691	0.690286	0.000463832	0.00713304	ENSG00000237254	TRBV30	BLCA, LUAD	2
39.3243	-1.55447	0.456169	2.03e-05	0.000748588	ENSG00000239911	PRKAG2-AS1	BLCA, UCEC	2
183.212	-1.131	0.46006	0.000416676	0.00661537	ENSG00000240038	AMY2B	BLCA, PAAD	2
5.67177	-1.14256	0.437303	0.0002654	0.00479082	ENSG00000241746	RP11-941H19.1	BLCA, UCEC	2
712.401	-2.54783	0.796062	5.28e-06	0.000276684	ENSG00000243955	GSTA1	BLCA, TGCT	2
54.5837	-1.33942	0.401128	2.61e-05	0.00089665	ENSG00000244459	RP11-1398P2.1	BLCA, LUAD	2
129.256	-1.17069	0.411652	0.000130628	0.00288604	ENSG00000247982	LINC00926	BLCA, BRCA	2
89.3994	-1.1437	0.268245	6.96e-07	6.01e-05	ENSG00000250318	CTA-963H5.5	BLCA, BRCA	2
27.9988	-1.88721	0.840175	0.000189791	0.00376708	ENSG00000250343	CTC-255N20.1	BLCA, PAAD	2
15.3451	-1.58785	0.574351	0.000121592	0.00272945	ENSG00000252835	SCARNA21	BLCA, THCA	2
2.50941	-1.69189	1.02676	0.000513781	0.00770067	ENSG00000253239	IGLVI-70	BLCA, LUAD	2
12.3681	-2.05973	0.660925	2.5e-05	0.000873009	ENSG00000254545	RP11-84A19.3	BLCA, HNSC	2
6.16293	-2.0179	0.924688	0.000132623	0.00291427	ENSG00000261241	RP11-883G14.1	BLCA, LIHC	2
35.8215	-1.61068	0.499691	3.44e-05	0.00109307	ENSG00000261305	RP4-584D14.7	BLCA, UCEC	2
17.7758	-1.55223	0.609667	0.000215617	0.00411678	ENSG00000261730	RP4-668J24.2	BLCA, LUAD	2
2.68602	-1.78615	0.822094	0.000277692	0.00496158	ENSG00000262488	RP11-876N24.1	BLCA, KIRC	2
40.7151	-3.25337	0.780676	1.65e-08	3.25e-06	ENSG00000265787	CYP4F35P	BLCA, BRCA	2
57.4814	-1.75026	0.403124	6.97e-07	6.01e-05	ENSG00000267397	RP11-873E20.1	BLCA, SARC	2
28.848	-1.10048	0.31395	1.43e-05	0.000581807	ENSG00000268836	LA16c-OS12.2	BLCA, UCEC	2
110.148	-1.17427	0.517334	0.000662647	0.0092393	ENSG00000268903	RP11-34P13.15	BLCA, UCEC	2
96.152	-2.85744	0.557492	2.4e-09	6.82e-07	ENSG00000269404	SPIB	BLCA, LUAD	2
29.5769	-1.31561	0.488265	0.000185755	0.00372335	ENSG00000270164	LINC01480	BLCA, UCEC	2
2.97584	-1.41755	0.677723	0.000716637	0.00972835	ENSG00000271334	CTD-2078B5.2	BLCA, HNSC	2
35.1586	-1.13919	0.397517	0.00012414	0.00277192	ENSG00000271553	RP11-274B21.10	BLCA, BRCA	2
100.316	-1.14827	0.379244	7.39e-05	0.00190208	ENSG00000272449	RP3-395M20.12	BLCA, HNSC	2
181.602	-1.23999	0.540907	0.000579955	0.00837832	ENSG00000277013	CTC-526N19.1	BLCA, TGCT	2
107.575	-1.12753	0.426062	0.000243298	0.00448919	ENSG00000277287	RP4-794I6.4	BLCA, KICH	2
4.7365	-1.46855	0.531171	0.00013658	0.00297866	ENSG00000280310	RP11-326I19.2	BLCA, SARC	2
14928.3	-2.5826	0.374544	3e-13	1.95e-11	ENSG00000003989	SLC7A2	BRCA, SARC	2
1003.65	-1.0189	0.201596	2.94e-08	4.96e-07	ENSG00000005243	COPZ2	BRCA, TGCT	2
117.571	-1.10345	0.277633	5.06e-06	4.62e-05	ENSG00000007314	SCN4A	BRCA, HNSC	2
1473.04	-1.03413	0.226899	3.63e-07	4.56e-06	ENSG00000010319	SEMA3G	BRCA, KICH	2
143.886	-1.22059	0.268835	4.11e-07	5.11e-06	ENSG00000017427	IGF1	BRCA, SARC	2
1.61167	-1.67261	0.674539	0.000689687	0.00334062	ENSG00000036473	OTC	BRCA, LUAD	2
72.0939	-1.26076	0.442308	0.000330119	0.00176874	ENSG00000043591	ADRB1	BRCA, LGG	2
40.1854	-1.79034	0.295781	2.43e-10	7.26e-09	ENSG00000070031	SCT	BRCA, HNSC	2
1669.14	-3.3542	0.455129	1.1e-15	1.43e-13	ENSG00000070193	FGF10	BRCA, TGCT	2
1442.89	-1.27459	0.194244	4.65e-12	2.16e-10	ENSG00000070404	FSTL3	BRCA, HNSC	2
4.73145	-1.24106	0.505624	0.00111591	0.00505091	ENSG00000071677	PRLH	BRCA, UCEC	2
384.541	-3.06525	0.411991	1.52e-15	1.93e-13	ENSG00000075886	TUBA3D	BRCA, UCEC	2
119.732	-1.37597	0.46096	0.00020588	0.00117838	ENSG00000075891	PAX2	BRCA, KICH	2
178.706	-1.17266	0.388588	0.000197225	0.00113556	ENSG00000081041	CXCL2	BRCA, KIRC	2
6465.39	-1.13609	0.210652	4.67e-09	9.86e-08	ENSG00000084636	COL16A1	BRCA, SARC	2
119.399	-1.27809	0.295911	1.2e-06	1.31e-05	ENSG00000089101	CFAP61	BRCA, UVM	2
30885.2	-1.01121	0.381553	0.000765392	0.00364868	ENSG00000091831	ESR1	BRCA, LIHC	2
3189.46	-1.26846	0.238476	8.37e-09	1.64e-07	ENSG00000091947	TMEM101	BRCA, UCEC	2
42.1012	-2.52797	0.367002	3.61e-13	2.29e-11	ENSG00000095596	CYP26A1	BRCA, TGCT	2
129.635	-1.27466	0.473454	0.000537677	0.00269682	ENSG00000095917	TPSD1	BRCA, ESCA	2
6993.09	-1.21756	0.17855	7.08e-13	4.15e-11	ENSG00000099282	TSPAN15	BRCA, MESO	2
16300.7	-1.21846	0.138377	1.06e-19	3.8e-17	ENSG00000099622	CIRBP	BRCA, SARC	2
428.839	-1.58361	0.397158	6e-06	5.35e-05	ENSG00000100033	PRODH	BRCA, LUAD	2
120.563	-1.14837	0.309818	1.53e-05	0.00012186	ENSG00000102001	CACNA1F	BRCA, LUAD	2
2995.2	-1.15722	0.225233	1.92e-08	3.39e-07	ENSG00000102393	GLA	BRCA, SARC	2
3271.66	-1.28297	0.21164	1.16e-10	3.75e-09	ENSG00000103024	NME3	BRCA, UCEC	2
3409.99	-1.49075	0.262915	1.77e-09	4.19e-08	ENSG00000103260	METRN	BRCA, THCA	2
275.948	-1.23353	0.290697	1.62e-06	1.71e-05	ENSG00000103269	RHBDL1	BRCA, UCEC	2
2869.29	-1.25414	0.376343	6.4e-05	0.000428966	ENSG00000103534	TMC5	BRCA, KICH	2
1487.66	-1.43306	0.20096	1.35e-13	9.77e-12	ENSG00000104213	PDGFRL	BRCA, SARC	2
9529.64	-1.17756	0.299363	6.04e-06	5.38e-05	ENSG00000104368	PLAT	BRCA, LUAD	2
2.68537	-1.42728	0.566274	0.000798942	0.00378957	ENSG00000104938	CLEC4M	BRCA, LIHC	2
1505.7	-1.28484	0.189288	1.03e-12	5.72e-11	ENSG00000105518	TMEM205	BRCA, PRAD	2
459.838	-1.55903	0.212454	3.83e-14	3.25e-12	ENSG00000105792	CFAP69	BRCA, SARC	2
7074.84	-1.67204	0.287245	9.17e-10	2.34e-08	ENSG00000106819	ASPN	BRCA, SARC	2
110.018	-1.92953	0.339684	2.03e-09	4.73e-08	ENSG00000107014	RLN2	BRCA, PRAD	2
3834.75	-1.19748	0.196791	8.5e-11	2.84e-09	ENSG00000107281	NPDC1	BRCA, UCEC	2
38.8681	-1.78362	0.384039	3.97e-07	4.95e-06	ENSG00000108759	KRT32	BRCA, LUAD	2
1877.39	-1.2181	0.278691	9.03e-07	1.02e-05	ENSG00000108846	ABCC3	BRCA, TGCT	2
7.21494	-1.68698	0.290081	9.55e-10	2.43e-08	ENSG00000109047	RCVRN	BRCA, SARC	2
26847.4	-1.02387	0.278346	1.83e-05	0.000142605	ENSG00000109436	TBC1D9	BRCA, KICH	2
4219.39	-1.14584	0.244973	2.01e-07	2.73e-06	ENSG00000109452	INPP4B	BRCA, KICH	2
4802.56	-1.03638	0.162603	1.16e-11	4.87e-10	ENSG00000109501	WFS1	BRCA, UCEC	2
901.736	-1.34859	0.386379	3.64e-05	0.000261327	ENSG00000109906	ZBTB16	BRCA, SKCM	2
1528.92	-2.78019	0.371685	2.54e-15	2.99e-13	ENSG00000110169	HPX	BRCA, UCEC	2
717.489	-1.01907	0.449771	0.00242479	0.00982078	ENSG00000112183	RBM24	BRCA, HNSC	2
6299.74	-1.53961	0.242154	3.07e-11	1.15e-09	ENSG00000112562	SMOC2	BRCA, THCA	2
200.225	-1.32575	0.4432	0.00020461	0.00117194	ENSG00000114757	PEX5L	BRCA, SKCM	2
15.7249	-2.48464	0.644553	3.82e-06	3.6e-05	ENSG00000115665	SLC5A7	BRCA, THCA	2
200.909	-3.76892	0.475617	4.39e-18	1e-15	ENSG00000116176	TPSG1	BRCA, LUAD	2
7670.7	-1.02123	0.210348	8.31e-08	1.25e-06	ENSG00000116667	C1orf21	BRCA, TGCT	2
13.7471	-1.38652	0.468682	0.000223418	0.00126432	ENSG00000116882	HAO2	BRCA, SARC	2
726.026	-1.23787	0.361534	4.58e-05	0.000320599	ENSG00000117154	IGSF21	BRCA, LGG	2
228.312	-1.72558	0.298494	1.19e-09	2.94e-08	ENSG00000120049	KCNIP2	BRCA, LGG	2
9517.52	-1.47402	0.232474	3.07e-11	1.15e-09	ENSG00000120129	DUSP1	BRCA, LUAD	2
1330.31	-3.12584	0.600109	1.95e-09	4.58e-08	ENSG00000120251	GRIA2	BRCA, SKCM	2
15849.6	-1.75757	0.26908	1.2e-11	5.04e-10	ENSG00000120738	EGR1	BRCA, KIRC	2
8.25436	-1.87111	0.52344	2.48e-05	0.000186699	ENSG00000121871	SLITRK3	BRCA, TGCT	2
415.993	-1.32414	0.371255	2.73e-05	0.000202889	ENSG00000122025	FLT3	BRCA, LGG	2
1338.42	-1.15206	0.25654	4.96e-07	6.03e-06	ENSG00000122877	EGR2	BRCA, SARC	2
400.482	-1.73452	0.331102	2.26e-08	3.92e-07	ENSG00000123572	NRK	BRCA, HNSC	2
852.74	-1.50705	0.337498	7.82e-07	9.02e-06	ENSG00000123689	G0S2	BRCA, TGCT	2
791.053	-2.52646	0.476392	6.02e-09	1.23e-07	ENSG00000124143	ARHGAP40	BRCA, HNSC	2
14342.8	-4.14532	0.592652	1.4e-15	1.79e-13	ENSG00000124935	SCGB1D2	BRCA, UCEC	2
33.0281	-3.75801	0.827381	6.55e-09	1.33e-07	ENSG00000126545	CSN1S1	BRCA, SARC	2
4.99064	-1.0275	0.404019	0.00104923	0.00478708	ENSG00000126952	NXF5	BRCA, LIHC	2
67.724	-1.0492	0.270451	7.79e-06	6.7e-05	ENSG00000127472	PLA2G5	BRCA, COAD	2
451.449	-1.46768	0.343757	1.77e-06	1.85e-05	ENSG00000128536	CDHR3	BRCA, LUAD	2
130.327	-2.61546	0.365699	4.46e-14	3.72e-12	ENSG00000129167	TPH1	BRCA, UCEC	2
599.137	-1.06	0.186368	8.3e-10	2.16e-08	ENSG00000129467	ADCY4	BRCA, UCEC	2
129.491	-1.19647	0.173934	4.46e-13	2.78e-11	ENSG00000130307	USHBP1	BRCA, UCEC	2
9410.31	-1.13504	0.17369	4.22e-12	1.98e-10	ENSG00000130522	JUND	BRCA, KIRC	2
94.0163	-1.57584	0.283557	3.72e-09	8.05e-08	ENSG00000131044	TTLL9	BRCA, LUAD	2
59.0776	-1.19384	0.170274	1.74e-13	1.21e-11	ENSG00000131097	HIGD1B	BRCA, LUAD	2
705.607	-1.81807	0.244103	1.96e-14	1.82e-12	ENSG00000131386	GALNT15	BRCA, LIHC	2
2205.36	-1.52576	0.228344	3.64e-12	1.75e-10	ENSG00000131471	AOC3	BRCA, COAD	2
6065.16	-1.38063	0.197824	3.49e-13	2.22e-11	ENSG00000131759	RARA	BRCA, UCEC	2
1282.05	-1.33132	0.285132	2.52e-07	3.32e-06	ENSG00000131781	FMO5	BRCA, LUAD	2
1558.06	-2.49659	0.25113	2.09e-24	2.44e-21	ENSG00000131831	RAI2	BRCA, TGCT	2
13119.7	-1.22109	0.192426	1.7e-11	6.88e-10	ENSG00000131844	MCCC2	BRCA, KICH	2
10508.7	-1.00018	0.191695	1.24e-08	2.32e-07	ENSG00000132386	SERPINF1	BRCA, SARC	2
599.851	-1.40259	0.174514	1.25e-16	2.01e-14	ENSG00000132622	HSPA12B	BRCA, SARC	2
490.588	-1.28312	0.385614	6.51e-05	0.000435706	ENSG00000132932	ATP8A2	BRCA, LGG	2
122.312	-1.15484	0.252962	3.48e-07	4.4e-06	ENSG00000133116	KL	BRCA, COAD	2
10249.5	-1.55591	0.192309	1.13e-16	1.85e-14	ENSG00000133142	TCEAL4	BRCA, TGCT	2
178.149	-1.38084	0.424276	8.42e-05	0.00054503	ENSG00000133317	LGALS12	BRCA, UCEC	2
91.2477	-1.24698	0.302484	2.78e-06	2.74e-05	ENSG00000133433	GSTT2B	BRCA, KIRC	2
251.933	-2.55513	0.322826	1.55e-16	2.44e-14	ENSG00000134201	GSTM5	BRCA, LUAD	2
40.5517	-1.15238	0.28281	3.28e-06	3.15e-05	ENSG00000134207	SYT6	BRCA, PCPG	2
1253.61	-1.97196	0.257706	3.74e-15	4.2e-13	ENSG00000134830	C5AR2	BRCA, UCEC	2
6781.33	-1.34758	0.242414	2.56e-09	5.82e-08	ENSG00000135111	TBX3	BRCA, SARC	2
324.067	-1.09134	0.139912	3.83e-16	5.56e-14	ENSG00000136114	THSD1	BRCA, HNSC	2
1842.04	-1.57544	0.33497	2.82e-07	3.67e-06	ENSG00000136542	GALNT5	BRCA, TGCT	2
782.13	-1.55747	0.415978	1.5e-05	0.000119779	ENSG00000137077	CCL21	BRCA, KICH	2
79.2699	-1.07042	0.223477	1.13e-07	1.64e-06	ENSG00000137098	SPAG8	BRCA, LUAD	2
12.3526	-1.24902	0.26348	1.62e-07	2.25e-06	ENSG00000137463	MGARP	BRCA, MESO	2
2768.8	-1.07329	0.166209	6.69e-12	2.98e-10	ENSG00000137507	LRRC32	BRCA, SARC	2
11.3081	-2.11072	0.348235	1.81e-10	5.55e-09	ENSG00000137675	MMP27	BRCA, SARC	2
27.3871	-1.35534	0.522952	0.000689536	0.00334028	ENSG00000137948	BRDT	BRCA, HNSC	2
5194.69	-1.16352	0.229576	2.79e-08	4.73e-07	ENSG00000138080	EMILIN1	BRCA, HNSC	2
9557.73	-1.70175	0.290763	7.76e-10	2.03e-08	ENSG00000138615	CILP	BRCA, HNSC	2
435.634	-1.83674	0.333571	5.52e-09	1.14e-07	ENSG00000138722	MMRN1	BRCA, ESCA	2
1169.9	-1.14568	0.389531	0.000259433	0.00143909	ENSG00000140284	SLC27A2	BRCA, KICH	2
156.159	-2.61989	0.340061	6.96e-16	9.48e-14	ENSG00000140287	HDC	BRCA, ESCA	2
44.9652	-1.46456	0.307978	1.98e-07	2.69e-06	ENSG00000141052	MYOCD	BRCA, TGCT	2
982.615	-1.05626	0.261975	4.02e-06	3.77e-05	ENSG00000141293	SKAP1	BRCA, KICH	2
42569	-1.77321	0.177229	3.55e-24	3.76e-21	ENSG00000141753	IGFBP4	BRCA, UCEC	2
765.345	-1.31523	0.246124	7.92e-09	1.57e-07	ENSG00000142235	LMTK3	BRCA, KICH	2
1706.91	-3.38325	0.386832	1.37e-20	6.02e-18	ENSG00000142973	CYP4B1	BRCA, LUAD	2
100.959	-2.37779	0.325821	2.71e-14	2.4e-12	ENSG00000143318	CASQ1	BRCA, HNSC	2
2495.74	-1.0055	0.250418	4.52e-06	4.18e-05	ENSG00000143412	ANXA9	BRCA, KICH	2
37.1693	-1.26321	0.434519	0.00027466	0.00151014	ENSG00000144191	CNGA3	BRCA, LUAD	2
105.336	-1.14295	0.291147	6.21e-06	5.51e-05	ENSG00000144229	THSD7B	BRCA, KICH	2
587.64	-1.39838	0.440399	0.00010998	0.000687288	ENSG00000144331	ZNF385B	BRCA, SARC	2
485.299	-3.01	0.605893	9.26e-09	1.79e-07	ENSG00000145451	GLRA3	BRCA, LGG	2
30.4842	-1.295	0.249057	1.66e-08	2.99e-07	ENSG00000145708	CRHBP	BRCA, LIHC	2
495.87	-1.64792	0.379045	1.42e-06	1.52e-05	ENSG00000146038	DCDC2	BRCA, KICH	2
4.83747	-1.24451	0.31856	6.92e-06	6.05e-05	ENSG00000146469	VIP	BRCA, COAD	2
810.152	-1.6858	0.38756	1.42e-06	1.52e-05	ENSG00000147041	SYTL5	BRCA, LIHC	2
585.539	-2.43971	0.462129	8.31e-09	1.63e-07	ENSG00000147255	IGSF1	BRCA, SKCM	2
179.787	-3.51208	0.68867	1.04e-09	2.63e-08	ENSG00000147256	ARHGAP36	BRCA, LGG	2
108.7	-1.7619	0.431988	4.26e-06	3.96e-05	ENSG00000147724	FAM135B	BRCA, SKCM	2
4238.19	-1.34286	0.366076	1.87e-05	0.000144955	ENSG00000148053	NTRK2	BRCA, LUAD	2
303.72	-2.14608	0.266974	1.37e-16	2.17e-14	ENSG00000149451	ADAM33	BRCA, TGCT	2
25.7103	-3.87176	1.41435	1.6e-06	1.69e-05	ENSG00000150361	KLHL1	BRCA, OV	2
28.8498	-1.80099	0.339554	1.62e-08	2.93e-07	ENSG00000150628	SPATA4	BRCA, LUAD	2
15703.5	-1.53536	0.240843	2.74e-11	1.05e-09	ENSG00000150687	PRSS23	BRCA, HNSC	2
793.859	-1.25662	0.436461	0.000301553	0.00163517	ENSG00000151365	THRSP	BRCA, KIRC	2
511.794	-1.39203	0.304633	4.34e-07	5.37e-06	ENSG00000151789	ZNF385D	BRCA, LIHC	2
70.3575	-1.14227	0.373899	0.000176146	0.0010321	ENSG00000152092	ASTN1	BRCA, KIRP	2
15946.6	-1.52167	0.177779	2.12e-18	5.4e-16	ENSG00000152583	SPARCL1	BRCA, LIHC	2
43.3959	-1.90996	0.356619	1.2e-08	2.25e-07	ENSG00000152779	SLC16A12	BRCA, KICH	2
911.993	-1.67573	0.318043	1.89e-08	3.35e-07	ENSG00000152953	STK32B	BRCA, HNSC	2
23.9146	-1.42352	0.352034	4.41e-06	4.09e-05	ENSG00000153303	FRMD1	BRCA, LUAD	2
1210.79	-2.26923	0.331323	8.36e-13	4.78e-11	ENSG00000154654	NCAM2	BRCA, SKCM	2
5.68611	-1.53414	0.349327	1.1e-06	1.22e-05	ENSG00000155428	TRIM74	BRCA, UCEC	2
1152.51	-1.02123	0.177968	6.23e-10	1.67e-08	ENSG00000155957	TMBIM4	BRCA, SARC	2
47.269	-1.54169	0.392723	7.53e-06	6.51e-05	ENSG00000156006	NAT2	BRCA, TGCT	2
2222.84	-1.23904	0.27526	5.03e-07	6.1e-06	ENSG00000157214	STEAP2	BRCA, LGG	2
97.7894	-1.1429	0.317528	2.35e-05	0.000178305	ENSG00000157445	CACNA2D3	BRCA, SKCM	2
12206.1	-1.40169	0.376824	1.57e-05	0.00012445	ENSG00000158258	CLSTN2	BRCA, COAD	2
9715.49	-1.36049	0.212456	1.61e-11	6.54e-10	ENSG00000158747	NBL1	BRCA, SARC	2
674.956	-1.06679	0.394016	0.000597431	0.00295207	ENSG00000159307	SCUBE1	BRCA, THCA	2
16021.5	-1.55144	0.226744	1.28e-12	6.93e-11	ENSG00000159388	BTG2	BRCA, LUAD	2
116.108	-1.07314	0.241843	6.33e-07	7.46e-06	ENSG00000160801	PTH1R	BRCA, HNSC	2
325.012	-1.10392	0.264592	2.13e-06	2.17e-05	ENSG00000161653	NAGS	BRCA, LUAD	2
1028.01	-1.02782	0.197917	1.38e-08	2.54e-07	ENSG00000161677	JOSD2	BRCA, UCEC	2
209.106	-1.77194	0.331747	1.34e-08	2.47e-07	ENSG00000162595	DIRAS3	BRCA, UCEC	2
331.772	-1.19485	0.411425	0.000285742	0.0015607	ENSG00000162746	FCRLB	BRCA, SARC	2
154.811	-1.51464	0.301968	5.91e-08	9.21e-07	ENSG00000163145	C1QTNF7	BRCA, TGCT	2
5.05187	-1.48317	0.464689	0.000102863	0.000648442	ENSG00000163394	CCKAR	BRCA, SARC	2
39.6804	-1.66701	0.422417	7.13e-06	6.21e-05	ENSG00000163464	CXCR1	BRCA, HNSC	2
1481.32	-1.21283	0.400097	0.000185234	0.00107661	ENSG00000163873	GRIK3	BRCA, SARC	2
2536.82	-1.78029	0.291287	1.7e-10	5.24e-09	ENSG00000163879	DNALI1	BRCA, SARC	2
3508.01	-2.5878	0.339945	1.54e-15	1.94e-13	ENSG00000164403	SHROOM1	BRCA, TGCT	2
4.48797	-1.44847	0.375578	9.46e-06	7.95e-05	ENSG00000164556	FAM183BP	BRCA, HNSC	2
2118.83	-4.82166	0.648483	4.7e-18	1.06e-15	ENSG00000164756	SLC30A8	BRCA, HNSC	2
36.802	-1.56668	0.385761	4.46e-06	4.13e-05	ENSG00000164893	SLC7A13	BRCA, KIRC	2
49.0706	-1.00142	0.354808	0.00044251	0.00227384	ENSG00000165084	C8orf34	BRCA, LUSC	2
501.009	-1.22801	0.347555	3.03e-05	0.000222797	ENSG00000165194	PCDH19	BRCA, KICH	2
14.8716	-1.37121	0.502618	0.000457077	0.00233922	ENSG00000165478	HEPACAM	BRCA, LIHC	2
4236.9	-1.45718	0.33258	1.08e-06	1.2e-05	ENSG00000166106	ADAMTS15	BRCA, HNSC	2
185.856	-3.13542	0.478108	6.39e-13	3.78e-11	ENSG00000166317	SYNPO2L	BRCA, HNSC	2
7215.47	-1.27331	0.193422	4.02e-12	1.9e-10	ENSG00000166347	CYB5A	BRCA, KICH	2
0.993641	-2.06744	0.536893	7.94e-06	6.82e-05	ENSG00000166917	MIR202HG	BRCA, LUAD	2
1.42336	-1.73571	0.985928	0.00233387	0.00950647	ENSG00000167014	TERB2	BRCA, LIHC	2
3810.23	-2.77054	0.386137	2.5e-14	2.24e-12	ENSG00000167676	PLIN4	BRCA, COAD	2
17.4626	-1.61486	0.660646	0.000807707	0.00382415	ENSG00000167916	KRT24	BRCA, ESCA	2
568.317	-1.7429	0.283585	1.37e-10	4.32e-09	ENSG00000168497	SDPR	BRCA, TGCT	2
18.6339	-1.83335	0.584079	9.94e-05	0.000629921	ENSG00000168594	ADAM29	BRCA, LGG	2
490.137	-1.21514	0.258305	1.86e-07	2.54e-06	ENSG00000168993	CPLX1	BRCA, LGG	2
1065.63	-1.07837	0.258575	2.16e-06	2.19e-05	ENSG00000169026	MFSD7	BRCA, SARC	2
4379.68	-1.15674	0.219364	9.23e-09	1.79e-07	ENSG00000169047	IRS1	BRCA, HNSC	2
122.269	-2.08498	0.342662	1.63e-10	5.04e-09	ENSG00000169218	RSPO1	BRCA, PCPG	2
332.736	-2.50471	0.549341	2.3e-07	3.07e-06	ENSG00000169900	PYDC1	BRCA, LGG	2
111.324	-1.50315	0.458511	7.71e-05	0.000504293	ENSG00000170044	ZPLD1	BRCA, KIRP	2
60.7228	-1.35048	0.382799	3.17e-05	0.00023189	ENSG00000171189	GRIK1	BRCA, SARC	2
127.422	-5.36126	0.848708	2.32e-15	2.77e-13	ENSG00000171199	OPRPN	BRCA, LIHC	2
148.462	-6.02244	1.32171	3.97e-11	1.44e-09	ENSG00000171201	SMR3B	BRCA, THCA	2
4125.78	-1.25305	0.231132	4.65e-09	9.83e-08	ENSG00000171812	COL8A2	BRCA, COAD	2
424.44	-1.24811	0.202102	5.32e-11	1.87e-09	ENSG00000171962	DRC3	BRCA, LUAD	2
903.491	-1.22929	0.273348	5.08e-07	6.16e-06	ENSG00000172260	NEGR1	BRCA, LGG	2
5.04573	-1.07874	0.337943	0.00011288	0.000702333	ENSG00000172367	PDZD3	BRCA, LUAD	2
2778.33	-1.01737	0.170967	1.72e-10	5.3e-09	ENSG00000172428	COPS9	BRCA, PRAD	2
56.8076	-1.23172	0.2868	1.29e-06	1.4e-05	ENSG00000172460	PRSS30P	BRCA, LUAD	2
1874.67	-1.58244	0.21412	2.69e-14	2.39e-12	ENSG00000172465	TCEAL1	BRCA, TGCT	2
209.076	-1.64839	0.274062	2.89e-10	8.47e-09	ENSG00000172771	EFCAB12	BRCA, LUAD	2
1089.62	-1.10237	0.360798	0.000180347	0.00105357	ENSG00000173175	ADCY5	BRCA, KICH	2
2086.84	-1.55014	0.248431	6.56e-11	2.26e-09	ENSG00000173210	ABLIM3	BRCA, LGG	2
2079.09	-1.12177	0.161158	2.2e-13	1.48e-11	ENSG00000173269	MMRN2	BRCA, KICH	2
2770.1	-1.02456	0.194019	8.59e-09	1.68e-07	ENSG00000174307	PHLDA3	BRCA, UCEC	2
85.1945	-2.12711	0.540525	5.44e-06	4.9e-05	ENSG00000174343	CHRNA9	BRCA, HNSC	2
2789.98	-1.67334	0.21714	2.7e-15	3.14e-13	ENSG00000174348	PODN	BRCA, SARC	2
134.146	-1.50098	0.33048	5.53e-07	6.64e-06	ENSG00000174788	PCP2	BRCA, UCEC	2
1201.98	-2.66034	0.425242	1.72e-11	6.94e-10	ENSG00000174827	PDZK1	BRCA, HNSC	2
2183.04	-1.17941	0.156754	3.83e-15	4.28e-13	ENSG00000174917	C19orf70	BRCA, UCEC	2
2.85449	-1.58662	0.504744	0.000116402	0.000719625	ENSG00000175728	C11orf44	BRCA, HNSC	2
19.4734	-1.93616	0.676917	0.000187858	0.00108943	ENSG00000175766	EIF4E1B	BRCA, LGG	2
723.037	-1.1046	0.167021	2.4e-12	1.21e-10	ENSG00000175938	ORAI3	BRCA, TGCT	2
1167.83	-1.16982	0.157677	8.31e-15	8.55e-13	ENSG00000176435	CLEC14A	BRCA, UCEC	2
2289.19	-1.31764	0.307361	1.44e-06	1.53e-05	ENSG00000176532	PRR15	BRCA, KICH	2
250.806	-1.08236	0.278933	7.61e-06	6.57e-05	ENSG00000176928	GCNT4	BRCA, KICH	2
76.7877	-2.03484	0.404935	5.84e-08	9.09e-07	ENSG00000177238	TRIM72	BRCA, SARC	2
606.722	-1.29787	0.17887	3.85e-14	3.26e-12	ENSG00000177374	HIC1	BRCA, SARC	2
808.572	-1.04596	0.20387	1.93e-08	3.4e-07	ENSG00000177465	ACOT4	BRCA, KICH	2
3704.57	-1.14893	0.241827	1.4e-07	1.98e-06	ENSG00000177685	CRACR2B	BRCA, UCEC	2
16.2962	-1.44673	0.488316	0.00021583	0.0012277	ENSG00000178363	CALML3	BRCA, UCEC	2
1791.09	-2.36929	0.298056	1.83e-16	2.81e-14	ENSG00000179388	EGR3	BRCA, KIRC	2
192.401	-1.36495	0.188465	5.1e-14	4.21e-12	ENSG00000179772	FOXS1	BRCA, UCEC	2
12.7572	-1.15667	0.443701	0.000757019	0.00361474	ENSG00000179796	LRRC3B	BRCA, KIRC	2
14.021	-1.00071	0.29268	5.23e-05	0.000360811	ENSG00000181240	SLC25A41	BRCA, LIHC	2
18.5799	-1.18428	0.281548	1.86e-06	1.92e-05	ENSG00000182950	ODF3L1	BRCA, THCA	2
23.0066	-2.04973	0.365986	2.84e-09	6.39e-08	ENSG00000183166	CALN1	BRCA, THCA	2
37.8218	-1.88563	0.397107	2.41e-07	3.2e-06	ENSG00000183434	TFDP3	BRCA, LIHC	2
13.1998	-1.45137	0.348435	2.72e-06	2.68e-05	ENSG00000183644	C11orf88	BRCA, LUAD	2
77.2926	-1.04436	0.279568	1.42e-05	0.000114045	ENSG00000183793	NPIPA5	BRCA, UCEC	2
40.2475	-1.21908	0.212622	7.39e-10	1.94e-08	ENSG00000183807	FAM162B	BRCA, SARC	2
11.6471	-1.47331	0.418887	3.38e-05	0.000245188	ENSG00000184139	RPL7AP28	BRCA, CESC	2
2631.26	-1.13384	0.209688	4.31e-09	9.19e-08	ENSG00000184347	SLIT3	BRCA, LUSC	2
1031.51	-1.38277	0.23889	7.38e-10	1.94e-08	ENSG00000184730	APOBR	BRCA, UCEC	2
9.83609	-1.80606	0.478781	1.31e-05	0.000106308	ENSG00000184999	SLC22A10	BRCA, PRAD	2
2072.69	-1.52242	0.27274	3.03e-09	6.75e-08	ENSG00000185133	INPP5J	BRCA, KICH	2
2.0992	-1.49329	0.576738	0.000626458	0.00307383	ENSG00000185198	PRSS57	BRCA, LUAD	2
260.722	-1.06658	0.235429	4.07e-07	5.07e-06	ENSG00000185641	CTD-2287O16.1	BRCA, UCEC	2
50.7408	-1.30123	0.21454	1.18e-10	3.8e-09	ENSG00000185739	SRL	BRCA, HNSC	2
232.159	-1.34483	0.254682	1.17e-08	2.21e-07	ENSG00000185761	ADAMTSL5	BRCA, LGG	2
10.0146	-1.35473	0.361379	1.37e-05	0.000110812	ENSG00000185988	PLK5	BRCA, LGG	2
873.859	-5.21245	0.635189	2.42e-21	1.33e-18	ENSG00000186526	CYP4F8	BRCA, OV	2
499.28	-1.19573	0.210585	9.84e-10	2.5e-08	ENSG00000186642	PDE2A	BRCA, LGG	2
90.1973	-1.02829	0.281933	2.07e-05	0.000158743	ENSG00000186952	TMEM232	BRCA, LUAD	2
542.926	-2.76929	0.387145	2.94e-14	2.58e-12	ENSG00000187045	TMPRSS6	BRCA, LUAD	2
764.538	-1.28664	0.167978	1.79e-15	2.21e-13	ENSG00000187513	GJA4	BRCA, UCEC	2
258.885	-1.00288	0.185608	4.41e-09	9.39e-08	ENSG00000187624	C17orf97	BRCA, UCEC	2
8676.05	-1.21401	0.288751	1.9e-06	1.96e-05	ENSG00000187720	THSD4	BRCA, KICH	2
452.706	-1.02299	0.181067	1.05e-09	2.64e-08	ENSG00000187800	PEAR1	BRCA, KICH	2
12.593	-1.99022	0.511381	7.47e-06	6.46e-05	ENSG00000187855	ASCL4	BRCA, KICH	2
3.63789	-1.95444	0.547955	2.36e-05	0.000178953	ENSG00000187922	LCN10	BRCA, LUAD	2
90.0652	-1.05368	0.308071	4.93e-05	0.000342421	ENSG00000187980	PLA2G2C	BRCA, UCEC	2
3276.18	-2.53748	0.381223	1.72e-12	9.04e-11	ENSG00000188001	TPRG1	BRCA, LIHC	2
40.8321	-1.50475	0.45111	6.36e-05	0.000426662	ENSG00000188133	TMEM215	BRCA, SARC	2
18.812	-2.05161	0.407446	5.46e-08	8.55e-07	ENSG00000188523	CFAP77	BRCA, LUAD	2
1631.64	-2.10317	0.318609	5.95e-12	2.7e-10	ENSG00000189221	MAOA	BRCA, LUAD	2
6.459	-1.73612	0.348577	8.22e-08	1.24e-06	ENSG00000189409	MMP23B	BRCA, SARC	2
6755	-1.31391	0.327707	4.71e-06	4.33e-05	ENSG00000196208	GREB1	BRCA, CESC	2
9.05002	-1.49162	0.512009	0.000246402	0.00137557	ENSG00000196364	PRSS29P	BRCA, LUAD	2
3029.39	-1.67074	0.2054	8.98e-17	1.52e-14	ENSG00000196507	TCEAL3	BRCA, TGCT	2
161.24	-1.49765	0.515537	0.000251853	0.00140079	ENSG00000196620	UGT2B15	BRCA, LUAD	2
14.7309	-1.21848	0.404078	0.000195066	0.00112506	ENSG00000196666	FAM180B	BRCA, SARC	2
92.2683	-1.39874	0.351409	5.62e-06	5.04e-05	ENSG00000196748	CLPSL2	BRCA, UCEC	2
942.758	-2.85076	0.325258	5.49e-20	2.12e-17	ENSG00000196932	TMEM26	BRCA, SARC	2
421.684	-1.30646	0.373482	3.51e-05	0.000252952	ENSG00000197046	SIGLEC15	BRCA, UCEC	2
402.527	-1.37848	0.240452	1.01e-09	2.55e-08	ENSG00000197168	NEK5	BRCA, SARC	2
76.3376	-1.3586	0.318277	1.62e-06	1.7e-05	ENSG00000197181	PIWIL2	BRCA, HNSC	2
525.365	-1.63123	0.383395	2.08e-06	2.12e-05	ENSG00000197308	GATA3-AS1	BRCA, KIRC	2
17.6141	-1.10445	0.358542	0.000164994	0.000975058	ENSG00000197588	KLKP1	BRCA, KIRC	2
32.2006	-1.19395	0.320412	1.42e-05	0.000113804	ENSG00000197769	MAP1LC3C	BRCA, TGCT	2
6.9184	-1.77546	0.676964	0.000425261	0.00219965	ENSG00000197838	CYP2A13	BRCA, LUAD	2
138.801	-3.59057	0.624094	2.37e-11	9.21e-10	ENSG00000198077	CYP2A7	BRCA, LIHC	2
43.3613	-1.09431	0.257259	1.48e-06	1.57e-05	ENSG00000198400	NTRK1	BRCA, SARC	2
1230.05	-1.12791	0.241455	2.06e-07	2.78e-06	ENSG00000198542	ITGBL1	BRCA, COAD	2
6.33833	-1.23004	0.416832	0.000241007	0.00134994	ENSG00000198570	RD3	BRCA, OV	2
8.40172	-1.28002	0.545435	0.00146249	0.00636436	ENSG00000198758	EPS8L3	BRCA, LUAD	2
3.05788	-1.6323	0.57997	0.000299685	0.00162674	ENSG00000203859	HSD3B2	BRCA, SARC	2
850.489	-1.02006	0.180227	9.91e-10	2.51e-08	ENSG00000204228	HSD17B8	BRCA, KICH	2
29.7271	-3.02867	0.682828	1.01e-07	1.49e-06	ENSG00000204511	MCCD1	BRCA, KICH	2
9.85185	-1.09071	0.353363	0.00016299	0.000965409	ENSG00000204666	FLJ26850	BRCA, LUAD	2
146.738	-1.01878	0.235647	1.12e-06	1.23e-05	ENSG00000205403	CFI	BRCA, SARC	2
746.746	-1.42556	0.473902	0.000188458	0.00109235	ENSG00000211452	DIO1	BRCA, THCA	2
107.903	-1.06152	0.237535	5.47e-07	6.58e-06	ENSG00000212123	PRR22	BRCA, UCEC	2
1248.14	-1.06779	0.152354	1.48e-13	1.07e-11	ENSG00000213015	ZNF580	BRCA, TGCT	2
3.0245	-1.53596	0.373294	3.54e-06	3.37e-05	ENSG00000213373	LINC00671	BRCA, PAAD	2
15.1478	-1.23326	0.280185	7.94e-07	9.13e-06	ENSG00000214207	KRT18P10	BRCA, UCEC	2
4.93501	-1.4684	0.386262	1.18e-05	9.68e-05	ENSG00000214417	KRT18P13	BRCA, UCEC	2
946.568	-1.01064	0.259159	7.4e-06	6.41e-05	ENSG00000214548	MEG3	BRCA, SARC	2
54.4425	-1.40445	0.315228	7.4e-07	8.58e-06	ENSG00000214708	AC090616.2	BRCA, LUAD	2
2.0379	-1.45742	0.422999	4.35e-05	0.000306648	ENSG00000214748	RP11-332E4.1	BRCA, UCEC	2
6.89024	-2.45446	0.620079	2.83e-06	2.78e-05	ENSG00000215262	KCNU1	BRCA, LIHC	2
3.71099	-1.92786	0.392696	1.11e-07	1.62e-06	ENSG00000215399	HMGB3P7	BRCA, PAAD	2
26.4276	-1.06179	0.379503	0.000447462	0.00229618	ENSG00000216921	AC131097.4	BRCA, PAAD	2
65.204	-1.22711	0.556313	0.00226007	0.00924147	ENSG00000218357	LL22NC03-75H12.2	BRCA, LUAD	2
488.889	-1.57818	0.383237	3.56e-06	3.39e-05	ENSG00000218416	PP14571	BRCA, LUAD	2
119.319	-2.84201	0.322756	3.92e-20	1.54e-17	ENSG00000222014	RAB6C	BRCA, LGG	2
65.6683	-1.71022	0.390767	1.27e-06	1.38e-05	ENSG00000222033	LINC01124	BRCA, UCEC	2
2.45942	-2.0782	0.45786	5.25e-07	6.35e-06	ENSG00000223318	RNA5SP111	BRCA, LUSC	2
67.4971	-1.38457	0.490071	0.000338426	0.00180715	ENSG00000223715	LINC01208	BRCA, OV	2
6.95526	-1.24457	0.271621	3.45e-07	4.37e-06	ENSG00000224132	AC112715.2	BRCA, SARC	2
3.73588	-1.57361	0.482969	8.11e-05	0.000527955	ENSG00000224318	CHL1-AS2	BRCA, SARC	2
132.112	-1.17882	0.203474	4.87e-10	1.34e-08	ENSG00000224383	PRR29	BRCA, UCEC	2
4560.99	-1.84624	0.310076	4.34e-10	1.21e-08	ENSG00000224389	C4B	BRCA, COAD	2
1.96212	-2.29082	0.695954	3.29e-05	0.000239511	ENSG00000224758	LINC01167	BRCA, LUAD	2
4.90229	-1.15305	0.393303	0.000266669	0.00147401	ENSG00000225028	RP11-330M19.1	BRCA, HNSC	2
2.82489	-1.72542	0.413009	2.89e-06	2.83e-05	ENSG00000225398	PGM5P4	BRCA, LUAD	2
67.4933	-1.22705	0.526699	0.00161025	0.0069193	ENSG00000225768	RP11-127O4.3	BRCA, UCEC	2
7.30803	-1.9527	0.430977	6.12e-07	7.26e-06	ENSG00000226005	RP11-464C19.3	BRCA, HNSC	2
[truncated: 8,013 more rows]
