# Supplementary material for: Pan-cancer analysis of telomere maintenance mechanisms
Source: J Biol Chem. 2024 May 18;300(6):107392. doi: 10.1016/j.jbc.2024.107392 (PMC11225560; doi:10.1016/j.jbc.2024.107392)
Supplement: Table S6 [file mmc6.xlsx]

## Sheet: Pan_cancer_ALT_high_TEL_low_up_
baseMean	log2FoldChange	lfcSE	pvalue	padj	GENEID	SYMBOL	cancer_list	Frequency
595.594	1.04872	0.247525	7.44e-07	6.27e-05	ENSG00000136492	BRIP1	BLCA, BRCA, HNSC, KICH, KIRP, LGG, LUAD, PAAD, PRAD, SARC, THCA, UCEC	12
4.2671	1.51341	0.3814	2.96e-06	0.000179506	ENSG00000235651	AC064850.4	BLCA, BRCA, COAD, HNSC, KICH, KIRC, LGG, LIHC, LUAD, PRAD, SARC, UCEC	12
702.424	1.67581	0.194496	1.56e-18	4.14e-16	ENSG00000092853	CLSPN	BRCA, HNSC, KICH, KIRP, LGG, LIHC, LUAD, PAAD, PRAD, SARC, THCA, UCEC	12
2.45321	1.39261	0.505973	0.000149912	0.0031873	ENSG00000199331	Y_RNA	BLCA, BRCA, COAD, HNSC, KICH, KIRC, LGG, LUAD, PRAD, SARC, UCEC	11
477.155	1.01201	0.275011	7.49e-06	0.000363041	ENSG00000165244	ZNF367	BLCA, BRCA, HNSC, LGG, LIHC, LUAD, PAAD, SARC, THCA, UCEC	10
94.333	1.49187	0.286519	1.22e-08	2.71e-06	ENSG00000180385	EMC3-AS1	BLCA, BRCA, HNSC, KICH, LGG, LIHC, LUAD, PRAD, SARC, UCEC	10
2.18078	1.54463	0.639922	0.000294526	0.00518034	ENSG00000254388	DUTP2	BLCA, BRCA, COAD, HNSC, KIRC, LGG, LUAD, PRAD, SARC, UCEC	10
0.537923	2.08653	0.695789	3.08e-05	0.00100814	ENSG00000275586	Metazoa_SRP	BLCA, BRCA, COAD, HNSC, KIRC, LUAD, PRAD, SARC, THCA, UCEC	10
267.59	1.49657	0.206832	7.27e-14	5.71e-12	ENSG00000129810	SGO1	BRCA, HNSC, KICH, KIRP, LGG, LIHC, LUAD, PAAD, PRAD, UCEC	10
141.618	1.59025	0.48514	2.97e-05	0.000983342	ENSG00000077935	SMC1B	BLCA, BRCA, COAD, HNSC, KIRC, LGG, LIHC, LUAD, PRAD	9
673.914	1.02101	0.255941	2.14e-06	0.000142546	ENSG00000139618	BRCA2	BLCA, BRCA, HNSC, KIRC, LGG, LIHC, LUAD, PRAD, UCEC	9
209.748	1.56051	0.300555	1.4e-08	2.98e-06	ENSG00000175305	CCNE2	BLCA, BRCA, HNSC, LGG, LIHC, LUAD, PRAD, SARC, UCEC	9
520.487	1.54129	0.19637	7.63e-16	1.04e-13	ENSG00000051341	POLQ	BRCA, HNSC, KIRC, KIRP, LGG, LIHC, LUAD, PRAD, UCEC	9
862.713	1.87369	0.226949	3.24e-17	6e-15	ENSG00000065328	MCM10	BRCA, KICH, KIRP, LGG, LIHC, LUAD, PAAD, PRAD, THCA	9
415.408	1.70326	0.198682	2.3e-18	5.75e-16	ENSG00000085840	ORC1	BRCA, HNSC, KICH, LGG, LIHC, LUAD, PAAD, PRAD, THCA	9
2020.66	1.72042	0.158817	6.12e-28	1.4e-24	ENSG00000137310	TCF19	BRCA, HNSC, KICH, LGG, LIHC, LUAD, PAAD, SARC, THCA	9
1240.7	1.40486	0.195376	8.22e-14	6.37e-12	ENSG00000138778	CENPE	BRCA, KICH, KIRC, LGG, LIHC, LUAD, PAAD, PRAD, UCEC	9
1533.16	1.04292	0.181546	5.93e-10	1.6e-08	ENSG00000151725	CENPU	BRCA, HNSC, LGG, LIHC, LUAD, PAAD, PRAD, SARC, THCA	9
751.371	1.43923	0.188627	3.39e-15	3.84e-13	ENSG00000163808	KIF15	BRCA, HNSC, KICH, KIRP, LGG, LIHC, LUAD, PAAD, PRAD	9
340.758	1.56582	0.226815	8.59e-13	4.88e-11	ENSG00000165891	E2F7	BRCA, HNSC, KICH, KIRC, KIRP, LGG, LUAD, SARC, THCA	9
671.466	1.47478	0.199362	2.12e-14	1.95e-12	ENSG00000169607	CKAP2L	BRCA, KICH, LGG, LIHC, LUAD, PAAD, PRAD, SARC, UCEC	9
487.478	1.20991	0.181337	1.91e-12	9.86e-11	ENSG00000196584	XRCC2	BRCA, KICH, LGG, LIHC, LUAD, PAAD, PRAD, THCA, UCEC	9
3434.83	2.27939	0.580217	5.23e-06	0.00149953	ENSG00000094804	CDC6	ESCA, KICH, KIRP, LGG, LIHC, LUAD, PAAD, SARC, THCA	9
1467.53	1.01952	0.166306	3.15e-11	3.27e-09	ENSG00000143476	DTL	HNSC, KICH, KIRP, LGG, LIHC, LUAD, PRAD, SARC, THCA	9
614.338	1.04021	0.344423	8e-05	0.0020135	ENSG00000007968	E2F2	BLCA, BRCA, KICH, LGG, LIHC, LUAD, PAAD, PRAD	8
2.54791	1.33432	0.551162	0.000377591	0.00617051	ENSG00000118976	OTUD4P1	BLCA, BRCA, COAD, HNSC, KIRC, LUAD, PRAD, UCEC	8
8.67614	1.15971	0.393056	9.42e-05	0.00227363	ENSG00000177688	SUMO4	BLCA, BRCA, KICH, KIRC, LIHC, LUAD, PRAD, UCEC	8
42.2844	1.41317	0.292094	6.89e-08	9.72e-06	ENSG00000196081	ZNF724	BLCA, BRCA, HNSC, KIRC, LGG, LUAD, PRAD, UCEC	8
55.6657	1.33287	0.318887	1.16e-06	9.03e-05	ENSG00000197472	ZNF695	BLCA, BRCA, HNSC, KIRP, LGG, LUAD, PRAD, UCEC	8
99.72	5.26613	0.420591	4.58e-43	1.86e-38	ENSG00000200087	SNORA73B	BLCA, BRCA, KICH, KIRP, LIHC, LUAD, PRAD, UCEC	8
5.7102	1.32621	0.4931	0.000186897	0.00373517	ENSG00000230010	RP4-568F9.6	BLCA, BRCA, KIRC, LIHC, LUAD, LUSC, PRAD, UCEC	8
3.92862	2.43189	0.438262	9.43e-10	3e-07	ENSG00000235397	EPN2-AS1	BLCA, BRCA, COAD, KIRC, LUAD, PRAD, SARC, UCEC	8
3.8773	2.29514	0.43474	5.23e-09	1.35e-06	ENSG00000239419	RN7SL535P	BLCA, BRCA, HNSC, KIRC, LGG, LUAD, PRAD, UCEC	8
10.6411	2.87728	0.334427	1.22e-19	4.51e-16	ENSG00000244556	ODCP	BLCA, BRCA, COAD, KIRC, LUAD, PRAD, TGCT, UCEC	8
5.6013	1.30988	0.46403	0.000129549	0.00286687	ENSG00000251441	RTEL1P1	BLCA, BRCA, COAD, KIRC, LUAD, PRAD, SARC, UCEC	8
7.28236	1.21885	0.437859	0.000152651	0.00322544	ENSG00000261924	CTD-2561B21.5	BLCA, BRCA, COAD, KICH, KIRC, LUAD, PRAD, UCEC	8
30.1772	1.79062	0.553496	2.83e-05	0.000953347	ENSG00000265194	RP11-70L8.4	BLCA, BRCA, COAD, KIRC, LUAD, PRAD, SARC, UCEC	8
13.5854	1.24736	0.288068	5.72e-07	5.09e-05	ENSG00000267500	ZNF887P	BLCA, BRCA, HNSC, LGG, LUAD, LUSC, PRAD, UCEC	8
12.3513	2.12557	0.392396	3.4e-09	9.45e-07	ENSG00000267882	RP4-569M23.5	BLCA, BRCA, COAD, KICH, KIRC, LUAD, PRAD, UCEC	8
108.144	2.40508	0.335433	3.34e-14	4.24e-11	ENSG00000269825	CTD-3099C6.9	BLCA, BRCA, KIRC, LGG, LUAD, PRAD, SARC, UCEC	8
6.03006	2.46614	0.397644	1.94e-11	1.11e-08	ENSG00000274997	HIST1H2AH	BLCA, BRCA, COAD, KIRC, LGG, LUAD, PRAD, UCEC	8
21.832	1.82278	0.492474	6.82e-06	0.0003361	ENSG00000279039	CTC-260E6.3	BLCA, BRCA, KIRC, LGG, LUAD, LUSC, PRAD, UCEC	8
732.913	1.91866	0.222193	1.24e-18	3.41e-16	ENSG00000024526	DEPDC1	BRCA, KICH, LGG, LIHC, LUAD, PAAD, PRAD, UCEC	8
910.252	1.10202	0.140267	2.47e-16	3.72e-14	ENSG00000092470	WDR76	BRCA, HNSC, LGG, LIHC, LUAD, PAAD, SARC, THCA	8
383.707	1.37903	0.186178	1.57e-14	1.5e-12	ENSG00000102384	CENPI	BRCA, KIRP, LGG, LIHC, LUAD, PAAD, PRAD, UCEC	8
763.072	1.80929	0.180151	2.39e-24	2.73e-21	ENSG00000111247	RAD51AP1	BRCA, HNSC, KICH, LGG, LIHC, LUAD, PRAD, UCEC	8
763.655	1.74226	0.227859	4.4e-15	4.84e-13	ENSG00000118193	KIF14	BRCA, KICH, KIRP, LGG, LIHC, LUAD, PRAD, UCEC	8
1072.62	1.25398	0.191192	4.52e-12	2.1e-10	ENSG00000121152	NCAPH	BRCA, KICH, KIRP, LGG, LIHC, LUAD, PAAD, PRAD	8
1092.65	1.70902	0.172785	1.12e-23	1.1e-20	ENSG00000123473	STIL	BRCA, KICH, LGG, LIHC, LUAD, PAAD, SARC, UCEC	8
1418.15	1.372	0.194332	1.93e-13	1.33e-11	ENSG00000134690	CDCA8	BRCA, KICH, KIRP, LGG, LIHC, LUAD, PAAD, PRAD	8
1673.65	1.4685	0.172502	2.82e-18	6.92e-16	ENSG00000137807	KIF23	BRCA, LGG, LIHC, LUAD, PAAD, PRAD, SARC, UCEC	8
2405.19	1.20374	0.173289	2.82e-13	1.85e-11	ENSG00000138160	KIF11	BRCA, KICH, KIRP, LGG, LIHC, LUAD, PAAD, PRAD	8
509.713	1.27529	0.220813	6.41e-10	1.71e-08	ENSG00000154839	SKA1	BRCA, COAD, KICH, KIRP, LGG, LUAD, PAAD, PRAD	8
971.939	1.41367	0.193317	3.45e-14	2.97e-12	ENSG00000156970	BUB1B	BRCA, KIRP, LGG, LIHC, LUAD, PAAD, PRAD, UCEC	8
3462.14	1.30706	0.218547	2.01e-10	6.1e-09	ENSG00000171848	RRM2	BRCA, KICH, KIRP, LGG, LUAD, PAAD, PRAD, SARC	8
511.879	1.12178	0.159467	1.3e-13	9.46e-12	ENSG00000176208	ATAD5	BRCA, HNSC, KICH, LGG, LIHC, LUAD, PRAD, UCEC	8
127.343	1.42918	0.166534	1.42e-18	3.82e-16	ENSG00000181544	FANCB	BRCA, KICH, KIRC, LGG, LIHC, LUAD, PAAD, UCEC	8
1962.8	1.15265	0.135923	1.54e-18	4.1e-16	ENSG00000184445	KNTC1	BRCA, HNSC, LGG, LIHC, LUAD, PRAD, SARC, UCEC	8
1540.13	1.00448	0.234714	1.39e-06	1.49e-05	ENSG00000189057	FAM111B	BRCA, HNSC, KIRP, LGG, LIHC, LUAD, SARC, THCA	8
11.6367	1.59057	0.227144	4.46e-13	2.78e-11	ENSG00000227627	RP1-101K10.6	BRCA, HNSC, KIRC, LGG, LUAD, PRAD, SARC, UCEC	8
2.41941	1.06326	0.351903	0.000209544	0.00119731	ENSG00000276763	RP11-381E24.4	BRCA, COAD, HNSC, KIRC, LGG, LUAD, PRAD, UCEC	8
517.368	1.41844	0.192266	2.5e-15	8.34e-13	ENSG00000171320	ESCO2	HNSC, KIRC, KIRP, LGG, LUAD, PAAD, PRAD, UCEC	8
6.97858	1.71462	0.356404	9.3e-08	1.23e-05	ENSG00000058673	ZC3H11A	BLCA, BRCA, KIRC, LGG, LUAD, PRAD, UCEC	7
98.3962	1.25799	0.378717	2.76e-05	0.000937128	ENSG00000135976	ANKRD36	BLCA, BRCA, COAD, KIRC, LUAD, PRAD, UCEC	7
13.3455	1.52658	0.316174	8.02e-08	1.09e-05	ENSG00000136206	SPDYE1	BLCA, BRCA, KIRC, LUAD, PRAD, SARC, UCEC	7
2497.45	1.41247	0.219256	8.72e-12	5.72e-09	ENSG00000145604	SKP2	BLCA, BRCA, KICH, LGG, LUAD, PRAD, UCEC	7
5.18605	2.11388	0.526072	1.66e-06	0.000120066	ENSG00000151631	AKR1C6P	BLCA, BRCA, HNSC, KIRC, LUAD, LUSC, UCEC	7
45.4256	1.40559	0.298909	1.29e-07	1.53e-05	ENSG00000178127	NDUFV2	BLCA, BRCA, KICH, KIRC, LUAD, PRAD, UCEC	7
51.0589	1.54832	0.337934	2.48e-07	2.57e-05	ENSG00000196912	ANKRD36B	BLCA, BRCA, COAD, KIRC, LUAD, PRAD, UCEC	7
1.71966	1.89768	0.477602	2.55e-06	0.000160851	ENSG00000206603	SNORA22	BLCA, BRCA, KIRC, LUAD, PRAD, SARC, UCEC	7
8.13046	1.99919	0.402875	3.91e-08	6.21e-06	ENSG00000212124	TAS2R19	BLCA, BRCA, CESC, KIRC, LUAD, PRAD, UCEC	7
33.8755	3.56755	0.349875	1.37e-27	1.85e-23	ENSG00000212232	SNORD17	BLCA, BRCA, KICH, KIRC, LIHC, PRAD, UCEC	7
1.67331	2.63606	0.546675	2.09e-08	3.84e-06	ENSG00000214062	RPL7P17	BLCA, BRCA, COAD, KIRC, LUAD, PRAD, UCEC	7
6.75949	1.78954	0.399112	3.84e-07	3.71e-05	ENSG00000214300	SPDYE3	BLCA, BRCA, COAD, KIRC, LUAD, PRAD, UCEC	7
6.65408	1.19574	0.327448	8.45e-06	0.000397017	ENSG00000218502	H2AFZP3	BLCA, BRCA, COAD, KIRC, LUAD, PRAD, UCEC	7
2.48339	1.10597	0.457383	0.000478269	0.00729981	ENSG00000223305	RN7SKP30	BLCA, BRCA, KICH, KIRC, LUAD, PRAD, UCEC	7
6.27802	1.48583	0.445345	2.59e-05	0.000893626	ENSG00000223599	RP11-216N14.7	BLCA, BRCA, KIRC, LUAD, PRAD, SARC, UCEC	7
1.54409	1.63886	0.500285	2.9e-05	0.000967877	ENSG00000223864	NPM1P19	BLCA, BRCA, COAD, KIRC, LUAD, PRAD, UCEC	7
5.53701	1.56928	0.479903	3.08e-05	0.00100814	ENSG00000223901	AP001469.5	BLCA, BRCA, COAD, KIRC, LUAD, PRAD, UCEC	7
1.95173	3.21589	0.516329	1.18e-12	9.61e-10	ENSG00000224541	AP001439.2	BLCA, BRCA, COAD, KIRC, LUAD, PRAD, UCEC	7
5.23855	1.68281	0.413022	2e-06	0.000135936	ENSG00000225527	RP11-383B4.4	BLCA, BRCA, HNSC, KIRC, LUAD, PRAD, UCEC	7
1.07848	1.65661	0.575025	8.39e-05	0.00209076	ENSG00000227073	SDHDP2	BLCA, BRCA, COAD, KIRC, LUAD, PRAD, UCEC	7
3.07027	1.38749	0.580624	0.000384158	0.00624583	ENSG00000227331	AC005042.2	BLCA, COAD, KICH, KIRC, LUAD, PRAD, UCEC	7
2.07879	1.42946	0.639213	0.000517547	0.00773086	ENSG00000227413	RP5-1042K10.12	BLCA, BRCA, COAD, KIRC, LUAD, PRAD, UCEC	7
1.09092	2.08343	0.532258	2.48e-06	0.000157297	ENSG00000228604	RP5-872K7.7	BLCA, BRCA, KIRC, LUAD, PRAD, SKCM, UCEC	7
3.47218	2.49435	0.437372	3.48e-10	1.28e-07	ENSG00000228828	RP11-162G10.1	BLCA, BRCA, COAD, KIRC, LUAD, PRAD, UCEC	7
1.51295	1.26891	0.390339	3.49e-05	0.00110337	ENSG00000230568	SF3A3P1	BLCA, BRCA, COAD, KIRC, LUAD, PRAD, UCEC	7
3.60223	2.30959	0.452829	1.25e-08	2.74e-06	ENSG00000230585	PHBP12	BLCA, BRCA, COAD, KIRC, LUAD, PRAD, UCEC	7
2.28206	1.57507	0.422805	7.11e-06	0.000347861	ENSG00000230911	PPIHP1	BLCA, BRCA, COAD, KIRC, LUAD, PRAD, UCEC	7
4.40621	2.51994	0.430305	1.36e-10	5.76e-08	ENSG00000231616	RP11-575L7.4	BLCA, HNSC, KIRC, LUAD, LUSC, PRAD, UCEC	7
8.0546	1.84223	0.489698	5.5e-06	0.000284515	ENSG00000232545	KB-318B8.7	BLCA, COAD, KIRC, LUAD, OV, PRAD, UCEC	7
1.91291	1.27432	0.460732	0.000155822	0.0032683	ENSG00000234806	RP11-9E13.4	BLCA, BRCA, COAD, HNSC, LUAD, PRAD, UCEC	7
12.4918	1.48391	0.425484	1.59e-05	0.000632101	ENSG00000234925	ATP5HP4	BLCA, BRCA, COAD, KIRC, LUAD, PRAD, UCEC	7
1.40034	1.78151	0.472485	5.61e-06	0.000289108	ENSG00000235701	PCBP2P1	BLCA, BRCA, COAD, KIRC, LUAD, PRAD, UCEC	7
4.51782	1.03571	0.441541	0.000633953	0.00893737	ENSG00000237263	MAPK6PS3	BLCA, BRCA, COAD, KIRC, LUAD, PRAD, UCEC	7
3.00401	1.44524	0.483524	7.47e-05	0.00191127	ENSG00000237351	CTD-2522E6.4	BLCA, BRCA, COAD, KIRC, LUAD, PRAD, UCEC	7
1.44328	2.88458	0.691511	1.08e-07	1.35e-05	ENSG00000237353	PATE4	BLCA, BRCA, KIRC, LUAD, PRAD, SARC, UCEC	7
1.13279	1.69598	0.409615	1.55e-06	0.000113413	ENSG00000239096	snoU13	BLCA, BRCA, HNSC, KIRC, LUAD, PRAD, UCEC	7
3.87768	1.55937	0.559074	0.000117761	0.00266554	ENSG00000239483	RPS15AP16	BLCA, BRCA, COAD, KIRC, LUAD, PRAD, UCEC	7
1.2432	1.83467	0.551007	2.07e-05	0.000762817	ENSG00000240305	RP11-1072C15.1	BLCA, BRCA, COAD, KIRC, LUAD, PRAD, UCEC	7
1.44272	1.82486	0.501465	8.31e-06	0.00039219	ENSG00000248196	RP11-476C8.2	BLCA, BRCA, COAD, KIRC, LUAD, PRAD, UCEC	7
32.4624	1.0146	0.437233	0.00069868	0.00957266	ENSG00000248445	SEMA6A-AS1	BLCA, COAD, HNSC, KIRC, LUAD, PRAD, UCEC	7
6.63356	2.72826	0.420335	1.61e-12	1.26e-09	ENSG00000248449	PCDHGB8P	BLCA, BRCA, KIRC, LUAD, PRAD, SARC, UCEC	7
1.79323	1.59096	0.501133	4.02e-05	0.00122718	ENSG00000249493	ANKRD20A18P	BLCA, BRCA, HNSC, KIRC, LUAD, PRAD, UCEC	7
12.528	2.37365	0.338223	1.06e-13	1.19e-10	ENSG00000250848	CTD-2083E4.5	BLCA, BRCA, COAD, KIRC, LUAD, PRAD, UCEC	7
1.68628	2.79795	0.56568	6.96e-09	1.68e-06	ENSG00000251332	RP11-177C12.4	BLCA, BRCA, COAD, KIRC, LUAD, PRAD, UCEC	7
4.44998	1.07013	0.470385	0.000738704	0.00995144	ENSG00000254034	RP11-662B19.2	BLCA, BRCA, HNSC, KIRC, LUAD, PRAD, UCEC	7
3.607	1.29991	0.382294	2.12e-05	0.000775076	ENSG00000254088	SLC2A3P4	BLCA, BRCA, COAD, KIRC, LUAD, PRAD, UCEC	7
15.0038	1.94083	0.313562	5.05e-11	2.62e-08	ENSG00000256238	SUPT16HP1	BLCA, BRCA, COAD, KIRC, LUAD, PRAD, UCEC	7
5.38723	2.76302	0.606697	4.28e-08	6.66e-06	ENSG00000257258	RP11-946L16.1	BLCA, BRCA, COAD, KIRC, LUAD, PRAD, UCEC	7
1.79283	3.82809	0.627603	2.51e-14	3.28e-11	ENSG00000257803	RP11-575G13.2	BLCA, BRCA, HNSC, LGG, LUAD, PRAD, UCEC	7
3.81674	1.8084	0.374243	8.27e-08	1.12e-05	ENSG00000258344	RP11-968A15.8	BLCA, BRCA, HNSC, KIRC, LUAD, PRAD, UCEC	7
1.24284	1.02879	0.429779	0.000558084	0.00814767	ENSG00000258759	RP11-1012A1.7	BLCA, BRCA, COAD, KIRC, LUAD, PRAD, UCEC	7
13.1574	1.46868	0.400859	8.78e-06	0.000408291	ENSG00000259209	RP5-991G20.2	BLCA, BRCA, KIRC, LGG, LUAD, PRAD, UCEC	7
4.59927	1.6261	0.41682	3.81e-06	0.00021823	ENSG00000259212	CTD-3065B20.2	BLCA, BRCA, KIRC, LUAD, PRAD, SARC, UCEC	7
2.70143	1.56614	0.44415	1.38e-05	0.000567156	ENSG00000259314	CTD-3065B20.3	BLCA, BRCA, KIRC, LUAD, PRAD, SARC, UCEC	7
2.87425	1.15291	0.391071	9.52e-05	0.00229239	ENSG00000259378	DCAF13P3	BLCA, BRCA, COAD, KIRC, LUAD, PRAD, UCEC	7
2.76399	1.19386	0.409301	0.000103214	0.00242825	ENSG00000259581	TYRO3P	BLCA, COAD, KIRC, LUAD, PRAD, SARC, UCEC	7
1.31856	2.11612	0.603356	8.21e-06	0.000388182	ENSG00000259763	RP11-327J17.1	BLCA, BRCA, KIRC, LGG, LUAD, PRAD, UCEC	7
77.1801	1.10686	0.326749	2.19e-05	0.000793917	ENSG00000261008	LINC01572	BLCA, BRCA, COAD, KICH, LUAD, PRAD, UCEC	7
2.75707	1.82807	0.460755	2.76e-06	0.000170853	ENSG00000261476	RP11-77K12.3	BLCA, BRCA, COAD, KIRC, LUAD, PRAD, UCEC	7
4.75399	1.92532	0.403702	1.02e-07	1.31e-05	ENSG00000261668	RP11-50D9.3	BLCA, BRCA, COAD, KIRC, LUAD, PRAD, UCEC	7
10.4169	1.36015	0.341918	2.66e-06	0.000166204	ENSG00000262703	RP11-485G7.6	BLCA, HNSC, LGG, LUAD, OV, PRAD, UCEC	7
2.26143	1.45111	0.627686	0.000423836	0.00668756	ENSG00000262833	RP11-28G8.1	BLCA, BRCA, COAD, KIRC, LUAD, PRAD, UCEC	7
4.28636	1.51205	0.527615	0.000100566	0.00237972	ENSG00000263624	RP11-45M22.3	BLCA, BRCA, KIRC, LUAD, PRAD, SARC, UCEC	7
3.68441	1.61993	0.531834	5.64e-05	0.00157394	ENSG00000265293	ARGFXP2	BLCA, BRCA, KIRC, LGG, LUAD, PRAD, UCEC	7
5.13028	1.93182	0.410062	1.32e-07	1.55e-05	ENSG00000269938	RP11-214K3.20	BLCA, BRCA, KICH, KIRC, LUAD, PRAD, UCEC	7
19.8189	1.14383	0.349198	3.24e-05	0.00104418	ENSG00000269951	RP11-797A18.6	BLCA, BRCA, KICH, KIRC, LUAD, PRAD, UCEC	7
7.3411	1.51542	0.365473	1.49e-06	0.000110475	ENSG00000269997	RP11-214K3.21	BLCA, BRCA, KICH, KIRC, LUAD, PRAD, UCEC	7
7.43341	1.27476	0.365968	1.59e-05	0.000630322	ENSG00000270115	RP11-415J8.7	BLCA, KICH, KIRC, LUAD, LUSC, PRAD, UCEC	7
5.54014	1.04736	0.326179	4.16e-05	0.00125855	ENSG00000271554	RP4-665N4.8	BLCA, BRCA, KIRC, LUAD, PRAD, SARC, UCEC	7
44.8427	2.2038	0.556218	1.72e-06	0.000122586	ENSG00000274641	HIST1H2BO	BLCA, BRCA, KIRC, LIHC, LUAD, PRAD, UCEC	7
3.05019	2.27958	0.492003	1.14e-07	1.41e-05	ENSG00000276255	RP5-881P19.7	BLCA, BRCA, HNSC, KICH, KIRC, PRAD, UCEC	7
1.68113	2.46588	0.655409	1.74e-06	0.000123079	ENSG00000277563	AC063961.1	BLCA, BRCA, HNSC, KIRC, LUAD, PRAD, UCEC	7
8.37764	1.49842	0.408227	8.6e-06	0.000402102	ENSG00000279880	RP11-855A2.2	BLCA, BRCA, COAD, KIRC, LUAD, PRAD, UCEC	7
9.22726	1.58547	0.386229	1.79e-06	0.000125397	ENSG00000280269	AP000577.2	BLCA, BRCA, KICH, KIRC, LUAD, PRAD, UCEC	7
604.537	1.17079	0.177994	3.35e-12	1.62e-10	ENSG00000051180	RAD51	BRCA, KICH, KIRP, LGG, LUAD, PAAD, PRAD	7
1992.32	1.47771	0.177992	1.71e-17	3.39e-15	ENSG00000073111	MCM2	BRCA, HNSC, LGG, LIHC, LUAD, PAAD, SARC	7
320.603	1.52514	0.197462	1.97e-15	2.41e-13	ENSG00000085999	RAD54L	BRCA, KICH, LGG, LIHC, LUAD, PAAD, PRAD	7
4810.2	1.47486	0.200541	2.92e-14	2.57e-12	ENSG00000088325	TPX2	BRCA, KICH, LGG, LIHC, LUAD, PAAD, PRAD	7
660.388	1.25359	0.212513	2.95e-10	8.62e-09	ENSG00000093009	CDC45	BRCA, KICH, KIRP, LGG, LUAD, PAAD, THCA	7
781.403	1.36847	0.18033	3.88e-15	4.32e-13	ENSG00000097046	CDC7	BRCA, HNSC, KICH, LGG, LIHC, LUAD, PAAD	7
1179.36	1.27351	0.1701	6.45e-15	6.81e-13	ENSG00000101003	GINS1	BRCA, KICH, LGG, LIHC, LUAD, PAAD, SARC	7
215.441	1.49387	0.207678	9.83e-14	7.48e-12	ENSG00000109674	NEIL3	BRCA, LGG, LIHC, LUAD, PAAD, PRAD, UCEC	7
1012.2	1.53531	0.199739	2.67e-15	3.12e-13	ENSG00000109805	NCAPG	BRCA, LGG, LIHC, LUAD, PAAD, PRAD, UCEC	7
992.747	1.62718	0.212423	3.71e-15	4.17e-13	ENSG00000112742	TTK	BRCA, KIRP, LGG, LIHC, LUAD, PAAD, UCEC	7
3773.26	1.11561	0.168822	2.52e-12	1.26e-10	ENSG00000113368	LMNB1	BRCA, HNSC, KICH, LGG, LIHC, LUAD, PRAD	7
3655.53	1.31085	0.178563	2.13e-14	1.95e-12	ENSG00000113810	SMC4	BRCA, HNSC, LGG, LIHC, LUAD, PRAD, UCEC	7
467.932	1.5912	0.222037	1.4e-13	1.01e-11	ENSG00000115163	CENPA	BRCA, KICH, KIRP, LGG, LUAD, PAAD, PRAD	7
2466.8	1.38359	0.235168	4.23e-10	1.18e-08	ENSG00000117399	CDC20	BRCA, KICH, LGG, LIHC, LUAD, PAAD, PRAD	7
7038.65	1.3612	0.205559	3.84e-12	1.83e-10	ENSG00000117724	CENPF	BRCA, KIRP, LGG, LIHC, LUAD, PRAD, UCEC	7
1.8934	2.02568	0.307181	6.88e-12	3.06e-10	ENSG00000121211	MND1	BRCA, COAD, LGG, LUAD, PRAD, SARC, UCEC	7
535.161	1.2652	0.194968	7.35e-12	3.25e-10	ENSG00000121621	KIF18A	BRCA, LGG, LIHC, LUAD, PAAD, PRAD, UCEC	7
10036.5	1.08776	0.248435	8.32e-07	9.52e-06	ENSG00000131747	TOP2A	BRCA, ESCA, KICH, LGG, LIHC, LUAD, PRAD	7
898.564	1.57145	0.188725	1.65e-17	3.3e-15	ENSG00000137812	KNL1	BRCA, LGG, LUAD, OV, PRAD, SARC, UCEC	7
673.164	1.49336	0.207322	9.15e-14	6.99e-12	ENSG00000139734	DIAPH3	BRCA, KIRC, LGG, LUAD, PRAD, SARC, UCEC	7
2386.07	1.42866	0.155152	5.24e-21	2.64e-18	ENSG00000140525	FANCI	BRCA, LGG, LIHC, LUAD, PAAD, SARC, UCEC	7
558.203	1.90231	0.208944	1.9e-20	7.99e-18	ENSG00000140534	TICRR	BRCA, KICH, LGG, LIHC, LUAD, PAAD, PRAD	7
704.356	1.07123	0.16202	2.37e-12	1.2e-10	ENSG00000142731	PLK4	BRCA, KICH, LGG, LIHC, LUAD, PAAD, PRAD	7
1551.79	1.43572	0.209461	9.48e-13	5.3e-11	ENSG00000142945	KIF2C	BRCA, KICH, LGG, LIHC, LUAD, PAAD, PRAD	7
1228.74	1.12332	0.139577	5.43e-17	9.66e-15	ENSG00000144554	FANCD2	BRCA, HNSC, KIRP, LGG, LIHC, SKCM, UCEC	7
476.575	1.44012	0.218048	5.17e-12	2.37e-10	ENSG00000147536	GINS4	BRCA, HNSC, KIRP, LGG, LUAD, LUSC, PAAD	7
1012.21	1.46566	0.175904	1.3e-17	2.62e-15	ENSG00000149554	CHEK1	BRCA, LGG, LIHC, LUAD, SARC, TGCT, THCA	7
17.7583	2.84933	0.358847	5.79e-17	1.02e-14	ENSG00000154898	CCDC144CP	BRCA, KIRC, LIHC, LUAD, LUSC, PRAD, UCEC	7
93.347	1.02981	0.269507	1.01e-05	8.42e-05	ENSG00000161040	FBXL13	BRCA, CESC, KIRC, LGG, LUAD, PRAD, UCEC	7
709.162	1.17233	0.189448	4.27e-11	1.54e-09	ENSG00000163507	KIAA1524	BRCA, HNSC, LGG, LIHC, LUAD, PRAD, UCEC	7
526.076	1.33011	0.182551	3.37e-14	2.92e-12	ENSG00000165490	DDIAS	BRCA, KICH, KIRP, LGG, LUAD, PAAD, PRAD	7
2110.9	1.09569	0.122533	2.35e-20	9.73e-18	ENSG00000166881	NEMP1	BRCA, HNSC, LGG, LIHC, LUAD, TGCT, UCEC	7
1664.6	1.53223	0.198677	2.18e-15	2.64e-13	ENSG00000169679	BUB1	BRCA, LGG, LIHC, LUAD, PAAD, PRAD, UCEC	7
762.83	1.11432	0.200084	1.69e-09	4.03e-08	ENSG00000171241	SHCBP1	BRCA, KIRC, LGG, LIHC, LUAD, PAAD, PRAD	7
31.0107	1.40566	0.235903	2.82e-10	8.29e-09	ENSG00000171790	SLFNL1	BRCA, COAD, LGG, LUAD, LUSC, PRAD, UCEC	7
884.701	1.46869	0.214424	1.05e-12	5.8e-11	ENSG00000174371	EXO1	BRCA, KICH, KIRP, LGG, LUAD, PAAD, PRAD	7
2.77503	1.71429	0.604451	0.000262115	0.00145179	ENSG00000176349	AC110781.3	BRCA, KICH, KIRC, LUAD, LUSC, PRAD, UCEC	7
301.529	1.41721	0.155875	1.48e-20	6.43e-18	ENSG00000185480	PARPBP	BRCA, KIRP, LGG, LUAD, PAAD, PRAD, UCEC	7
743.904	1.29527	0.217233	2.19e-10	6.6e-09	ENSG00000186185	KIF18B	BRCA, KICH, LGG, LIHC, LUAD, PAAD, PRAD	7
429.958	1.08101	0.194681	1.83e-09	4.32e-08	ENSG00000186871	ERCC6L	BRCA, KIRC, KIRP, LGG, LUAD, PAAD, PRAD	7
232.449	1.1566	0.186715	4e-11	1.45e-09	ENSG00000187951	ARHGAP11B	BRCA, HNSC, LGG, LIHC, LUAD, MESO, SARC	7
76.4151	1.86075	0.21894	4.21e-18	9.73e-16	ENSG00000188610	FAM72B	BRCA, KICH, LGG, LIHC, LUAD, PAAD, PRAD	7
532.52	1.63437	0.181573	5.01e-20	1.95e-17	ENSG00000197299	BLM	BRCA, KIRP, LIHC, LUAD, PAAD, PRAD, UCEC	7
960.047	1.37164	0.179871	2.95e-15	3.41e-13	ENSG00000198826	ARHGAP11A	BRCA, LGG, LIHC, LUAD, PAAD, PRAD, SARC	7
17.9518	1.35188	0.181534	1.08e-14	1.08e-12	ENSG00000198901	PRC1	BRCA, COAD, KICH, LGG, LIHC, LUAD, SARC	7
0.466746	2.85429	0.581281	1.9e-08	3.36e-07	ENSG00000212432	SNORA75	BRCA, HNSC, KIRC, LUAD, LUSC, PRAD, UCEC	7
3.21785	1.72143	0.270557	3.54e-11	1.31e-09	ENSG00000216867	AC114776.1	BRCA, HNSC, KIRC, LGG, LUAD, PRAD, UCEC	7
10.3976	2.37541	0.303957	5.24e-16	7.37e-14	ENSG00000223884	AC019048.1	BRCA, COAD, KICH, KIRC, LUAD, PRAD, UCEC	7
11.9117	1.84898	0.317317	9.13e-10	2.34e-08	ENSG00000232712	KIZ-AS1	BRCA, COAD, KICH, KIRC, LUAD, PRAD, UCEC	7
30.8914	2.06362	0.231441	8.6e-20	3.13e-17	ENSG00000235530	AC087294.2	BRCA, COAD, KIRC, LUAD, PRAD, SARC, UCEC	7
2161.06	1.30146	0.197837	4.44e-12	2.07e-10	ENSG00000237649	KIFC1	BRCA, KICH, KIRP, LGG, LIHC, LUAD, PRAD	7
5.90162	1.53797	0.281481	5.92e-09	1.22e-07	ENSG00000240695	RP11-102M11.1	BRCA, COAD, KICH, KIRC, LUAD, PRAD, UCEC	7
5.42205	1.11423	0.328769	5.33e-05	0.000366955	ENSG00000251484	RP5-1065J22.4	BRCA, COAD, HNSC, KICH, KIRC, LUAD, PRAD	7
3.52715	1.23535	0.485189	0.000857104	0.00402432	ENSG00000253535	RP11-624C23.1	BRCA, HNSC, KIRC, LUAD, LUSC, PRAD, UCEC	7
16.9284	1.14617	0.359122	0.000108654	0.000680042	ENSG00000261618	RP11-79H23.3	BRCA, COAD, HNSC, KIRC, PRAD, SARC, UCEC	7
6.56869	2.52233	0.3093	2.4e-17	4.58e-15	ENSG00000263606	RP11-737O24.3	BRCA, COAD, KIRC, LUAD, PRAD, SARC, UCEC	7
6.26897	1.21113	0.226759	6.79e-09	1.37e-07	ENSG00000264365	RP11-621L6.2	BRCA, COAD, KIRC, LGG, LUAD, PRAD, UCEC	7
107.21	1.39833	0.259862	7.49e-09	1.49e-07	ENSG00000267374	RP11-244M2.1	BRCA, HNSC, LGG, LUAD, PRAD, THCA, UCEC	7
12.8714	1.29866	0.286359	4.57e-07	5.61e-06	ENSG00000267724	RP11-49K24.8	BRCA, COAD, HNSC, KIRC, LUAD, PRAD, UCEC	7
14.5356	1.21567	0.270759	5.19e-07	6.28e-06	ENSG00000279080	CTA-228A9.4	BRCA, CESC, COAD, KIRC, LUAD, PRAD, UCEC	7
11.895	1.8241	0.230697	5.68e-16	7.95e-14	ENSG00000279347	RP11-85I17.2	BRCA, HNSC, LGG, LUAD, LUSC, PRAD, UCEC	7
5.48338	1.90764	0.347615	5.94e-09	1.22e-07	ENSG00000280035	RP11-10J21.2	BRCA, COAD, HNSC, KIRC, LUAD, PRAD, UCEC	7
20.8202	1.38381	0.373299	1.64e-05	0.000129263	ENSG00000280069	CTD-2349P21.3	BRCA, COAD, KIRC, LUAD, PRAD, SARC, UCEC	7
52.3892	2.05187	0.273945	1.17e-14	1.14e-12	ENSG00000280383	CTA-941F9.10	BRCA, COAD, KICH, KIRC, LUAD, PRAD, UCEC	7
36.226	1.46659	0.225722	1.1e-11	4.67e-10	ENSG00000282057	RP4-621F18.2	BRCA, KICH, KIRC, LUAD, PRAD, SARC, UCEC	7
2.46362	1.56495	0.350267	3.37e-07	3.61e-05	ENSG00000259155	RP11-831F12.3	COAD, HNSC, LGG, LUAD, PRAD, SARC, UCEC	7
15.9352	2.17784	0.371728	6.65e-11	6.12e-09	ENSG00000270977	AC015849.16	HNSC, LGG, LUAD, LUSC, PRAD, SARC, UCEC	7
1223.89	1.12004	0.259541	5.45e-07	4.95e-05	ENSG00000080986	NDC80	BLCA, BRCA, KICH, LGG, LIHC, LUAD	6
924.355	1.15976	0.330161	1.4e-05	0.000570332	ENSG00000088305	DNMT3B	BLCA, BRCA, KICH, LUAD, LUSC, PRAD	6
4.26734	1.50429	0.381162	3.2e-06	0.000190797	ENSG00000108255	CRYBA1	BLCA, BRCA, KIRC, LUAD, PRAD, UCEC	6
9.15781	1.60195	0.409784	3.71e-06	0.000213955	ENSG00000109163	GNRHR	BLCA, BRCA, KIRC, LUAD, PRAD, UCEC	6
43.5196	1.66967	0.30326	2.87e-09	8.05e-07	ENSG00000111837	MAK	BLCA, HNSC, KIRC, LGG, PRAD, UCEC	6
11.6901	1.0928	0.441163	0.000410209	0.00654109	ENSG00000124091	GCNT7	BLCA, BRCA, KIRC, LUAD, PRAD, UCEC	6
265.481	2.05387	0.394439	1.11e-08	2.56e-06	ENSG00000124635	HIST1H2BJ	BLCA, BRCA, KIRC, LGG, SKCM, UCEC	6
110.926	1.69541	0.315215	5.69e-09	1.42e-06	ENSG00000138336	TET1	BLCA, BRCA, KIRC, LUAD, PRAD, UCEC	6
10.224	1.49318	0.379823	3.38e-06	0.000197913	ENSG00000139351	SYCP3	BLCA, HNSC, KIRC, LUAD, PRAD, UCEC	6
4.43875	1.368	0.576036	0.000407544	0.00650629	ENSG00000152430	BOLL	BLCA, BRCA, KIRC, LUAD, PRAD, UCEC	6
36.5534	1.42794	0.475804	7.28e-05	0.00188583	ENSG00000154874	CCDC144B	BLCA, BRCA, KIRC, LUAD, PRAD, UCEC	6
19.9226	1.87413	0.294482	1.79e-11	1.05e-08	ENSG00000157999	ANKRD61	BLCA, BRCA, KIRC, LUAD, PRAD, UCEC	6
711.683	1.09465	0.227028	5.03e-08	7.43e-06	ENSG00000164045	CDC25A	BLCA, BRCA, LGG, LUAD, PAAD, SKCM	6
23.7417	1.08534	0.327737	2.88e-05	0.000964672	ENSG00000170092	SPDYE5	BLCA, BRCA, KIRC, LUAD, PRAD, UCEC	6
7.9939	1.19193	0.489393	0.000418721	0.00663002	ENSG00000171217	CLDN20	BLCA, COAD, KIRC, LUAD, PRAD, UCEC	6
2.4566	2.57356	0.35809	2.03e-14	2.85e-11	ENSG00000172209	GPR22	BLCA, BRCA, KIRC, LUAD, PRAD, UCEC	6
2.2421	2.68063	0.506362	1.91e-09	5.5e-07	ENSG00000174038	C9orf131	BLCA, BRCA, KIRC, LUAD, PRAD, UCEC	6
116.619	1.03036	0.327196	5.21e-05	0.00148834	ENSG00000178852	EFCAB13	BLCA, HNSC, KIRC, LUAD, PRAD, UCEC	6
42.2544	2.14141	0.454081	1.01e-07	1.3e-05	ENSG00000180525	PRR26	BLCA, BRCA, HNSC, PRAD, SARC, UCEC	6
76.3252	1.71173	0.28069	9.76e-11	4.41e-08	ENSG00000181722	ZBTB20	BLCA, BRCA, KIRC, LUAD, PRAD, UCEC	6
8.6635	1.37806	0.387784	1.27e-05	0.000531184	ENSG00000184068	RP5-821D11.7	BLCA, BRCA, COAD, LUAD, PRAD, UCEC	6
1.93671	2.17929	0.472709	1.5e-07	1.73e-05	ENSG00000186645	SPDYE17	BLCA, BRCA, COAD, KIRC, PRAD, UCEC	6
77.1656	2.03559	0.28092	3.7e-14	4.42e-11	ENSG00000197714	ZNF460	BLCA, BRCA, KIRC, LUAD, PRAD, UCEC	6
3.5596	1.8292	0.414655	5.08e-07	4.73e-05	ENSG00000203321	C9orf41-AS1	BLCA, BRCA, KIRC, LUAD, PRAD, UCEC	6
8.09409	1.35093	0.513207	0.000214301	0.00409857	ENSG00000205111	CDKL4	BLCA, BRCA, HNSC, KIRC, LUAD, UCEC	6
25.2499	1.42743	0.277859	1.62e-08	3.24e-06	ENSG00000205740	RP11-363N22.3	BLCA, BRCA, KICH, KIRC, LIHC, UCEC	6
49.8821	2.79241	0.857926	1.84e-06	0.000127874	ENSG00000206557	TRIM71	BLCA, BRCA, ESCA, HNSC, PRAD, UCEC	6
4.37501	1.50913	0.394942	5.07e-06	0.000268732	ENSG00000206612	SNORA2A	BLCA, BRCA, KIRC, LUAD, PRAD, UCEC	6
1.02997	1.53198	0.73286	0.000578361	0.00836555	ENSG00000206848	RNU6-890P	BLCA, BRCA, KIRC, LUAD, PRAD, UCEC	6
3.23552	1.23815	0.507836	0.000397884	0.00640492	ENSG00000207217	SNORA42	BLCA, BRCA, KIRC, LUAD, PRAD, UCEC	6
1.22404	2.07624	0.615433	1.27e-05	0.000531444	ENSG00000207313	SNORA2B	BLCA, BRCA, KIRC, LUAD, PRAD, UCEC	6
1.15293	2.0431	0.66344	2.82e-05	0.000950889	ENSG00000207750	MIR553	BLCA, BRCA, KIRC, LUAD, PRAD, UCEC	6
0.638383	1.61135	0.56469	9.46e-05	0.00227893	ENSG00000212126	TAS2R50	BLCA, BRCA, KIRC, LUAD, PRAD, UCEC	6
3.0645	1.41678	0.429624	2.96e-05	0.000982478	ENSG00000213090	AC007256.5	BLCA, BRCA, KIRC, LUAD, PRAD, UCEC	6
2.76395	1.39929	0.46403	7.07e-05	0.00183904	ENSG00000213842	SUGT1P2	BLCA, BRCA, KIRC, LUAD, PRAD, UCEC	6
3.33016	1.29242	0.469949	0.000161244	0.00336657	ENSG00000213872	AC092798.2	BLCA, COAD, KIRC, LUAD, PRAD, UCEC	6
1.14717	1.26188	0.569183	0.000681322	0.0094189	ENSG00000214188	ST7-OT4	BLCA, BRCA, KIRC, LUAD, PRAD, UCEC	6
6.31179	1.39293	0.400162	1.63e-05	0.000642542	ENSG00000214189	ZNF788	BLCA, BRCA, KIRC, LUAD, PRAD, UCEC	6
16.5866	1.28217	0.346043	7.17e-06	0.000349911	ENSG00000214353	VAC14-AS1	BLCA, BRCA, KICH, LUAD, PRAD, UCEC	6
2.57716	1.52762	0.399293	4.99e-06	0.000265928	ENSG00000215515	IFIT1P1	BLCA, BRCA, HNSC, LUAD, PRAD, UCEC	6
1.7388	1.46878	0.458907	3.96e-05	0.00121332	ENSG00000215867	KRT18P57	BLCA, BRCA, COAD, LUAD, PRAD, UCEC	6
2.55106	1.4736	0.403426	9.13e-06	0.000419688	ENSG00000219085	NPM1P37	BLCA, BRCA, KIRC, LUAD, PRAD, UCEC	6
4.61379	1.30127	0.444782	9.62e-05	0.00231204	ENSG00000220305	HNRNPH1P1	BLCA, BRCA, LUAD, PRAD, SARC, UCEC	6
1.86626	1.76947	0.522284	1.88e-05	0.000709763	ENSG00000221962	TMEM14EP	BLCA, BRCA, KIRC, LUAD, PRAD, UCEC	6
6.44579	1.15128	0.442546	0.000272327	0.00488721	ENSG00000222112	RN7SKP16	BLCA, BRCA, KIRC, LUAD, PRAD, UCEC	6
7.13955	1.02087	0.396238	0.000330374	0.00563054	ENSG00000223442	TH2LCRR	BLCA, COAD, KIRC, LUAD, PRAD, UCEC	6
4.96546	1.20363	0.355217	2.19e-05	0.000792301	ENSG00000223583	RP3-476K8.4	BLCA, COAD, KIRC, LUAD, PRAD, UCEC	6
1.0632	1.53823	0.445525	1.77e-05	0.000680759	ENSG00000223642	AC008277.1	BLCA, BRCA, KIRC, LUAD, PRAD, UCEC	6
2.9046	2.00849	0.52552	3.75e-06	0.000215668	ENSG00000223692	DIP2A-IT1	BLCA, BRCA, KIRC, LUAD, PRAD, UCEC	6
1.47905	2.23043	0.540424	9.21e-07	7.44e-05	ENSG00000223787	RP4-593M8.1	BLCA, BRCA, KIRC, LUAD, PRAD, UCEC	6
0.98456	1.29604	0.599698	0.000743767	0.00998984	ENSG00000223899	SEC13P1	BLCA, BRCA, KIRC, LUAD, PRAD, UCEC	6
0.883546	2.07008	0.571016	6.33e-06	0.000317039	ENSG00000223984	HNRNPRP1	BLCA, BRCA, COAD, LUAD, PRAD, UCEC	6
2.82604	2.05915	0.531591	2.95e-06	0.000179468	ENSG00000224855	OPA1-AS1	BLCA, BRCA, KIRC, LUAD, PRAD, UCEC	6
0.641905	1.88016	0.564063	1.94e-05	0.000724107	ENSG00000225272	RP11-466F5.4	BLCA, BRCA, KIRC, LUAD, PRAD, UCEC	6
7.07006	1.17617	0.42854	0.000175784	0.00356927	ENSG00000226874	AC005154.8	BLCA, BRCA, KIRC, LUAD, PRAD, UCEC	6
1.04408	1.36389	0.583409	0.000447999	0.00696394	ENSG00000226952	RP4-714D9.4	BLCA, BRCA, KIRC, LUAD, PRAD, UCEC	6
0.63524	1.73851	0.894662	0.00041085	0.00654109	ENSG00000227215	RP11-445L13__B.3	BLCA, BRCA, KIRC, LUAD, PRAD, UCEC	6
5.36774	4.63156	0.702166	4.69e-18	1.27e-14	ENSG00000227722	RP5-1059H15.1	BLCA, BRCA, KIRC, LUAD, PRAD, UCEC	6
1.21957	1.84156	0.449151	1.69e-06	0.00012119	ENSG00000228196	PTPN2P1	BLCA, BRCA, KIRC, LUAD, PRAD, UCEC	6
7.31542	1.6542	0.398042	1.47e-06	0.000109771	ENSG00000228363	AC015971.2	BLCA, KICH, KIRC, LUAD, PRAD, UCEC	6
1.82166	1.59113	0.451995	1.4e-05	0.000570435	ENSG00000228369	TXNDC12-AS1	BLCA, BRCA, KIRC, LUAD, PRAD, UCEC	6
5.76152	1.13246	0.411871	0.000178099	0.00360546	ENSG00000228663	PSMD10P1	BLCA, BRCA, COAD, LUAD, PRAD, UCEC	6
3.75496	2.12535	0.37849	1.16e-09	3.59e-07	ENSG00000228677	TTC3-AS1	BLCA, BRCA, KIRC, LUAD, PRAD, UCEC	6
1.39786	2.63955	0.466193	3.02e-10	1.14e-07	ENSG00000229241	PNPT1P1	BLCA, BRCA, KIRC, LUAD, PRAD, UCEC	6
6.99494	1.36839	0.595432	0.000489595	0.00741695	ENSG00000229298	TUBB8P1	BLCA, BRCA, COAD, KIRC, PRAD, UCEC	6
10.8731	1.41462	0.390654	1.01e-05	0.000448728	ENSG00000229325	ACAP2-IT1	BLCA, BRCA, KIRC, LUAD, PRAD, UCEC	6
1.99754	1.43871	0.564	0.000243802	0.00449646	ENSG00000229531	RP1-102G20.5	BLCA, BRCA, KIRC, LUAD, PRAD, UCEC	6
4.58766	1.65295	0.472468	1.46e-05	0.000592298	ENSG00000229688	ISPD-AS1	BLCA, BRCA, KIRC, LUAD, PRAD, UCEC	6
4.03182	1.72885	0.496844	1.48e-05	0.000597779	ENSG00000229694	LINC00484	BLCA, COAD, KIRC, LUAD, PRAD, UCEC	6
14.7733	1.00715	0.315345	4.53e-05	0.00135012	ENSG00000229816	DDX50P1	BLCA, BRCA, LUAD, OV, PRAD, UCEC	6
1.53239	1.55584	0.488692	4e-05	0.00122291	ENSG00000230005	SNAP47-AS1	BLCA, HNSC, KIRC, LUAD, PRAD, UCEC	6
1.86619	2.01988	0.471898	7.21e-07	6.12e-05	ENSG00000230069	LRRC37A15P	BLCA, BRCA, KIRC, LUAD, PRAD, UCEC	6
2.69646	1.34576	0.421836	4.21e-05	0.00127055	ENSG00000230799	AC007279.2	BLCA, COAD, KIRC, LUAD, PRAD, UCEC	6
2.72547	1.51873	0.548089	0.000128458	0.00284582	ENSG00000231307	RPS3P2	BLCA, BRCA, KIRC, LUAD, PRAD, UCEC	6
2.11788	2.29144	0.49805	1.28e-07	1.53e-05	ENSG00000231310	TBL1XR1-AS1	BLCA, BRCA, KIRC, LUAD, PRAD, UCEC	6
4.65424	1.01539	0.379978	0.000248517	0.0045689	ENSG00000231340	ACTG1P10	BLCA, BRCA, COAD, KIRC, PRAD, UCEC	6
3.27749	1.68335	0.355623	1.32e-07	1.55e-05	ENSG00000231468	PRDX3P2	BLCA, BRCA, COAD, LUAD, PRAD, UCEC	6
5.43507	1.2232	0.362252	2.28e-05	0.000816449	ENSG00000231519	AC007285.7	BLCA, BRCA, KIRC, LUAD, PRAD, UCEC	6
5.39511	1.0836	0.444216	0.000461012	0.00709773	ENSG00000231707	PABPC1P1	BLCA, BRCA, KIRC, LUAD, PRAD, UCEC	6
1.7731	2.61668	0.58754	1.05e-07	1.33e-05	ENSG00000231845	HMGB3P14	BLCA, BRCA, KIRC, LUAD, PRAD, UCEC	6
4.384	1.33217	0.396091	2.41e-05	0.000852819	ENSG00000232457	SLC16A6P1	BLCA, COAD, LUAD, PRAD, SARC, UCEC	6
1.65626	1.73548	0.441156	3.28e-06	0.000193584	ENSG00000232490	OSBPL10-AS1	BLCA, BRCA, COAD, KIRC, PRAD, UCEC	6
0.52571	1.77197	0.782529	0.00025196	0.00461755	ENSG00000232880	NDUFB4P10	BLCA, BRCA, KIRC, LUAD, PRAD, UCEC	6
3.12851	1.34308	0.534997	0.000297653	0.00522409	ENSG00000233012	HDAC1P2	BLCA, BRCA, COAD, LUAD, PRAD, UCEC	6
7.74309	1.8562	0.423909	5.71e-07	5.09e-05	ENSG00000233025	CRYZP1	BLCA, BRCA, KIRC, LUAD, PRAD, UCEC	6
8.70462	1.34443	0.404764	2.76e-05	0.000937313	ENSG00000233231	HNRNPA1P49	BLCA, BRCA, KIRC, LUAD, PRAD, UCEC	6
13.8359	1.94555	0.507431	3.9e-06	0.000222002	ENSG00000233559	AC016831.7	BLCA, BRCA, KIRC, LUAD, PRAD, UCEC	6
1.74503	1.31705	0.540805	0.000370648	0.00609024	ENSG00000233623	PGAM1P11	BLCA, BRCA, KIRC, LUAD, PRAD, UCEC	6
21.9819	1.12889	0.306244	7.28e-06	0.000354342	ENSG00000233757	AC092835.2	BLCA, BRCA, KIRC, LUAD, PRAD, UCEC	6
1.69887	2.09008	0.485595	6e-07	5.26e-05	ENSG00000233980	FDPSP2	BLCA, COAD, KIRC, LUAD, PRAD, UCEC	6
1.15344	2.76738	0.599897	3.32e-08	5.5e-06	ENSG00000234271	RP1-138B7.4	BLCA, COAD, KIRC, LUAD, PRAD, UCEC	6
1.19042	1.27562	0.577503	0.000682796	0.00943055	ENSG00000234367	PFN1P3	BLCA, BRCA, KIRC, LUAD, PRAD, UCEC	6
1.95441	1.45235	0.565839	0.000230973	0.00432657	ENSG00000234473	ZNF101P2	BLCA, BRCA, COAD, KIRC, LUAD, UCEC	6
2.23799	1.97035	0.57551	1.33e-05	0.000548716	ENSG00000234740	RP11-272P10.2	BLCA, BRCA, KIRC, LUAD, PRAD, UCEC	6
8.0839	1.6081	0.385513	1.39e-06	0.000104383	ENSG00000234750	CTD-2666L21.2	BLCA, COAD, KIRC, LUAD, PRAD, UCEC	6
1.10862	1.82871	0.614475	5.28e-05	0.00150405	ENSG00000235251	RP11-384B12.2	BLCA, BRCA, KIRC, LUAD, PRAD, UCEC	6
14.7554	1.88409	0.395923	1.11e-07	1.38e-05	ENSG00000235408	SNORA71B	BLCA, BRCA, KIRC, LUAD, PRAD, UCEC	6
4.46593	1.64137	0.698738	0.000286884	0.00508335	ENSG00000235448	LURAP1L-AS1	BLCA, BRCA, KIRC, LUAD, PRAD, UCEC	6
2.09963	1.73364	0.563633	4.64e-05	0.00137209	ENSG00000235700	CYCSP52	BLCA, BRCA, LGG, LUAD, PRAD, UCEC	6
2.59687	1.72438	0.489125	1.29e-05	0.000535159	ENSG00000235760	HCG2040054	BLCA, BRCA, HNSC, KIRC, PRAD, UCEC	6
1.29377	2.0311	0.809959	8.75e-05	0.00215306	ENSG00000235920	AC073109.2	BLCA, BRCA, KIRC, LUAD, PRAD, UCEC	6
2.81022	1.55126	0.37891	1.85e-06	0.000127973	ENSG00000236184	TCEA1P4	BLCA, BRCA, LUAD, PRAD, SARC, UCEC	6
4.44874	1.31144	0.362296	9.88e-06	0.000441246	ENSG00000236194	AC003104.1	BLCA, BRCA, COAD, KIRC, PRAD, UCEC	6
10.1943	2.16734	0.537224	1.43e-06	0.00010734	ENSG00000236526	RP4-742J24.2	BLCA, BRCA, KIRC, LUAD, PRAD, UCEC	6
1.61167	1.53717	0.531177	9.13e-05	0.00222227	ENSG00000236804	RPS3AP12	BLCA, BRCA, KIRC, LUAD, PRAD, UCEC	6
2.13341	1.90599	0.532579	9.19e-06	0.000421628	ENSG00000236896	RP11-535C21.3	BLCA, BRCA, KIRC, LUAD, PRAD, UCEC	6
4.82363	1.41921	0.462634	6.01e-05	0.00164621	ENSG00000236991	EDRF1-AS1	BLCA, COAD, KIRC, LUAD, PRAD, UCEC	6
11.8784	1.15334	0.405581	0.00013192	0.00290668	ENSG00000237296	SMG1P1	BLCA, BRCA, COAD, KIRC, PRAD, UCEC	6
41.4827	1.05366	0.288667	8.33e-06	0.000392493	ENSG00000237491	RP11-206L10.9	BLCA, BRCA, KIRC, LUAD, PRAD, UCEC	6
3.05972	1.87641	0.486125	3.85e-06	0.000219516	ENSG00000237646	HLCS-IT1	BLCA, BRCA, KIRC, LUAD, PRAD, UCEC	6
5.79457	1.44927	0.510065	0.00011278	0.0025772	ENSG00000237916	RP11-537E18.1	BLCA, KIRC, LGG, LUAD, PRAD, UCEC	6
2.59516	1.51881	0.628535	0.000304034	0.00529032	ENSG00000238160	AC116366.5	BLCA, COAD, KIRC, LUAD, PRAD, UCEC	6
0.936649	1.53312	0.586854	0.000188466	0.00375408	ENSG00000238575	snoU109	BLCA, BRCA, KIRC, LUAD, PRAD, UCEC	6
1.31071	2.28857	0.533623	4.53e-07	4.3e-05	ENSG00000239280	RP11-271C24.3	BLCA, BRCA, KIRC, LUAD, PRAD, UCEC	6
2.33654	1.31744	0.483317	0.000169971	0.00349277	ENSG00000239503	MARK2P8	BLCA, BRCA, KIRC, LUAD, PRAD, UCEC	6
20.6915	1.58227	0.336477	1.48e-07	1.7e-05	ENSG00000239653	PSMD6-AS2	BLCA, BRCA, KIRC, LUAD, PRAD, UCEC	6
1.659	1.38639	0.448318	5.65e-05	0.00157429	ENSG00000240106	RN7SL146P	BLCA, BRCA, KIRC, LUAD, PRAD, UCEC	6
1.47501	2.35824	0.511955	1.09e-07	1.36e-05	ENSG00000240254	B4GALT4-AS1	BLCA, BRCA, KIRC, LUAD, PRAD, UCEC	6
4.23889	1.88044	0.409456	2.31e-07	2.45e-05	ENSG00000240751	RP11-553D4.2	BLCA, HNSC, KIRC, LUAD, PRAD, UCEC	6
1.55284	2.54351	0.565305	1.08e-07	1.35e-05	ENSG00000241535	CBX5P1	BLCA, BRCA, KIRC, LUAD, PRAD, UCEC	6
1.2166	1.55626	0.732213	0.000516732	0.00772721	ENSG00000241723	RP11-113A11.1	BLCA, BRCA, KIRC, LUAD, PRAD, UCEC	6
2.19257	2.52479	0.391858	3.69e-12	2.78e-09	ENSG00000242094	FOXP1-IT1	BLCA, BRCA, KIRC, LUAD, PRAD, UCEC	6
9.06663	1.73454	0.499278	1.5e-05	0.000601214	ENSG00000242419	PCDHGC4	BLCA, BRCA, LUAD, PRAD, SARC, UCEC	6
1.70738	2.09067	0.473524	3.86e-07	3.72e-05	ENSG00000242531	RP11-299J3.6	BLCA, KIRC, LGG, LUAD, PRAD, UCEC	6
9.31475	1.0976	0.415828	0.000254326	0.00465043	ENSG00000242628	AC009228.1	BLCA, BRCA, KIRC, LUAD, PRAD, UCEC	6
36.6005	5.16684	0.88291	1.58e-15	2.68e-12	ENSG00000242950	ERVW-1	BLCA, BRCA, KIRC, LUAD, PRAD, UCEC	6
7.0308	1.6394	0.420791	3.87e-06	0.000220658	ENSG00000243107	AC000120.7	BLCA, BRCA, KIRC, LUAD, PRAD, UCEC	6
2.74559	2.69238	0.501649	1.26e-09	3.83e-07	ENSG00000244642	RN7SL396P	BLCA, BRCA, COAD, KIRC, PRAD, UCEC	6
8.96562	2.59794	0.429921	3.73e-11	2e-08	ENSG00000246145	RRS1-AS1	BLCA, BRCA, KIRC, LUAD, PRAD, UCEC	6
49.2627	1.5721	0.366008	8.41e-07	6.87e-05	ENSG00000247809	NR2F2-AS1	BLCA, BRCA, LGG, LUAD, PRAD, UCEC	6
14.5241	1.12841	0.325464	1.65e-05	0.000646739	ENSG00000248476	BACH1-IT1	BLCA, BRCA, KIRC, LUAD, PRAD, UCEC	6
3.40433	2.09611	0.432125	5.85e-08	8.53e-06	ENSG00000248863	RP11-83A24.1	BLCA, HNSC, KIRC, LUAD, PRAD, UCEC	6
1.13736	1.46881	0.5661	0.000211673	0.00407214	ENSG00000248909	HMGB1P21	BLCA, BRCA, KIRC, LUAD, PRAD, UCEC	6
1.00563	2.25988	0.630059	4.88e-06	0.000260858	ENSG00000249245	RP11-557J10.3	BLCA, BRCA, COAD, KIRC, PRAD, UCEC	6
1.85177	1.85763	0.493403	5.37e-06	0.000279258	ENSG00000249363	CTB-78O21.1	BLCA, BRCA, HNSC, KIRC, PRAD, UCEC	6
1.20381	1.13482	0.505589	0.000741347	0.00997052	ENSG00000249986	YWHAQP6	BLCA, COAD, KIRC, LUAD, PRAD, UCEC	6
3.20337	1.86692	0.403703	2.03e-07	2.2e-05	ENSG00000250027	RP11-563E2.2	BLCA, COAD, KIRC, LUAD, PRAD, UCEC	6
3.48796	1.58639	0.411991	4.58e-06	0.000249418	ENSG00000250031	RP11-114M5.1	BLCA, BRCA, KIRC, LUAD, PRAD, UCEC	6
18.9328	1.19184	0.406455	9.85e-05	0.0023448	ENSG00000250116	RP11-417F21.1	BLCA, BRCA, KIRC, LUAD, PRAD, UCEC	6
11.0647	1.18761	0.350595	2.19e-05	0.000793625	ENSG00000251131	CTD-2035E11.3	BLCA, BRCA, LGG, PRAD, SARC, UCEC	6
0.698002	2.03453	0.792614	7.91e-05	0.00199865	ENSG00000251224	CNOT10-AS1	BLCA, BRCA, KIRC, LUAD, PRAD, UCEC	6
7.70074	1.6229	0.691142	0.000297328	0.00522284	ENSG00000251348	HSPD1P11	BLCA, BRCA, KIRC, LUAD, PRAD, UCEC	6
0.429421	1.77753	0.641984	9.3e-05	0.00225098	ENSG00000251476	MTCO1P31	BLCA, BRCA, KIRC, LUAD, PRAD, UCEC	6
3.1323	1.7445	0.454181	4.52e-06	0.000247692	ENSG00000251520	RP11-46A10.6	BLCA, BRCA, KIRC, LUAD, PRAD, UCEC	6
10452.7	1.07952	0.335286	3.98e-05	0.0012199	ENSG00000251562	MALAT1	BLCA, BRCA, KIRC, LUAD, PRAD, UCEC	6
1.66268	2.15935	0.559079	2.6e-06	0.000163233	ENSG00000251687	RP11-181K12.2	BLCA, BRCA, COAD, LUAD, PRAD, UCEC	6
2.12044	1.1694	0.503962	0.000583496	0.00840108	ENSG00000251733	SCARNA8	BLCA, BRCA, KIRC, LUAD, PRAD, UCEC	6
1.72847	1.49451	0.589577	0.00023807	0.00440673	ENSG00000251768	RNA5SP217	BLCA, BRCA, KIRC, LUAD, PRAD, UCEC	6
1.99834	2.14797	0.47213	2.04e-07	2.21e-05	ENSG00000251880	RNU7-75P	BLCA, BRCA, LGG, LUAD, PRAD, UCEC	6
1.64095	1.4478	0.650198	0.000513732	0.00770067	ENSG00000252192	SNORA9	BLCA, BRCA, KIRC, LUAD, PRAD, UCEC	6
0.667806	1.7474	0.526063	2.32e-05	0.000830541	ENSG00000252992	SCARNA11	BLCA, BRCA, KIRC, LUAD, PRAD, UCEC	6
0.840453	1.57492	0.66614	0.000312549	0.00540378	ENSG00000253112	CTD-2373N4.5	BLCA, BRCA, KIRC, LUAD, PRAD, UCEC	6
1.39399	1.89617	0.57545	2.11e-05	0.000772176	ENSG00000253197	CTD-3239E11.2	BLCA, BRCA, KIRC, LUAD, PRAD, UCEC	6
4.10772	3.56558	0.462166	4.7e-18	1.27e-14	ENSG00000253372	RP11-44N11.1	BLCA, BRCA, COAD, LUAD, PRAD, UCEC	6
0.775451	1.37459	0.575906	0.000392763	0.00634277	ENSG00000253607	RP11-557C18.3	BLCA, BRCA, KIRC, LUAD, PRAD, UCEC	6
2.54805	1.69127	0.469798	1.04e-05	0.00045781	ENSG00000254274	TDGF1P5	BLCA, BRCA, KIRC, LUAD, PRAD, UCEC	6
0.606704	1.55487	0.653656	0.000312999	0.00540925	ENSG00000255220	DDX18P5	BLCA, COAD, KIRC, LUAD, PRAD, UCEC	6
3.07841	2.17169	0.403286	3.74e-09	1.03e-06	ENSG00000255933	RP11-495K9.5	BLCA, BRCA, KIRC, LUAD, PRAD, UCEC	6
1.46613	2.85485	0.425784	2.69e-13	2.74e-10	ENSG00000256188	TAS2R30	BLCA, BRCA, KIRC, LUAD, PRAD, UCEC	6
1.96215	1.34177	0.534746	0.000299013	0.00523885	ENSG00000256588	RP11-613F22.8	BLCA, BRCA, KIRC, LUAD, PRAD, UCEC	6
3.75108	2.04787	0.58385	9.25e-06	0.000423251	ENSG00000257097	CLIP1-AS1	BLCA, BRCA, KIRC, PRAD, SARC, UCEC	6
1.4053	2.24956	0.53665	7.02e-07	6.05e-05	ENSG00000258044	RP11-530C5.2	BLCA, BRCA, KIRC, LUAD, PRAD, UCEC	6
2.28201	1.51229	0.415149	9.46e-06	0.000429562	ENSG00000258284	POLR2KP1	BLCA, BRCA, KIRC, LUAD, PRAD, UCEC	6
1.4585	1.40983	0.669501	0.000705464	0.00963274	ENSG00000258571	PTTG4P	BLCA, BRCA, KIRC, LUAD, PRAD, UCEC	6
0.922704	1.31819	0.584704	0.0005794	0.00837629	ENSG00000258648	UBE2CP1	BLCA, BRCA, KIRC, LUAD, PRAD, UCEC	6
0.819792	2.70659	0.660571	2.82e-07	2.86e-05	ENSG00000258935	RP11-1078H9.2	BLCA, BRCA, KIRC, LUAD, PRAD, UCEC	6
1.03952	2.12523	0.505668	8.37e-07	6.86e-05	ENSG00000259113	RP11-406H23.2	BLCA, BRCA, KIRC, LUAD, PRAD, UCEC	6
5.34158	1.92214	0.364432	9.02e-09	2.13e-06	ENSG00000259165	DDX18P1	BLCA, BRCA, COAD, KIRC, PRAD, UCEC	6
1.65008	1.14687	0.497347	0.000621574	0.00879643	ENSG00000259201	RP11-56B16.5	BLCA, BRCA, KIRC, LUAD, PRAD, UCEC	6
1.08613	1.71269	0.518674	2.54e-05	0.000880967	ENSG00000259453	RP11-815J21.1	BLCA, BRCA, KIRC, LUAD, PRAD, UCEC	6
2.34994	1.58163	0.412129	4.79e-06	0.000258025	ENSG00000259521	RP11-540O11.4	BLCA, BRCA, KIRC, LUAD, PRAD, UCEC	6
2.63048	1.61936	0.472288	1.85e-05	0.000700829	ENSG00000259563	CTD-2329K10.1	BLCA, COAD, KIRC, LUAD, PRAD, UCEC	6
4.99596	1.50565	0.499607	6.72e-05	0.00176968	ENSG00000259644	RP11-680F8.4	BLCA, BRCA, KIRC, LUAD, PRAD, UCEC	6
3.08188	1.9527	0.387909	2.91e-08	4.98e-06	ENSG00000259924	RP11-16E23.4	BLCA, BRCA, KIRC, LUAD, PRAD, UCEC	6
39.1183	3.073	0.655909	6.38e-09	1.56e-06	ENSG00000260034	LCMT1-AS2	BLCA, BRCA, COAD, KIRC, PRAD, UCEC	6
2.71327	1.26489	0.517165	0.000379921	0.0061918	ENSG00000260608	RP11-382A20.7	BLCA, BRCA, KIRC, LUAD, PRAD, UCEC	6
4.43449	1.78889	0.445689	2.4e-06	0.000153726	ENSG00000261002	RP11-546B15.1	BLCA, BRCA, KIRC, LUAD, PRAD, UCEC	6
5.52035	1.7859	0.344383	1.52e-08	3.11e-06	ENSG00000261267	RP11-44I10.3	BLCA, BRCA, KIRC, LUAD, PRAD, UCEC	6
4.56617	1.62485	0.347497	1.69e-07	1.89e-05	ENSG00000261460	RP11-106M3.3	BLCA, BRCA, KIRC, LUAD, PRAD, UCEC	6
1.04029	2.36723	0.451473	5.44e-09	1.38e-06	ENSG00000261630	RP11-357N13.3	BLCA, BRCA, KIRC, LUAD, PRAD, UCEC	6
0.603195	1.65127	0.667172	0.000217865	0.00414242	ENSG00000261692	RP1-168P16.1	BLCA, BRCA, KIRC, LUAD, PRAD, UCEC	6
1.43487	1.97315	0.573958	1.27e-05	0.000531184	ENSG00000261970	RP11-342L8.2	BLCA, BRCA, KIRC, LUAD, PRAD, UCEC	6
7.24084	1.06019	0.413743	0.000330654	0.00563054	ENSG00000262652	RP13-638C3.2	BLCA, BRCA, KIRC, LUAD, PRAD, UCEC	6
6.2997	2.01315	0.396068	2.16e-08	3.91e-06	ENSG00000263089	RP11-166P13.4	BLCA, COAD, HNSC, KIRC, PRAD, UCEC	6
4.49362	1.15817	0.426269	0.000193058	0.00381329	ENSG00000263393	RP11-53I6.4	BLCA, BRCA, KIRC, LUAD, PRAD, UCEC	6
1.358	1.41959	0.48734	9.42e-05	0.00227328	ENSG00000263727	RP11-806L2.5	BLCA, BRCA, COAD, LUAD, PRAD, UCEC	6
1.4411	1.78731	0.544117	2.48e-05	0.000868584	ENSG00000263924	RP11-210K20.2	BLCA, BRCA, KIRC, LUAD, PRAD, UCEC	6
6.63851	2.05654	0.444568	1.68e-07	1.88e-05	ENSG00000263968	RN7SL381P	BLCA, COAD, KIRC, LUAD, PRAD, UCEC	6
2.07866	1.63554	0.479119	1.92e-05	0.000720095	ENSG00000264895	RP11-421E14.2	BLCA, BRCA, KIRC, LUAD, PRAD, UCEC	6
3.8268	1.84092	0.409711	3.6e-07	3.52e-05	ENSG00000265142	MIR133A1HG	BLCA, BRCA, KIRC, LUAD, PRAD, UCEC	6
1.23743	1.566	0.778418	0.000612044	0.0086931	ENSG00000265195	MIR4312	BLCA, BRCA, KIRC, LUAD, PRAD, UCEC	6
2.18335	2.61096	0.554588	3.72e-08	5.97e-06	ENSG00000265261	RP11-162A12.3	BLCA, BRCA, KIRC, LUAD, PRAD, UCEC	6
7.64953	2.74525	0.406246	2.63e-13	2.74e-10	ENSG00000265912	RP11-583F2.2	BLCA, BRCA, KIRC, LUAD, PRAD, UCEC	6
1.52359	1.63735	0.589753	0.000111463	0.00255502	ENSG00000266498	RP11-45M22.5	BLCA, COAD, KIRC, LUAD, PRAD, UCEC	6
2.95051	1.35578	0.503365	0.000180939	0.0036466	ENSG00000266538	RP11-385D13.3	BLCA, BRCA, KIRC, LUAD, PRAD, UCEC	6
2.50643	1.65768	0.490022	2.08e-05	0.000765003	ENSG00000266579	RP1-71H19.2	BLCA, BRCA, KIRC, LUAD, PRAD, UCEC	6
4.44696	1.03518	0.419709	0.000449588	0.00698004	ENSG00000266717	RP11-855A2.3	BLCA, BRCA, KIRC, LUAD, PRAD, UCEC	6
2.25979	1.64563	0.432844	5.38e-06	0.00027942	ENSG00000266946	MRPL37P1	BLCA, BRCA, KIRC, LUAD, PRAD, UCEC	6
214.711	1.2648	0.291126	5.46e-07	4.95e-05	ENSG00000267041	ZNF850	BLCA, BRCA, LGG, LUAD, SARC, UCEC	6
4.10516	1.58291	0.64457	0.000253396	0.0046376	ENSG00000267203	SNRPGP4	BLCA, BRCA, KIRC, LUAD, PRAD, UCEC	6
6.02796	1.16689	0.463463	0.0003413	0.00576881	ENSG00000267560	RP11-173A16.1	BLCA, BRCA, KIRC, LUAD, PRAD, UCEC	6
5.19683	1.59801	0.449144	1.24e-05	0.00052328	ENSG00000267682	CTD-3220F14.2	BLCA, KIRC, LGG, LUAD, PRAD, UCEC	6
1.70218	1.20702	0.466423	0.000271088	0.00487245	ENSG00000267758	RP11-358B23.5	BLCA, BRCA, KIRC, LUAD, PRAD, UCEC	6
1.87717	1.73742	0.619896	9.15e-05	0.00222402	ENSG00000267920	SNX6P1	BLCA, BRCA, LGG, LUAD, SARC, UCEC	6
5.00621	2.18969	0.469097	1.15e-07	1.42e-05	ENSG00000268070	AC006539.3	BLCA, BRCA, KIRC, PRAD, SARC, UCEC	6
6.47702	1.28886	0.524844	0.000361683	0.00599723	ENSG00000268438	BNIP3P27	BLCA, BRCA, KIRC, LUAD, PRAD, UCEC	6
18.1491	1.18695	0.384072	5.96e-05	0.00163916	ENSG00000269984	RP11-362K14.5	BLCA, BRCA, KIRC, LUAD, PRAD, UCEC	6
3.43122	1.82655	0.367836	4.4e-08	6.71e-06	ENSG00000270116	AP001429.1	BLCA, BRCA, KIRC, LUAD, PRAD, UCEC	6
5.86297	1.09585	0.401637	0.000194849	0.00383376	ENSG00000270130	RP11-214K3.23	BLCA, KICH, KIRC, LUAD, PRAD, UCEC	6
10.5571	1.40941	0.419152	2.41e-05	0.000852819	ENSG00000270427	NRBF2P5	BLCA, BRCA, KIRC, LUAD, PRAD, UCEC	6
1.11512	2.33872	0.646294	3.7e-06	0.000213641	ENSG00000270479	BNIP3P37	BLCA, BRCA, LGG, LUAD, PRAD, UCEC	6
1.38399	1.75829	0.533257	2.47e-05	0.000865656	ENSG00000270554	RP11-225N10.3	BLCA, BRCA, KIRC, LUAD, PRAD, UCEC	6
1.82934	2.0078	0.388765	1.45e-08	3.03e-06	ENSG00000270711	RP11-46A10.8	BLCA, BRCA, KIRC, LUAD, PRAD, UCEC	6
2.52629	1.62664	0.536137	5.79e-05	0.00160201	ENSG00000271105	SCML2P2	BLCA, KIRC, LUAD, PRAD, SARC, UCEC	6
213.069	1.06566	0.318387	2.56e-05	0.000884436	ENSG00000271533	RP3-368A4.6	BLCA, BRCA, KIRC, LUAD, PRAD, UCEC	6
23.8431	2.11147	0.309759	6.9e-13	6.1e-10	ENSG00000271789	RP5-1112D6.7	BLCA, BRCA, KIRC, LUAD, PRAD, UCEC	6
11.0277	1.21941	0.376299	3.62e-05	0.00112896	ENSG00000271933	RP11-338I21.1	BLCA, KIRC, LUAD, PRAD, TGCT, UCEC	6
6.594	1.01909	0.408438	0.00042122	0.00665662	ENSG00000273302	RP11-493E12.2	BLCA, BRCA, KIRC, LUAD, PRAD, UCEC	6
2.95811	1.57877	0.460817	1.9e-05	0.000716698	ENSG00000273319	RP11-138A9.2	BLCA, BRCA, COAD, LUAD, PRAD, UCEC	6
5.84633	1.90821	0.439861	6.45e-07	5.64e-05	ENSG00000274297	RP11-138H8.8	BLCA, BRCA, KIRC, LUAD, PRAD, UCEC	6
2.02155	1.48403	0.545483	0.000151252	0.00320571	ENSG00000274598	RP11-423G4.10	BLCA, KICH, KIRC, LUAD, PRAD, UCEC	6
2.17128	1.35407	0.572572	0.000424495	0.00669536	ENSG00000275339	RP3-425C14.6	BLCA, BRCA, KIRC, LUAD, PRAD, UCEC	6
1.43255	1.58955	0.677575	0.000316779	0.00545601	ENSG00000275381	RP11-401N16.2	BLCA, BRCA, KIRC, LUAD, PRAD, UCEC	6
1.78321	2.83991	0.666893	9.67e-08	1.27e-05	ENSG00000275443	RP11-759A24.3	BLCA, BRCA, KIRC, LUAD, PRAD, UCEC	6
22.6551	1.50903	0.446661	2.25e-05	0.000809975	ENSG00000276603	RP11-425M5.7	BLCA, BRCA, KIRC, LUAD, PRAD, UCEC	6
10.8591	1.31313	0.352366	6.71e-06	0.000332078	ENSG00000276809	RP11-10E18.7	BLCA, BRCA, KIRC, LUAD, PRAD, UCEC	6
9.63717	1.43165	0.354309	2.17e-06	0.000143473	ENSG00000276853	RP11-305O6.4	BLCA, BRCA, KIRC, LUAD, PRAD, UCEC	6
8.3117	2.71981	0.562392	1.5e-08	3.11e-06	ENSG00000276925	RP11-708J19.3	BLCA, BRCA, KIRC, LUAD, PRAD, UCEC	6
13.703	2.49517	0.358985	1.31e-13	1.43e-10	ENSG00000277157	HIST1H4D	BLCA, BRCA, KICH, KIRC, PRAD, UCEC	6
5.28845	2.10439	0.427557	4.16e-08	6.5e-06	ENSG00000278588	HIST1H2BI	BLCA, BRCA, KIRC, LUAD, PRAD, UCEC	6
2.33297	1.42643	0.577179	0.000300835	0.00526397	ENSG00000278637	HIST1H4A	BLCA, BRCA, KIRC, LGG, PRAD, UCEC	6
17.539	2.08014	0.525801	2.16e-06	0.000143232	ENSG00000278897	AC020951.1	BLCA, BRCA, KIRC, LUAD, PRAD, UCEC	6
1.24299	1.6724	0.453121	7.78e-06	0.000372332	ENSG00000278967	RP5-849H19.3	BLCA, BRCA, KIRC, LUAD, PRAD, UCEC	6
15.3428	1.45479	0.322782	3.23e-07	3.21e-05	ENSG00000278987	LA16c-431H6.7	BLCA, KIRC, LUAD, PRAD, SARC, UCEC	6
52.3917	1.00543	0.408886	0.000475853	0.00727386	ENSG00000279041	CTD-2373N4.3	BLCA, COAD, KIRC, PRAD, SARC, UCEC	6
86.7082	1.15412	0.238523	4.93e-08	7.33e-06	ENSG00000279089	RP11-481C4.2	BLCA, BRCA, LUAD, PRAD, TGCT, UCEC	6
6.83149	2.08885	0.408116	1.65e-08	3.25e-06	ENSG00000279114	RP3-425C14.5	BLCA, BRCA, KIRC, LUAD, PRAD, UCEC	6
41.9427	1.02647	0.316631	3.78e-05	0.00116817	ENSG00000279342	AP000866.1	BLCA, BRCA, KIRC, LUAD, PRAD, UCEC	6
3.51646	3.37698	0.457081	2.11e-16	5.05e-13	ENSG00000279390	AF127577.13	BLCA, BRCA, KIRC, LUAD, PRAD, UCEC	6
2.17261	2.27154	0.546422	7.64e-07	6.4e-05	ENSG00000279404	CTD-2542C24.5	BLCA, BRCA, KIRC, LUAD, PRAD, UCEC	6
11.9259	1.33248	0.37488	1.25e-05	0.000528624	ENSG00000279412	RP11-394B2.5	BLCA, COAD, KIRC, LUAD, PRAD, UCEC	6
52.3359	2.06489	0.397052	1.13e-08	2.58e-06	ENSG00000279425	CTD-2017D11.2	BLCA, BRCA, KIRC, LUAD, PRAD, UCEC	6
9.57603	1.18043	0.477919	0.000385234	0.00625113	ENSG00000279500	RP11-21K12.2	BLCA, BRCA, KIRC, LUAD, PRAD, UCEC	6
2.57324	1.38981	0.565841	0.000325479	0.00555874	ENSG00000279632	RP11-286N22.6	BLCA, BRCA, KIRC, LUAD, PRAD, UCEC	6
9.67528	2.35038	0.379699	2.67e-11	1.47e-08	ENSG00000279636	LINC00216	BLCA, BRCA, KIRC, PRAD, SARC, UCEC	6
8.37851	2.16219	0.601783	5.89e-06	0.000299212	ENSG00000279670	RP11-70L8.5	BLCA, BRCA, COAD, KIRC, PRAD, UCEC	6
16.1451	1.43451	0.324362	4.58e-07	4.34e-05	ENSG00000279948	CTD-2233K9.1	BLCA, COAD, KIRC, LUAD, PRAD, UCEC	6
4.55458	2.16598	0.409096	6.05e-09	1.5e-06	ENSG00000280055	TMEM75	BLCA, BRCA, COAD, LUAD, PRAD, UCEC	6
2739.54	2.05309	0.215776	3.36e-22	2.32e-19	ENSG00000011426	ANLN	BRCA, LIHC, LUAD, PRAD, SARC, UCEC	6
2001.31	1.6099	0.221543	6.91e-14	5.49e-12	ENSG00000066279	ASPM	BRCA, LGG, LIHC, LUAD, PRAD, UCEC	6
14.0426	1.10677	0.300279	1.68e-05	0.000132458	ENSG00000066405	CLDN18	BRCA, KICH, KIRC, LGG, PRAD, UCEC	6
778.316	1.34831	0.204076	4.12e-12	1.94e-10	ENSG00000075218	GTSE1	BRCA, LGG, LIHC, LUAD, PAAD, PRAD	6
4096.75	1.05463	0.134412	2.58e-16	3.86e-14	ENSG00000076003	MCM6	BRCA, HNSC, KICH, LGG, LIHC, PAAD	6
1098.82	1.33177	0.148634	3.8e-20	1.51e-17	ENSG00000080839	RBL1	BRCA, KICH, LGG, LIHC, PAAD, UCEC	6
1662.73	1.30737	0.201417	8.03e-12	3.51e-10	ENSG00000090889	KIF4A	BRCA, KIRP, LGG, LUAD, PAAD, PRAD	6
483.434	1.25302	0.217385	6.56e-10	1.75e-08	ENSG00000091651	ORC6	BRCA, KIRP, LGG, LUAD, PAAD, PRAD	6
3571.46	1.62978	0.262227	8.39e-11	2.81e-09	ENSG00000101057	MYBL2	BRCA, KICH, LGG, LUAD, PAAD, PRAD	6
336.8	1.00134	0.135958	1.09e-14	1.08e-12	ENSG00000103995	CEP152	BRCA, HNSC, LGG, LIHC, LUAD, PRAD	6
164.968	1.24708	0.436718	0.000326683	0.00175267	ENSG00000105877	DNAH11	BRCA, HNSC, KIRC, LGG, PRAD, UCEC	6
2348.74	2.00372	0.215394	2.7e-21	1.47e-18	ENSG00000111206	FOXM1	BRCA, KIRP, LGG, LIHC, LUAD, PRAD	6
199.482	3.5788	0.423673	1.03e-19	3.71e-17	ENSG00000112246	SIM1	BRCA, HNSC, LGG, LUAD, PRAD, UCEC	6
1815.38	1.24187	0.209355	2.36e-10	7.07e-09	ENSG00000112984	KIF20A	BRCA, KICH, LGG, LIHC, LUAD, PRAD	6
3516.57	1.12001	0.158522	1.04e-13	7.81e-12	ENSG00000114346	ECT2	BRCA, LGG, LIHC, LUAD, SARC, UCEC	6
1080.5	1.02749	0.165186	3.15e-11	1.18e-09	ENSG00000119969	HELLS	BRCA, HNSC, LGG, LUAD, THCA, UCEC	6
311.242	1.15209	0.156695	1.32e-14	1.28e-12	ENSG00000122483	CCDC18	BRCA, KICH, KIRC, LGG, LUAD, UCEC	6
942.336	1.44234	0.206439	3.83e-13	2.42e-11	ENSG00000123485	HJURP	BRCA, KICH, LGG, LIHC, LUAD, PRAD	6
73.667	1.01157	0.319997	0.000134816	0.000815794	ENSG00000125245	GPR18	BRCA, COAD, KIRC, LUAD, PRAD, UCEC	6
93.4962	1.46242	0.225488	1.18e-11	4.96e-10	ENSG00000126091	ST3GAL3	BRCA, KICH, KIRC, LUAD, PRAD, UCEC	6
386.022	1.68153	0.234044	1.33e-13	9.66e-12	ENSG00000129173	E2F8	BRCA, HNSC, LGG, LUAD, PRAD, SARC	6
811.633	1.1529	0.215438	5.98e-09	1.23e-07	ENSG00000135451	TROAP	BRCA, KICH, LGG, LIHC, LUAD, PRAD	6
1455.16	1.33166	0.211501	2.99e-11	1.13e-09	ENSG00000138180	CEP55	BRCA, KICH, KIRP, LGG, LUAD, PRAD	6
590.683	1.54115	0.163357	8.07e-22	5.12e-19	ENSG00000139354	GAS2L3	BRCA, HNSC, LGG, LUAD, PRAD, UCEC	6
1081.72	1.13699	0.228177	4.27e-08	6.89e-07	ENSG00000143228	NUF2	BRCA, KICH, LGG, LIHC, LUAD, PRAD	6
133.563	1.18532	0.207093	7.43e-10	1.95e-08	ENSG00000144395	CCDC150	BRCA, KICH, LGG, LUAD, PRAD, UCEC	6
1750.34	1.31268	0.205991	1.76e-11	7.07e-10	ENSG00000146670	CDCA5	BRCA, KICH, LGG, LUAD, PAAD, PRAD	6
2170.17	1.23073	0.14177	3.3e-19	1.05e-16	ENSG00000146918	NCAPG2	BRCA, LGG, LUAD, PAAD, SARC, UCEC	6
6313.87	1.58979	0.209179	5.63e-15	6e-13	ENSG00000148773	MKI67	BRCA, LGG, LIHC, LUAD, PRAD, UCEC	6
5333.69	1.64624	0.179055	8.68e-21	4.17e-18	ENSG00000156802	ATAD2	BRCA, HNSC, LGG, LUAD, SARC, UCEC	6
1514.56	1.48392	0.19793	1.03e-14	1.03e-12	ENSG00000157456	CCNB2	BRCA, KIRP, LGG, LIHC, LUAD, PAAD	6
2904.78	1.23601	0.151513	2.88e-17	5.41e-15	ENSG00000161800	RACGAP1	BRCA, LGG, LIHC, LUAD, PAAD, PRAD	6
9.9645	1.94595	0.294649	6.98e-12	3.11e-10	ENSG00000162068	NTN3	BRCA, COAD, HNSC, LUAD, PRAD, UCEC	6
1506.46	1.1737	0.172187	6.59e-13	3.89e-11	ENSG00000164109	MAD2L1	BRCA, LGG, LIHC, LUAD, PAAD, UCEC	6
633.178	1.49412	0.199153	1.01e-14	1.01e-12	ENSG00000165480	SKA3	BRCA, KICH, LGG, LIHC, LUAD, PRAD	6
1480.93	1.43926	0.201698	1.32e-13	9.65e-12	ENSG00000166851	PLK1	BRCA, KICH, LGG, LIHC, LUAD, PRAD	6
5.2867	1.98287	0.322896	1.3e-10	4.12e-09	ENSG00000168263	KCNV2	BRCA, KIRC, LUAD, PRAD, SKCM, UCEC	6
2818.31	1.10903	0.197721	1.34e-09	3.27e-08	ENSG00000170312	CDK1	BRCA, KIRP, LGG, LIHC, LUAD, PRAD	6
163.612	1.47451	0.187046	5.12e-16	7.21e-14	ENSG00000177602	GSG2	BRCA, LGG, LIHC, LUAD, PAAD, PRAD	6
9.46835	2.90635	0.320739	3.25e-21	1.72e-18	ENSG00000178404	CEP295NL	BRCA, KIRC, LUAD, PRAD, SARC, UCEC	6
839.243	1.34871	0.224709	1.93e-10	5.88e-09	ENSG00000178999	AURKB	BRCA, KICH, LGG, LUAD, PAAD, PRAD	6
1.81155	1.88413	0.383244	1.1e-07	1.61e-06	ENSG00000180221	TPT1P10	BRCA, COAD, KIRC, LUAD, PRAD, UCEC	6
2420.38	1.27154	0.210901	1.39e-10	4.36e-09	ENSG00000183856	IQGAP3	BRCA, KICH, LGG, LIHC, LUAD, PRAD	6
47.0381	4.3021	0.475839	5.83e-23	4.51e-20	ENSG00000184357	HIST1H1B	BRCA, KIRC, LGG, LUAD, PRAD, UCEC	6
1.93286	2.16746	0.40143	7.28e-09	1.45e-07	ENSG00000186743	TPI1P3	BRCA, COAD, KIRC, LUAD, PRAD, UCEC	6
12.5034	2.63083	0.392133	9.55e-13	5.33e-11	ENSG00000188451	SRP72P2	BRCA, COAD, KIRC, LUAD, PRAD, UCEC	6
83.9784	1.65629	0.218204	6.48e-15	6.82e-13	ENSG00000196550	FAM72A	BRCA, KICH, LGG, LIHC, LUAD, PRAD	6
0.802598	1.55048	0.58359	0.000496252	0.00251535	ENSG00000201376	SNORA70	BRCA, HNSC, KIRC, LUAD, PRAD, UCEC	6
25.0936	2.43337	0.45495	5.84e-09	1.2e-07	ENSG00000207445	SNORD15B	BRCA, COAD, KIRC, LUAD, PRAD, UCEC	6
19.9399	1.46571	0.232873	4.05e-11	1.47e-09	ENSG00000212125	TAS2R15P	BRCA, KIRC, LUAD, PRAD, SARC, UCEC	6
4.97843	2.11379	0.451664	2.7e-07	3.53e-06	ENSG00000213003	BTF3P12	BRCA, COAD, KIRC, LUAD, PRAD, UCEC	6
2.38382	1.95642	0.566687	3.4e-05	0.000246111	ENSG00000213137	ARF1P2	BRCA, COAD, KIRC, LUAD, PRAD, UCEC	6
2.59392	1.72671	0.415218	3.12e-06	3.02e-05	ENSG00000213216	RP11-355O1.7	BRCA, COAD, KIRC, LUAD, PRAD, UCEC	6
5.12122	1.32434	0.276158	1.36e-07	1.93e-06	ENSG00000213592	AP000662.9	BRCA, COAD, KIRC, LUAD, PRAD, UCEC	6
1.23366	1.95984	0.465642	2.31e-06	2.32e-05	ENSG00000213744	RPS10P14	BRCA, COAD, KIRC, LUAD, PRAD, UCEC	6
42.0153	1.54362	0.242271	2.84e-11	1.08e-09	ENSG00000215784	FAM72D	BRCA, KICH, LGG, LIHC, LUAD, PRAD	6
1.91133	2.76565	0.585794	5.9e-08	9.18e-07	ENSG00000216802	RP11-390P2.2	BRCA, COAD, KIRC, LUAD, PRAD, UCEC	6
4.90257	1.05588	0.254256	2.36e-06	2.36e-05	ENSG00000219355	RPL31P52	BRCA, COAD, KIRC, LUAD, PRAD, UCEC	6
4.10911	3.2281	0.360869	3.66e-21	1.91e-18	ENSG00000223518	CSNK1A1P1	BRCA, KIRC, LGG, PAAD, PRAD, UCEC	6
1.44857	1.38368	0.53695	0.000705282	0.00340413	ENSG00000224678	GAPDHP46	BRCA, COAD, KIRC, LUAD, PRAD, UCEC	6
13.3945	1.35314	0.294068	3.57e-07	4.5e-06	ENSG00000224885	TSSC1-IT1	BRCA, COAD, KIRC, LUAD, PRAD, UCEC	6
2.79843	1.93507	0.421068	4.67e-07	5.71e-06	ENSG00000225423	TNPO1P1	BRCA, COAD, KIRC, LUAD, PRAD, UCEC	6
16.5779	1.19147	0.374789	0.000111786	0.000696668	ENSG00000225746	SNHG23	BRCA, KICH, KIRC, LUAD, PRAD, UCEC	6
59.2552	1.15897	0.351579	7.4e-05	0.000486343	ENSG00000225778	PROSER2-AS1	BRCA, ESCA, HNSC, LUAD, PRAD, UCEC	6
17.935	1.29052	0.402231	9.91e-05	0.0006285	ENSG00000225885	AC023590.1	BRCA, COAD, KIRC, LUAD, PRAD, UCEC	6
18.3237	1.17587	0.226047	1.39e-08	2.54e-07	ENSG00000225891	RP3-476K8.3	BRCA, KICH, KIRC, LUAD, PRAD, UCEC	6
5.5564	1.67018	0.599231	0.000312476	0.00168592	ENSG00000226148	SLC25A39P1	BRCA, COAD, KIRC, LUAD, PRAD, UCEC	6
0.969139	1.93922	0.44071	1.08e-06	1.19e-05	ENSG00000226783	TLK1P1	BRCA, HNSC, KIRC, LUAD, PRAD, UCEC	6
35.8302	1.79747	0.216022	1.96e-17	3.8e-15	ENSG00000226803	RP11-203B9.4	BRCA, KICH, KIRC, LUAD, PRAD, UCEC	6
11.7604	2.15322	0.292409	2.57e-14	2.3e-12	ENSG00000228817	BACH1-IT2	BRCA, KICH, KIRC, LUAD, PRAD, UCEC	6
3.51709	1.53508	0.339679	6.3e-07	7.44e-06	ENSG00000229020	AKR7A2P1	BRCA, COAD, LUAD, PRAD, SARC, UCEC	6
2.88025	1.6642	0.399826	3.06e-06	2.97e-05	ENSG00000229990	RP11-574K11.8	BRCA, KIRC, LUAD, LUSC, PRAD, UCEC	6
4.15109	1.0082	0.329543	0.000194709	0.00112323	ENSG00000230593	AC090804.1	BRCA, COAD, KIRC, LUAD, PRAD, UCEC	6
2.2389	1.14434	0.297995	8.89e-06	7.53e-05	ENSG00000231333	RPL34P6	BRCA, COAD, KIRC, LUAD, PRAD, UCEC	6
1.8105	1.58303	0.488187	8.51e-05	0.000549978	ENSG00000231739	GAPDHP59	BRCA, COAD, KIRC, LUAD, PRAD, UCEC	6
6.42469	1.44448	0.290181	6.54e-08	1.01e-06	ENSG00000231799	RP13-93L13.2	BRCA, COAD, KIRC, LUAD, PRAD, UCEC	6
9.45181	2.94941	0.689346	2.43e-07	3.22e-06	ENSG00000232192	RP11-62I21.1	BRCA, KIRC, LGG, LUAD, PRAD, UCEC	6
7.86268	1.40121	0.429744	8.24e-05	0.000535211	ENSG00000233334	FAM53B-AS1	BRCA, COAD, HNSC, LUAD, PRAD, UCEC	6
1.28005	1.70523	0.682919	0.000633879	0.00310357	ENSG00000233401	PRKAR1AP1	BRCA, COAD, KIRC, LUAD, PRAD, UCEC	6
8.46386	1.82468	0.34077	1.24e-08	2.32e-07	ENSG00000233602	ERI3-IT1	BRCA, COAD, KIRC, LUAD, PRAD, UCEC	6
6.56486	1.48598	0.400284	1.66e-05	0.000131271	ENSG00000234040	RPL10P12	BRCA, COAD, KIRC, LUAD, PRAD, UCEC	6
2.04289	2.30288	0.520979	6.26e-07	7.39e-06	ENSG00000234788	HSPA8P3	BRCA, COAD, KIRC, LUAD, PRAD, UCEC	6
2.55192	2.36221	0.420843	1.6e-09	3.84e-08	ENSG00000234946	SDHCP3	BRCA, COAD, KIRC, LUAD, PRAD, UCEC	6
6.03439	1.02021	0.230018	6.59e-07	7.73e-06	ENSG00000235413	KRT18P63	BRCA, COAD, KIRC, LUAD, PRAD, UCEC	6
11.9404	1.63229	0.28927	2.45e-09	5.58e-08	ENSG00000235677	NPM1P26	BRCA, COAD, KIRC, LUAD, PRAD, UCEC	6
0.78027	2.30647	0.429937	6.93e-09	1.4e-07	ENSG00000235843	RP13-16H11.5	BRCA, COAD, KIRC, LUAD, PRAD, UCEC	6
3.02489	1.37971	0.612824	0.00170829	0.0072765	ENSG00000237170	RPS7P15	BRCA, COAD, KIRC, LUAD, PRAD, UCEC	6
6.35481	1.86252	0.335881	4.43e-09	9.43e-08	ENSG00000237307	SRRM1P3	BRCA, COAD, HNSC, KIRC, PRAD, UCEC	6
10.3187	3.69276	0.470176	9.65e-18	2.03e-15	ENSG00000237596	RP13-143G15.4	BRCA, KICH, KIRC, LUAD, PRAD, UCEC	6
108.415	1.19557	0.271056	7.4e-07	8.57e-06	ENSG00000240207	RP11-379F4.4	BRCA, COAD, KIRC, LUAD, PRAD, UCEC	6
4.67861	1.28196	0.395678	8.89e-05	0.000571548	ENSG00000240729	CTD-2301A4.3	BRCA, COAD, KIRC, LUAD, PRAD, UCEC	6
2.02887	2.18162	0.530127	2.58e-06	2.56e-05	ENSG00000240964	RN7SL751P	BRCA, HNSC, KIRC, LUAD, PRAD, UCEC	6
11.1253	1.06427	0.358532	0.000251493	0.00139934	ENSG00000242100	RPL9P32	BRCA, COAD, KIRC, LUAD, PRAD, UCEC	6
3.33824	1.43498	0.338901	2.01e-06	2.06e-05	ENSG00000242876	RN7SL812P	BRCA, COAD, LUAD, PRAD, SARC, UCEC	6
1.90109	2.41195	0.510506	1.34e-07	1.9e-06	ENSG00000242931	RPL7P49	BRCA, COAD, KIRC, LUAD, PRAD, UCEC	6
1.54716	1.42683	0.475902	0.00019443	0.00112174	ENSG00000244217	RPS4XP10	BRCA, COAD, HNSC, KIRC, LUAD, UCEC	6
12.9203	2.15502	0.462017	2.74e-07	3.58e-06	ENSG00000244676	AL109761.5	BRCA, HNSC, KIRC, LUAD, PRAD, UCEC	6
2.75946	1.2235	0.285591	1.34e-06	1.45e-05	ENSG00000245059	RP11-303E16.7	BRCA, COAD, KICH, LUAD, PRAD, UCEC	6
17.7773	1.34591	0.268028	4.54e-08	7.26e-07	ENSG00000245293	RP11-286E11.1	BRCA, KIRC, LUAD, PRAD, SARC, UCEC	6
1.20526	1.4451	0.4618	0.000127059	0.0007756	ENSG00000248401	RP11-576N17.3	BRCA, COAD, KIRC, LUAD, PRAD, UCEC	6
9.45346	1.49694	0.385496	8.72e-06	7.41e-05	ENSG00000248415	GAPDHP61	BRCA, COAD, KIRC, LUAD, PRAD, UCEC	6
4.24234	1.80204	0.30796	7.98e-10	2.08e-08	ENSG00000248873	SERBP1P6	BRCA, COAD, KIRC, LUAD, PRAD, UCEC	6
2.94214	1.24378	0.422342	0.000244505	0.00136698	ENSG00000249140	PRDX2P3	BRCA, COAD, HNSC, KIRC, PRAD, UCEC	6
7.76783	2.30244	0.333747	5.55e-13	3.34e-11	ENSG00000249850	KRT18P31	BRCA, COAD, KIRC, LUAD, PRAD, UCEC	6
4.32393	1.62751	0.288934	2.58e-09	5.85e-08	ENSG00000250130	RP11-616K22.1	BRCA, COAD, KICH, KIRC, PRAD, UCEC	6
8.20369	1.52252	0.331887	4.58e-07	5.62e-06	ENSG00000251229	RP11-503N18.5	BRCA, COAD, KIRC, LUAD, PRAD, UCEC	6
0.358724	1.80525	0.51787	3.48e-05	0.000251554	ENSG00000252777	SCARNA24	BRCA, KIRC, LUAD, PRAD, TGCT, UCEC	6
2.92975	1.60321	0.419886	1.15e-05	9.47e-05	ENSG00000253457	SMIM18	BRCA, COAD, KIRC, LUAD, PRAD, UCEC	6
5.32253	1.56266	0.311484	6.2e-08	9.6e-07	ENSG00000253966	CTC-455F18.3	BRCA, COAD, HNSC, KIRC, PRAD, UCEC	6
2.00152	2.27936	0.392253	6.08e-10	1.64e-08	ENSG00000254065	RP11-697N18.2	BRCA, COAD, KIRC, LUAD, PRAD, UCEC	6
3.96622	2.8482	0.482389	8.95e-11	2.97e-09	ENSG00000254254	RP11-17A4.2	BRCA, HNSC, KIRC, LUAD, PRAD, UCEC	6
4.05523	1.05802	0.290015	2.01e-05	0.000154705	ENSG00000254454	RCC2P6	BRCA, COAD, HNSC, LIHC, SARC, SKCM	6
5.64503	1.81235	0.304431	4.4e-10	1.22e-08	ENSG00000254985	RSF1-IT2	BRCA, COAD, KIRC, LUAD, PRAD, UCEC	6
2.84343	1.37436	0.410913	6.16e-05	0.000415491	ENSG00000255649	RP11-502N13.2	BRCA, COAD, KIRC, LUAD, PRAD, UCEC	6
3.43958	1.33952	0.388608	4.26e-05	0.000300607	ENSG00000255753	RP11-22B23.2	BRCA, HNSC, LGG, LIHC, LUSC, UCEC	6
4.55804	1.40615	0.347943	4.4e-06	4.08e-05	ENSG00000257953	RP11-620J15.1	BRCA, KIRC, LGG, LUAD, PRAD, UCEC	6
2.61104	1.29814	0.467982	0.000412878	0.00214591	ENSG00000258525	RP11-829H16.3	BRCA, KIRC, LGG, LUAD, PRAD, UCEC	6
3.77883	1.95943	0.28495	1.1e-12	6.02e-11	ENSG00000258581	RP11-638I2.10	BRCA, COAD, KIRC, LUAD, PRAD, UCEC	6
1.26096	1.4985	0.406148	1.82e-05	0.00014173	ENSG00000259242	AC002306.1	BRCA, HNSC, KIRC, LUAD, PRAD, UCEC	6
6.976	1.50024	0.257214	7.05e-10	1.86e-08	ENSG00000259677	RP11-493E3.1	BRCA, KIRC, LGG, LUAD, PRAD, UCEC	6
2.78415	1.28935	0.301355	1.45e-06	1.55e-05	ENSG00000259918	NDUFA5P11	BRCA, COAD, KIRC, LUAD, PRAD, UCEC	6
2.1298	1.0551	0.380129	0.000484677	0.00246171	ENSG00000260093	RP11-1E4.1	BRCA, KICH, KIRC, LUAD, PRAD, UCEC	6
4.47797	1.70801	0.417075	4.01e-06	3.76e-05	ENSG00000260229	RP11-391L3.5	BRCA, COAD, KIRC, LUAD, PRAD, UCEC	6
7.07816	1.82311	0.355426	3.96e-08	6.44e-07	ENSG00000263219	RYKP1	BRCA, COAD, KIRC, LUAD, PRAD, UCEC	6
1.37091	1.16468	0.48154	0.00132277	0.00583556	ENSG00000263883	EEF1DP7	BRCA, COAD, KIRC, LUAD, PRAD, UCEC	6
51.8721	1.41526	0.199685	1.77e-13	1.23e-11	ENSG00000265590	AP000275.65	BRCA, COAD, HNSC, PRAD, SARC, UCEC	6
6.09444	2.0758	0.310876	3.72e-12	1.78e-10	ENSG00000266171	RP11-769O8.1	BRCA, COAD, KIRC, LUAD, PRAD, UCEC	6
77.427	1.38802	0.460421	0.000186556	0.00108312	ENSG00000267136	RP11-53B2.3	BRCA, COAD, KIRC, LUAD, PRAD, UCEC	6
0.739588	2.18512	0.410863	1.09e-08	2.07e-07	ENSG00000267178	PHF5CP	BRCA, COAD, KIRC, LUAD, PRAD, UCEC	6
21.5062	1.08897	0.302117	2.35e-05	0.000177987	ENSG00000267366	RP11-53B2.5	BRCA, KIRC, LUAD, PRAD, SARC, UCEC	6
2.48614	2.19097	0.441901	6.64e-08	1.02e-06	ENSG00000267430	RP11-635N19.2	BRCA, COAD, KIRC, LUAD, PRAD, UCEC	6
6.71586	1.19419	0.444815	0.000578457	0.00287386	ENSG00000269535	CTD-2525I3.6	BRCA, COAD, KIRC, LUAD, PRAD, UCEC	6
4.22709	1.30612	0.333338	6.82e-06	5.98e-05	ENSG00000269836	CTD-3032J10.4	BRCA, KIRC, LUAD, PRAD, SARC, UCEC	6
15.7111	1.03685	0.304868	5.38e-05	0.000369877	ENSG00000269845	RP11-420K14.6	BRCA, COAD, KIRC, LUAD, PRAD, UCEC	6
12.0914	1.50978	0.225805	3.44e-12	1.66e-10	ENSG00000270019	RP11-141B14.1	BRCA, KICH, KIRC, LUAD, PRAD, UCEC	6
7.16307	1.75175	0.313293	3.47e-09	7.56e-08	ENSG00000270300	PHACTR2P1	BRCA, KIRC, LUAD, LUSC, PRAD, UCEC	6
2.58869	3.07239	0.417089	2.59e-15	3.04e-13	ENSG00000270497	RP1-290F12.3	BRCA, KIRC, LUAD, PRAD, SARC, UCEC	6
1.97356	1.51642	0.385569	7.25e-06	6.29e-05	ENSG00000270706	PRMT1P1	BRCA, COAD, HNSC, KIRC, PRAD, UCEC	6
1.6718	1.54193	0.403314	1.12e-05	9.21e-05	ENSG00000271711	RP11-392O18.2	BRCA, KIRC, LUAD, LUSC, PRAD, UCEC	6
0.730471	2.82681	0.587841	3.33e-08	5.54e-07	ENSG00000272371	RP11-25O10.2	BRCA, KICH, KIRC, LUAD, PRAD, UCEC	6
18.4987	1.14692	0.217312	8.92e-09	1.74e-07	ENSG00000272498	RP11-415F23.3	BRCA, HNSC, KIRC, LUAD, PRAD, UCEC	6
3.41671	1.61227	0.327227	1e-07	1.48e-06	ENSG00000272754	AL133245.2	BRCA, COAD, KIRC, LUAD, PRAD, UCEC	6
8.06158	1.553	0.316412	1.05e-07	1.53e-06	ENSG00000272843	RP11-313P13.5	BRCA, KICH, KIRC, LUAD, PRAD, UCEC	6
8.23307	1.03899	0.308567	6.11e-05	0.000412715	ENSG00000272980	RP11-517H2.6	BRCA, KIRC, LGG, LUAD, PRAD, UCEC	6
8.87003	1.45263	0.252392	1.02e-09	2.58e-08	ENSG00000275956	RP5-966M1.7	BRCA, KIRC, LIHC, LUAD, PRAD, UCEC	6
14.7708	2.38616	0.507315	1.55e-07	2.18e-06	ENSG00000278275	RP11-55J15.2	BRCA, COAD, KIRC, LUAD, PRAD, UCEC	6
18.0221	1.1696	0.263533	6.41e-07	7.55e-06	ENSG00000278467	RP11-504P24.9	BRCA, KIRC, LUAD, PRAD, SARC, UCEC	6
2.16038	1.2343	0.37225	6.8e-05	0.000452259	ENSG00000279123	RP11-424M24.3	BRCA, COAD, KIRC, LUAD, PRAD, UCEC	6
8.16313	1.44037	0.501189	0.000284391	0.00155481	ENSG00000279129	RP11-264L1.2	BRCA, KIRC, LUAD, LUSC, PRAD, UCEC	6
21.6684	2.66621	0.348933	1.01e-15	1.32e-13	ENSG00000279432	RP11-135N5.3	BRCA, KICH, KIRC, LUAD, PRAD, UCEC	6
10.1044	1.20484	0.339564	2.86e-05	0.000211629	ENSG00000279841	RP11-274A11.4	BRCA, COAD, KIRC, LUAD, PRAD, UCEC	6
5.08238	2.41693	0.606856	2.8e-06	2.75e-05	ENSG00000279977	CTD-3222D19.4	BRCA, HNSC, KIRC, LUAD, PRAD, UCEC	6
2.957	1.72891	0.328198	1.94e-08	3.43e-07	ENSG00000280384	RP4-695O20.1	BRCA, COAD, KIRC, LUAD, PRAD, UCEC	6
5.14528	1.17679	0.525775	8.83e-05	0.00894992	ENSG00000121764	HCRTR1	CESC, COAD, HNSC, LUSC, PRAD, UCEC	6
26.9875	1.51232	0.414538	8.71e-06	0.000393664	ENSG00000188916	FAM196A	COAD, KIRC, LUAD, LUSC, PRAD, UCEC	6
6.84703	1.17559	0.407523	0.000185267	0.00346486	ENSG00000217555	CKLF	COAD, KIRC, LGG, LUAD, PRAD, UCEC	6
3.77336	2.72185	0.34932	1.18e-17	2.19e-13	ENSG00000226088	RP11-180O5.2	COAD, KICH, LUAD, LUSC, PRAD, UCEC	6
0.824124	1.53177	0.513845	4.46e-05	0.001226	ENSG00000230683	DDTP1	COAD, HNSC, KIRC, LUAD, PRAD, UCEC	6
1.19693	1.13114	0.48918	0.000662524	0.00853942	ENSG00000231665	OGFOD1P1	COAD, KIRC, LUAD, PRAD, SARC, UCEC	6
10.5645	1.48351	0.315577	1.59e-07	2.07e-05	ENSG00000232259	RP11-4C20.3	COAD, KIRC, LGG, LUAD, PRAD, UCEC	6
2.15023	1.91495	0.387681	9.92e-09	2.67e-06	ENSG00000236567	TCF3P1	COAD, KIRC, LUAD, LUSC, PRAD, UCEC	6
1.49588	1.23668	0.611922	0.000650323	0.00844241	ENSG00000242889	RN7SL449P	COAD, KIRC, LUAD, LUSC, PRAD, UCEC	6
2.97297	1.39894	0.447667	5.41e-05	0.00141204	ENSG00000254463	RP11-484D2.3	COAD, KICH, KIRC, LUAD, PRAD, UCEC	6
5.94923	1.28222	0.574889	0.000428109	0.0062414	ENSG00000280042	RP11-71H17.8	COAD, KICH, KIRC, LUAD, PRAD, UCEC	6
1340.25	1.04906	0.150151	9.2e-14	2.02e-11	ENSG00000012048	BRCA1	HNSC, KICH, LGG, LUAD, PAAD, UCEC	6
1960.43	1.191	0.178628	5.51e-13	9.59e-11	ENSG00000105011	ASF1B	HNSC, LGG, LUAD, PRAD, SARC, THCA	6
654.82	1.13258	0.171289	9.41e-13	1.54e-10	ENSG00000138376	BARD1	HNSC, LGG, LIHC, LUAD, SARC, UCEC	6
315.55	1.18188	0.152836	2.28e-16	1.04e-13	ENSG00000138658	ZGRF1	HNSC, KICH, LGG, LIHC, LUAD, UCEC	6
17.578	2.34986	0.27982	7.05e-19	6.47e-16	ENSG00000241634	RP11-381E24.1	HNSC, LGG, LIHC, LUAD, PRAD, UCEC	6
0.340745	1.48155	0.727007	0.000438056	0.00328417	ENSG00000249417	RP11-438D8.2	HNSC, KIRC, LUAD, LUSC, PRAD, UCEC	6
18.2135	1.20311	0.462213	0.000192606	0.0017064	ENSG00000262003	RP11-676J12.7	HNSC, KICH, KIRC, LUAD, PRAD, UCEC	6
7.28845	2.20321	0.400564	4.65e-10	3.35e-08	ENSG00000271013	LRRC37A9P	HNSC, LGG, LUAD, PRAD, SARC, UCEC	6
42.2034	1.1142	0.359606	5.05e-05	0.000570346	ENSG00000279662	RP11-609N14.4	HNSC, KIRC, LUSC, OV, PRAD, UCEC	6
5.93935	3.45071	1.19075	9.06e-05	0.00146626	ENSG00000237484	AP000476.1	KICH, KIRC, LIHC, LUAD, PRAD, UCEC	6
7.43576	3.59841	1.30615	0.000123038	0.00188245	ENSG00000259807	RP11-426C22.4	KICH, KIRC, LUAD, PRAD, THCA, UCEC	6
166.325	2.65028	0.936472	0.00025466	0.00332645	ENSG00000276043	UHRF1	KICH, KIRP, LIHC, LUAD, PRAD, THCA	6
152.035	5.67316	2.84934	6.24e-06	0.00591072	ENSG00000159217	IGF2BP1	ACC, BRCA, KICH, LUAD, UCEC	5
115.497	1.71925	0.362131	1.24e-07	1.49e-05	ENSG00000015479	MATR3	BLCA, KIRC, LUAD, PRAD, UCEC	5
1655.49	1.99331	0.294821	1.18e-12	9.61e-10	ENSG00000076770	MBNL3	BLCA, KIRC, LGG, PRAD, UCEC	5
5.46838	1.24731	0.41421	7.55e-05	0.00192897	ENSG00000100038	TOP3B	BLCA, COAD, LUAD, PRAD, UCEC	5
1.25291	2.44875	0.533672	9.57e-08	1.26e-05	ENSG00000126856	PRDM7	BLCA, BRCA, LUAD, PRAD, UCEC	5
120.379	2.37869	0.551822	3.43e-07	3.37e-05	ENSG00000141449	GREB1L	BLCA, LUAD, LUSC, PRAD, UCEC	5
379.926	1.61117	0.28811	1.75e-09	5.12e-07	ENSG00000144426	NBEAL1	BLCA, KIRC, LUAD, PRAD, UCEC	5
61.9238	1.85623	0.364418	2.33e-08	4.16e-06	ENSG00000144893	MED12L	BLCA, BRCA, KIRC, LUAD, SARC	5
2.43991	2.10992	0.422955	3.01e-08	5.12e-06	ENSG00000163352	LENEP	BLCA, COAD, LUAD, PRAD, UCEC	5
3.14321	1.23389	0.398773	5.83e-05	0.00160908	ENSG00000163705	FANCD2OS	BLCA, BRCA, HNSC, LUAD, UCEC	5
0.915753	2.62116	0.744673	2.02e-06	0.000136647	ENSG00000164123	C4orf45	BLCA, BRCA, LUAD, PRAD, UCEC	5
384.81	1.0032	0.283649	1.3e-05	0.000540737	ENSG00000166004	CEP295	BLCA, BRCA, LUAD, PRAD, UCEC	5
58.0073	1.21016	0.484156	0.000345748	0.00581391	ENSG00000168298	HIST1H1E	BLCA, BRCA, KICH, KIRC, UCEC	5
4.38393	1.566	0.406669	4.58e-06	0.000249418	ENSG00000171989	LDHAL6B	BLCA, BRCA, KIRC, LUAD, UCEC	5
736.994	1.07869	0.219891	3.27e-08	5.48e-06	ENSG00000173214	MFSD4B	BLCA, BRCA, PRAD, TGCT, UCEC	5
101.709	1.45353	0.427261	2.11e-05	0.000773212	ENSG00000174501	ANKRD36C	BLCA, BRCA, KIRC, PRAD, UCEC	5
142.563	1.32806	0.438126	6.93e-05	0.00180982	ENSG00000174871	CNIH2	BLCA, BRCA, KICH, LUAD, SARC	5
1.66352	1.44646	0.559056	0.000220694	0.00418813	ENSG00000176857	GJA1P1	BLCA, KIRC, LUAD, PRAD, UCEC	5
0.626602	1.3102	0.581292	0.000586054	0.00842373	ENSG00000177736	FXNP2	BLCA, BRCA, LUAD, PRAD, UCEC	5
2.36024	1.52313	0.409947	7.37e-06	0.000357708	ENSG00000179038	RP11-157K17.5	BLCA, BRCA, LUAD, PRAD, UCEC	5
1.38766	3.6009	0.616242	7.37e-13	6.37e-10	ENSG00000180152	AC079753.4	BLCA, BRCA, LUAD, SARC, UCEC	5
4.99448	1.89846	0.395605	9.15e-08	1.21e-05	ENSG00000180189	HMGB1P14	BLCA, KIRC, LUAD, PRAD, UCEC	5
10.757	2.86143	0.736063	2.92e-07	2.93e-05	ENSG00000180999	C1orf105	BLCA, KIRC, LUAD, LUSC, UCEC	5
0.728494	2.18334	0.769971	3.32e-05	0.00106559	ENSG00000183122	OR2A3P	BLCA, BRCA, KIRC, PRAD, UCEC	5
4.95179	1.67779	0.38701	7.25e-07	6.14e-05	ENSG00000183562	CTC-343N3.1	BLCA, BRCA, KIRC, PRAD, UCEC	5
31.4458	1.06148	0.298508	1.19e-05	0.000509462	ENSG00000183604	SMG1P5	BLCA, BRCA, KIRC, PRAD, UCEC	5
4.85855	2.95158	0.419358	2e-14	2.85e-11	ENSG00000184270	HIST2H2AB	BLCA, BRCA, KIRC, PRAD, UCEC	5
0.945185	1.91762	0.599673	2.64e-05	0.000904136	ENSG00000187536	TPM3P7	BLCA, BRCA, KIRC, PRAD, UCEC	5
9.01883	3.54664	0.395801	2.02e-22	9.75e-19	ENSG00000197061	HIST1H4C	BLCA, BRCA, KIRC, PRAD, UCEC	5
7.03733	1.30209	0.505766	0.000260686	0.00473265	ENSG00000197153	HIST1H3J	BLCA, BRCA, KIRC, PRAD, UCEC	5
2065.24	1.3913	0.263664	7.54e-09	1.81e-06	ENSG00000198743	SLC5A3	BLCA, LUAD, PRAD, SARC, UCEC	5
2.38776	1.69247	0.429076	3.21e-06	0.000190906	ENSG00000199436	SNORD9	BLCA, BRCA, KIRC, PRAD, UCEC	5
3.61808	1.32677	0.461715	0.00011083	0.00254695	ENSG00000199691	RN7SKP173	BLCA, BRCA, KIRC, PRAD, UCEC	5
1.69232	1.93379	0.481806	2.13e-06	0.000142354	ENSG00000200394	SNORA38B	BLCA, BRCA, KIRC, PRAD, UCEC	5
3.68472	6.32064	0.801388	9.65e-19	3.01e-15	ENSG00000201098	RNY1	BLCA, BRCA, KIRC, PRAD, UCEC	5
0.34682	1.67088	1.14358	0.000441432	0.00690353	ENSG00000201229	SNORA63	BLCA, BRCA, KIRC, PRAD, UCEC	5
17.8118	1.09521	0.287914	4.58e-06	0.000249418	ENSG00000201302	SNORA65	BLCA, KIRC, LUAD, PRAD, UCEC	5
1.07551	2.81621	0.524816	8.47e-10	2.77e-07	ENSG00000201643	SNORA14A	BLCA, BRCA, KIRC, PRAD, UCEC	5
15.139	1.35482	0.278831	5.81e-08	8.53e-06	ENSG00000201772	SNORA5C	BLCA, BRCA, KIRC, PRAD, UCEC	5
1.83865	2.20302	0.477655	1.43e-07	1.66e-05	ENSG00000201944	SNORA72	BLCA, BRCA, LUAD, PRAD, UCEC	5
5.18579	4.27138	0.681787	2.67e-16	5.71e-13	ENSG00000201998	SNORA23	BLCA, BRCA, KIRC, PRAD, UCEC	5
7.7727	1.74205	0.394622	5.2e-07	4.82e-05	ENSG00000202058	RN7SKP80	BLCA, HNSC, KIRC, PRAD, UCEC	5
1.00783	1.42956	0.555236	0.000231842	0.00432912	ENSG00000202347	RNU1-16P	BLCA, BRCA, LUAD, PRAD, UCEC	5
2.27047	1.86834	0.959278	0.000260199	0.00472592	ENSG00000204049	RP11-126H7.4	BLCA, COAD, KIRC, PRAD, UCEC	5
4.75863	1.56959	0.419878	6.8e-06	0.000336085	ENSG00000204086	RPA4	BLCA, BRCA, LUAD, PRAD, UCEC	5
5.15538	2.58331	0.338999	7.87e-16	1.45e-12	ENSG00000206838	SNORA5A	BLCA, BRCA, KIRC, PRAD, UCEC	5
0.80202	1.4579	0.697001	0.000666571	0.00926872	ENSG00000206903	SNORA24	BLCA, BRCA, KIRC, PRAD, UCEC	5
2.32812	4.03734	0.482414	2.16e-22	9.75e-19	ENSG00000207008	SNORA54	BLCA, BRCA, KIRC, PRAD, UCEC	5
0.878869	1.5981	0.614989	0.000179374	0.00362225	ENSG00000207171	SNORA51	BLCA, BRCA, KIRC, PRAD, UCEC	5
4.33207	1.6886	0.515977	2.82e-05	0.000950889	ENSG00000207175	RNU1-67P	BLCA, BRCA, KIRC, PRAD, UCEC	5
6.09879	2.06741	0.397621	1.13e-08	2.58e-06	ENSG00000207181	SNORA14B	BLCA, BRCA, KIRC, PRAD, UCEC	5
1.186	1.3241	0.544989	0.000373395	0.00612229	ENSG00000207234	RNU6-125P	BLCA, BRCA, LUAD, PRAD, UCEC	5
0.784409	1.6818	0.775564	0.000364289	0.00602649	ENSG00000207248	RNU6-1005P	BLCA, KIRC, LUAD, PRAD, UCEC	5
1.39127	1.60524	0.667023	0.000271869	0.00488115	ENSG00000207468	SNORA19	BLCA, BRCA, KIRC, PRAD, UCEC	5
1.74552	1.7165	0.507333	1.99e-05	0.000739636	ENSG00000207475	SNORA80E	BLCA, BRCA, KIRC, PRAD, UCEC	5
1.77552	2.35609	0.457292	8.8e-09	2.09e-06	ENSG00000212135	SNORD67	BLCA, BRCA, KIRC, PRAD, UCEC	5
10.3064	1.49218	0.291891	1.97e-08	3.7e-06	ENSG00000212283	SNORD89	BLCA, BRCA, KIRC, PRAD, UCEC	5
0.829905	1.93145	0.664002	5.18e-05	0.0014836	ENSG00000212332	RNU6-780P	BLCA, BRCA, KIRC, PRAD, UCEC	5
0.687349	1.65692	0.692698	0.000255962	0.00467194	ENSG00000212497	RNA5SP465	BLCA, BRCA, KIRC, PRAD, UCEC	5
0.517728	2.19949	0.63328	7.62e-06	0.000367036	ENSG00000212534	SNORD70	BLCA, BRCA, KIRC, LUAD, UCEC	5
0.656883	1.47244	0.655752	0.000474652	0.00725823	ENSG00000213046	EEF1A1P32	BLCA, BRCA, KIRC, PRAD, UCEC	5
6.82168	2.12701	0.376345	9.44e-10	3e-07	ENSG00000213212	NCLP1	BLCA, BRCA, KIRC, PRAD, UCEC	5
2.02892	1.82394	0.378816	8.89e-08	1.19e-05	ENSG00000213409	C1QBPP2	BLCA, COAD, LUAD, PRAD, UCEC	5
4.81978	1.3805	0.379448	9.45e-06	0.000429562	ENSG00000213413	PVRIG	BLCA, BRCA, LUAD, PRAD, UCEC	5
0.97414	1.8609	0.635317	5.61e-05	0.00156805	ENSG00000213871	TAF9BP1	BLCA, BRCA, LUAD, PRAD, UCEC	5
0.849654	1.76349	0.550991	3.21e-05	0.00103991	ENSG00000214875	MED28P1	BLCA, KIRC, LUAD, PRAD, UCEC	5
6.73913	1.15151	0.475497	0.000452214	0.0070101	ENSG00000215156	RP11-1023L17.2	BLCA, KIRC, LUAD, PRAD, UCEC	5
120.075	1.91604	0.277656	4.93e-13	4.66e-10	ENSG00000215158	RP11-1023L17.1	BLCA, ESCA, KIRC, PRAD, UCEC	5
0.603569	2.44572	0.614367	9.37e-07	7.54e-05	ENSG00000216613	RP3-406A7.5	BLCA, BRCA, KIRC, PRAD, UCEC	5
1.28417	1.94942	0.765104	0.000102103	0.0024077	ENSG00000216639	RP3-355L5.3	BLCA, BRCA, KIRC, PRAD, UCEC	5
1.55143	1.43886	0.511591	0.000122963	0.00275413	ENSG00000216977	RPL21P65	BLCA, KIRC, LUAD, PRAD, UCEC	5
0.569174	2.9286	0.629384	1.46e-08	3.05e-06	ENSG00000218313	RP11-393I2.2	BLCA, BRCA, KIRC, PRAD, UCEC	5
2.12336	1.29083	0.521225	0.000341824	0.00577237	ENSG00000219565	ZNF259P1	BLCA, COAD, KIRC, PRAD, UCEC	5
2.29906	1.21656	0.417575	0.000103325	0.00242946	ENSG00000221044	U3	BLCA, KIRC, LUAD, PRAD, UCEC	5
1.17655	1.8508	0.552733	1.93e-05	0.000720835	ENSG00000221639	SNORA3	BLCA, KIRC, LUAD, PRAD, UCEC	5
6.00043	3.68976	0.418114	1.88e-22	9.75e-19	ENSG00000222489	SNORA79	BLCA, BRCA, KIRC, PRAD, UCEC	5
89.2234	1.32349	0.252454	8.15e-09	1.95e-06	ENSG00000223546	LINC00630	BLCA, KIRC, LUAD, PRAD, UCEC	5
2.79087	1.77544	0.425122	1.32e-06	0.000101045	ENSG00000223842	RP11-135J2.3	BLCA, BRCA, KIRC, PRAD, UCEC	5
0.878822	1.87014	0.693644	9.21e-05	0.0022373	ENSG00000223908	AC068657.2	BLCA, KIRC, LUAD, PRAD, UCEC	5
7.10516	1.13016	0.320872	1.35e-05	0.000555393	ENSG00000223935	AC008074.3	BLCA, BRCA, LUAD, PRAD, UCEC	5
9.65931	2.35112	0.652757	3.75e-06	0.000215668	ENSG00000224430	MKRN5P	BLCA, BRCA, KIRC, PRAD, UCEC	5
2.13582	1.54564	0.415225	7.19e-06	0.000350385	ENSG00000224448	GS1-259H13.7	BLCA, KIRC, LUAD, PRAD, UCEC	5
1.17549	1.31295	0.594873	0.000652696	0.0091381	ENSG00000224464	PGAM1P6	BLCA, BRCA, KIRC, LUAD, UCEC	5
2.54129	1.24734	0.372804	2.54e-05	0.000880967	ENSG00000224533	TMLHE-AS1	BLCA, KIRC, LUAD, PRAD, UCEC	5
0.7663	1.72197	0.689984	0.000184264	0.00369918	ENSG00000224967	AC009303.3	BLCA, BRCA, LUAD, PRAD, UCEC	5
0.583189	2.27637	0.746909	1.71e-05	0.000664365	ENSG00000225133	MORF4L1P4	BLCA, BRCA, KIRC, PRAD, UCEC	5
6.71888	1.22596	0.365317	2.45e-05	0.000862509	ENSG00000225213	RP11-197M22.2	BLCA, BRCA, LUAD, PRAD, UCEC	5
3.27233	2.80597	0.419451	3.47e-13	3.44e-10	ENSG00000225442	MPRIP-AS1	BLCA, BRCA, KIRC, PRAD, UCEC	5
7.42726	1.15359	0.359242	4.03e-05	0.00122872	ENSG00000225447	RPS15AP10	BLCA, COAD, LUAD, PRAD, UCEC	5
2.09701	2.56056	0.47589	1.7e-09	5.02e-07	ENSG00000225513	RP11-165N19.2	BLCA, KIRC, LUAD, PRAD, UCEC	5
9.19142	1.36315	0.381121	1.17e-05	0.00050279	ENSG00000225871	RP11-495P10.10	BLCA, KIRC, LUAD, PRAD, UCEC	5
16.8504	1.64255	0.398455	1.68e-06	0.000120826	ENSG00000226149	RP1-69D17.4	BLCA, BRCA, KIRC, PRAD, UCEC	5
1.40708	1.4668	0.464936	4.55e-05	0.00135299	ENSG00000226291	AC091729.8	BLCA, BRCA, KIRC, LUAD, UCEC	5
0.408508	1.62825	1.05094	0.000626587	0.00884888	ENSG00000226410	AC104058.1	BLCA, BRCA, KIRC, PRAD, UCEC	5
1.06712	1.75441	0.614805	7.91e-05	0.0019985	ENSG00000226761	TAS2R46	BLCA, BRCA, KIRC, PRAD, UCEC	5
2.14959	1.33646	0.469475	0.000119188	0.00268932	ENSG00000226957	RP4-533D7.4	BLCA, KIRC, LUAD, PRAD, UCEC	5
2.34474	1.41501	0.402483	1.45e-05	0.000588946	ENSG00000226982	CENPCP1	BLCA, KIRC, LUAD, PRAD, UCEC	5
2.43353	1.34187	0.509076	0.000213818	0.00409398	ENSG00000227123	RPL12P44	BLCA, BRCA, KIRC, PRAD, UCEC	5
13.4004	1.46183	0.378354	4.29e-06	0.000238358	ENSG00000227155	RP11-165F24.3	BLCA, KIRC, LUAD, PRAD, UCEC	5
0.985397	1.45943	0.63712	0.00043894	0.00687514	ENSG00000227161	AC092755.4	BLCA, BRCA, KIRC, LUAD, UCEC	5
6.2079	2.14247	0.608483	7.51e-06	0.000363661	ENSG00000227355	RP11-162D16.2	BLCA, BRCA, LUAD, PRAD, UCEC	5
4.1363	1.30871	0.334019	3.25e-06	0.000192492	ENSG00000227382	EIF4A2P2	BLCA, KIRC, LUAD, PRAD, UCEC	5
1.29858	1.60636	0.52424	5.43e-05	0.00152894	ENSG00000227417	RP11-397P13.6	BLCA, BRCA, LUAD, PRAD, UCEC	5
91.5441	1.69507	0.256779	4.06e-12	3e-09	ENSG00000227486	RP13-188A5.1	BLCA, KIRC, LUAD, PRAD, UCEC	5
0.864372	2.57955	0.604467	2.38e-07	2.48e-05	ENSG00000227541	SFR1P1	BLCA, BRCA, KIRC, PRAD, UCEC	5
2.20505	1.26146	0.399087	4.68e-05	0.00137591	ENSG00000227666	CYCSP24	BLCA, BRCA, LUAD, PRAD, UCEC	5
0.444647	2.31634	0.903851	3.22e-05	0.00104081	ENSG00000227759	VTI1BP4	BLCA, BRCA, LUAD, PRAD, UCEC	5
2.11099	1.64801	0.457523	1.05e-05	0.000462926	ENSG00000227945	RP11-103C16.2	BLCA, BRCA, KIRC, PRAD, UCEC	5
2.65162	1.31987	0.43327	6.63e-05	0.0017577	ENSG00000227962	RP11-382D8.3	BLCA, KIRC, LUAD, PRAD, UCEC	5
15.5593	1.34931	0.261588	1.31e-08	2.84e-06	ENSG00000228043	AC097721.2	BLCA, KIRC, LUAD, PRAD, UCEC	5
1.85183	1.40774	0.600916	0.000418978	0.0066315	ENSG00000228069	MTCO3P29	BLCA, BRCA, KIRC, PRAD, UCEC	5
0.391994	1.87945	0.738372	0.000121135	0.00272068	ENSG00000228368	AC106873.4	BLCA, BRCA, KIRC, PRAD, UCEC	5
6.50982	1.55894	0.347955	3.87e-07	3.72e-05	ENSG00000228554	AC004837.5	BLCA, BRCA, LUAD, PRAD, UCEC	5
4.9322	1.42598	0.471812	6.85e-05	0.00179141	ENSG00000228634	RP4-534N18.2	BLCA, KIRC, LUAD, PRAD, UCEC	5
19.9449	2.58227	0.504963	6.21e-09	1.53e-06	ENSG00000228697	RP5-968D22.3	BLCA, BRCA, LUAD, PRAD, UCEC	5
3.00762	1.77306	0.410037	7.42e-07	6.27e-05	ENSG00000228808	HMGB3P4	BLCA, KIRC, LUAD, PRAD, UCEC	5
9.73176	1.1215	0.375962	8.64e-05	0.00213663	ENSG00000228852	RP11-57H12.5	BLCA, BRCA, LUAD, PRAD, UCEC	5
1.55021	1.66074	0.476869	1.53e-05	0.000613296	ENSG00000229456	RLIMP1	BLCA, BRCA, LUAD, PRAD, UCEC	5
6.19683	1.11583	0.353499	4.88e-05	0.00141956	ENSG00000230042	AK3P3	BLCA, BRCA, LUAD, PRAD, UCEC	5
5.27357	2.35023	0.466134	1.53e-08	3.11e-06	ENSG00000230068	CDC42-IT1	BLCA, BRCA, KIRC, PRAD, UCEC	5
39.2716	2.31571	0.347941	1.43e-12	1.14e-09	ENSG00000230084	RP4-613B23.1	BLCA, BRCA, KIRC, PRAD, UCEC	5
3.55463	2.37081	0.433706	1.68e-09	4.99e-07	ENSG00000230140	AC016738.3	BLCA, BRCA, KIRC, PRAD, UCEC	5
3.93656	1.02072	0.403253	0.00037798	0.00617051	ENSG00000230155	RP3-477O4.14	BLCA, BRCA, KIRC, PRAD, UCEC	5
1.47832	1.47227	0.626697	0.000378006	0.00617051	ENSG00000230201	ATP6V0CP1	BLCA, COAD, KIRC, PRAD, UCEC	5
2.19335	1.75367	0.627305	9.08e-05	0.00221178	ENSG00000230495	RP11-462D18.2	BLCA, COAD, KIRC, PRAD, UCEC	5
20.3408	1.11885	0.376213	8.9e-05	0.00217919	ENSG00000230732	AC127904.2	BLCA, BRCA, LUAD, PRAD, UCEC	5
0.764007	1.97444	0.964873	0.000168344	0.00347022	ENSG00000231134	TCF7L1-IT1	BLCA, BRCA, KIRC, PRAD, UCEC	5
2.87988	1.49997	0.432973	1.72e-05	0.000665007	ENSG00000231201	AF127577.11	BLCA, BRCA, LUAD, PRAD, UCEC	5
0.917979	1.54427	0.550171	0.0001142	0.00260378	ENSG00000231241	RPS3AP3	BLCA, BRCA, KIRC, LUAD, UCEC	5
12.6313	1.38051	0.37115	7.07e-06	0.000346728	ENSG00000231304	SGO1-AS1	BLCA, BRCA, KICH, PRAD, UCEC	5
3.66136	1.51157	0.517342	8.64e-05	0.00213663	ENSG00000231533	RP1-232L24.3	BLCA, BRCA, KIRC, PRAD, UCEC	5
1.15313	1.9032	0.723451	9.79e-05	0.00233418	ENSG00000231697	NANOGP5	BLCA, BRCA, KIRC, PRAD, UCEC	5
1.52894	1.59511	0.703086	0.000366077	0.00604622	ENSG00000231699	AC020550.7	BLCA, KIRC, LUAD, PRAD, UCEC	5
3.99518	2.09102	0.389648	4.65e-09	1.22e-06	ENSG00000232260	BTF3L4P1	BLCA, BRCA, LUAD, PRAD, UCEC	5
1.99664	1.57449	0.649217	0.000274456	0.00491495	ENSG00000232750	RP11-177A2.5	BLCA, KIRC, LUAD, PRAD, UCEC	5
4.27643	1.38632	0.298742	1.67e-07	1.88e-05	ENSG00000232757	ETF1P1	BLCA, KIRC, LUAD, PRAD, UCEC	5
0.779847	1.53012	0.572119	0.000162317	0.00338201	ENSG00000232963	HMGN2P20	BLCA, BRCA, KIRC, PRAD, UCEC	5
0.868992	2.2288	0.65437	8.51e-06	0.00039823	ENSG00000232994	RPL7P14	BLCA, BRCA, KIRC, PRAD, UCEC	5
1.36829	1.62262	0.486982	2.48e-05	0.000868584	ENSG00000233108	AC006042.7	BLCA, KIRC, LUAD, PRAD, UCEC	5
55.9862	1.7218	0.629905	0.000110024	0.00254232	ENSG00000233124	LINC00456	BLCA, KIRC, LUAD, PRAD, UCEC	5
72.5592	1.19859	0.476394	0.000333741	0.00566412	ENSG00000233237	LINC00472	BLCA, KIRC, LUAD, PRAD, UCEC	5
0.890804	2.88571	0.761407	3.46e-07	3.39e-05	ENSG00000233340	RP11-25C19.3	BLCA, KIRC, LUAD, PRAD, UCEC	5
22.2874	2.03547	0.478132	7.74e-07	6.45e-05	ENSG00000233355	CHRM3-AS2	BLCA, BRCA, KIRC, PRAD, UCEC	5
4.42254	1.54027	0.351058	5.68e-07	5.09e-05	ENSG00000233783	AP001442.2	BLCA, BRCA, LUAD, PRAD, UCEC	5
1.20548	2.16684	0.622367	7.97e-06	0.000378913	ENSG00000234073	AC011816.1	BLCA, BRCA, KIRC, PRAD, UCEC	5
0.64979	1.86708	0.759941	0.000145891	0.00312469	ENSG00000234136	AC055764.1	BLCA, BRCA, KIRC, PRAD, UCEC	5
5.22452	1.38348	0.397914	1.65e-05	0.000647148	ENSG00000234772	LINC00412	BLCA, KIRC, LUAD, PRAD, UCEC	5
1.79445	2.12882	0.443303	6.98e-08	9.77e-06	ENSG00000235066	AC009303.1	BLCA, BRCA, LUAD, PRAD, UCEC	5
6.31069	1.84293	0.393861	1.62e-07	1.83e-05	ENSG00000235837	AC073333.8	BLCA, KIRC, LUAD, PRAD, UCEC	5
0.963128	1.54724	0.727929	0.000526216	0.00781439	ENSG00000235869	RP1-102G20.4	BLCA, BRCA, KIRC, PRAD, UCEC	5
5.43586	1.33861	0.58537	0.000522529	0.00778257	ENSG00000235885	AC023115.2	BLCA, BRCA, KIRC, PRAD, UCEC	5
1.04093	1.22398	0.538447	0.000620333	0.00878499	ENSG00000235945	AC002543.2	BLCA, BRCA, LUAD, PRAD, UCEC	5
2.04075	1.20432	0.443902	0.000189568	0.00376449	ENSG00000236018	RP4-814D15.1	BLCA, BRCA, KIRC, PRAD, UCEC	5
2.21257	1.24007	0.374847	2.88e-05	0.000964672	ENSG00000236086	HMGN2P28	BLCA, HNSC, KIRC, LGG, UCEC	5
1.31214	2.10882	0.81054	6.07e-05	0.00165541	ENSG00000236375	POU5F1P5	BLCA, BRCA, KIRC, PRAD, UCEC	5
2.17293	1.72691	0.595485	7.34e-05	0.00189445	ENSG00000236426	RP11-79M19.2	BLCA, BRCA, LUAD, PRAD, UCEC	5
1.33948	1.87325	0.620054	4.41e-05	0.0013227	ENSG00000236489	RP11-537I16.2	BLCA, KIRC, LUAD, PRAD, UCEC	5
0.673995	1.75068	0.598303	6.67e-05	0.00176368	ENSG00000236549	RPS27AP7	BLCA, BRCA, LUAD, PRAD, UCEC	5
9.43027	1.11229	0.38092	0.000106179	0.00247791	ENSG00000236670	KRT18P5	BLCA, BRCA, KICH, SARC, UCEC	5
1.04537	2.45602	0.516434	4.57e-08	6.92e-06	ENSG00000237633	AC104623.2	BLCA, BRCA, LUAD, PRAD, UCEC	5
4.18197	1.26944	0.318042	2.38e-06	0.000152966	ENSG00000237788	RP5-1041C10.3	BLCA, KIRC, LUAD, PRAD, UCEC	5
4.20873	1.41726	0.369573	4.7e-06	0.000255055	ENSG00000237934	RP11-467D18.2	BLCA, BRCA, KIRC, PRAD, UCEC	5
7.52752	1.61918	0.394726	1.81e-06	0.000126942	ENSG00000239300	RP11-400L8.2	BLCA, BRCA, LUAD, PRAD, UCEC	5
20.6959	1.26674	0.308627	1.5e-06	0.000110629	ENSG00000239407	LL0XNC01-237H1.2	BLCA, KIRC, LUAD, PRAD, UCEC	5
3.81975	2.31751	0.503458	1.2e-07	1.46e-05	ENSG00000239437	RN7SL752P	BLCA, BRCA, KIRC, PRAD, UCEC	5
75.1238	1.52954	0.241318	1.99e-11	1.12e-08	ENSG00000239883	PARGP1	BLCA, BRCA, KIRC, PRAD, UCEC	5
6.18602	1.65787	0.487558	1.97e-05	0.000736139	ENSG00000240032	RP11-274H2.3	BLCA, BRCA, LUAD, PRAD, UCEC	5
2.55233	2.23417	0.345126	5.54e-12	3.95e-09	ENSG00000240132	ETF1P2	BLCA, BRCA, COAD, PRAD, UCEC	5
5.5581	1.99973	0.391734	1.96e-08	3.69e-06	ENSG00000240322	RN7SL481P	BLCA, KIRC, LUAD, PRAD, UCEC	5
14.3204	1.57167	0.424682	7.73e-06	0.000371318	ENSG00000240522	RPL7AP10	BLCA, LGG, LUAD, PRAD, UCEC	5
0.751395	1.67963	0.687326	0.00022126	0.00419495	ENSG00000240553	RP1-184J9.2	BLCA, BRCA, KIRC, PRAD, UCEC	5
1.10567	1.7761	0.542402	2.58e-05	0.000891997	ENSG00000240718	RN7SL851P	BLCA, KIRC, LUAD, PRAD, UCEC	5
0.936183	1.94662	0.815565	0.000132579	0.00291427	ENSG00000240750	RN7SL559P	BLCA, BRCA, KIRC, PRAD, UCEC	5
1.28726	1.49734	0.66512	0.000450338	0.00698901	ENSG00000240808	CTD-3236F5.1	BLCA, KIRC, LUAD, PRAD, UCEC	5
2.57741	1.88704	0.531383	1.02e-05	0.000452384	ENSG00000241120	HMGN1P8	BLCA, KIRC, LUAD, PRAD, UCEC	5
1.13825	1.34527	0.486824	0.000150229	0.00318986	ENSG00000241738	ZNF90P1	BLCA, BRCA, KIRC, PRAD, UCEC	5
3.16245	1.86981	0.391311	1.02e-07	1.31e-05	ENSG00000241984	RPL7AP2	BLCA, COAD, LUAD, PRAD, UCEC	5
3.76722	1.14428	0.379038	7.62e-05	0.00194349	ENSG00000242325	RPS12P31	BLCA, BRCA, LUAD, PRAD, UCEC	5
5.04753	1.0026	0.371373	0.000231396	0.00432657	ENSG00000242457	RBBP4P2	BLCA, KIRC, LUAD, PRAD, UCEC	5
0.890551	1.71157	0.58226	6.78e-05	0.00177826	ENSG00000242602	CTD-2339M3.1	BLCA, BRCA, KIRC, PRAD, UCEC	5
0.783973	1.42854	0.612452	0.000417313	0.00661805	ENSG00000242634	RPS24P16	BLCA, BRCA, KIRC, PRAD, UCEC	5
1.39034	1.39508	0.597632	0.000434304	0.00681568	ENSG00000242853	RN7SL749P	BLCA, KIRC, LUAD, PRAD, UCEC	5
6.43035	1.25711	0.414925	7.11e-05	0.00184524	ENSG00000243243	AC073130.3	BLCA, BRCA, LUAD, PRAD, UCEC	5
0.807134	1.59858	0.631472	0.000209077	0.00405463	ENSG00000243402	RP11-473O4.1	BLCA, BRCA, KIRC, PRAD, UCEC	5
1.42569	1.09183	0.460869	0.000556431	0.00813523	ENSG00000243847	RN7SL610P	BLCA, BRCA, KIRC, PRAD, UCEC	5
1.47612	1.41841	0.483244	8.84e-05	0.00216816	ENSG00000243979	RP11-347C18.1	BLCA, BRCA, LUAD, SARC, UCEC	5
3.61126	1.16971	0.441868	0.000235185	0.00437726	ENSG00000244218	RN7SL81P	BLCA, LGG, LUAD, PRAD, UCEC	5
16.7227	3.14074	0.571465	1.04e-10	4.66e-08	ENSG00000244476	ERVFRD-1	BLCA, BRCA, LUAD, PRAD, UCEC	5
0.941026	2.04826	0.846719	9.41e-05	0.0022719	ENSG00000244671	RN7SL280P	BLCA, KIRC, LUSC, PRAD, UCEC	5
10.3255	1.32853	0.420853	4.7e-05	0.00137649	ENSG00000245148	ARAP1-AS2	BLCA, KIRC, LUAD, PRAD, UCEC	5
10.4613	2.44977	0.44154	9.1e-10	2.93e-07	ENSG00000245711	NADK2-AS1	BLCA, KIRC, LUAD, PRAD, UCEC	5
2.13967	1.63425	0.489389	2.41e-05	0.000852819	ENSG00000247925	RP3-510L9.1	BLCA, KIRC, LUAD, PRAD, UCEC	5
1.25708	3.3446	0.619965	5.1e-11	2.62e-08	ENSG00000248100	RP11-709A23.1	BLCA, BRCA, KIRC, PRAD, UCEC	5
0.562991	2.46596	0.504255	2.42e-08	4.28e-06	ENSG00000248729	MTCO1P30	BLCA, BRCA, KIRC, PRAD, UCEC	5
0.928079	1.56771	0.660797	0.000310796	0.00538263	ENSG00000248979	LAMTOR3P2	BLCA, KIRC, LUAD, PRAD, UCEC	5
1.47759	1.44034	0.689511	0.000691973	0.00952102	ENSG00000249068	CTC-287O8.1	BLCA, KIRC, LUAD, PRAD, UCEC	5
0.715686	1.26261	0.56855	0.000674515	0.00935982	ENSG00000249084	RP11-376O6.2	BLCA, BRCA, HNSC, LUAD, UCEC	5
2.82016	1.64503	0.575804	9.04e-05	0.00220532	ENSG00000249216	RP11-227F19.5	BLCA, KIRC, LUAD, PRAD, UCEC	5
1.56519	2.00619	0.402718	3.54e-08	5.8e-06	ENSG00000249222	ATP5L2	BLCA, KIRC, LUAD, PRAD, UCEC	5
29.4803	1.45985	0.242435	1.28e-10	5.48e-08	ENSG00000249492	RP11-159F24.3	BLCA, BRCA, KIRC, LUAD, UCEC	5
2.38524	1.0045	0.43501	0.000730963	0.00987991	ENSG00000249655	CTC-325J23.2	BLCA, HNSC, LGG, PRAD, UCEC	5
3.56104	2.02954	0.39588	1.71e-08	3.33e-06	ENSG00000250068	RP11-576C12.1	BLCA, COAD, LUAD, PRAD, UCEC	5
0.833283	1.52404	0.778493	0.000734467	0.00991408	ENSG00000250882	CTC-459M5.1	BLCA, BRCA, KIRC, LUAD, UCEC	5
2.10237	1.40952	0.449414	4.9e-05	0.0014244	ENSG00000250950	RP11-33B1.3	BLCA, COAD, KIRC, LUAD, UCEC	5
0.94171	1.13873	0.50313	0.000702476	0.00960465	ENSG00000251018	HMMR-AS1	BLCA, BRCA, COAD, LUAD, UCEC	5
4.92468	1.28553	0.423758	6.96e-05	0.00181732	ENSG00000251079	BMS1P2	BLCA, BRCA, KIRC, PRAD, UCEC	5
2.57825	2.19365	0.403856	2.82e-09	7.96e-07	ENSG00000251139	RP11-701P16.2	BLCA, BRCA, KIRC, PRAD, UCEC	5
4.01757	1.3911	0.372441	6.7e-06	0.000332078	ENSG00000251175	RP11-45L9.1	BLCA, KIRC, LUAD, PRAD, UCEC	5
1.01615	1.47299	0.675047	0.000541507	0.00797731	ENSG00000251186	RP11-689P11.3	BLCA, KIRC, LUAD, PRAD, UCEC	5
1.45823	1.88359	0.393575	9.81e-08	1.27e-05	ENSG00000251288	RP11-10L12.2	BLCA, BRCA, KIRC, PRAD, UCEC	5
1.13116	1.2879	0.568082	0.000583685	0.00840108	ENSG00000251497	RP11-197N18.7	BLCA, BRCA, LUAD, PRAD, UCEC	5
1.50453	2.51178	0.580719	2.33e-07	2.46e-05	ENSG00000251774	RNU6-377P	BLCA, KIRC, LUAD, PRAD, UCEC	5
1.46493	1.39554	0.445961	5.03e-05	0.0014543	ENSG00000251821	RNU6-583P	BLCA, LGG, LUAD, LUSC, UCEC	5
1.09726	1.9798	1.14896	0.000153416	0.00323639	ENSG00000251892	RNU7-84P	BLCA, BRCA, KIRC, PRAD, UCEC	5
1.54773	3.78264	0.723905	5e-12	3.63e-09	ENSG00000252213	SNORA74	BLCA, BRCA, KIRC, PRAD, UCEC	5
1.14909	1.46552	0.557274	0.00019439	0.00382889	ENSG00000252297	RNU6-875P	BLCA, BRCA, LUAD, PRAD, UCEC	5
1.59803	1.29812	0.474035	0.00016611	0.00344055	ENSG00000252414	RNU6-100P	BLCA, BRCA, LUAD, PRAD, UCEC	5
1.40065	1.36157	0.509222	0.000190001	0.00376933	ENSG00000252577	SCARNA20	BLCA, KIRC, LUAD, PRAD, UCEC	5
2.2984	1.67899	0.441796	5.36e-06	0.000279138	ENSG00000252768	RNU6-856P	BLCA, KIRC, LUAD, PRAD, UCEC	5
1.07684	2.43437	0.588588	5.7e-07	5.09e-05	ENSG00000253218	KLF3P1	BLCA, KIRC, LUAD, PRAD, UCEC	5
2.42022	2.02351	0.430349	1.25e-07	1.5e-05	ENSG00000253439	CDC42P5	BLCA, KIRC, LUAD, PRAD, UCEC	5
2.19163	1.76242	0.383122	2.36e-07	2.47e-05	ENSG00000254003	CTB-167B5.1	BLCA, KIRC, LUAD, PRAD, UCEC	5
19.4478	1.27416	0.50899	0.000323338	0.00553378	ENSG00000254266	PKIA-AS1	BLCA, BRCA, LUAD, PRAD, UCEC	5
1.05384	1.38968	0.499198	0.000137773	0.00299504	ENSG00000254440	PBOV1	BLCA, KIRC, LUAD, PRAD, UCEC	5
1.16831	1.52852	0.63075	0.000295213	0.00519017	ENSG00000254527	ENPP7P12	BLCA, KIRC, LUAD, PRAD, UCEC	5
0.800292	2.30036	0.685148	8.06e-06	0.000382492	ENSG00000254984	FTLP6	BLCA, KIRC, LUAD, PRAD, UCEC	5
2.12525	1.5472	0.407152	5.48e-06	0.000283657	ENSG00000255154	RP11-80H18.3	BLCA, BRCA, LUAD, PRAD, UCEC	5
23.1593	1.59151	0.318762	3.83e-08	6.1e-06	ENSG00000255585	RP11-188C12.2	BLCA, BRCA, LUAD, PRAD, UCEC	5
13.8411	1.13341	0.504062	0.000734826	0.00991564	ENSG00000255893	RP11-685N10.1	BLCA, BRCA, KIRC, PRAD, UCEC	5
3.16455	1.43942	0.47261	6.36e-05	0.00170896	ENSG00000256274	TAS2R64P	BLCA, BRCA, LUAD, PRAD, UCEC	5
0.945754	2.10635	0.573137	5.12e-06	0.000270946	ENSG00000256589	ENPP7P5	BLCA, BRCA, KIRC, PRAD, UCEC	5
0.87786	1.95809	0.535691	6.82e-06	0.000336085	ENSG00000256712	RP11-785H5.2	BLCA, BRCA, KIRC, PRAD, UCEC	5
2.1943	2.15218	0.533612	1.48e-06	0.000109771	ENSG00000256746	RP11-17G12.3	BLCA, KIRC, LUAD, PRAD, UCEC	5
0.961874	2.06246	0.634849	1.8e-05	0.000689281	ENSG00000256789	RP11-697H9.2	BLCA, BRCA, KIRC, PRAD, UCEC	5
4.39805	1.34343	0.33147	1.96e-06	0.000134039	ENSG00000257243	RP11-133N21.7	BLCA, BRCA, LUAD, PRAD, UCEC	5
9.62233	1.63196	0.410427	2.9e-06	0.000177349	ENSG00000257279	RP11-231I16.1	BLCA, BRCA, LUAD, PRAD, UCEC	5
0.923081	2.13465	0.6458	1.35e-05	0.000557288	ENSG00000257875	RP11-263K4.1	BLCA, KIRC, LUAD, PRAD, UCEC	5
3.91125	1.58942	0.529284	6.51e-05	0.00173771	ENSG00000257896	RP11-210N13.1	BLCA, BRCA, KIRC, PRAD, UCEC	5
0.678199	2.4727	0.611733	7.11e-07	6.09e-05	ENSG00000257910	RP11-461F16.3	BLCA, BRCA, LUAD, PRAD, UCEC	5
6.23689	1.52309	0.367289	1.5e-06	0.000110475	ENSG00000257954	RP11-161H23.10	BLCA, BRCA, LUAD, PRAD, UCEC	5
0.816498	1.68122	0.503601	2.34e-05	0.000835163	ENSG00000257957	QRSL1P3	BLCA, BRCA, KIRC, LUAD, UCEC	5
1.20134	1.48535	0.54753	0.000154132	0.00324465	ENSG00000258034	RP11-493P1.2	BLCA, KIRC, LUAD, PRAD, UCEC	5
1.61672	1.75313	0.573069	4.74e-05	0.00138595	ENSG00000258428	RP11-1085N6.2	BLCA, KIRC, LUAD, PRAD, UCEC	5
2.66336	1.63138	0.408058	2.68e-06	0.000167048	ENSG00000258640	RPL21P5	BLCA, KIRC, LUAD, PRAD, UCEC	5
5.12452	1.59318	0.422034	5.97e-06	0.000302497	ENSG00000258752	RP11-356K23.1	BLCA, BRCA, COAD, LGG, PRAD	5
18.1617	1.73632	0.393431	5.23e-07	4.83e-05	ENSG00000258926	RP11-47I22.1	BLCA, KIRC, LUAD, PRAD, UCEC	5
0.602014	1.36519	0.589527	0.000471521	0.00721579	ENSG00000259079	RP1-261D10.1	BLCA, COAD, LUAD, PRAD, UCEC	5
5.00553	1.94604	0.383967	2.48e-08	4.32e-06	ENSG00000259118	RP11-840I19.3	BLCA, KIRC, LUAD, PRAD, UCEC	5
5.10897	1.54876	0.427801	1.02e-05	0.000451229	ENSG00000259151	CAP2P1	BLCA, BRCA, LUAD, PRAD, UCEC	5
3.04828	1.44232	0.470315	5.97e-05	0.00163916	ENSG00000259326	RP11-102L12.2	BLCA, BRCA, KIRC, PRAD, UCEC	5
5.90373	1.92433	0.419407	2.27e-07	2.42e-05	ENSG00000259381	RP11-192M23.1	BLCA, KIRC, LUAD, PRAD, UCEC	5
1.16623	3.67733	0.610391	1.41e-13	1.5e-10	ENSG00000259614	RP11-522B15.6	BLCA, LGG, LUAD, PRAD, UCEC	5
4.21446	1.13083	0.460472	0.000419769	0.00664144	ENSG00000259895	RP11-715J22.2	BLCA, HNSC, LUAD, PRAD, UCEC	5
5.98903	2.92523	0.382821	2.65e-16	5.71e-13	ENSG00000259935	RP11-519C12.1	BLCA, KIRC, LUAD, PRAD, UCEC	5
0.610991	2.26019	0.665285	8.07e-06	0.000382821	ENSG00000260194	RP11-357N13.2	BLCA, BRCA, KIRC, PRAD, UCEC	5
3.71455	1.32854	0.614783	0.00071059	0.00967536	ENSG00000260473	RP11-923I11.4	BLCA, BRCA, LUAD, PRAD, UCEC	5
2.83092	1.08943	0.437249	0.000394901	0.00636952	ENSG00000260494	AC002310.10	BLCA, BRCA, COAD, SARC, UCEC	5
1.0374	1.22488	0.525527	0.000534619	0.00790449	ENSG00000260648	RP11-133K1.7	BLCA, BRCA, COAD, LUAD, UCEC	5
3.15984	2.07683	0.358992	4.77e-10	1.72e-07	ENSG00000261056	RP11-454F8.2	BLCA, BRCA, KIRC, PRAD, UCEC	5
3.97683	1.21123	0.480371	0.000325174	0.00555711	ENSG00000261243	RP11-517C16.4	BLCA, BRCA, LUAD, PRAD, UCEC	5
0.725129	1.38302	0.594084	0.00044775	0.00696394	ENSG00000261369	RP11-474B12.1	BLCA, BRCA, KIRC, PRAD, UCEC	5
2.82741	1.52153	0.461051	2.87e-05	0.000960677	ENSG00000261442	RP11-709D24.6	BLCA, COAD, KIRC, PRAD, UCEC	5
2.04725	1.63924	0.484602	2.11e-05	0.000772176	ENSG00000261916	RP11-235E17.4	BLCA, KIRC, LUAD, PRAD, UCEC	5
3.5699	1.20229	0.429245	0.000146316	0.00312883	ENSG00000262096	PCDHB19P	BLCA, BRCA, LUAD, PRAD, UCEC	5
19.781	1.64427	0.429887	4.97e-06	0.00026514	ENSG00000262209	PCDHGB3	BLCA, BRCA, PRAD, SARC, UCEC	5
3.68018	1.49793	0.379705	3.21e-06	0.000190906	ENSG00000262248	RP11-235E17.5	BLCA, KIRC, LUAD, PRAD, UCEC	5
2.09381	1.235	0.437894	0.000135725	0.00296478	ENSG00000263338	RP11-235E17.3	BLCA, KIRC, LUAD, PRAD, UCEC	5
4.6698	1.95637	0.423881	1.96e-07	2.15e-05	ENSG00000264635	RP11-769O8.3	BLCA, BRCA, LUAD, PRAD, UCEC	5
2.22643	1.37054	0.543329	0.000280942	0.00500235	ENSG00000264853	RP11-16C1.2	BLCA, BRCA, LUAD, PRAD, UCEC	5
3.31905	1.39169	0.408395	2.08e-05	0.000764575	ENSG00000264937	AC100830.5	BLCA, LUAD, PRAD, SARC, UCEC	5
2.57888	1.57381	0.507813	5.04e-05	0.00145522	ENSG00000265908	RP11-20B24.6	BLCA, KIRC, LUAD, PRAD, UCEC	5
1.96695	1.40703	0.658444	0.000664171	0.0092542	ENSG00000266111	RP11-296K13.4	BLCA, BRCA, KIRC, PRAD, UCEC	5
1.16771	1.79301	0.613524	6.34e-05	0.00170475	ENSG00000266965	RP11-712P20.2	BLCA, BRCA, LUAD, PRAD, UCEC	5
4.546	1.2935	0.363488	1.22e-05	0.000519595	ENSG00000267009	RP11-120M18.2	BLCA, KIRC, LUAD, PRAD, UCEC	5
3.86457	1.44989	0.449269	3.67e-05	0.00113898	ENSG00000267293	RP11-8H2.1	BLCA, BRCA, KIRC, LUAD, UCEC	5
0.564967	2.28489	0.513426	2.42e-07	2.51e-05	ENSG00000267587	RP11-687F6.4	BLCA, BRCA, LUAD, PRAD, UCEC	5
1.09981	1.96764	0.722332	7.08e-05	0.00184036	ENSG00000267771	CTC-260E6.7	BLCA, BRCA, KIRC, LUAD, PRAD	5
27.0377	1.66883	0.569556	7.3e-05	0.00188871	ENSG00000267943	CTD-2620I22.3	BLCA, LUAD, PRAD, SARC, UCEC	5
1.51339	1.78773	0.504981	1.17e-05	0.00050279	ENSG00000268015	CTD-2525I3.3	BLCA, KIRC, LUAD, PRAD, UCEC	5
1.94274	1.72782	0.585005	6.41e-05	0.00171701	ENSG00000268105	RP11-369G6.2	BLCA, BRCA, LGG, LUAD, UCEC	5
334.241	2.15521	0.341405	1.77e-11	1.05e-08	ENSG00000268362	CTD-2017D11.1	BLCA, BRCA, KIRC, PRAD, UCEC	5
7.82474	2.12946	0.570113	4.1e-06	0.000231141	ENSG00000269040	BNIP3P24	BLCA, BRCA, KIRC, PRAD, UCEC	5
1.31871	1.67917	0.519325	3.18e-05	0.00103506	ENSG00000269321	CTC-453G23.4	BLCA, KIRC, LUAD, PRAD, UCEC	5
0.706092	1.95607	0.550222	9.26e-06	0.000423251	ENSG00000269506	RP11-571I18.5	BLCA, BRCA, LUAD, PRAD, UCEC	5
3.00486	1.42304	0.545665	0.00021436	0.00409857	ENSG00000269570	CMB9-55A18.1	BLCA, BRCA, KIRC, PRAD, UCEC	5
313.828	1.46797	0.372945	3.29e-06	0.000193597	ENSG00000269821	KCNQ1OT1	BLCA, BRCA, KIRC, PRAD, UCEC	5
0.967922	2.37455	0.590801	9.87e-07	7.83e-05	ENSG00000269895	AP000654.4	BLCA, KIRC, LUAD, PRAD, UCEC	5
9.2435	1.16276	0.44588	0.000265007	0.00478969	ENSG00000269967	RP11-84A19.4	BLCA, KIRC, LUAD, PRAD, UCEC	5
1.34227	1.56859	0.478841	3.02e-05	0.000996924	ENSG00000270174	RP1-256G22.2	BLCA, BRCA, LUAD, PRAD, UCEC	5
5.27443	1.39615	0.419486	2.7e-05	0.000917878	ENSG00000270270	BNIP3P10	BLCA, KIRC, LUAD, PRAD, UCEC	5
2.00503	1.87216	0.57466	2.41e-05	0.000852819	ENSG00000270429	KNOP1P2	BLCA, BRCA, KIRC, PRAD, UCEC	5
0.778626	1.54797	0.796488	0.000707796	0.00965349	ENSG00000270577	RP5-1147A1.1	BLCA, BRCA, KIRC, PRAD, UCEC	5
1.86727	1.37565	0.453005	6.7e-05	0.00176807	ENSG00000270585	RP11-568G11.4	BLCA, BRCA, KIRC, PRAD, UCEC	5
3.87827	1.46495	0.424661	1.81e-05	0.000689281	ENSG00000270614	CTC-325H20.7	BLCA, KIRC, LUAD, PRAD, UCEC	5
1.28371	1.35331	0.54937	0.000332403	0.00564449	ENSG00000270679	CTC-512J12.7	BLCA, KIRC, LUAD, PRAD, UCEC	5
0.781878	1.22579	0.550739	0.000697496	0.00956438	ENSG00000270739	RP11-608O8.2	BLCA, BRCA, KIRC, PRAD, UCEC	5
2.12573	1.23743	0.552858	0.000666538	0.00926872	ENSG00000270823	RP11-2E11.6	BLCA, LGG, LUAD, PRAD, UCEC	5
1.9346	2.1042	0.461492	2.09e-07	2.25e-05	ENSG00000270986	RP11-123C21.2	BLCA, BRCA, KIRC, PRAD, UCEC	5
2.2109	2.62144	0.557764	3.73e-08	5.97e-06	ENSG00000271049	CTD-2553L13.7	BLCA, BRCA, KIRC, PRAD, UCEC	5
1.05386	2.1586	0.65376	1.3e-05	0.000538572	ENSG00000271204	RP11-138A9.1	BLCA, BRCA, KIRC, PRAD, UCEC	5
16.0815	1.44293	0.483497	7.58e-05	0.00193557	ENSG00000271524	BNIP3P17	BLCA, BRCA, LGG, LUAD, PRAD	5
3.84005	2.27425	0.481837	7.9e-08	1.08e-05	ENSG00000271749	RP11-269G24.7	BLCA, KIRC, LUAD, PRAD, UCEC	5
5.05771	1.36267	0.392233	1.66e-05	0.000650387	ENSG00000271806	RP5-892K4.1	BLCA, KIRC, LUAD, PRAD, UCEC	5
12.8028	1.01367	0.278996	8.97e-06	0.000415496	ENSG00000271843	RP11-245J9.5	BLCA, COAD, LUAD, PRAD, UCEC	5
2.04236	1.44163	0.435762	2.85e-05	0.000957875	ENSG00000272033	RP11-52A20.2	BLCA, BRCA, KIRC, PRAD, UCEC	5
14.6727	1.97649	0.422493	1.47e-07	1.69e-05	ENSG00000272320	RP11-506K6.4	BLCA, COAD, KIRC, PRAD, UCEC	5
0.719801	1.82063	0.92244	0.000305143	0.00530053	ENSG00000272477	RP11-158G18.1	BLCA, BRCA, KIRC, PRAD, UCEC	5
3.62997	1.05439	0.443439	0.000566529	0.00825612	ENSG00000272689	RP4-539M6.21	BLCA, KIRC, LUAD, PRAD, UCEC	5
29.8169	1.28791	0.32073	2.19e-06	0.000143719	ENSG00000272918	CTB-152G17.6	BLCA, KIRC, LUAD, PRAD, UCEC	5
6.30009	1.41183	0.371736	5.37e-06	0.000279258	ENSG00000273350	RP4-539M6.20	BLCA, COAD, LUAD, PRAD, UCEC	5
3.38764	1.74898	0.514979	1.87e-05	0.000706446	ENSG00000273870	RP11-174N3.4	BLCA, BRCA, LUAD, PRAD, UCEC	5
3.28204	1.578	0.54453	8.72e-05	0.00214625	ENSG00000274024	RP13-210D15.8	BLCA, KIRC, LUAD, PRAD, UCEC	5
4.85199	2.23382	0.367416	6.56e-11	3.14e-08	ENSG00000274554	RP11-240G22.5	BLCA, BRCA, KIRC, PRAD, UCEC	5
9.31656	1.40137	0.339418	1.51e-06	0.00011076	ENSG00000276071	CTD-3234P18.6	BLCA, BRCA, LUAD, PRAD, UCEC	5
2131.58	3.81567	0.339903	2.12e-33	4.3e-29	ENSG00000276168	RN7SL1	BLCA, BRCA, KIRC, PRAD, UCEC	5
3.31041	1.97451	0.436971	2.91e-07	2.93e-05	ENSG00000276282	RP11-210K20.5	BLCA, BRCA, LUAD, PRAD, UCEC	5
0.837948	1.60512	0.819028	0.000597789	0.00853414	ENSG00000276578	LLNLR-285B5.1	BLCA, KIRC, LUAD, PRAD, UCEC	5
0.672721	2.1297	1.01977	9.1e-05	0.0022158	ENSG00000276620	RP11-300D11.3	BLCA, BRCA, KIRC, PRAD, UCEC	5
16.7053	1.04099	0.286635	8.95e-06	0.000415496	ENSG00000277151	RP11-380B4.3	BLCA, KIRC, LUAD, PRAD, UCEC	5
1.80427	1.20258	0.446194	0.000199916	0.00390322	ENSG00000277501	RP11-697E22.2	BLCA, BRCA, LUAD, PRAD, UCEC	5
1.29672	1.25201	0.538678	0.000527693	0.0078306	ENSG00000278374	U4	BLCA, BRCA, LUAD, PRAD, UCEC	5
4.31105	1.51054	0.534193	0.000111495	0.00255502	ENSG00000278463	HIST1H2AB	BLCA, BRCA, KIRC, PRAD, UCEC	5
2.27495	1.662	0.54727	5.56e-05	0.00155749	ENSG00000278475	RP11-19E18.2	BLCA, KIRC, LUAD, PRAD, UCEC	5
6.76133	2.26782	0.512455	2.76e-07	2.81e-05	ENSG00000278705	HIST1H4B	BLCA, BRCA, KIRC, PRAD, UCEC	5
1.66126	1.48447	0.439004	2.25e-05	0.000808791	ENSG00000278829	RP11-358B23.7	BLCA, BRCA, KIRC, PRAD, UCEC	5
6.71026	1.48563	0.443715	2.49e-05	0.000872213	ENSG00000278879	AP000560.3	BLCA, KIRC, LUAD, PRAD, UCEC	5
0.974692	2.72415	0.65882	2.33e-07	2.46e-05	ENSG00000278900	RP11-1250I15.2	BLCA, KIRC, LUAD, PRAD, UCEC	5
4.03149	1.38524	0.329788	1.12e-06	8.78e-05	ENSG00000279144	RP11-894J14.2	BLCA, BRCA, KIRC, PRAD, UCEC	5
7.10736	1.36832	0.414049	2.91e-05	0.000970359	ENSG00000279155	LL0XNC01-36H8.1	BLCA, KIRC, LUAD, PRAD, UCEC	5
2.87336	1.44394	0.587846	0.000305665	0.00530733	ENSG00000279237	RP11-212E4.1	BLCA, BRCA, LUAD, PRAD, UCEC	5
4.07318	1.93481	0.587024	1.99e-05	0.000739614	ENSG00000279319	RP11-693M3.1	BLCA, KIRC, LUAD, PRAD, UCEC	5
0.802364	1.52276	0.749592	0.000653653	0.00914214	ENSG00000279405	AC098795.1	BLCA, BRCA, KIRC, PRAD, UCEC	5
3.16302	2.18827	0.437379	2.49e-08	4.32e-06	ENSG00000279476	RP11-391L3.3	BLCA, BRCA, COAD, PRAD, UCEC	5
6.52532	2.09576	0.305943	5.61e-13	5.06e-10	ENSG00000279541	CTC-444N24.7	BLCA, BRCA, KIRC, PRAD, UCEC	5
1.5504	2.55907	0.441983	1.81e-10	7.15e-08	ENSG00000279557	CTD-2210P15.3	BLCA, BRCA, KIRC, LUAD, UCEC	5
11.6734	1.02974	0.353472	0.000114552	0.00260683	ENSG00000279742	RP11-700A24.1	BLCA, LUAD, PRAD, SARC, UCEC	5
3.75948	1.20737	0.437086	0.00016368	0.00340343	ENSG00000279781	RP11-466A19.7	BLCA, COAD, KIRC, PRAD, UCEC	5
0.487731	2.19765	0.746206	2.6e-05	0.000896425	ENSG00000279814	RP11-399K21.12	BLCA, KIRC, LUAD, PRAD, UCEC	5
3.97342	1.90405	0.386171	4.95e-08	7.35e-06	ENSG00000279900	RP11-113K21.6	BLCA, KIRC, LUAD, PRAD, UCEC	5
2.59703	1.85832	0.483499	4.13e-06	0.000232419	ENSG00000279901	CTD-2270P14.2	BLCA, KIRC, LUAD, PRAD, UCEC	5
30.7985	1.39407	0.327201	8.77e-07	7.13e-05	ENSG00000280067	CTD-2600H12.2	BLCA, KIRC, LUAD, PRAD, UCEC	5
34.5586	1.44139	0.584126	0.000298365	0.00523201	ENSG00000280109	PLAC4	BLCA, BRCA, PRAD, SARC, UCEC	5
13.4324	2.41186	0.34142	7.03e-14	8.16e-11	ENSG00000280388	RP11-229D13.3	BLCA, KICH, KIRC, PRAD, UCEC	5
1.8251	2.33859	0.399345	2.03e-10	7.87e-08	ENSG00000280392	RP11-357N13.6	BLCA, BRCA, KIRC, PRAD, UCEC	5
119.944	1.1421	0.280728	1.59e-06	0.000116124	ENSG00000281026	N4BP2L2-IT2	BLCA, KIRC, LUAD, PRAD, UCEC	5
5.03646	1.26427	0.468136	0.000189015	0.00376086	ENSG00000281530	DGCR12	BLCA, KIRC, LUAD, PRAD, UCEC	5
2.42868	1.62212	0.408514	2.96e-06	0.000179506	ENSG00000281593	GS1-114I9.3	BLCA, KIRC, LUAD, PRAD, UCEC	5
5.41439	1.70684	0.455278	6.31e-06	0.000316301	ENSG00000283156	RP11-646I6.3	BLCA, BRCA, KIRC, PRAD, UCEC	5
8.26479	1.06323	0.401833	0.000257049	0.00468546	ENSG00000283355	RP11-739P1.3	BLCA, BRCA, KIRC, PRAD, UCEC	5
20.068	2.08531	0.401764	1.16e-08	2.6e-06	ENSG00000283538	RP11-180P8.1	BLCA, KIRC, LUAD, PRAD, UCEC	5
378.824	1.06238	0.209409	2.61e-08	4.46e-07	ENSG00000035499	DEPDC1B	BRCA, LGG, LUAD, PAAD, PRAD	5
1608.64	1.36154	0.248748	4.23e-09	9.06e-08	ENSG00000068489	PRR11	BRCA, KICH, LGG, LUAD, PRAD	5
1267.61	1.28381	0.199653	1.13e-11	4.76e-10	ENSG00000071539	TRIP13	BRCA, KICH, LGG, LUAD, PAAD	5
1578.25	1.51716	0.197085	2.37e-15	2.83e-13	ENSG00000087586	AURKA	BRCA, LGG, LUAD, PAAD, PRAD	5
2941.42	1.23606	0.23387	9.55e-09	1.84e-07	ENSG00000089685	BIRC5	BRCA, LGG, LUAD, PAAD, PRAD	5
70.1499	1.14368	0.237083	9.68e-08	1.43e-06	ENSG00000100206	DMC1	BRCA, HNSC, LIHC, LUAD, SARC	5
1406.39	1.17715	0.201345	3.54e-10	1.01e-08	ENSG00000101412	E2F1	BRCA, LGG, PAAD, SARC, THCA	5
239.394	1.70573	0.234138	6.5e-14	5.22e-12	ENSG00000102098	SCML2	BRCA, HNSC, KICH, LUAD, LUSC	5
38.5751	1.77651	0.306035	1.04e-09	2.63e-08	ENSG00000105889	STEAP1B	BRCA, KICH, LUAD, MESO, PAAD	5
13.3389	1.83796	0.323854	2.17e-09	5.03e-08	ENSG00000106069	CHN2	BRCA, KIRC, LUAD, PRAD, UCEC	5
1611.65	1.19902	0.16402	2e-14	1.85e-12	ENSG00000106462	EZH2	BRCA, LGG, LUAD, PAAD, SARC	5
43.2972	2.16337	0.392038	3.85e-09	8.33e-08	ENSG00000106689	LHX2	BRCA, HNSC, KICH, LUAD, UCEC	5
2.16505	1.61704	0.377134	1.8e-06	1.87e-05	ENSG00000108452	ZNF29P	BRCA, KIRC, LUAD, PRAD, UCEC	5
19.9148	1.58379	0.255302	8.58e-11	2.86e-09	ENSG00000116652	DLEU2L	BRCA, KIRC, LUAD, PRAD, UCEC	5
1589.56	1.01107	0.20652	6.79e-08	1.04e-06	ENSG00000117650	NEK2	BRCA, KIRP, LGG, LUAD, PRAD	5
218.309	1.21241	0.177276	6.1e-13	3.63e-11	ENSG00000118276	B4GALT6	BRCA, HNSC, LIHC, LUAD, UCEC	5
1271.42	1.40469	0.164659	2.06e-18	5.27e-16	ENSG00000121957	GPSM2	BRCA, LIHC, LUAD, PRAD, UCEC	5
1098.65	1.34347	0.206075	7.27e-12	3.22e-10	ENSG00000126787	DLGAP5	BRCA, LGG, LIHC, LUAD, PRAD	5
261.757	1.32316	0.191018	4.35e-13	2.72e-11	ENSG00000127423	AUNIP	BRCA, KICH, LGG, LUAD, PAAD	5
459.36	1.47094	0.212453	6.33e-13	3.76e-11	ENSG00000129195	FAM64A	BRCA, KICH, LGG, LUAD, PAAD	5
697.148	1.17726	0.166382	1.06e-13	7.97e-12	ENSG00000134222	PSRC1	BRCA, KICH, LGG, LUAD, PAAD	5
65.1099	3.08522	0.460014	2.73e-13	1.8e-11	ENSG00000136231	IGF2BP3	BRCA, LGG, LUAD, PRAD, UCEC	5
676.546	1.51393	0.178669	4.36e-18	9.99e-16	ENSG00000136982	DSCC1	BRCA, KICH, KIRP, LUAD, PAAD	5
599.695	1.13325	0.130542	2.57e-19	8.35e-17	ENSG00000138092	CENPO	BRCA, KICH, LGG, LUAD, PAAD	5
3.30119	2.44575	0.325297	4.45e-15	4.89e-13	ENSG00000141434	MEP1B	BRCA, KIRC, LUAD, PRAD, UCEC	5
657.875	1.3057	0.258006	3.49e-08	5.77e-07	ENSG00000143494	VASH2	BRCA, KICH, LUAD, LUSC, UCEC	5
655.541	2.03443	0.304131	3.61e-12	1.74e-10	ENSG00000144354	CDCA7	BRCA, HNSC, LGG, LIHC, THCA	5
247.561	1.24467	0.210388	2.61e-10	7.76e-09	ENSG00000146410	MTFR2	BRCA, KICH, LGG, LUAD, PRAD	5
26.2563	3.32641	0.293419	6.64e-32	2.37e-28	ENSG00000147488	ST18	BRCA, KIRC, LIHC, LUAD, UCEC	5
177.711	1.94831	0.352139	4.53e-09	9.61e-08	ENSG00000158164	TMSB15A	BRCA, HNSC, LGG, LUAD, PAAD	5
368.952	1.14168	0.194694	3.04e-10	8.86e-09	ENSG00000158402	CDC25C	BRCA, KICH, LGG, LUAD, PRAD	5
1272.96	1.18687	0.14549	2.52e-17	4.79e-15	ENSG00000159259	CHAF1B	BRCA, HNSC, LGG, LIHC, LUAD	5
31.38	1.70879	0.32875	2.76e-08	4.69e-07	ENSG00000162630	B3GALT2	BRCA, CESC, HNSC, KIRC, UCEC	5
0.91933	2.02261	0.691593	0.000139858	0.00084291	ENSG00000163915	IGF2BP2-AS1	BRCA, COAD, LUAD, PRAD, UCEC	5
43.1495	1.53413	0.356214	1.59e-06	1.68e-05	ENSG00000165181	C9orf84	BRCA, HNSC, LUAD, PRAD, UCEC	5
1282.58	1.58706	0.222698	1.85e-13	1.28e-11	ENSG00000165304	MELK	BRCA, LGG, LIHC, LUAD, PRAD	5
561.347	1.50547	0.164487	1.05e-20	4.91e-18	ENSG00000172167	MTBP	BRCA, LGG, LUAD, PRAD, UCEC	5
219.134	1.121	0.138528	3.77e-17	6.94e-15	ENSG00000172244	C5orf34	BRCA, HNSC, LGG, LUAD, UCEC	5
6.04819	1.47342	0.258292	1.41e-09	3.43e-08	ENSG00000172404	DNAJB7	BRCA, KIRC, LUAD, PRAD, UCEC	5
3.91946	2.90086	0.426881	2.54e-13	1.69e-11	ENSG00000174417	TRHR	BRCA, KIRC, LUAD, PRAD, UCEC	5
5.37845	2.3985	0.569259	1.21e-06	1.32e-05	ENSG00000174453	VWC2L	BRCA, KIRC, LUAD, PRAD, UCEC	5
389.46	1.21192	0.173215	2.01e-13	1.38e-11	ENSG00000176890	TYMS	BRCA, COAD, LGG, LIHC, LUAD	5
3.12098	3.37852	0.452499	4.95e-16	7e-14	ENSG00000177452	RP4-597J3.1	BRCA, COAD, KIRC, PRAD, UCEC	5
40.8707	1.89618	0.27606	1.21e-12	6.6e-11	ENSG00000179331	RAB39A	BRCA, LUAD, LUSC, PRAD, UCEC	5
3.94107	1.09211	0.345425	0.000124731	0.000763411	ENSG00000180846	CSNK1G2-AS1	BRCA, KIRC, LUAD, PRAD, UCEC	5
13.6451	1.54976	0.40102	9.55e-06	8.02e-05	ENSG00000181800	CELF2-AS1	BRCA, KIRC, LUAD, PRAD, UCEC	5
179.811	1.0474	0.262443	4.84e-06	4.43e-05	ENSG00000183091	NEB	BRCA, KIRP, LIHC, LUAD, UCEC	5
11.0413	1.01877	0.283908	2.64e-05	0.000197534	ENSG00000183444	OR7E38P	BRCA, KIRC, LUAD, PRAD, UCEC	5
2.77719	1.46122	0.552334	0.000549082	0.00274392	ENSG00000183535	COL18A1-AS1	BRCA, KIRC, LUAD, PRAD, UCEC	5
91.6754	2.77785	0.324842	4.34e-19	1.33e-16	ENSG00000184260	HIST2H2AC	BRCA, KICH, KIRC, PRAD, UCEC	5
0.968973	2.33705	0.453435	1.95e-08	3.44e-07	ENSG00000186136	TAS2R42	BRCA, KIRC, LUAD, PRAD, UCEC	5
658.573	1.63982	0.186894	3.83e-19	1.18e-16	ENSG00000187741	FANCA	BRCA, KICH, LGG, PRAD, SARC	5
6.24165	1.90028	0.251682	8.7e-15	8.93e-13	ENSG00000187753	C9orf153	BRCA, ESCA, LUAD, PRAD, UCEC	5
2.07456	1.02802	0.388762	0.000763595	0.00364248	ENSG00000187904	AC097382.5	BRCA, KIRC, LUAD, PRAD, UCEC	5
143.052	1.02774	0.171124	1.22e-10	3.89e-09	ENSG00000188167	TMPPE	BRCA, KIRC, PRAD, SARC, UCEC	5
3.15881	1.89581	0.563483	4.76e-05	0.000331813	ENSG00000188771	PLET1	BRCA, KIRC, LUAD, PRAD, UCEC	5
403.457	1.5262	0.170863	8.07e-20	2.97e-17	ENSG00000196418	ZNF124	BRCA, KIRC, LUAD, PRAD, UCEC	5
13.6298	1.47223	0.337531	1.2e-06	1.31e-05	ENSG00000197915	HRNR	BRCA, KIRC, LUAD, PRAD, UCEC	5
148.17	1.69593	0.241629	4.36e-13	2.72e-11	ENSG00000198838	RYR3	BRCA, HNSC, LUSC, MESO, UCEC	5
2.81368	2.37874	0.374759	1.88e-11	7.48e-10	ENSG00000199562	RNU6-37P	BRCA, KIRC, LUAD, PRAD, UCEC	5
1.42486	1.82389	0.364552	7.38e-08	1.13e-06	ENSG00000199672	RNU4-21P	BRCA, KIRC, LUAD, PRAD, UCEC	5
1.56478	2.24322	0.618432	1.31e-05	0.000105844	ENSG00000199806	RNA5SP491	BRCA, KIRC, LUAD, PRAD, UCEC	5
1.3389	2.7875	0.537281	5.68e-09	1.17e-07	ENSG00000199824	RNU6-199P	BRCA, KIRC, LUAD, PRAD, UCEC	5
0.779803	1.22694	0.426426	0.000307364	0.00166274	ENSG00000200350	RNU6-1285P	BRCA, KIRC, LUAD, PRAD, UCEC	5
0.960343	1.90574	0.438846	1.4e-06	1.5e-05	ENSG00000200560	RNU6-288P	BRCA, KIRC, LUAD, PRAD, UCEC	5
1.30868	1.95047	0.379642	3.59e-08	5.92e-07	ENSG00000200594	RNU6-824P	BRCA, KIRC, LUAD, PRAD, UCEC	5
46.9039	2.91106	0.742658	1.06e-06	1.17e-05	ENSG00000200959	SNORA74A	BRCA, COAD, KIRC, PRAD, UCEC	5
0.893898	1.69179	0.546829	0.000127824	0.000779434	ENSG00000201121	RNY1P12	BRCA, KIRC, LUAD, PRAD, UCEC	5
1.15136	1.51299	0.48359	0.000125194	0.000765769	ENSG00000201586	RNU6-593P	BRCA, KIRC, LUAD, PRAD, UCEC	5
0.777358	1.12338	0.454316	0.00117203	0.00526281	ENSG00000201747	RNU6-534P	BRCA, KIRC, LUAD, PRAD, UCEC	5
3.72494	1.54432	0.331622	3.4e-07	4.31e-06	ENSG00000201900	RNY1P13	BRCA, KIRC, LUAD, PRAD, UCEC	5
0.754926	1.41299	0.64572	0.00192686	0.00806553	ENSG00000202125	RNU1-100P	BRCA, KIRC, LUAD, PRAD, UCEC	5
1.05585	1.25343	0.463137	0.000521196	0.00262571	ENSG00000202434	SNORA4	BRCA, KIRC, LUAD, PRAD, UCEC	5
8.95765	2.20318	0.306232	8.18e-14	6.35e-12	ENSG00000203325	RP11-277A4.4	BRCA, KIRC, LUAD, PRAD, UCEC	5
0.443797	2.04903	0.725701	0.00017201	0.00101129	ENSG00000203648	AC007618.3	BRCA, COAD, KIRC, PRAD, UCEC	5
707.612	1.36596	0.247122	3.16e-09	6.98e-08	ENSG00000203760	CENPW	BRCA, KICH, LGG, LUAD, PAAD	5
2.03531	1.61648	0.464718	3.87e-05	0.000275981	ENSG00000204010	IFIT1B	BRCA, KIRC, LUAD, PRAD, UCEC	5
3.45723	1.15438	0.39177	0.000253471	0.00140856	ENSG00000205108	FAM205A	BRCA, COAD, KIRC, PRAD, UCEC	5
0.752411	1.87128	0.639893	0.00017346	0.00101866	ENSG00000206954	RNU6-1201P	BRCA, KIRC, LUAD, PRAD, UCEC	5
0.692283	2.1801	1.03827	0.000484162	0.00245954	ENSG00000206976	SNORA7	BRCA, KIRC, LUAD, PRAD, UCEC	5
1.65103	1.84305	0.315857	8.72e-10	2.25e-08	ENSG00000207327	RNU6-883P	BRCA, KIRC, LUAD, PRAD, UCEC	5
2.7566	2.38877	0.602594	3.17e-06	3.06e-05	ENSG00000207493	SNORA46	BRCA, KIRC, LGG, PRAD, UCEC	5
10.801	1.17373	0.218669	5.59e-09	1.15e-07	ENSG00000207523	SNORA66	BRCA, KIRC, LUAD, PRAD, UCEC	5
0.904867	1.5182	0.551949	0.000391311	0.00204817	ENSG00000211883	TRAJ6	BRCA, KIRC, LUAD, PRAD, UCEC	5
5.38195	1.39882	0.277914	4.63e-08	7.39e-07	ENSG00000212175	SNORA12	BRCA, KIRC, LUAD, PRAD, UCEC	5
2.44971	1.78538	0.567866	0.000102403	0.000646091	ENSG00000213005	PTTG3P	BRCA, KIRC, LUAD, PRAD, UCEC	5
1.94096	1.19951	0.335375	2.56e-05	0.000191984	ENSG00000213049	HNRNPA1P34	BRCA, KIRC, LUAD, PRAD, UCEC	5
2.687	1.6579	0.447676	1.75e-05	0.000137311	ENSG00000213109	RP11-55K22.2	BRCA, KIRC, LUAD, PRAD, UCEC	5
1.16854	2.5389	0.555186	2.01e-07	2.72e-06	ENSG00000213180	RPL36AP48	BRCA, KIRC, LUAD, PRAD, UCEC	5
442.182	1.64977	0.210407	9.29e-16	1.23e-13	ENSG00000213190	MLLT11	BRCA, KICH, LIHC, LUAD, UCEC	5
3.50234	1.0124	0.401602	0.00114586	0.00516239	ENSG00000213277	MARCKSL1P1	BRCA, COAD, KIRC, PRAD, UCEC	5
12.1099	1.12809	0.193725	3.83e-10	1.08e-08	ENSG00000213406	ANXA2P1	BRCA, COAD, KIRC, PRAD, UCEC	5
3.42768	1.93721	0.434256	8.35e-07	9.55e-06	ENSG00000213440	H2AFZP1	BRCA, COAD, LUAD, PRAD, UCEC	5
1.2341	2.35024	0.525381	4.59e-07	5.62e-06	ENSG00000213540	RP11-486G15.1	BRCA, COAD, KIRC, PRAD, UCEC	5
1.09028	2.95607	0.609201	1.89e-08	3.35e-07	ENSG00000213735	ANAPC10P1	BRCA, KIRC, LUAD, PRAD, UCEC	5
2.90152	1.57564	0.383844	3.76e-06	3.54e-05	ENSG00000213772	EIF1P7	BRCA, KIRC, LUAD, PRAD, UCEC	5
6.81573	1.76059	0.382487	4.78e-07	5.83e-06	ENSG00000214359	RPL18P10	BRCA, KIRC, LUAD, PRAD, UCEC	5
41.3259	2.10884	0.43418	1.2e-07	1.73e-06	ENSG00000214776	RP11-726G1.1	BRCA, COAD, HNSC, LIHC, PRAD	5
13.1616	1.45701	0.265774	4.76e-09	1e-07	ENSG00000214851	LINC00612	BRCA, COAD, KIRC, PRAD, UCEC	5
3.1416	2.38848	0.535368	4.48e-07	5.52e-06	ENSG00000215223	CYP51A1P3	BRCA, KIRC, LUAD, PRAD, UCEC	5
1.82472	1.14995	0.335267	4.51e-05	0.000316893	ENSG00000217767	NDUFAB1P1	BRCA, KIRC, LUAD, PRAD, UCEC	5
2.83964	1.83769	0.349382	2.03e-08	3.57e-07	ENSG00000217783	LDHAL6FP	BRCA, COAD, KIRC, PRAD, UCEC	5
1.80431	2.09486	0.402648	2.25e-08	3.9e-07	ENSG00000217897	HSPE1P8	BRCA, KIRC, LUAD, PRAD, UCEC	5
1.38611	2.34432	0.382965	8.35e-11	2.8e-09	ENSG00000218823	PAPOLB	BRCA, KIRC, LUAD, PRAD, UCEC	5
0.757335	1.43002	0.605653	0.00122134	0.0054478	ENSG00000218857	RP1-209B5.2	BRCA, COAD, KIRC, PRAD, UCEC	5
4.22752	1.74129	0.471145	1.77e-05	0.000138186	ENSG00000219881	GAPDHP42	BRCA, KIRC, LUAD, PRAD, UCEC	5
1.86798	1.75227	0.360766	1.49e-07	2.09e-06	ENSG00000220237	RPS24P12	BRCA, KIRC, LUAD, PRAD, UCEC	5
3.01505	1.51512	0.532226	0.000296707	0.00161303	ENSG00000220392	FCF1P5	BRCA, KIRC, LUAD, PRAD, UCEC	5
2.78165	2.34853	0.442969	8.91e-09	1.74e-07	ENSG00000220695	RP1-121G13.3	BRCA, KIRC, LUAD, PRAD, UCEC	5
7.94387	1.10561	0.296463	1.41e-05	0.000113229	ENSG00000220920	RP3-525L6.2	BRCA, KIRC, LUAD, PRAD, UCEC	5
0.75014	2.82622	0.580492	2.51e-08	4.31e-07	ENSG00000221066	SNORD111	BRCA, KIRC, LUAD, PRAD, UCEC	5
0.89708	1.39955	0.505113	0.000396211	0.00206964	ENSG00000221230	MIR548L	BRCA, KIRC, LUAD, PRAD, UCEC	5
1.16415	1.58435	0.547379	0.000247229	0.00137897	ENSG00000221493	MIR320C1	BRCA, KIRC, LUAD, PRAD, UCEC	5
2.88654	1.14942	0.325298	3.04e-05	0.000223176	ENSG00000221518	RNU6ATAC16P	BRCA, KIRC, LUAD, PRAD, UCEC	5
2.68059	1.7425	0.568783	0.000134471	0.000814143	ENSG00000221676	RNU6ATAC	BRCA, KIRC, LUAD, PRAD, UCEC	5
14.961	2.01299	0.349016	1.15e-09	2.86e-08	ENSG00000221887	HMSD	BRCA, COAD, HNSC, LUSC, SARC	5
1.37492	1.46018	0.517691	0.000330642	0.00177104	ENSG00000222266	RNU6-757P	BRCA, KIRC, LUAD, PRAD, UCEC	5
2.45146	1.12534	0.456016	0.00118715	0.00531942	ENSG00000223044	RNU6-130P	BRCA, KIRC, LUAD, PRAD, UCEC	5
2.17802	1.48109	0.323968	4.74e-07	5.78e-06	ENSG00000223177	RNA5SP39	BRCA, KIRC, LUAD, PRAD, UCEC	5
1.80444	1.51222	0.459857	7.44e-05	0.00048876	ENSG00000223390	RP11-91A18.4	BRCA, KIRC, LUAD, PRAD, UCEC	5
2.63842	1.86976	0.326341	1.58e-09	3.81e-08	ENSG00000223462	RP11-285G1.9	BRCA, COAD, LUAD, PRAD, UCEC	5
9.38085	1.07747	0.334392	0.00010129	0.000639974	ENSG00000223505	RP11-397P13.7	BRCA, KIRC, LUAD, PRAD, UCEC	5
19.9423	1.60535	0.282051	1.81e-09	4.29e-08	ENSG00000223522	AC093690.1	BRCA, KIRC, LUAD, PRAD, UCEC	5
21.5609	1.63532	0.322255	4.95e-08	7.84e-07	ENSG00000223949	ROR1-AS1	BRCA, KICH, LUAD, PRAD, UCEC	5
6.91679	2.78771	0.35673	1.87e-16	2.86e-14	ENSG00000223956	RP4-710M16.2	BRCA, HNSC, KIRC, PRAD, UCEC	5
22.3999	7.11734	0.66148	4.26e-31	1.35e-27	ENSG00000224057	EGFR-AS1	BRCA, LGG, LUAD, PRAD, UCEC	5
3.3266	1.5376	0.401992	1.11e-05	9.15e-05	ENSG00000224079	AC091729.7	BRCA, KIRC, LUAD, PRAD, UCEC	5
3.04792	2.53245	0.428962	2.05e-10	6.21e-09	ENSG00000224315	RPL7P7	BRCA, KIRC, LUAD, PRAD, UCEC	5
2.91788	1.21731	0.264032	2.94e-07	3.79e-06	ENSG00000224324	THAP5P1	BRCA, HNSC, KIRC, LUAD, UCEC	5
6.74197	1.29965	0.261538	5.52e-08	8.65e-07	ENSG00000224356	RP11-151A6.4	BRCA, COAD, LUAD, PRAD, UCEC	5
0.69031	2.36805	0.661538	1.21e-05	9.86e-05	ENSG00000224394	GPC6-AS2	BRCA, KIRC, LUAD, PRAD, UCEC	5
4.64585	1.73264	0.416756	3.13e-06	3.03e-05	ENSG00000224490	TTC21B-AS1	BRCA, LUAD, LUSC, PRAD, UCEC	5
0.942498	1.98332	0.863231	0.000595864	0.0029465	ENSG00000224570	RP11-430H12.2	BRCA, KIRC, LUAD, PRAD, UCEC	5
1.7687	1.34993	0.342938	6.51e-06	5.74e-05	ENSG00000224775	BRAFP1	BRCA, KIRC, PRAD, SARC, UCEC	5
7.4547	1.11074	0.338568	8e-05	0.000521568	ENSG00000224875	AC083949.1	BRCA, COAD, KIRC, PRAD, UCEC	5
1.59579	2.06792	0.572451	1.78e-05	0.00013934	ENSG00000224891	AC007899.3	BRCA, KIRC, LUAD, PRAD, UCEC	5
1.16288	1.27677	0.568534	0.00192972	0.00807633	ENSG00000224893	RP1-200K18.1	BRCA, KICH, LUAD, PRAD, UCEC	5
1.06822	1.02319	0.3703	0.00052356	0.00263552	ENSG00000225183	RP4-758J24.4	BRCA, COAD, KIRC, LUAD, UCEC	5
9.55905	2.07436	0.385999	9.44e-09	1.83e-07	ENSG00000225192	ZNF33BP1	BRCA, KIRC, LUAD, PRAD, UCEC	5
94.2152	1.27886	0.205929	4.58e-11	1.63e-09	ENSG00000225313	RP11-415J8.3	BRCA, KICH, LUAD, PRAD, UCEC	5
2.60216	2.01296	0.477281	2.13e-06	2.17e-05	ENSG00000225460	RP13-93L13.1	BRCA, KIRC, LUAD, PRAD, UCEC	5
1.03559	2.48248	0.513054	6.79e-08	1.04e-06	ENSG00000225568	RP11-384B12.3	BRCA, KIRC, LUAD, PRAD, UCEC	5
9.14968	2.5552	0.706417	7.17e-06	6.24e-05	ENSG00000225572	DOCK4-AS1	BRCA, KIRC, LUAD, PRAD, UCEC	5
3.32683	1.8608	0.452727	3.64e-06	3.45e-05	ENSG00000225761	RP11-417O11.5	BRCA, KIRC, LUAD, PRAD, UCEC	5
0.793289	3.41647	0.626836	2.23e-10	6.72e-09	ENSG00000225930	DKFZP434L187	BRCA, KIRC, LGG, LUAD, UCEC	5
5.17194	1.76471	0.518805	4.7e-05	0.000328318	ENSG00000226205	AC007790.4	BRCA, KIRC, LUAD, PRAD, UCEC	5
9.37926	1.38956	0.222067	4.36e-11	1.56e-09	ENSG00000226284	ARPC3P1	BRCA, KIRC, LUAD, PRAD, UCEC	5
13.2164	1.15465	0.305291	1.13e-05	9.3e-05	ENSG00000226318	RP11-474D14.2	BRCA, KIRC, LUAD, PRAD, UCEC	5
1.16242	1.79673	0.518411	3.74e-05	0.000267794	ENSG00000226345	AC083822.2	BRCA, COAD, HNSC, PRAD, UCEC	5
38.6955	2.17448	0.329176	5.16e-12	2.37e-10	ENSG00000226380	MIR29A	BRCA, KICH, KIRC, PRAD, UCEC	5
3.89418	2.21279	0.477301	2.86e-07	3.71e-06	ENSG00000226403	RP11-31F19.1	BRCA, COAD, LUAD, PRAD, UCEC	5
126.21	1.48467	0.230785	1.73e-11	6.99e-10	ENSG00000226419	SLC16A1-AS1	BRCA, KICH, LUAD, PRAD, UCEC	5
0.979027	1.647	0.370201	9.18e-07	1.04e-05	ENSG00000226455	RP3-512E2.2	BRCA, LUAD, PRAD, TGCT, UCEC	5
2.22457	1.77175	0.375576	2.85e-07	3.7e-06	ENSG00000226498	RPSAP21	BRCA, COAD, LUAD, PRAD, UCEC	5
0.688042	2.07355	0.520809	4.92e-06	4.5e-05	ENSG00000226501	USF1P1	BRCA, KIRC, LUAD, PRAD, UCEC	5
65.5533	1.37041	0.19989	8.04e-13	4.62e-11	ENSG00000226648	PLCG1-AS1	BRCA, KICH, LUAD, PRAD, UCEC	5
1.49903	2.01635	0.403636	6.87e-08	1.05e-06	ENSG00000226649	AC019118.4	BRCA, KIRC, LUAD, PRAD, UCEC	5
1.06468	3.23311	0.693066	2.01e-08	3.53e-07	ENSG00000226658	RPL23AP30	BRCA, KIRC, LUAD, PRAD, UCEC	5
1.16565	2.74732	0.550023	1.68e-08	3.01e-07	ENSG00000226758	DISC1-IT1	BRCA, KIRC, LUAD, PRAD, UCEC	5
3.76012	1.39629	0.427834	8.16e-05	0.000530601	ENSG00000227200	RP11-121A14.3	BRCA, COAD, KIRC, PRAD, UCEC	5
1.13061	1.76182	0.719424	0.000655188	0.00319257	ENSG00000227267	RP11-305O4.2	BRCA, KIRC, LUAD, PRAD, UCEC	5
1.51304	2.8786	0.608433	4.15e-08	6.71e-07	ENSG00000227290	LINC01364	BRCA, HNSC, KIRC, PRAD, UCEC	5
3.39867	1.61342	0.353806	5.54e-07	6.66e-06	ENSG00000227409	ZMYM4-AS1	BRCA, KIRC, LUAD, PRAD, UCEC	5
7.02178	1.18698	0.223529	7.79e-09	1.54e-07	ENSG00000227470	AC073415.2	BRCA, HNSC, LGG, LUAD, UCEC	5
1.19378	3.02727	0.602969	6.78e-09	1.37e-07	ENSG00000227474	RP11-295P9.2	BRCA, KIRC, LUAD, PRAD, UCEC	5
4.00087	1.58885	0.553377	0.000263659	0.00145907	ENSG00000227560	RP11-139K1.2	BRCA, COAD, KIRC, PRAD, UCEC	5
6.2728	1.16338	0.279088	2.18e-06	2.21e-05	ENSG00000227692	MED28P3	BRCA, KIRC, LUAD, PRAD, UCEC	5
3.05611	1.99799	0.486433	3.32e-06	3.19e-05	ENSG00000227773	ASH1L-IT1	BRCA, KIRC, LUAD, PRAD, UCEC	5
2.33223	2.79222	0.613629	1.19e-07	1.71e-06	ENSG00000227914	RP11-130C19.3	BRCA, KIRC, LUAD, PRAD, UCEC	5
2.35482	2.48976	0.447082	1.55e-09	3.74e-08	ENSG00000228016	RAPGEF4-AS1	BRCA, KIRC, LUAD, PRAD, UCEC	5
2.81678	1.89846	0.305322	8.6e-11	2.87e-09	ENSG00000228028	AC069257.8	BRCA, KIRC, LUAD, PRAD, UCEC	5
1.82705	3.70953	0.405868	1.51e-22	1.13e-19	ENSG00000228056	CFL1P3	BRCA, KIRC, LUAD, PRAD, UCEC	5
2.68387	2.39021	0.527047	3.26e-07	4.15e-06	ENSG00000228171	AC121251.1	BRCA, KIRC, LUAD, PRAD, UCEC	5
0.970035	1.73441	0.45988	1.35e-05	0.000109203	ENSG00000228187	RP11-363H12.1	BRCA, KIRC, LUAD, PRAD, UCEC	5
1.02696	2.15346	0.473145	4.53e-07	5.57e-06	ENSG00000228366	RP11-18B3.3	BRCA, KIRC, LUAD, PRAD, UCEC	5
9.27753	1.2494	0.304456	3.02e-06	2.94e-05	ENSG00000228446	AC073052.1	BRCA, KIRC, LUAD, PRAD, UCEC	5
3.52116	2.32247	0.414213	1.79e-09	4.25e-08	ENSG00000228513	AC023271.1	BRCA, KIRC, LUAD, PRAD, UCEC	5
2.72394	2.06551	0.401409	3.1e-08	5.19e-07	ENSG00000228540	AC073326.3	BRCA, KIRC, LUAD, PRAD, UCEC	5
13.3504	1.40357	0.243281	8.58e-10	2.22e-08	ENSG00000228686	RP11-492I21.1	BRCA, KIRC, LUAD, PRAD, UCEC	5
3.35429	1.46723	0.393721	1.57e-05	0.000124384	ENSG00000228804	RP11-211G3.3	BRCA, KIRC, LUAD, PRAD, UCEC	5
2.12296	1.62766	0.301166	8.95e-09	1.74e-07	ENSG00000228809	RP4-705D16.3	BRCA, KICH, KIRC, PRAD, UCEC	5
6.26124	2.113	0.531137	4.74e-06	4.36e-05	ENSG00000228816	AK3P5	BRCA, KIRC, LUAD, PRAD, UCEC	5
4.58804	1.71508	0.436647	7.63e-06	6.58e-05	ENSG00000228886	RP11-290D2.3	BRCA, KIRC, LUAD, PRAD, UCEC	5
1.12719	2.41694	0.458742	9.22e-09	1.79e-07	ENSG00000229044	RP11-266K22.2	BRCA, KIRC, LUAD, PRAD, UCEC	5
1.18878	2.16109	0.42396	3.5e-08	5.78e-07	ENSG00000229054	AC074338.4	BRCA, KIRC, LUAD, PRAD, UCEC	5
39.7419	1.13308	0.2239	2.84e-08	4.8e-07	ENSG00000229127	AC007038.7	BRCA, KIRC, LUAD, PRAD, UCEC	5
2.94769	1.12562	0.231922	8.26e-08	1.24e-06	ENSG00000229207	SERPINH1P1	BRCA, COAD, LGG, LUAD, LUSC	5
0.592063	1.46105	0.64538	0.00151147	0.00655039	ENSG00000229236	TTTY10	BRCA, HNSC, KIRC, PRAD, UCEC	5
2.2051	2.05148	0.398543	3.12e-08	5.22e-07	ENSG00000229521	MYCBP2-AS2	BRCA, KIRC, LUAD, PRAD, UCEC	5
3.63344	2.178	0.570226	7.62e-06	6.57e-05	ENSG00000229751	RP11-142M10.2	BRCA, KIRC, LUAD, PRAD, UCEC	5
1.42632	2.78842	0.567957	2.28e-08	3.95e-07	ENSG00000229820	RP1-308E4.1	BRCA, KIRC, LUAD, PRAD, UCEC	5
1.39306	2.27396	0.790068	9.8e-05	0.000622013	ENSG00000229822	RP5-1174J21.2	BRCA, KIRC, LUAD, PRAD, UCEC	5
10.8719	3.13716	0.408587	2e-16	3.04e-14	ENSG00000229989	MIR181A1HG	BRCA, KIRC, LUAD, PRAD, UCEC	5
2.34424	2.75316	0.630342	2.87e-07	3.71e-06	ENSG00000229992	HMGB3P9	BRCA, KIRC, LUAD, PRAD, UCEC	5
8.06791	1.637	0.286591	1.66e-09	3.98e-08	ENSG00000230154	AC018463.4	BRCA, KIRC, LUAD, PRAD, UCEC	5
1.8702	1.58436	0.498647	0.000104726	0.00065871	ENSG00000230221	RP11-173G21.1	BRCA, COAD, KIRC, PRAD, UCEC	5
6.85976	1.18729	0.364078	8.35e-05	0.000541203	ENSG00000230266	XXYLT1-AS2	BRCA, HNSC, KIRC, PRAD, UCEC	5
1.62871	2.13223	0.488011	1.01e-06	1.13e-05	ENSG00000230370	RPL23AP52	BRCA, KIRC, LUAD, PRAD, UCEC	5
1.7711	2.576	0.493681	8.37e-09	1.64e-07	ENSG00000230427	RP11-313A24.1	BRCA, KIRC, LUAD, PRAD, UCEC	5
0.575424	1.84084	0.641527	0.000208413	0.00119169	ENSG00000231047	GCNT1P3	BRCA, KIRC, LUAD, PRAD, UCEC	5
6.51986	1.53003	0.378441	4.72e-06	4.34e-05	ENSG00000231104	RP11-354M20.3	BRCA, KIRC, LUAD, PRAD, UCEC	5
2.62161	1.53926	0.353056	1.27e-06	1.38e-05	ENSG00000231128	RP5-1073O3.2	BRCA, KICH, KIRC, PRAD, UCEC	5
3.28271	1.24655	0.379682	7.64e-05	0.00050041	ENSG00000231169	EEF1B2P1	BRCA, KIRC, LUAD, PRAD, UCEC	5
10.408	2.23456	0.334221	2.72e-12	1.35e-10	ENSG00000231329	RP1-225E12.2	BRCA, KIRC, LUAD, PRAD, UCEC	5
9.07115	2.99184	0.500244	3.76e-11	1.38e-09	ENSG00000231566	RP5-1158E12.3	BRCA, KIRC, LUAD, PRAD, UCEC	5
1.40557	2.36172	0.556617	1.16e-06	1.27e-05	ENSG00000231615	RP11-296O14.2	BRCA, KIRC, LUAD, PRAD, UCEC	5
16.4417	1.73602	0.265091	1.07e-11	4.55e-10	ENSG00000231728	LL0XNC01-116E7.2	BRCA, KIRC, LUAD, PRAD, UCEC	5
1.2965	2.15308	0.585095	1.27e-05	0.000103335	ENSG00000231729	ARHGEF9-IT1	BRCA, KIRC, LUAD, PRAD, UCEC	5
84.4693	1.25109	0.22151	1.29e-09	3.16e-08	ENSG00000231999	FLJ27354	BRCA, KIRC, LUAD, PRAD, UCEC	5
8.35989	1.53981	0.306477	5.84e-08	9.09e-07	ENSG00000232027	RP11-275F13.3	BRCA, KIRC, PRAD, TGCT, UCEC	5
2.26855	1.14118	0.37823	0.000200873	0.00115319	ENSG00000232228	RP11-77O7.1	BRCA, KIRC, LUAD, PRAD, UCEC	5
1.43105	2.11019	0.600492	2.31e-05	0.000175117	ENSG00000232455	LARS2-AS1	BRCA, KIRC, LUAD, PRAD, UCEC	5
1.55068	2.41149	0.575886	1.31e-06	1.41e-05	ENSG00000232466	RP11-337A23.5	BRCA, KIRC, LUAD, PRAD, UCEC	5
0.925989	2.32925	0.457994	2.8e-08	4.74e-07	ENSG00000232486	RP11-18B3.2	BRCA, KIRC, LUAD, PRAD, UCEC	5
3.58073	1.75799	0.477823	1.86e-05	0.00014452	ENSG00000232493	RPL12P11	BRCA, KIRC, LUAD, PRAD, UCEC	5
14.4332	1.02789	0.232147	6.79e-07	7.94e-06	ENSG00000232499	RP11-512F24.1	BRCA, COAD, LUAD, PRAD, UCEC	5
1.1263	1.817	0.531671	4.31e-05	0.00030414	ENSG00000232518	AC074366.3	BRCA, KIRC, LUAD, PRAD, UCEC	5
11.2157	2.11492	0.490133	1.29e-06	1.39e-05	ENSG00000232564	RP4-591N18.2	BRCA, KIRC, LUAD, PRAD, UCEC	5
0.899936	2.30565	0.547246	1.44e-06	1.54e-05	ENSG00000232568	RPL23AP35	BRCA, KIRC, LUAD, PRAD, UCEC	5
2.47571	2.07818	0.421245	8.68e-08	1.3e-06	ENSG00000232623	AP000266.7	BRCA, KIRC, LUAD, PRAD, UCEC	5
33.2724	1.87368	0.396444	2.69e-07	3.51e-06	ENSG00000232729	AC083884.8	BRCA, KIRC, LUSC, PRAD, UCEC	5
5.66166	1.92816	0.279927	1.04e-12	5.74e-11	ENSG00000232732	AC073043.1	BRCA, LGG, LUAD, PRAD, UCEC	5
4.47084	2.70775	0.446537	5.01e-11	1.77e-09	ENSG00000232739	RP11-25G10.2	BRCA, HNSC, KIRC, PRAD, UCEC	5
2.11904	2.04474	0.776714	0.000269192	0.00148566	ENSG00000232768	RP11-201O14.2	BRCA, KIRC, LUAD, PRAD, UCEC	5
1.94083	2.5606	0.481065	5.01e-09	1.05e-07	ENSG00000232891	RP11-136K14.1	BRCA, COAD, KIRC, PRAD, UCEC	5
13.8811	1.36929	0.319031	1.47e-06	1.57e-05	ENSG00000232912	RP5-1115A15.1	BRCA, KICH, LUAD, PRAD, UCEC	5
1.7189	1.44603	0.564588	0.000703174	0.00339568	ENSG00000232916	HMGN2P27	BRCA, KIRC, LUAD, PRAD, UCEC	5
1.31165	1.89409	0.594295	8.11e-05	0.000527951	ENSG00000233010	RPEP4	BRCA, KIRC, LUAD, PRAD, UCEC	5
1.71867	2.17664	0.508584	1.36e-06	1.47e-05	ENSG00000233163	RP11-259F16.3	BRCA, KIRC, LUAD, PRAD, UCEC	5
1.34009	1.35426	0.61042	0.00190985	0.00800783	ENSG00000233189	RPL12P29	BRCA, KIRC, LUAD, PRAD, UCEC	5
5.93307	1.92386	0.287746	4.12e-12	1.94e-10	ENSG00000233246	RP11-415J8.5	BRCA, KIRC, LUAD, PRAD, UCEC	5
1.61395	1.35929	0.411219	7.06e-05	0.000467085	ENSG00000233351	RP1-69D17.3	BRCA, KIRC, LUAD, PRAD, UCEC	5
11.9449	1.26075	0.281858	5.86e-07	6.99e-06	ENSG00000233578	EIF4EP1	BRCA, KIRC, LUAD, PRAD, UCEC	5
3.52516	1.72393	0.322061	1.24e-08	2.32e-07	ENSG00000233589	RP4-694A7.2	BRCA, LGG, LUAD, PRAD, UCEC	5
1.41741	2.17924	0.494124	7.96e-07	9.16e-06	ENSG00000233603	JTBP1	BRCA, KIRC, LUAD, PRAD, UCEC	5
1.91803	1.67647	0.533009	0.000110533	0.000690438	ENSG00000233635	AC037445.1	BRCA, KIRC, LUAD, PRAD, UCEC	5
1.8751	1.64851	0.341556	1.66e-07	2.3e-06	ENSG00000233747	RPL36AP13	BRCA, KIRC, LUAD, PRAD, UCEC	5
3.70121	2.01319	0.501896	4.71e-06	4.34e-05	ENSG00000233845	AC093732.1	BRCA, KIRC, LUAD, PRAD, UCEC	5
1.79166	2.94559	0.595665	1.24e-08	2.32e-07	ENSG00000233953	AC009970.1	BRCA, HNSC, KIRC, PRAD, UCEC	5
4.67187	1.84088	0.499899	1.76e-05	0.000137896	ENSG00000233998	SETP5	BRCA, COAD, KIRC, PRAD, UCEC	5
4.23486	1.42626	0.284726	5.45e-08	8.55e-07	ENSG00000234036	TXNP6	BRCA, KIRC, LUAD, PRAD, UCEC	5
5.16172	1.10244	0.310823	2.93e-05	0.000216043	ENSG00000234185	RP5-1132H15.1	BRCA, KIRC, LUAD, PRAD, UCEC	5
3.15448	2.44405	0.415062	2.75e-10	8.12e-09	ENSG00000234197	ETV5-AS1	BRCA, KIRC, LUAD, PRAD, UCEC	5
3.80219	2.32149	0.316777	2.43e-14	2.19e-12	ENSG00000234345	LL0XNC01-116E7.1	BRCA, KIRC, LUAD, PRAD, UCEC	5
10.213	1.41517	0.410695	4.33e-05	0.000305024	ENSG00000234428	RP11-666F17.1	BRCA, KIRC, LUAD, PRAD, UCEC	5
4.41153	2.5715	0.401562	8.38e-12	3.65e-10	ENSG00000234619	RPL7P11	BRCA, KIRC, LUAD, PRAD, UCEC	5
6.34141	1.69483	0.425341	6.16e-06	5.48e-05	ENSG00000234650	PCCA-AS1	BRCA, KIRC, LUAD, PRAD, UCEC	5
2.6922	2.01372	0.372331	8.39e-09	1.65e-07	ENSG00000234818	AC092687.5	BRCA, KIRC, LUAD, PRAD, UCEC	5
7.79801	1.97096	0.285082	8.37e-13	4.78e-11	ENSG00000234945	GTF3C2-AS1	BRCA, KIRC, LUAD, PRAD, UCEC	5
1.59725	2.30187	0.709793	3.69e-05	0.000264379	ENSG00000234995	AC013429.5	BRCA, KIRC, LUAD, PRAD, UCEC	5
2.39037	1.71904	0.508993	5.21e-05	0.000359857	ENSG00000235090	RPL7L1P3	BRCA, KIRC, LUAD, PRAD, UCEC	5
7.96862	1.45169	0.31093	2.93e-07	3.79e-06	ENSG00000235121	RP11-90L20.2	BRCA, KIRC, LUAD, PRAD, UCEC	5
2.18755	1.64133	0.442856	1.74e-05	0.000136249	ENSG00000235262	KDM5C-IT1	BRCA, KIRC, LUAD, PRAD, UCEC	5
0.935871	1.41795	0.41286	4.51e-05	0.000316438	ENSG00000235284	SNORD62A	BRCA, KIRC, LUAD, PRAD, UCEC	5
3.30652	1.92901	0.35414	7.3e-09	1.46e-07	ENSG00000235286	AP000925.2	BRCA, COAD, KIRC, PRAD, UCEC	5
3.93633	1.24412	0.302384	2.88e-06	2.82e-05	ENSG00000235369	RPL36AP15	BRCA, KIRC, LUAD, PRAD, UCEC	5
3.41984	2.09314	0.336316	6.84e-11	2.34e-09	ENSG00000235586	AC011247.3	BRCA, KIRC, LUAD, PRAD, UCEC	5
1.0791	1.71322	0.519571	6.75e-05	0.000449434	ENSG00000235695	RP11-395P16.1	BRCA, COAD, LUAD, PRAD, UCEC	5
2.29507	2.21203	0.32285	9.14e-13	5.15e-11	ENSG00000235748	SEPT14P12	BRCA, LGG, LUAD, PRAD, UCEC	5
3.03614	2.52036	0.412707	6.18e-11	2.14e-09	ENSG00000235816	PRELID1P3	BRCA, COAD, KIRC, PRAD, UCEC	5
3.75654	2.40447	0.625797	4.72e-06	4.34e-05	ENSG00000235852	AC005540.3	BRCA, COAD, KIRC, PRAD, UCEC	5
48.4134	1.93336	0.286307	2.61e-12	1.3e-10	ENSG00000235865	GSN-AS1	BRCA, KIRC, LUAD, PRAD, UCEC	5
3.16919	2.09673	0.454686	3.74e-07	4.7e-06	ENSG00000235937	AC008280.1	BRCA, KIRC, LUAD, PRAD, UCEC	5
3.73098	1.48515	0.349132	1.92e-06	1.98e-05	ENSG00000236031	RP11-269F20.1	BRCA, KIRC, LUAD, PRAD, UCEC	5
2.32153	2.20522	0.424441	1.99e-08	3.51e-07	ENSG00000236051	MYCBP2-AS1	BRCA, KIRC, LUAD, PRAD, UCEC	5
1.43155	1.53405	0.431993	3.02e-05	0.000221861	ENSG00000236132	CTA-440B3.1	BRCA, KIRC, LUAD, PRAD, UCEC	5
7.46561	2.60042	0.633472	1.19e-06	1.3e-05	ENSG00000236197	AC002429.5	BRCA, KIRC, LUAD, PRAD, UCEC	5
6.94223	2.4352	0.363532	1.65e-12	8.69e-11	ENSG00000236256	DIAPH2-AS1	BRCA, COAD, KIRC, PRAD, UCEC	5
37.463	1.21562	0.23266	1.29e-08	2.38e-07	ENSG00000236364	RP11-525G13.2	BRCA, LUAD, PRAD, SARC, UCEC	5
1.36867	1.22022	0.382059	0.000105352	0.00066228	ENSG00000236542	MED28P7	BRCA, KIRC, LUAD, PRAD, UCEC	5
2.78447	1.16117	0.329983	3.21e-05	0.000234226	ENSG00000236545	AP001619.3	BRCA, LUAD, LUSC, PRAD, UCEC	5
0.884833	1.68043	0.696173	0.000798891	0.00378957	ENSG00000236838	AC090617.1	BRCA, KIRC, LUAD, PRAD, UCEC	5
2.566	1.41869	0.30698	3.52e-07	4.44e-06	ENSG00000236848	RPL23AP95	BRCA, COAD, KIRC, PRAD, UCEC	5
1.47693	1.64081	0.457895	2.68e-05	0.000200205	ENSG00000236928	RP11-792A8.1	BRCA, KIRC, LUAD, PRAD, UCEC	5
7.13765	1.89828	0.39433	1.77e-07	2.44e-06	ENSG00000236986	RP11-544A12.4	BRCA, KIRC, LUAD, PRAD, UCEC	5
1.27246	2.90799	0.568523	5.93e-09	1.22e-07	ENSG00000237065	NANOGP4	BRCA, KIRC, LUAD, PRAD, UCEC	5
5.02948	1.86154	0.282356	7.95e-12	3.48e-10	ENSG00000237135	DDX10P1	BRCA, KIRC, LUAD, PRAD, UCEC	5
0.827216	3.45772	0.718387	5.04e-09	1.05e-07	ENSG00000237162	RP11-443F16.1	BRCA, KIRC, LUAD, PRAD, UCEC	5
5.08361	2.37529	0.63534	7.11e-06	6.2e-05	ENSG00000237328	RAI1-AS1	BRCA, COAD, KIRC, PRAD, UCEC	5
4.27733	2.28744	0.366594	4.49e-11	1.6e-09	ENSG00000237406	NDUFA9P1	BRCA, COAD, KIRC, PRAD, UCEC	5
0.797292	2.28319	0.427798	8.37e-09	1.64e-07	ENSG00000237456	RP11-154D3.1	BRCA, COAD, KIRC, PRAD, UCEC	5
16.7886	1.26284	0.321266	6.32e-06	5.59e-05	ENSG00000237672	KRR1P1	BRCA, KIRC, LUAD, PRAD, UCEC	5
9.60167	1.82612	0.318713	1.6e-09	3.84e-08	ENSG00000237719	RP1-179N16.3	BRCA, KIRC, LUAD, PRAD, UCEC	5
9.53729	1.25166	0.247437	3.26e-08	5.43e-07	ENSG00000237757	EEF1A1P30	BRCA, COAD, KIRC, PRAD, UCEC	5
1.05669	1.34753	0.416562	9.02e-05	0.000579082	ENSG00000237786	GFOD1-AS1	BRCA, KIRC, LUAD, PRAD, UCEC	5
1.04418	1.44154	0.604201	0.00113192	0.00511002	ENSG00000237798	AC010894.5	BRCA, KIRC, LUAD, PRAD, UCEC	5
3.8457	1.47562	0.525229	0.000338792	0.00180859	ENSG00000237853	NFIA-AS1	BRCA, KIRC, LUAD, PRAD, UCEC	5
13.3683	1.24431	0.353209	3.16e-05	0.000231157	ENSG00000237892	KLF7-IT1	BRCA, KIRC, LUAD, PRAD, UCEC	5
6.30255	1.20787	0.32941	1.8e-05	0.000140614	ENSG00000237972	TUBG1P	BRCA, COAD, KIRC, PRAD, UCEC	5
1.93538	1.63038	0.335056	1.36e-07	1.94e-06	ENSG00000238055	RP1-128O3.6	BRCA, KIRC, LUAD, PRAD, UCEC	5
7.30382	1.44276	0.331463	1.21e-06	1.32e-05	ENSG00000238109	AC004893.10	BRCA, KIRC, LUAD, PRAD, UCEC	5
21.8648	1.19973	0.234597	2.28e-08	3.94e-07	ENSG00000238198	RP11-31F15.2	BRCA, KIRC, LUAD, PRAD, UCEC	5
2.38236	1.07602	0.311592	4.27e-05	0.000301393	ENSG00000238199	UBE2V2P3	BRCA, KIRC, LUAD, PRAD, UCEC	5
4.31681	1.04272	0.415824	0.0011491	0.00517487	ENSG00000238217	AC093590.1	BRCA, KIRC, LUAD, PRAD, UCEC	5
2.16338	1.52823	0.289715	1.6e-08	2.89e-07	ENSG00000238317	SNORD11	BRCA, KIRC, LUAD, PRAD, UCEC	5
0.502628	2.48344	0.586446	9.35e-07	1.05e-05	ENSG00000238386	RNU7-48P	BRCA, KIRC, LUAD, PRAD, UCEC	5
251.085	1.81167	0.682503	0.000374512	0.00197217	ENSG00000238741	SCARNA7	BRCA, KIRC, LUAD, PRAD, UCEC	5
2.51351	2.40118	0.443124	4.3e-09	9.19e-08	ENSG00000238840	U8	BRCA, KIRC, LUAD, PRAD, UCEC	5
1.63773	3.41288	0.587554	2.98e-11	1.13e-09	ENSG00000239212	RPL6P7	BRCA, KIRC, LUAD, PRAD, UCEC	5
4.83615	2.41762	0.406591	2.07e-10	6.27e-09	ENSG00000239351	NPM1P29	BRCA, KIRC, LUAD, PRAD, UCEC	5
1.36163	1.88518	0.608955	0.000106495	0.000668067	ENSG00000239671	CTD-3193K9.1	BRCA, KIRC, LUAD, PRAD, UCEC	5
2.96211	1.15566	0.35957	9.99e-05	0.000632229	ENSG00000239801	DENND6A-AS1	BRCA, KIRC, LUAD, PRAD, UCEC	5
2.01444	1.51895	0.394782	1.01e-05	8.41e-05	ENSG00000240435	RPS12P27	BRCA, COAD, KIRC, PRAD, UCEC	5
1.4328	1.47649	0.590478	0.000808414	0.00382718	ENSG00000240436	RP11-95I19.1	BRCA, KIRC, LUAD, PRAD, UCEC	5
119.13	1.23668	0.254687	9e-08	1.34e-06	ENSG00000240498	CDKN2B-AS1	BRCA, HNSC, LUAD, PRAD, UCEC	5
3.42398	1.57868	0.468613	5.63e-05	0.000384576	ENSG00000240549	THOC7-AS1	BRCA, KICH, KIRC, PRAD, UCEC	5
7.76593	1.75272	0.396569	1.06e-06	1.18e-05	ENSG00000240661	RP11-174O3.3	BRCA, KIRC, LUAD, PRAD, UCEC	5
1.62944	1.39049	0.47412	0.000241857	0.00135417	ENSG00000240723	RN7SL382P	BRCA, KIRC, LUAD, PRAD, UCEC	5
0.7551	1.8695	0.663585	0.000230122	0.00129724	ENSG00000240905	RN7SL798P	BRCA, KIRC, LUAD, PRAD, UCEC	5
2.14495	1.37311	0.537243	0.000754661	0.00360619	ENSG00000240974	RPS27AP10	BRCA, KIRC, LUAD, PRAD, UCEC	5
5.48084	1.91809	0.456598	2.46e-06	2.46e-05	ENSG00000241007	SEPT7P6	BRCA, KIRC, LUAD, PRAD, UCEC	5
2.27219	1.89518	0.933391	0.00112156	0.00507248	ENSG00000241211	IQCJ-SCHIP1-AS1	BRCA, KIRC, LUAD, PRAD, UCEC	5
1.67007	1.7028	0.357155	2.24e-07	2.99e-06	ENSG00000241818	RP11-1000B6.2	BRCA, COAD, LUAD, PRAD, UCEC	5
1.2889	1.26285	0.550774	0.00172293	0.00732898	ENSG00000241868	RN7SL434P	BRCA, HNSC, KIRC, PRAD, UCEC	5
4.17773	1.23579	0.303655	3.47e-06	3.31e-05	ENSG00000241907	RPS20P4	BRCA, COAD, KIRC, PRAD, UCEC	5
4.45399	2.18974	0.387833	1.82e-09	4.31e-08	ENSG00000241985	WWTR1-IT1	BRCA, KIRC, LUAD, PRAD, UCEC	5
7.8367	2.35428	0.364526	9.69e-12	4.16e-10	ENSG00000242154	RP4-778K6.3	BRCA, KIRC, LUAD, PRAD, UCEC	5
7.12307	1.64527	0.825627	0.00205581	0.00853334	ENSG00000242290	RP11-197K3.1	BRCA, KIRC, LUAD, PRAD, UCEC	5
2.98499	1.78421	0.339042	2.01e-08	3.54e-07	ENSG00000242737	RP11-562A8.1	BRCA, KIRC, LUAD, PRAD, UCEC	5
6.29695	1.1571	0.353381	8.02e-05	0.000522793	ENSG00000242767	ZBTB20-AS4	BRCA, KIRC, LUAD, PRAD, UCEC	5
1.76641	2.09246	0.485686	1.36e-06	1.46e-05	ENSG00000242829	RPS26P21	BRCA, KIRC, LUAD, PRAD, UCEC	5
4.43112	1.23175	0.414856	0.000226741	0.00128122	ENSG00000243260	RN7SL558P	BRCA, COAD, KIRC, PRAD, UCEC	5
3.08962	1.43888	0.335275	1.58e-06	1.67e-05	ENSG00000243404	RPL35AP32	BRCA, KIRC, LUAD, PRAD, UCEC	5
2.18222	2.30307	0.5315	8.97e-07	1.01e-05	ENSG00000243854	RN7SL67P	BRCA, COAD, LUAD, PRAD, UCEC	5
1.47194	1.79572	0.466026	9.84e-06	8.23e-05	ENSG00000244183	RP11-641C17.1	BRCA, COAD, KIRC, PRAD, UCEC	5
2.62018	1.11253	0.28515	6.89e-06	6.04e-05	ENSG00000244327	RP11-383G6.3	BRCA, KIRC, LUAD, PRAD, UCEC	5
1.57386	2.03162	0.415317	1.11e-07	1.62e-06	ENSG00000244332	RP11-119K6.6	BRCA, HNSC, KIRC, LUAD, UCEC	5
2.53291	1.21385	0.383621	0.000117082	0.000723356	ENSG00000244346	RP11-531F16.3	BRCA, KIRC, LUAD, PRAD, UCEC	5
11.6468	1.95059	0.278262	4.35e-13	2.72e-11	ENSG00000244490	RWDD4P1	BRCA, KIRC, LUAD, PRAD, UCEC	5
3.67675	1.54058	0.420001	1.98e-05	0.00015307	ENSG00000244691	RPL10AP1	BRCA, KIRC, LUAD, PRAD, UCEC	5
5.66422	2.04382	0.491568	2.61e-06	2.59e-05	ENSG00000245864	CTC-467M3.1	BRCA, KIRC, LUAD, PRAD, UCEC	5
2.00034	2.0297	0.423846	1.81e-07	2.48e-06	ENSG00000245928	RP11-630D6.5	BRCA, KIRC, LUAD, PRAD, UCEC	5
20.5189	1.96288	0.280715	4.87e-13	2.98e-11	ENSG00000246250	RP11-613D13.5	BRCA, COAD, KIRC, PRAD, UCEC	5
14.9812	1.58035	0.23314	2.06e-12	1.05e-10	ENSG00000246366	LACTB2-AS1	BRCA, COAD, LUAD, PRAD, UCEC	5
8.3421	2.04148	0.333452	1.37e-10	4.31e-09	ENSG00000246851	RP11-544A12.8	BRCA, KIRC, LUAD, PRAD, UCEC	5
2.91144	1.38756	0.436978	0.000110072	0.000687789	ENSG00000247473	CARS-AS1	BRCA, KIRC, LUAD, PRAD, UCEC	5
7.84513	1.9431	0.314308	1.04e-10	3.41e-09	ENSG00000248206	RP11-739P1.2	BRCA, KIRC, LUAD, PRAD, UCEC	5
1.91646	2.62635	0.702233	4.08e-06	3.82e-05	ENSG00000249112	RP11-43D2.2	BRCA, KIRC, LUAD, PRAD, UCEC	5
13.6233	1.14992	0.236801	8.26e-08	1.24e-06	ENSG00000249193	HSPD1P5	BRCA, COAD, LIHC, PRAD, UCEC	5
4.93615	1.83468	0.29336	7.05e-11	2.4e-09	ENSG00000249212	ATP1B1P1	BRCA, COAD, LUAD, PRAD, UCEC	5
2.58317	1.44898	0.416731	3.89e-05	0.000277387	ENSG00000249526	CTB-35F21.1	BRCA, COAD, HNSC, PRAD, UCEC	5
2.05507	1.14338	0.348822	7.96e-05	0.000519501	ENSG00000249604	RP11-286E11.2	BRCA, KIRC, LUAD, PRAD, UCEC	5
7.18779	1.46185	0.416998	3.52e-05	0.000253855	ENSG00000249835	VCAN-AS1	BRCA, KIRC, LUAD, PRAD, UCEC	5
10.5961	3.99698	0.42267	3.31e-24	3.57e-21	ENSG00000250033	SLC7A11-AS1	BRCA, KIRC, LUAD, PRAD, UCEC	5
1.82231	3.12175	0.49351	3.02e-12	1.48e-10	ENSG00000250290	NCAPGP1	BRCA, KIRC, LUAD, PRAD, UCEC	5
1.173	1.16641	0.438885	0.000641829	0.00313846	ENSG00000250330	CTC-422A18.2	BRCA, COAD, LUAD, PRAD, UCEC	5
0.856003	2.11156	0.61526	2.97e-05	0.000218719	ENSG00000250541	RP11-302F12.10	BRCA, KIRC, LUAD, PRAD, UCEC	5
4.18404	2.04885	0.363905	2.41e-09	5.52e-08	ENSG00000250910	AC097467.2	BRCA, KIRC, LUAD, PRAD, UCEC	5
0.914748	1.34794	0.495788	0.000476145	0.00242377	ENSG00000251009	RP13-494C23.1	BRCA, ESCA, LUAD, PRAD, UCEC	5
1.7847	2.83853	0.502959	4.18e-10	1.17e-08	ENSG00000251054	CTD-2215E18.3	BRCA, KIRC, LUAD, PRAD, UCEC	5
1.16683	2.62668	0.855715	2.74e-05	0.00020375	ENSG00000251128	WWC2-AS1	BRCA, KIRC, LUAD, PRAD, UCEC	5
1.10309	1.45425	0.523226	0.00037478	0.0019734	ENSG00000251215	GOLGA5P1	BRCA, KIRC, LUAD, PRAD, UCEC	5
3.21996	1.84827	0.269957	1.45e-12	7.73e-11	ENSG00000251254	GTF2F2P1	BRCA, KIRC, LUAD, PRAD, UCEC	5
0.708492	2.39698	0.435468	2.72e-09	6.15e-08	ENSG00000251568	ALG3P1	BRCA, COAD, KIRC, PRAD, UCEC	5
3.69706	1.748	0.468069	1.54e-05	0.000122049	ENSG00000251586	TET2-AS1	BRCA, KIRC, LUAD, PRAD, UCEC	5
4.02968	1.01634	0.344348	0.000280622	0.00153759	ENSG00000251596	HADHAP1	BRCA, COAD, KICH, LUAD, UCEC	5
2.71971	2.05906	0.502731	3.26e-06	3.14e-05	ENSG00000251652	RP11-20I20.2	BRCA, HNSC, KIRC, LUAD, UCEC	5
1.01996	2.84635	0.428248	8.15e-13	4.68e-11	ENSG00000251870	RNU2-69P	BRCA, KIRC, LUAD, PRAD, UCEC	5
2.09564	2.33278	0.382727	1.01e-10	3.31e-09	ENSG00000252172	RNU6-720P	BRCA, KIRC, LUAD, PRAD, UCEC	5
1.52493	2.0702	0.351228	5.18e-10	1.41e-08	ENSG00000252218	SCARNA15	BRCA, KIRC, LUAD, PRAD, UCEC	5
0.772345	3.23885	0.448963	4.87e-15	5.32e-13	ENSG00000252376	RNA5SP395	BRCA, KIRC, LUAD, PRAD, UCEC	5
4.04471	2.32128	0.375174	5.83e-11	2.03e-09	ENSG00000252391	RNU6-638P	BRCA, KIRC, LUAD, PRAD, UCEC	5
4.41799	1.40316	0.382811	1.93e-05	0.00014926	ENSG00000252473	SNORA67	BRCA, KIRC, LUAD, PRAD, UCEC	5
2.51361	1.85516	0.487399	1.13e-05	9.32e-05	ENSG00000252494	RNU6-126P	BRCA, KIRC, LUAD, PRAD, UCEC	5
16.1803	1.29065	0.320388	4.28e-06	3.98e-05	ENSG00000252498	RNU6-1016P	BRCA, KIRC, LUAD, PRAD, UCEC	5
1.5753	2.43957	0.491272	4.05e-08	6.57e-07	ENSG00000252756	RNU6-577P	BRCA, KIRC, LUAD, PRAD, UCEC	5
6.86711	1.59628	0.33205	1.76e-07	2.42e-06	ENSG00000253263	KB-1507C5.3	BRCA, KIRC, LUAD, PRAD, UCEC	5
2.02643	1.29763	0.329282	6.18e-06	5.5e-05	ENSG00000253334	RP13-923O23.6	BRCA, KIRC, LUAD, PRAD, UCEC	5
16.7359	1.59754	0.48333	6.91e-05	0.000459118	ENSG00000253720	RP11-473O4.3	BRCA, COAD, KIRC, PRAD, UCEC	5
2.49677	2.47928	0.375412	2.81e-12	1.39e-10	ENSG00000253915	MAPRE1P1	BRCA, COAD, KIRC, PRAD, UCEC	5
1.90905	1.61321	0.396407	4.38e-06	4.06e-05	ENSG00000253961	RP11-363L24.3	BRCA, KIRC, LUAD, PRAD, UCEC	5
26.9183	1.29244	0.257513	4.24e-08	6.85e-07	ENSG00000254165	RP11-503E24.2	BRCA, KIRC, PRAD, SARC, UCEC	5
2.81537	2.41668	0.381075	1.8e-11	7.19e-10	ENSG00000254208	RP11-219B4.3	BRCA, COAD, LUAD, PRAD, UCEC	5
8.22917	2.12095	0.452404	2.58e-07	3.39e-06	ENSG00000254263	RP11-473O4.4	BRCA, KIRC, LUAD, PRAD, UCEC	5
2.19911	1.77515	0.357858	9.11e-08	1.36e-06	ENSG00000254315	RP11-267M23.3	BRCA, KIRC, LUAD, PRAD, UCEC	5
4.17871	1.95156	0.370549	1.86e-08	3.3e-07	ENSG00000254431	RP11-550A5.2	BRCA, KIRC, LUAD, PRAD, UCEC	5
9.55117	1.65812	0.252478	9.12e-12	3.95e-10	ENSG00000254634	SMG1P6	BRCA, KIRC, LUAD, PRAD, UCEC	5
0.925914	1.50085	0.705392	0.00198232	0.00826616	ENSG00000254638	RP11-356J5.4	BRCA, KIRC, LUAD, PRAD, UCEC	5
3.23403	1.99121	0.335499	4.44e-10	1.23e-08	ENSG00000254708	RP1-145M24.1	BRCA, COAD, LUAD, PRAD, UCEC	5
4.79959	2.09115	0.508416	2.94e-06	2.87e-05	ENSG00000254911	SCARNA9	BRCA, KIRC, LUAD, PRAD, UCEC	5
1.33447	1.57869	0.473742	6.36e-05	0.000426634	ENSG00000255115	RP11-91P24.3	BRCA, KIRC, LUAD, PRAD, UCEC	5
3.89942	1.38227	0.299676	3.51e-07	4.43e-06	ENSG00000255185	PDXDC2P	BRCA, KIRC, LUAD, PRAD, UCEC	5
4.98969	1.2	0.406467	0.000242989	0.00135961	ENSG00000255329	H2AFZP4	BRCA, COAD, LUAD, PRAD, UCEC	5
2.93189	2.13526	0.550215	6.54e-06	5.76e-05	ENSG00000255350	MTCO1P15	BRCA, KIRC, LUAD, PRAD, UCEC	5
3.6217	2.94313	0.496272	5.86e-11	2.03e-09	ENSG00000255374	TAS2R43	BRCA, HNSC, KIRC, PRAD, UCEC	5
8.89323	2.80111	0.45432	2.08e-11	8.18e-10	ENSG00000255910	RP11-405A12.2	BRCA, KIRC, LUAD, PRAD, UCEC	5
1.86069	2.26418	0.42359	8.3e-09	1.63e-07	ENSG00000256021	TCEB1P31	BRCA, KIRC, LUAD, PRAD, UCEC	5
2.8791	1.06812	0.430901	0.00121816	0.00543405	ENSG00000256325	RP11-611O2.1	BRCA, KIRC, LUAD, PRAD, UCEC	5
14.7778	2.73907	0.321176	5.89e-19	1.72e-16	ENSG00000256436	TAS2R31	BRCA, KIRC, LUAD, PRAD, UCEC	5
25.9831	1.35865	0.218497	5.21e-11	1.83e-09	ENSG00000256591	RP11-286N22.8	BRCA, KIRC, LUAD, PRAD, UCEC	5
4.07611	2.07964	0.420066	7.98e-08	1.21e-06	ENSG00000256682	TAS2R12	BRCA, KIRC, LUAD, PRAD, UCEC	5
2.34929	1.04334	0.281527	1.61e-05	0.000127183	ENSG00000256826	AC138744.2	BRCA, KICH, LUAD, PRAD, UCEC	5
3.01939	1.02736	0.331638	0.000166099	0.000980167	ENSG00000256827	RP11-214K3.5	BRCA, KIRC, LUAD, PRAD, UCEC	5
7.87424	2.9339	0.503183	1.09e-10	3.54e-09	ENSG00000256981	TAS2R18	BRCA, KIRC, LUAD, PRAD, UCEC	5
7.15385	2.27453	0.259288	2.14e-19	7.01e-17	ENSG00000257376	RP11-328C8.2	BRCA, KIRC, LUAD, PRAD, UCEC	5
1.11476	1.6017	0.519643	0.000139654	0.000841863	ENSG00000257496	RP11-474P2.4	BRCA, KIRC, LUAD, PRAD, UCEC	5
4.82627	1.36795	0.316906	1.32e-06	1.43e-05	ENSG00000257763	OR5BK1P	BRCA, HNSC, KIRC, PRAD, UCEC	5
5.47224	1.61643	0.324186	7.56e-08	1.15e-06	ENSG00000257964	RP11-133N21.10	BRCA, KIRC, LUAD, PRAD, UCEC	5
4.17191	2.09154	0.497744	2.08e-06	2.12e-05	ENSG00000258012	RP11-603K19.1	BRCA, KIRC, LUAD, PRAD, UCEC	5
1.30784	1.42855	0.4537	0.000119616	0.000736545	ENSG00000258177	RP11-394J1.2	BRCA, KIRC, LUAD, PRAD, UCEC	5
1.56454	1.36208	0.574828	0.00127524	0.00565905	ENSG00000258323	RP1-267L14.3	BRCA, KIRC, LUAD, PRAD, UCEC	5
3.77151	1.12719	0.283584	5.04e-06	4.6e-05	ENSG00000258439	RP11-173A8.2	BRCA, KIRC, LUAD, PRAD, UCEC	5
2.30925	1.85557	0.430008	1.61e-06	1.7e-05	ENSG00000258445	RP11-307P22.1	BRCA, KIRC, LUAD, PRAD, UCEC	5
1.63913	1.46068	0.658925	0.0016967	0.00723631	ENSG00000258490	RP11-862P13.1	BRCA, KIRC, LUAD, PRAD, UCEC	5
4.4877	1.0709	0.357482	0.000227568	0.00128462	ENSG00000258527	ASB9P1	BRCA, LGG, PRAD, SARC, UCEC	5
17.9854	1.43295	0.200277	1.14e-13	8.47e-12	ENSG00000258725	PRC1-AS1	BRCA, LUAD, PRAD, SARC, UCEC	5
1.18192	1.22237	0.47973	0.000860489	0.00403789	ENSG00000259121	RP11-545M17.2	BRCA, KIRC, LUAD, PRAD, UCEC	5
23.966	3.92852	0.732925	6.97e-11	2.38e-09	ENSG00000259144	RANBP20P	BRCA, COAD, KICH, SKCM, UCEC	5
5.25763	1.21944	0.401929	0.000183156	0.00106693	ENSG00000259163	RP11-1078H9.5	BRCA, KIRC, LUAD, PRAD, UCEC	5
1.63168	1.23854	0.379832	8.28e-05	0.000537532	ENSG00000259192	AC109631.1	BRCA, COAD, KIRC, PRAD, UCEC	5
1.77935	1.82008	0.311507	8.38e-10	2.18e-08	ENSG00000259216	RP11-227D13.2	BRCA, KIRC, LUAD, PRAD, UCEC	5
2.17947	2.12609	0.399212	1.14e-08	2.16e-07	ENSG00000259228	HNRNPA1P62	BRCA, KIRC, LUAD, PRAD, UCEC	5
1.70169	1.13985	0.497846	0.00196452	0.00820273	ENSG00000259232	RP11-349G13.1	BRCA, KIRC, LUAD, PRAD, UCEC	5
2.02715	1.03193	0.372728	0.000508932	0.00256936	ENSG00000259238	RP11-361D15.2	BRCA, KIRC, LUAD, PRAD, UCEC	5
1.22202	2.21831	0.490289	4.63e-07	5.66e-06	ENSG00000259257	RP11-616M17.1	BRCA, KIRC, LUAD, PRAD, UCEC	5
2.73661	1.14388	0.437497	0.00074684	0.00357475	ENSG00000259316	CTD-2116N17.1	BRCA, KIRC, LUAD, PRAD, UCEC	5
1.96778	1.15793	0.333753	3.88e-05	0.000276649	ENSG00000259364	RP11-64K12.9	BRCA, COAD, LUAD, PRAD, UCEC	5
8.4792	2.33426	0.348907	2.17e-12	1.11e-10	ENSG00000259367	RP11-815J21.4	BRCA, KIRC, LUAD, PRAD, UCEC	5
56.3252	1.51793	0.294797	3.03e-08	5.09e-07	ENSG00000259370	RP11-1069G10.1	BRCA, LUAD, LUSC, PRAD, UCEC	5
1.84381	2.1122	0.503064	2.06e-06	2.1e-05	ENSG00000259398	RP11-430B1.1	BRCA, KIRC, LUAD, PRAD, UCEC	5
1.09047	2.29432	0.461363	5.21e-08	8.22e-07	ENSG00000259474	RP11-650L12.1	BRCA, KIRC, LUAD, PRAD, UCEC	5
1.38329	1.44087	0.393021	1.95e-05	0.000150663	ENSG00000259512	HNRNPA1P5	BRCA, KIRC, LUAD, PRAD, UCEC	5
1.23584	2.39282	0.547254	6.45e-07	7.59e-06	ENSG00000259545	RP11-325E5.4	BRCA, HNSC, KIRC, PRAD, UCEC	5
3.97318	2.57732	0.308442	3.91e-18	9.26e-16	ENSG00000259630	CTD-2262B20.1	BRCA, COAD, LUAD, PRAD, UCEC	5
8.83952	1.50003	0.227776	6.6e-12	2.95e-10	ENSG00000259712	CTD-2184D3.5	BRCA, LIHC, LUAD, PRAD, UCEC	5
2.6642	1.6719	0.270854	1.13e-10	3.66e-09	ENSG00000259818	RP5-1024G6.7	BRCA, KIRC, LUAD, OV, UCEC	5
10.7987	2.77801	0.273323	1.06e-25	1.59e-22	ENSG00000259845	HERC2P10	BRCA, KIRC, LUAD, PRAD, UCEC	5
6.87248	1.24878	0.285082	8.86e-07	1e-05	ENSG00000259921	AC022819.3	BRCA, LUAD, PRAD, SARC, UCEC	5
1.28259	2.60804	0.614996	6.88e-07	8.04e-06	ENSG00000259922	RP11-322D14.1	BRCA, KIRC, LUAD, PRAD, UCEC	5
2.15279	1.25695	0.49934	0.000918482	0.00427245	ENSG00000260012	RP11-329J18.4	BRCA, COAD, KIRC, PRAD, UCEC	5
5.33796	1.20456	0.244452	6.03e-08	9.36e-07	ENSG00000260269	CTD-2323K18.1	BRCA, KIRC, LUAD, PRAD, UCEC	5
0.964222	1.36752	0.637451	0.00226075	0.0092429	ENSG00000260479	RP11-556H2.3	BRCA, KIRC, LUSC, PRAD, UCEC	5
6.15936	1.63546	0.287882	1.98e-09	4.64e-08	ENSG00000260536	RP5-1085F17.4	BRCA, KIRC, LUAD, PRAD, UCEC	5
1.96125	1.3723	0.284208	1.24e-07	1.77e-06	ENSG00000260545	CTB-134F13.1	BRCA, COAD, LUAD, PRAD, UCEC	5
3.12085	1.09437	0.42245	0.000841311	0.00395896	ENSG00000260661	RP11-152L20.3	BRCA, KIRC, LUAD, PRAD, UCEC	5
2.22121	3.5172	0.637912	1.15e-10	3.72e-09	ENSG00000260664	AC004158.3	BRCA, KIRC, LUAD, PRAD, UCEC	5
3.74303	1.44045	0.32836	1.04e-06	1.16e-05	ENSG00000260790	RP11-21M24.2	BRCA, KIRC, LUAD, PRAD, UCEC	5
1.98314	2.90504	0.454009	3.54e-12	1.71e-10	ENSG00000261024	GS1-279B7.1	BRCA, KIRC, LUAD, PRAD, UCEC	5
3.36539	1.24738	0.401865	0.000143116	0.000860371	ENSG00000261049	RP11-357N13.1	BRCA, KIRC, LUAD, PRAD, UCEC	5
4.96474	2.00522	0.828424	0.000451826	0.0023165	ENSG00000261072	RP11-5N19.3	BRCA, KIRC, LGG, PRAD, UCEC	5
8.63307	1.903	0.40146	2.49e-07	3.28e-06	ENSG00000261451	RP11-981G7.1	BRCA, KIRC, LUAD, PRAD, UCEC	5
4.53925	1.52815	0.479113	0.000102558	0.000646808	ENSG00000261471	RP11-61F12.1	BRCA, KIRC, LUAD, PRAD, UCEC	5
7.271	2.0762	0.398975	2.28e-08	3.95e-07	ENSG00000261529	RP13-487P22.1	BRCA, KIRC, LUAD, PRAD, UCEC	5
3.12291	1.81561	0.30979	7.56e-10	1.98e-08	ENSG00000261758	RP11-102M11.2	BRCA, KICH, KIRC, LUAD, UCEC	5
1.79829	2.06388	0.511517	4.08e-06	3.82e-05	ENSG00000261872	RP5-867C24.5	BRCA, KIRC, LUAD, PRAD, UCEC	5
9.45767	2.47085	0.401121	5e-11	1.77e-09	ENSG00000262265	RP5-867C24.4	BRCA, KIRC, LUAD, PRAD, UCEC	5
1.8198	1.5549	0.425351	2.08e-05	0.000159605	ENSG00000262339	RP11-1197K16.2	BRCA, KIRC, LUAD, PRAD, UCEC	5
2.44043	1.07076	0.393623	0.000571051	0.00284152	ENSG00000262810	RP11-667K14.5	BRCA, KIRC, LUAD, PRAD, UCEC	5
0.811975	1.95003	0.510645	1.01e-05	8.39e-05	ENSG00000263017	RP11-356I18.1	BRCA, COAD, KIRC, PRAD, UCEC	5
2.75048	1.35503	0.320625	1.94e-06	2e-05	ENSG00000263142	LRRC37A17P	BRCA, KIRC, LUAD, PRAD, UCEC	5
1.92096	1.27663	0.399112	0.000102688	0.000647529	ENSG00000263300	RP5-1029F21.4	BRCA, KIRC, LUAD, PRAD, UCEC	5
1.22171	1.15161	0.352578	8.28e-05	0.000537388	ENSG00000263388	CTC-297N7.10	BRCA, KIRC, LUAD, PRAD, UCEC	5
10.8823	1.15994	0.247218	1.89e-07	2.58e-06	ENSG00000263786	RP11-649A18.4	BRCA, LGG, LUAD, PRAD, UCEC	5
3.86467	1.51009	0.38735	8.26e-06	7.06e-05	ENSG00000264044	RP11-192H23.7	BRCA, KIRC, LUAD, PRAD, UCEC	5
0.589348	1.49545	0.639181	0.00120349	0.00537962	ENSG00000264071	RN7SL531P	BRCA, KIRC, LUAD, PRAD, UCEC	5
4.41147	1.68741	0.650151	0.000508206	0.00256638	ENSG00000264196	RP11-171G2.1	BRCA, KIRC, LUAD, PRAD, UCEC	5
9.96631	1.4469	0.502376	0.000278229	0.00152726	ENSG00000264229	RNU4ATAC	BRCA, KICH, KIRC, PRAD, UCEC	5
4.05951	1.56563	0.512003	0.000153177	0.000914787	ENSG00000264270	RP11-474I11.7	BRCA, COAD, KIRC, PRAD, UCEC	5
0.90559	1.26613	0.517678	0.0011211	0.00507119	ENSG00000264386	MIR4513	BRCA, KIRC, LUAD, PRAD, UCEC	5
1.75727	2.59362	0.480482	3.1e-09	6.87e-08	ENSG00000264472	RP11-861L17.3	BRCA, KIRC, LUAD, PRAD, UCEC	5
6.0657	2.09147	0.398457	1.78e-08	3.17e-07	ENSG00000264546	RP11-464D20.6	BRCA, KIRC, LUAD, PRAD, UCEC	5
0.735246	1.36524	0.46477	0.000240395	0.00134677	ENSG00000264966	MIR5094	BRCA, KIRC, LUAD, PRAD, UCEC	5
1.33027	2.26706	0.326965	4.66e-13	2.88e-11	ENSG00000265094	RP11-178F10.1	BRCA, LUAD, LUSC, PRAD, UCEC	5
6.40005	1.65857	0.270119	1.36e-10	4.3e-09	ENSG00000265136	RP13-638C3.6	BRCA, COAD, LUAD, PRAD, UCEC	5
4.74822	1.71788	0.272122	4.84e-11	1.72e-09	ENSG00000265451	RP11-204L24.2	BRCA, KIRC, LUAD, PRAD, UCEC	5
5.99027	1.40712	0.325816	1.36e-06	1.46e-05	ENSG00000265625	RP11-68I3.11	BRCA, KICH, KIRC, PRAD, UCEC	5
4.83151	1.03674	0.355033	0.000305074	0.00165223	ENSG00000265656	RP11-13N13.6	BRCA, KIRC, LUAD, PRAD, UCEC	5
1.65115	2.31861	0.364501	1.96e-11	7.75e-10	ENSG00000265706	SNORD53_SNORD92	BRCA, KIRC, LUAD, PRAD, UCEC	5
257.133	1.0987	0.15543	9.86e-14	7.48e-12	ENSG00000265817	FSBP	BRCA, HNSC, KIRC, LUAD, UCEC	5
7.33213	2.19337	0.379769	8.67e-10	2.24e-08	ENSG00000265907	RP11-737O24.2	BRCA, KIRC, LUAD, PRAD, UCEC	5
4.93487	1.21742	0.382878	0.000110808	0.000691631	ENSG00000266378	RP11-214O1.3	BRCA, KICH, KIRC, LUAD, PRAD	5
2.33499	1.51699	0.334944	5.94e-07	7.07e-06	ENSG00000266654	RP11-1376P16.1	BRCA, KIRC, LUAD, PRAD, UCEC	5
3.97553	2.30073	0.533107	9.67e-07	1.08e-05	ENSG00000266696	RP11-30L3.2	BRCA, KIRC, LUAD, PRAD, UCEC	5
1.93222	1.41902	0.319471	7.99e-07	9.18e-06	ENSG00000266801	RP11-521L9.2	BRCA, COAD, LUAD, PRAD, UCEC	5
5.94461	2.37745	0.457695	1.47e-08	2.68e-07	ENSG00000266900	RP11-173A16.2	BRCA, KIRC, LUAD, PRAD, UCEC	5
1.79246	1.23081	0.423796	0.000280966	0.00153918	ENSG00000267005	AC002984.2	BRCA, HNSC, LUAD, PRAD, UCEC	5
6.05695	2.51707	0.387346	5.17e-12	2.37e-10	ENSG00000267006	CTC-448F2.4	BRCA, KIRC, LUAD, PRAD, UCEC	5
1.32859	1.54626	0.775194	0.00245328	0.00991925	ENSG00000267285	RP5-951N9.2	BRCA, KIRC, LUAD, PRAD, UCEC	5
2.95089	1.56883	0.424669	1.81e-05	0.000141171	ENSG00000267298	AC006116.19	BRCA, KIRC, LUAD, PRAD, UCEC	5
0.57218	1.37309	0.554879	0.000948083	0.00439088	ENSG00000267360	CTC-454I21.3	BRCA, KIRC, LUAD, PRAD, UCEC	5
96.3426	1.50375	0.264934	1.74e-09	4.15e-08	ENSG00000267470	ZNF571-AS1	BRCA, KIRC, LUAD, PRAD, UCEC	5
2.02122	1.65352	0.537492	0.000138112	0.000833443	ENSG00000267526	RP11-178C3.6	BRCA, KIRC, LUAD, PRAD, UCEC	5
1.68745	1.13912	0.451496	0.000992762	0.00456922	ENSG00000267637	RP11-619I22.1	BRCA, KIRC, LUAD, PRAD, UCEC	5
11.5896	1.46321	0.344624	1.96e-06	2.01e-05	ENSG00000267651	RP11-95O2.1	BRCA, HNSC, KIRC, PRAD, UCEC	5
8.69878	1.19328	0.304201	6.35e-06	5.61e-05	ENSG00000267708	RP11-147L13.7	BRCA, KIRC, LUAD, PRAD, UCEC	5
5.91665	2.18447	0.320088	1.16e-12	6.3e-11	ENSG00000267764	RP11-484L8.1	BRCA, KIRC, LUAD, PRAD, UCEC	5
0.924825	1.90179	0.504139	1.23e-05	0.000100765	ENSG00000268056	CTD-3032J10.2	BRCA, KIRC, LUAD, PRAD, UCEC	5
2.12961	1.19584	0.332601	2.38e-05	0.000180125	ENSG00000268598	VN1R80P	BRCA, KIRC, LUAD, PRAD, UCEC	5
6.78036	1.56553	0.300092	2.26e-08	3.92e-07	ENSG00000268764	CTC-450M9.1	BRCA, KIRC, LUAD, PRAD, UCEC	5
1.61969	1.69284	0.601822	0.000285161	0.00155798	ENSG00000270072	RP11-750H9.7	BRCA, KIRC, LUAD, PRAD, UCEC	5
3.09515	1.03327	0.373744	0.000514741	0.00259581	ENSG00000270095	RP11-214K3.18	BRCA, KIRC, LUAD, PRAD, UCEC	5
1.5964	1.12072	0.40116	0.000430455	0.00222213	ENSG00000270106	TSNAX-DISC1	BRCA, KIRC, LUAD, PRAD, UCEC	5
13.1872	1.25307	0.324588	8.39e-06	7.16e-05	ENSG00000270112	RP11-742D12.2	BRCA, COAD, LUAD, PRAD, UCEC	5
3.90271	2.11049	0.366377	1.07e-09	2.68e-08	ENSG00000270137	CTC-137K3.1	BRCA, KIRC, LUAD, PRAD, UCEC	5
0.821569	2.2902	0.391804	4.88e-10	1.34e-08	ENSG00000270236	RP11-265B8.5	BRCA, KIRC, LUAD, PRAD, UCEC	5
4.14417	2.30561	0.296807	8.81e-16	1.18e-13	ENSG00000270462	RP11-342K6.3	BRCA, KIRC, LUAD, PRAD, UCEC	5
1.81406	2.37355	0.387826	7.93e-11	2.67e-09	ENSG00000270480	RP11-57B24.1	BRCA, COAD, LUSC, PRAD, UCEC	5
1.93017	2.14976	0.393396	5.26e-09	1.09e-07	ENSG00000270528	RP11-674I16.2	BRCA, KIRC, LUAD, PRAD, UCEC	5
1.58117	1.56343	0.545609	0.000272663	0.00150118	ENSG00000270553	RP11-15E18.5	BRCA, KIRC, LUAD, PRAD, UCEC	5
2.77081	1.0453	0.359013	0.000311169	0.0016803	ENSG00000270894	AC015849.13	BRCA, KIRC, LUAD, PRAD, UCEC	5
1.38589	2.75437	0.705482	1.69e-06	1.77e-05	ENSG00000270911	RP11-272L13.4	BRCA, KIRC, LUAD, PRAD, UCEC	5
4.96728	1.50168	0.343008	1.14e-06	1.26e-05	ENSG00000271064	RP11-792A8.3	BRCA, KIRC, LUAD, PRAD, UCEC	5
1.0147	2.36167	0.576646	2.05e-06	2.1e-05	ENSG00000271370	RP11-253I19.4	BRCA, KIRC, LUAD, PRAD, UCEC	5
0.953855	2.14175	0.621595	2.72e-05	0.000202469	ENSG00000271378	C8orf59P2	BRCA, KIRC, LUAD, PRAD, UCEC	5
4.64682	1.4362	0.284914	4.71e-08	7.5e-07	ENSG00000271532	RP11-426K3.1	BRCA, KIRC, LUAD, PRAD, UCEC	5
5.48561	2.03818	0.625436	5.51e-05	0.000377174	ENSG00000271639	RP11-289A15.1	BRCA, KIRC, LUAD, PRAD, UCEC	5
2.11866	1.88876	0.418916	7e-07	8.16e-06	ENSG00000271779	RP11-87N3.6	BRCA, KIRC, LUAD, PRAD, UCEC	5
1.08331	2.09652	0.366777	1.4e-09	3.41e-08	ENSG00000271803	RP1-63M2.5	BRCA, LGG, PRAD, SARC, UCEC	5
54.0537	1.35594	0.180122	5.95e-15	6.3e-13	ENSG00000271936	RP11-443B20.1	BRCA, KICH, LGG, LUAD, SKCM	5
0.862642	1.64534	0.538769	0.000148495	0.000889987	ENSG00000272028	RNU6-87P	BRCA, KIRC, LUAD, PRAD, UCEC	5
6.69415	1.21294	0.254537	1.38e-07	1.95e-06	ENSG00000272076	RP11-11C20.3	BRCA, KIRC, LUAD, PRAD, UCEC	5
18.1338	2.43706	0.336717	3.69e-14	3.14e-12	ENSG00000272211	RP11-347P5.1	BRCA, KIRC, LUAD, PRAD, UCEC	5
5.50982	1.9089	0.582741	6.15e-05	0.000414753	ENSG00000272219	CTB-181H17.1	BRCA, COAD, LUAD, PRAD, UCEC	5
3.77343	2.16758	0.455431	1.75e-07	2.41e-06	ENSG00000272483	RP11-169K17.3	BRCA, KIRC, LUAD, PRAD, UCEC	5
4.78081	2.23699	0.380225	4.3e-10	1.2e-08	ENSG00000273165	RP11-1057B6.1	BRCA, KIRC, LUAD, PRAD, UCEC	5
13.5411	1.21942	0.243914	4.24e-08	6.85e-07	ENSG00000273243	CTA-217C2.2	BRCA, COAD, LUAD, PRAD, UCEC	5
7.60475	1.14715	0.276449	2.36e-06	2.37e-05	ENSG00000273245	RP11-434P11.2	BRCA, KIRC, LUAD, PRAD, UCEC	5
2.16423	2.03423	0.390869	2.38e-08	4.11e-07	ENSG00000273444	RP5-1147A1.2	BRCA, KIRC, LUAD, PRAD, UCEC	5
8.4292	1.08945	0.429028	0.000990188	0.00455862	ENSG00000273451	RP4-569M23.4	BRCA, KIRC, LUAD, PRAD, UCEC	5
7.21823	1.1815	0.273771	1.13e-06	1.25e-05	ENSG00000273489	RP11-180C16.1	BRCA, KIRC, LUAD, PRAD, UCEC	5
2.29739	1.95067	0.316891	1.22e-10	3.89e-09	ENSG00000274159	AL133243.3	BRCA, KIRC, LUAD, PRAD, UCEC	5
0.842921	2.57323	0.497308	1.05e-08	2.01e-07	ENSG00000274507	RP5-965G21.5	BRCA, KIRC, LUAD, PRAD, UCEC	5
0.960525	2.38246	0.334386	9.45e-14	7.21e-12	ENSG00000275097	RP11-627K11.6	BRCA, KIRC, LUAD, PRAD, UCEC	5
3.97055	1.10297	0.340835	9.46e-05	0.000603219	ENSG00000275227	uc_338	BRCA, KIRC, LUAD, PRAD, UCEC	5
6.03415	4.37579	0.640338	1.89e-15	2.33e-13	ENSG00000275379	HIST1H3I	BRCA, KIRC, LUAD, PRAD, UCEC	5
1.03309	2.34834	0.423935	2.48e-09	5.66e-08	ENSG00000275417	RP11-844G16.3	BRCA, KIRC, LUAD, PRAD, UCEC	5
27.8383	1.4577	0.261178	2.76e-09	6.21e-08	ENSG00000275481	RP11-474P2.6	BRCA, KIRC, LUAD, PRAD, UCEC	5
4.15301	1.40147	0.395228	3.01e-05	0.000221146	ENSG00000275506	CTD-2062A1.2	BRCA, COAD, KIRC, PRAD, UCEC	5
1.87781	1.61444	0.426243	1.29e-05	0.000104787	ENSG00000275515	RP11-295D4.7	BRCA, KIRC, LUAD, PRAD, UCEC	5
0.983538	1.39892	0.559295	0.000862271	0.00404526	ENSG00000275516	RP11-353N14.7	BRCA, KIRC, LUAD, PRAD, UCEC	5
6.57023	1.89817	0.353768	1.15e-08	2.16e-07	ENSG00000275576	RP5-836N17.4	BRCA, KICH, LUAD, PRAD, UCEC	5
3.98244	1.56765	0.459282	4.86e-05	0.000338209	ENSG00000275613	CTD-3194G12.2	BRCA, HNSC, KIRC, PRAD, UCEC	5
1.08986	2.02073	0.426447	2.3e-07	3.06e-06	ENSG00000275940	MRPL57P3	BRCA, COAD, KIRC, PRAD, UCEC	5
6.0707	1.47647	0.269309	4.9e-09	1.03e-07	ENSG00000276174	RP11-687E1.2	BRCA, KIRC, LUAD, PRAD, UCEC	5
12.6903	3.91028	0.461874	3.26e-20	1.31e-17	ENSG00000276368	HIST1H2AJ	BRCA, KIRC, LUAD, PRAD, UCEC	5
51.0471	1.47335	0.194673	5.86e-15	6.24e-13	ENSG00000276517	AL133243.2	BRCA, KIRC, LUAD, PRAD, UCEC	5
22.0939	1.97789	0.306738	1.88e-11	7.48e-10	ENSG00000276649	RP5-858L17.1	BRCA, KICH, LUAD, PRAD, UCEC	5
9.81861	1.02026	0.410556	0.0012657	0.0056215	ENSG00000276662	RP11-631M21.7	BRCA, KIRC, LGG, PRAD, UCEC	5
75.036	1.08149	0.180694	1.38e-10	4.35e-09	ENSG00000276672	RP11-142E9.1	BRCA, KIRC, LUAD, PRAD, UCEC	5
1.4115	1.49705	0.445044	5.78e-05	0.000393497	ENSG00000276961	MIR7848	BRCA, KIRC, LUAD, PRAD, UCEC	5
1.23639	2.5113	0.420742	1.46e-10	4.55e-09	ENSG00000277382	RP11-318A15.8	BRCA, KICH, LUAD, PRAD, UCEC	5
1.19297	2.31581	0.708095	3.33e-05	0.000241595	ENSG00000277527	AC007251.2	BRCA, KIRC, LUAD, PRAD, UCEC	5
1.8506	2.31518	0.478379	9.48e-08	1.4e-06	ENSG00000277558	RP3-468O1.6	BRCA, KIRC, LUAD, PRAD, UCEC	5
5.18633	1.01893	0.311058	8.79e-05	0.00056591	ENSG00000277589	RP11-333J10.3	BRCA, KIRC, LUAD, PRAD, UCEC	5
1.80165	1.34371	0.546011	0.00100862	0.00462987	ENSG00000277610	RNVU1-4	BRCA, KIRC, LUAD, PRAD, UCEC	5
34.288	1.25181	0.234726	7.54e-09	1.5e-07	ENSG00000277687	RP11-427L15.2	BRCA, KIRC, LUAD, PRAD, UCEC	5
8.47289	1.70266	0.250365	1.98e-12	1.02e-10	ENSG00000278017	RP11-120K19.4	BRCA, COAD, LUAD, PRAD, UCEC	5
0.736813	1.16716	0.473835	0.0011579	0.00520999	ENSG00000278146	RP11-327J17.8	BRCA, KIRC, LUAD, PRAD, UCEC	5
20.188	1.32207	0.251332	1.26e-08	2.34e-07	ENSG00000278330	RP11-4B16.4	BRCA, LGG, LUAD, PRAD, UCEC	5
1.77708	1.37734	0.441147	0.00013161	0.000799105	ENSG00000278462	RP11-165D6.1	BRCA, KIRC, LUAD, PRAD, UCEC	5
8.6174	1.50208	0.320454	2.84e-07	3.69e-06	ENSG00000278635	CTD-2318O12.1	BRCA, HNSC, LGG, SARC, UCEC	5
3.42959	1.3911	0.451791	0.000151297	0.000904787	ENSG00000278881	FP325331.1	BRCA, KIRC, LUAD, PRAD, UCEC	5
14.9425	2.31587	0.301149	1.58e-15	1.99e-13	ENSG00000278991	RP11-797A18.5	BRCA, KIRC, LUAD, PRAD, UCEC	5
4.98861	1.61446	0.307979	2.08e-08	3.64e-07	ENSG00000279077	RP11-800A18.3	BRCA, KIRC, LUAD, PRAD, UCEC	5
22.7691	1.57534	0.363651	1.47e-06	1.56e-05	ENSG00000279110	CTA-243E7.1	BRCA, COAD, LUAD, PRAD, UCEC	5
187.158	1.4108	0.243449	7.49e-10	1.97e-08	ENSG00000279159	RP3-394A18.1	BRCA, KIRC, LUAD, PRAD, UCEC	5
15.4267	2.43747	0.575125	1.02e-06	1.13e-05	ENSG00000279166	RP11-107E5.3	BRCA, KIRC, LUAD, PRAD, UCEC	5
9.23602	2.04232	0.419951	1.26e-07	1.8e-06	ENSG00000279175	CTA-414D7.1	BRCA, KIRC, LUAD, PRAD, UCEC	5
15.7278	2.40718	0.248201	2.86e-23	2.59e-20	ENSG00000279345	RP3-522J7.7	BRCA, COAD, LUAD, PRAD, UCEC	5
2.63591	1.57353	0.339954	3.96e-07	4.94e-06	ENSG00000279349	RP11-147G7.3	BRCA, KIRC, LUAD, PRAD, UCEC	5
15.6765	1.05396	0.355159	0.00025473	0.00141459	ENSG00000279400	CTD-2353F22.2	BRCA, KIRC, LUSC, PRAD, UCEC	5
1.5757	3.38302	0.560216	8.27e-12	3.6e-10	ENSG00000279428	RP11-258F1.2	BRCA, HNSC, KIRC, PRAD, UCEC	5
1.74352	2.61006	0.481023	2.56e-09	5.81e-08	ENSG00000279463	RP11-157H4.1	BRCA, KIRC, LUAD, PRAD, UCEC	5
6.7796	2.16526	0.391014	3.46e-09	7.55e-08	ENSG00000279481	RP11-181K12.1	BRCA, KIRC, LUAD, PRAD, UCEC	5
1.18486	3.18679	0.614938	1.87e-09	4.39e-08	ENSG00000279482	RP11-401L13.7	BRCA, KIRC, LUAD, PRAD, UCEC	5
5.2545	1.36503	0.290362	2.26e-07	3.02e-06	ENSG00000279513	RP4-675C20.4	BRCA, KIRC, LUAD, PRAD, UCEC	5
10.8672	1.37154	0.331632	2.89e-06	2.83e-05	ENSG00000279659	RP11-177G23.1	BRCA, HNSC, KIRC, PRAD, UCEC	5
30.813	2.10971	0.338314	6.19e-11	2.14e-09	ENSG00000279765	RP11-437B10.1	BRCA, KIRC, LUAD, PRAD, UCEC	5
2.2856	1.39546	0.452668	0.000149367	0.000894557	ENSG00000279785	GS1-124K5.13	BRCA, KIRC, LUAD, PRAD, UCEC	5
22.9273	1.01263	0.317284	0.000120605	0.000741833	ENSG00000279801	RP11-75C10.6	BRCA, KIRC, LUAD, PRAD, UCEC	5
3.35103	1.01206	0.254393	5.27e-06	4.78e-05	ENSG00000279811	RP11-862L9.2	BRCA, COAD, KIRC, PRAD, UCEC	5
11.5268	2.84572	0.460598	1.7e-11	6.87e-10	ENSG00000279862	RP11-423E7.2	BRCA, KIRC, LUAD, PRAD, UCEC	5
16.4217	2.08247	0.542943	8.23e-06	7.03e-05	ENSG00000279891	FLJ42393	BRCA, KIRC, LUAD, PRAD, UCEC	5
1.72079	2.09526	0.363853	1.1e-09	2.76e-08	ENSG00000280023	LLNLR-276H7.1	BRCA, LUAD, PRAD, SARC, UCEC	5
3.54127	1.21113	0.265012	3.54e-07	4.47e-06	ENSG00000280037	RP11-434P11.1	BRCA, KIRC, LUAD, PRAD, UCEC	5
206.205	1.20829	0.248173	8.16e-08	1.23e-06	ENSG00000280138	RP11-463O12.5	BRCA, KIRC, LUAD, PRAD, UCEC	5
5.57431	1.95327	0.349501	3.32e-09	7.28e-08	ENSG00000280183	RP11-400F19.12	BRCA, KIRC, LUAD, PRAD, UCEC	5
1.80794	1.52311	0.376794	4.71e-06	4.34e-05	ENSG00000280277	RP1-72A23.4	BRCA, HNSC, KIRC, LUAD, UCEC	5
1.93798	3.2456	0.436519	9.28e-16	1.23e-13	ENSG00000280379	RP11-573M3.2	BRCA, KIRC, LUAD, PRAD, UCEC	5
0.700174	2.15571	0.52996	3.21e-06	3.09e-05	ENSG00000280404	AC005086.3	BRCA, KIRC, LUAD, PRAD, UCEC	5
27.7695	1.19006	0.258633	3e-07	3.86e-06	ENSG00000280434	RP4-671O14.6	BRCA, COAD, LUAD, PRAD, UCEC	5
9.14527	1.42077	0.309819	4.16e-07	5.16e-06	ENSG00000280828	RP11-274B21.1	BRCA, KIRC, LUAD, PRAD, UCEC	5
2.16177	1.33847	0.453479	0.000231809	0.00130507	ENSG00000280997	CCAT2	BRCA, KIRC, LUAD, PRAD, UCEC	5
7.64097	1.55253	0.431712	2.57e-05	0.000192831	ENSG00000281016	RP11-2H3.7	BRCA, COAD, LUAD, PRAD, UCEC	5
65.5055	1.0173	0.265652	9.88e-06	8.26e-05	ENSG00000281183	NPTN-IT1	BRCA, LUAD, PRAD, SARC, UCEC	5
47.5636	1.17205	0.207128	1.07e-09	2.67e-08	ENSG00000281207	SLFNL1-AS1	BRCA, LUAD, LUSC, PRAD, UCEC	5
77.5621	1.89165	0.247241	4.05e-15	4.5e-13	ENSG00000281344	HELLPAR	BRCA, LGG, LUAD, PRAD, UCEC	5
2.11735	1.98587	0.601668	5.22e-05	0.000360249	ENSG00000282308	DPRXP3	BRCA, KIRC, LUAD, PRAD, UCEC	5
17.0435	2.39072	0.431903	2.33e-09	5.36e-08	ENSG00000282961	PRNCR1	BRCA, KIRC, LUAD, PRAD, UCEC	5
17.435	2.14069	0.30129	1.73e-13	1.21e-11	ENSG00000283208	RP11-226E21.4	BRCA, COAD, KIRC, PRAD, UCEC	5
2.76336	2.07425	0.483353	1.49e-06	1.58e-05	ENSG00000283235	RP11-844P9.6	BRCA, COAD, LIHC, PRAD, UCEC	5
4.90402	2.51481	0.512252	4.51e-08	7.22e-07	ENSG00000283563	RP11-9J18.1	BRCA, KIRC, LUAD, PRAD, UCEC	5
7.65398	1.78942	0.473437	6.94e-06	0.00177751	ENSG00000224184	MIR3681HG	CESC, KIRC, LUAD, LUSC, UCEC	5
171.87	1.10024	0.263281	4.33e-06	0.000238026	ENSG00000078900	TP73	COAD, HNSC, LGG, LIHC, THCA	5
7.40045	1.09997	0.341246	9.43e-05	0.00211871	ENSG00000118520	ARG1	COAD, KICH, KIRC, LUAD, UCEC	5
62.8796	1.00672	0.239632	4.5e-06	0.000242807	ENSG00000128408	RIBC2	COAD, HNSC, KICH, LGG, LIHC	5
4.35715	1.966	0.413747	1.98e-08	4.4e-06	ENSG00000182376	RP5-1142A6.8	COAD, KIRC, LUAD, PRAD, UCEC	5
3.74255	1.28297	0.313361	3.94e-06	0.000222517	ENSG00000186919	ZACN	COAD, KIRC, LUAD, PRAD, UCEC	5
0.98809	1.98835	0.488846	2.93e-07	3.28e-05	ENSG00000213133	PPP1R14BP5	COAD, KIRC, LUAD, PRAD, UCEC	5
4.45202	1.57739	0.401139	2.66e-06	0.000169144	ENSG00000213176	RPL13P6	COAD, KIRC, LUAD, PRAD, UCEC	5
7.58393	1.6623	0.332415	1.93e-08	4.32e-06	ENSG00000213970	RP11-264F23.1	COAD, KIRC, LUAD, PRAD, UCEC	5
2.36589	1.26885	0.529219	0.000358667	0.00554026	ENSG00000214549	SDHCP2	COAD, KIRC, LUAD, PRAD, UCEC	5
0.784315	1.35356	0.461485	9.78e-05	0.00216642	ENSG00000219294	PIP5K1P1	COAD, KIRC, LUAD, PRAD, UCEC	5
6.73784	1.08069	0.320993	6.57e-05	0.00163427	ENSG00000219395	HSPA8P15	COAD, KIRC, LUAD, PRAD, UCEC	5
4.73799	1.14644	0.363316	0.000102803	0.00224343	ENSG00000222898	RN7SKP97	COAD, KIRC, LUAD, PRAD, UCEC	5
21.8561	1.36007	0.29527	3.75e-07	3.86e-05	ENSG00000225345	SNX18P3	COAD, KIRC, LUAD, PRAD, UCEC	5
6.00792	1.00424	0.345327	0.000245993	0.00423443	ENSG00000225674	IPO7P2	COAD, KIRC, LUAD, PRAD, UCEC	5
64.1462	1.11679	0.263952	3.44e-06	0.000204177	ENSG00000226688	ENTPD1-AS1	COAD, KIRC, LUAD, PRAD, UCEC	5
1.48983	1.2788	0.568113	0.000423704	0.00620265	ENSG00000227813	RP1-180M12.1	COAD, KIRC, LUAD, PRAD, UCEC	5
9.59216	1.80041	0.321929	4.9e-10	2.51e-07	ENSG00000228149	RPL3P1	COAD, KIRC, LUAD, PRAD, UCEC	5
4.82803	1.30305	0.486736	0.000195473	0.00360354	ENSG00000228264	PSMD8P1	COAD, KIRC, LUAD, PRAD, UCEC	5
1.76444	1.11205	0.430232	0.000415483	0.00612309	ENSG00000228986	RP13-228J13.8	COAD, KIRC, LUAD, PRAD, UCEC	5
8.15372	1.20516	0.568838	0.000679041	0.00869241	ENSG00000229023	AC067945.3	COAD, KIRC, LUAD, PRAD, UCEC	5
4.90082	1.21321	0.326523	1.76e-05	0.000646267	ENSG00000229519	RP11-58A11.2	COAD, KIRC, LUAD, PRAD, UCEC	5
2.74955	1.03091	0.318621	0.000101684	0.00222897	ENSG00000230993	RPL12P15	COAD, KIRC, LUAD, PRAD, UCEC	5
3.36152	1.1361	0.425124	0.000325878	0.00519278	ENSG00000232454	RP11-3J10.7	COAD, KIRC, LUAD, PRAD, UCEC	5
19.4856	1.26563	0.354909	2.47e-05	0.000810687	ENSG00000233860	RP11-359D14.2	COAD, KIRC, LUAD, PRAD, UCEC	5
1.32891	1.68118	0.441751	2.73e-06	0.00017158	ENSG00000234534	CSNK1G2P1	COAD, KIRC, LUSC, PRAD, UCEC	5
3.4299	1.10253	0.368502	0.00016958	0.00323781	ENSG00000234751	AP002381.2	COAD, KIRC, LUAD, PRAD, UCEC	5
11.9467	1.26839	0.376461	4.32e-05	0.00119998	ENSG00000235159	RP6-109B7.4	COAD, KIRC, LUAD, PRAD, UCEC	5
1.34012	1.59925	0.538175	3.37e-05	0.00101529	ENSG00000235183	RP11-613C6.4	COAD, KIRC, LUAD, PRAD, UCEC	5
6.73513	1.10811	0.337878	7.99e-05	0.00189094	ENSG00000235204	RP11-121A14.2	COAD, KICH, LUAD, PRAD, UCEC	5
0.713016	1.3288	0.494086	0.000174341	0.00329914	ENSG00000236463	LINC00427	COAD, KIRC, LUAD, PRAD, UCEC	5
2.70323	1.2954	0.452141	0.000137271	0.0027743	ENSG00000237679	VDAC1P11	COAD, KIRC, LUAD, PRAD, UCEC	5
1.99381	1.40779	0.740491	0.000215764	0.0038619	ENSG00000238259	AC067940.1	COAD, KIRC, LUAD, PRAD, UCEC	5
1.90501	1.29796	0.473923	0.000176533	0.0033324	ENSG00000239393	CTD-2301A4.1	COAD, KIRC, LUAD, PRAD, UCEC	5
0.940474	1.17627	0.532352	0.000672237	0.00863276	ENSG00000239608	RUVBL1-AS1	COAD, KIRC, LUAD, PRAD, UCEC	5
0.405182	1.256	0.734708	0.000548366	0.00742891	ENSG00000239726	RN7SL688P	COAD, KIRC, LUAD, PRAD, UCEC	5
6.51428	1.41231	0.349807	3.27e-06	0.000197076	ENSG00000241112	RPL29P14	COAD, KICH, LUAD, PRAD, UCEC	5
11.5829	1.03798	0.252214	6.03e-06	0.000301279	ENSG00000242338	BMS1P4	COAD, KICH, KIRC, LUAD, UCEC	5
2.49064	1.0685	0.314927	6.22e-05	0.00156701	ENSG00000247151	CSTF3-AS1	COAD, HNSC, KICH, LUAD, UCEC	5
3.45022	1.12458	0.335309	6.31e-05	0.00158335	ENSG00000248693	CTD-2023M8.1	COAD, KICH, LGG, PRAD, UCEC	5
7.83796	1.05082	0.378602	0.000312743	0.00503791	ENSG00000249476	CTD-2587M2.1	COAD, KICH, LUAD, PRAD, UCEC	5
4.59577	1.13226	0.37239	0.000141574	0.00283522	ENSG00000250015	CTC-339F2.2	COAD, KIRC, LUAD, PRAD, UCEC	5
4.68583	2.61367	0.379178	1.06e-14	4.5e-11	ENSG00000251467	CTC-250P20.2	COAD, KIRC, LUAD, PRAD, UCEC	5
4.46053	1.56317	0.414203	4.83e-06	0.00025767	ENSG00000254449	SF3A3P2	COAD, KIRC, LUAD, PRAD, UCEC	5
1.91167	1.32008	0.525739	0.000246139	0.00423443	ENSG00000255165	CTD-2609K8.3	COAD, KIRC, LUAD, PRAD, UCEC	5
36.8331	1.03112	0.204065	1.03e-07	1.57e-05	ENSG00000256663	RP11-424C20.2	COAD, LUAD, PRAD, THCA, UCEC	5
7.16369	1.02517	0.405936	0.000572042	0.00766033	ENSG00000256897	RP11-17G12.2	COAD, KIRC, LUAD, PRAD, UCEC	5
2.72106	1.3344	0.501606	0.000180259	0.00338773	ENSG00000257121	RP11-129B9.2	COAD, KIRC, LUAD, PRAD, UCEC	5
1.1039	1.43103	0.359462	3.78e-06	0.000216027	ENSG00000257390	RP11-762I7.5	COAD, KIRC, LUAD, PRAD, UCEC	5
8.21307	1.59435	0.314039	1.69e-08	3.91e-06	ENSG00000258521	RP11-638I2.9	COAD, LGG, LUAD, PRAD, UCEC	5
2.77082	1.39002	0.344311	3.53e-06	0.000206955	ENSG00000261096	RP11-690I21.2	COAD, KIRC, LUAD, PRAD, UCEC	5
5.90134	1.0446	0.272897	1.66e-05	0.000618225	ENSG00000262172	CTD-2529O21.1	COAD, KIRC, LUAD, PRAD, UCEC	5
2.04291	1.22478	0.542073	0.000521567	0.00716201	ENSG00000263370	RP11-68I3.5	COAD, KIRC, LUAD, PRAD, UCEC	5
20.9994	1.48465	0.379247	3.98e-06	0.000223749	ENSG00000267710	AC006116.20	COAD, KIRC, LUAD, PRAD, UCEC	5
4.77005	2.23018	0.399623	1.12e-10	8.59e-08	ENSG00000269304	AC010522.1	COAD, KIRC, LUAD, PRAD, UCEC	5
12.8765	1.10406	0.291308	1.73e-05	0.000636928	ENSG00000270426	RP11-326I11.5	COAD, KIRC, LUAD, PRAD, UCEC	5
10.8046	1.39739	0.396358	1.88e-05	0.000677606	ENSG00000270640	RP11-373D23.2	COAD, KICH, LUAD, PRAD, UCEC	5
10.1735	1.04799	0.317444	8.29e-05	0.00193913	ENSG00000271964	RP11-415F23.2	COAD, KIRC, LUAD, PRAD, UCEC	5
2.08008	1.49041	0.45106	2.5e-05	0.000818191	ENSG00000272632	RP11-362F19.3	COAD, HNSC, LUAD, PRAD, UCEC	5
4.17542	1.60834	0.48631	1.55e-05	0.000591525	ENSG00000275839	CTC-421K24.1	COAD, KIRC, LUAD, PRAD, UCEC	5
5.70115	1.28596	0.33368	9.25e-06	0.000410884	ENSG00000277386	RP11-141M1.4	COAD, KIRC, LUAD, PRAD, UCEC	5
7.12463	1.17577	0.370672	9.23e-05	0.00208941	ENSG00000278638	CTC-268N12.2	COAD, KIRC, LUAD, PRAD, UCEC	5
9.53194	1.04734	0.322193	9.54e-05	0.00213275	ENSG00000280399	RP11-80P20.3	COAD, HNSC, KIRC, PRAD, UCEC	5
446.109	1.45927	0.198397	2.93e-15	9.49e-13	ENSG00000123219	CENPK	HNSC, LGG, LIHC, LUAD, THCA	5
49.7513	1.40599	0.305926	6.34e-08	2.18e-06	ENSG00000156509	FBXO43	HNSC, KICH, LGG, LUAD, SARC	5
53.1957	1.59486	0.527551	2.59e-05	0.000328696	ENSG00000165323	FAT3	HNSC, LUAD, LUSC, PRAD, UCEC	5
375.34	1.22342	0.268091	9.8e-08	3.15e-06	ENSG00000174125	TLR1	HNSC, KIRC, LIHC, PRAD, UCEC	5
208.382	1.30844	0.227993	1.6e-10	1.32e-08	ENSG00000174500	GCSAM	HNSC, LGG, LUSC, PRAD, UCEC	5
58.4569	1.90867	0.259993	4.74e-15	1.43e-12	ENSG00000180998	GPR137C	HNSC, LIHC, LUAD, PRAD, UCEC	5
1.07916	1.00113	0.48488	0.00145261	0.00857227	ENSG00000183542	KLRC4	HNSC, KIRC, LUAD, PRAD, UCEC	5
431.47	1.27704	0.203808	6.55e-12	8.65e-10	ENSG00000186638	KIF24	HNSC, LGG, LUAD, PRAD, SARC	5
0.952057	1.5821	0.409831	1.36e-06	2.82e-05	ENSG00000203435	E2F3P2	HNSC, KIRC, LGG, PRAD, UCEC	5
0.391455	2.43746	0.791569	5.61e-06	9.11e-05	ENSG00000212391	SNORA48	HNSC, KIRC, LUAD, PRAD, UCEC	5
11.5417	1.04994	0.384951	0.000202526	0.00177351	ENSG00000234663	AC104820.2	HNSC, KIRC, LUAD, PRAD, UCEC	5
13.2316	1.32703	0.369316	5.21e-06	8.58e-05	ENSG00000235947	EGOT	HNSC, LGG, LUSC, PRAD, UCEC	5
16.4397	1.73413	0.431617	6.59e-07	1.53e-05	ENSG00000236008	AC011747.4	HNSC, KIRC, LGG, PRAD, UCEC	5
0.697663	1.17452	0.581719	0.000971168	0.00619043	ENSG00000236474	GCNT1P1	HNSC, KIRC, LUAD, PRAD, UCEC	5
26.7289	1.58227	0.400703	9.59e-07	2.11e-05	ENSG00000241472	PTPRG-AS1	HNSC, KIRC, LUAD, SARC, UCEC	5
2.39746	1.16794	0.441245	0.000184712	0.00164712	ENSG00000244720	RP11-402J7.2	HNSC, KIRC, LUAD, PRAD, UCEC	5
3.08091	1.31284	0.480616	0.000102519	0.00101924	ENSG00000246225	RP11-17A1.3	HNSC, KIRC, LGG, PRAD, UCEC	5
1.58688	1.8621	0.47254	8.07e-07	1.83e-05	ENSG00000246790	RP11-730K11.1	HNSC, KIRC, LUSC, PRAD, UCEC	5
0.901029	1.34336	0.542753	0.000202092	0.0017705	ENSG00000249767	ENPP7P10	HNSC, KIRC, PRAD, SARC, UCEC	5
0.974667	2.23028	0.543995	2.71e-07	7.33e-06	ENSG00000250629	RP11-122C5.3	HNSC, KIRC, LUSC, PRAD, UCEC	5
9.11697	1.39752	0.342455	6.54e-07	1.52e-05	ENSG00000250990	AC073635.5	HNSC, KIRC, LGG, PRAD, UCEC	5
3.18151	2.21481	0.537683	2.59e-07	7.06e-06	ENSG00000253891	RP11-203E8.1	HNSC, KIRC, LUSC, PRAD, UCEC	5
0.760408	1.01853	0.469081	0.00105651	0.00662648	ENSG00000254556	AF131215.4	HNSC, KIRC, LUAD, PRAD, UCEC	5
4.5851	1.14821	0.253503	1.39e-07	4.19e-06	ENSG00000267274	CTD-2006C1.12	HNSC, LUAD, PRAD, SARC, UCEC	5
7.98386	1.67506	0.366135	6.18e-08	2.13e-06	ENSG00000268756	AC104534.2	HNSC, KIRC, PAAD, PRAD, UCEC	5
1.89371	1.00274	0.381004	0.000314523	0.00252759	ENSG00000279555	RP11-426D19.1	HNSC, KIRC, LUSC, PRAD, UCEC	5
17.3761	5.15331	0.968819	1.46e-09	1.27e-07	ENSG00000002822	MAD1L1	KICH, KIRC, LUAD, PRAD, UCEC	5
231.493	3.22072	0.932921	1.78e-05	0.000395927	ENSG00000076382	SPAG5	KICH, LGG, LUAD, PAAD, PRAD	5
25.8444	4.15561	0.767888	1e-09	9.11e-08	ENSG00000154920	EME1	KICH, LGG, LIHC, LUAD, PAAD	5
106.021	2.74637	0.75859	1.62e-05	0.000365971	ENSG00000163535	SGO2	KICH, LGG, LIHC, LUAD, UCEC	5
2.70287	3.69442	1.33462	0.000109591	0.0017258	ENSG00000203721	LINC00862	KICH, LUAD, PRAD, SARC, UCEC	5
7.05756	4.57954	0.738945	8.16e-12	1.22e-09	ENSG00000221716	SNORA11	KICH, KIRC, LUAD, PRAD, UCEC	5
2.47086	3.11261	1.08237	0.00013395	0.00200966	ENSG00000224713	AC025165.8	KICH, LGG, LUAD, PRAD, UCEC	5
1.85101	3.19105	0.770625	1.24e-06	4.37e-05	ENSG00000226457	RP11-430L17.1	KICH, KIRC, LUAD, PRAD, UCEC	5
71.6306	2.62161	0.53565	7.43e-08	3.99e-06	ENSG00000231607	DLEU2	KICH, KIRC, LUAD, PRAD, UCEC	5
3.05633	2.17258	0.674939	0.000125677	0.00190725	ENSG00000261546	CTD-2555A7.3	KICH, KIRC, LUAD, PRAD, UCEC	5
3.37148	2.15333	0.750127	0.000398289	0.00470464	ENSG00000267741	UBE2L4	KICH, KIRC, LUAD, PRAD, UCEC	5
1.72764	4.08197	1.48796	8.97e-05	0.00145383	ENSG00000269971	RP3-426I6.5	KICH, KIRC, LUAD, PRAD, UCEC	5
2.83568	2.4845	0.811798	0.000150686	0.00220391	ENSG00000270048	RP11-214K3.22	KICH, KIRC, LUAD, PRAD, UCEC	5
3.15244	2.54965	0.887732	0.00025184	0.00329867	ENSG00000276934	RP11-231E4.5	KICH, KIRC, LUAD, PRAD, UCEC	5
10.9265	1.1339	0.353404	4.41e-05	0.000407616	ENSG00000159712	ANKRD18CP	KIRC, LUAD, LUSC, PRAD, UCEC	5
232.407	1.29579	0.233288	2.39e-09	8.33e-08	ENSG00000179841	AKAP5	KIRC, LUAD, PRAD, SARC, UCEC	5
3.97528	5.1299	0.541086	1.9e-25	1.4e-22	ENSG00000206585	RNVU1-7	KIRC, LGG, LUAD, PRAD, UCEC	5
6.96659	1.00694	0.338205	8.78e-05	0.000730257	ENSG00000214772	RP11-174G6.1	KIRC, LUAD, PRAD, SARC, UCEC	5
0.780354	1.72195	0.490548	3.49e-05	0.000334779	ENSG00000220660	RP3-406A7.3	KIRC, LGG, LUAD, PRAD, UCEC	5
2.87242	2.16528	0.414181	3.91e-08	9.51e-07	ENSG00000228522	RP11-236F9.2	KIRC, KIRP, LUAD, PRAD, UCEC	5
11.7611	1.07289	0.444013	0.000576201	0.00349559	ENSG00000230131	RP11-282I1.1	KIRC, LUAD, PRAD, SARC, UCEC	5
1.50296	1.62662	0.429232	1.31e-05	0.000146525	ENSG00000230498	RP4-564M11.2	KIRC, LUAD, PRAD, SARC, UCEC	5
1.68677	2.96132	0.437053	1.04e-12	8.18e-11	ENSG00000231079	AC105402.4	KIRC, LGG, LUAD, PRAD, UCEC	5
7.2579	2.80119	0.310428	2.27e-20	7.26e-18	ENSG00000231831	MTHFD1P1	KIRC, LUAD, PRAD, SARC, UCEC	5
12.1634	2.88358	0.406337	1.28e-13	1.24e-11	ENSG00000233766	AC098617.1	KIRC, LUSC, PRAD, SARC, UCEC	5
9.74143	1.21718	0.19056	1.19e-11	7.37e-10	ENSG00000235036	RP5-1099D15.1	KIRC, LUAD, PRAD, SARC, UCEC	5
2.13753	2.37275	0.42016	3.33e-09	1.11e-07	ENSG00000236936	RP3-329E20.2	KIRC, LGG, LUAD, PRAD, UCEC	5
2.39265	1.89937	0.359629	3.26e-08	8.1e-07	ENSG00000245080	MIR3150B	KIRC, LIHC, LUAD, PRAD, UCEC	5
6.90356	2.86851	0.379618	4.36e-15	5.41e-13	ENSG00000251405	CTB-109A12.1	KIRC, LUAD, PRAD, SARC, UCEC	5
3.30792	1.33936	0.430921	8.25e-05	0.00069372	ENSG00000254017	IGHEP2	KIRC, LUAD, LUSC, PRAD, UCEC	5
9.49088	1.33303	0.347266	6.68e-06	8.22e-05	ENSG00000260635	RP11-21M24.3	KIRC, LUAD, PRAD, SARC, UCEC	5
23.914	1.13269	0.312794	9.61e-06	0.000111964	ENSG00000260971	RP11-504A18.1	KIRC, LUAD, LUSC, PRAD, UCEC	5
5.52905	2.03113	0.303996	7.65e-12	4.94e-10	ENSG00000263466	RP1-56K13.2	KIRC, LUAD, PRAD, SARC, UCEC	5
9.09375	1.02926	0.291034	1.11e-05	0.000127327	ENSG00000265313	LINC01476	KIRC, LUAD, PRAD, SARC, UCEC	5
2.08442	2.48215	0.361887	1.36e-12	1.04e-10	ENSG00000280078	RP11-361H10.5	KIRC, LUAD, PRAD, SARC, UCEC	5
4.60874	1.41465	0.268332	1.65e-08	4.46e-07	ENSG00000281903	AF127936.7	KIRC, LUAD, LUSC, PRAD, UCEC	5
108.136	1.31051	0.291296	1.79e-07	1.41e-05	ENSG00000100479	POLE2	LGG, LIHC, LUAD, SARC, UCEC	5
8.10393	3.59291	0.695219	1.4e-10	3.19e-08	ENSG00000104321	TRPA1	LGG, LUAD, LUSC, PRAD, UCEC	5
3.56012	1.06569	0.441417	0.000280713	0.00425907	ENSG00000259475	RP11-654A16.3	LGG, LUAD, PRAD, SARC, UCEC	5
24.8295	8.90617	1.20532	3.85e-16	1.05e-11	ENSG00000188992	LIPI	ACC, LUAD, PRAD, UCEC	4
55.0367	2.69031	0.500737	1.24e-09	3.77e-07	ENSG00000002079	MYH16	BLCA, BRCA, KIRC, PRAD	4
633.922	1.40712	0.365326	4.4e-06	0.000242935	ENSG00000080200	CRYBG3	BLCA, LUAD, PRAD, UCEC	4
1338.91	1.47982	0.29143	2.31e-08	4.14e-06	ENSG00000105173	CCNE1	BLCA, BRCA, KICH, PAAD	4
22.4975	1.07178	0.3377	4.68e-05	0.00137591	ENSG00000119725	ZNF410	BLCA, LUAD, PRAD, UCEC	4
17.7681	1.2678	0.312707	1.84e-06	0.000127874	ENSG00000120215	MLANA	BLCA, LUAD, PRAD, UCEC	4
73.3534	1.0148	0.402573	0.000392465	0.00634277	ENSG00000121454	LHX4	BLCA, LUAD, PRAD, UCEC	4
144.982	1.46635	0.507304	9.73e-05	0.00232875	ENSG00000124134	KCNS1	BLCA, BRCA, HNSC, UCEC	4
30.1542	1.36095	0.396678	1.92e-05	0.000720095	ENSG00000127364	TAS2R4	BLCA, KIRC, PRAD, UCEC	4
11.8082	1.85185	0.585526	3.19e-05	0.00103601	ENSG00000131951	LRRC9	BLCA, BRCA, LGG, UCEC	4
12.7163	3.26091	0.46733	7.58e-15	1.19e-11	ENSG00000132855	ANGPTL3	BLCA, BRCA, LUAD, UCEC	4
79.8037	1.56091	0.532504	8.1e-05	0.00203447	ENSG00000137869	CYP19A1	BLCA, KICH, PRAD, UCEC	4
1.55377	1.78792	0.593159	5.09e-05	0.0014662	ENSG00000150676	CCDC83	BLCA, KIRC, LUAD, UCEC	4
13.0099	2.51065	0.479483	4.07e-09	1.09e-06	ENSG00000164744	SUN3	BLCA, BRCA, LGG, PRAD	4
23.2129	1.31666	0.425034	5.66e-05	0.00157778	ENSG00000165899	OTOGL	BLCA, BRCA, LUAD, UCEC	4
32.5314	1.81725	0.381384	1.12e-07	1.39e-05	ENSG00000172139	SLC9C1	BLCA, LGG, PRAD, UCEC	4
278.493	1.85376	0.313799	2.93e-10	1.12e-07	ENSG00000176124	DLEU1	BLCA, LUAD, PRAD, UCEC	4
3.75774	1.36241	0.353857	4.34e-06	0.000239822	ENSG00000177340	FLJ13224	BLCA, BRCA, PRAD, UCEC	4
0.789269	2.10719	0.807149	6.01e-05	0.00164643	ENSG00000177725	CTD-2530N21.5	BLCA, BRCA, KIRC, UCEC	4
146.382	1.14068	0.345551	2.96e-05	0.000982478	ENSG00000178502	KLHL11	BLCA, KIRC, PRAD, UCEC	4
2487.53	1.0506	0.322187	3.49e-05	0.00110337	ENSG00000180530	NRIP1	BLCA, PRAD, SARC, UCEC	4
10.448	2.58049	0.433716	6.79e-11	3.17e-08	ENSG00000183598	HIST2H3D	BLCA, BRCA, KIRC, UCEC	4
1.73776	1.13826	0.476391	0.00050086	0.007551	ENSG00000184389	A3GALT2	BLCA, BRCA, HNSC, UCEC	4
4.35434	1.61675	0.404084	2.65e-06	0.000165827	ENSG00000186628	FSD2	BLCA, KIRC, SARC, UCEC	4
314.512	1.3735	0.466189	8.77e-05	0.00215447	ENSG00000196074	SYCP2	BLCA, HNSC, LUAD, UCEC	4
10.9401	2.25065	0.484166	1.13e-07	1.4e-05	ENSG00000196604	POTEF	BLCA, KIRC, PRAD, UCEC	4
0.655563	2.48618	0.651955	1.42e-06	0.000106104	ENSG00000199730	RN7SKP95	BLCA, KIRC, PRAD, UCEC	4
0.478648	1.72472	0.588307	6.8e-05	0.00178192	ENSG00000199731	RNU6-1079P	BLCA, LUAD, PRAD, UCEC	4
1.15311	2.01843	0.65911	3.08e-05	0.00100909	ENSG00000201533	RN7SKP237	BLCA, KIRC, PRAD, UCEC	4
1.29823	4.19339	0.676855	7.25e-16	1.4e-12	ENSG00000201793	RN7SKP9	BLCA, KIRC, PRAD, UCEC	4
1.17418	1.83331	0.6608	8.36e-05	0.00208473	ENSG00000202512	RN7SKP230	BLCA, KIRC, PRAD, UCEC	4
3.50161	2.44081	0.625446	1.22e-06	9.44e-05	ENSG00000203616	RHOT1P2	BLCA, KIRC, LUAD, PRAD	4
19.1211	1.51046	0.335141	3.37e-07	3.32e-05	ENSG00000204706	MAMDC2-AS1	BLCA, KIRC, PRAD, UCEC	4
2.24066	1.37484	0.638658	0.000675627	0.00936471	ENSG00000207205	RNVU1-15	BLCA, KIRC, PRAD, UCEC	4
3.33163	1.40953	0.465557	6.79e-05	0.00178049	ENSG00000207340	RNVU1-1	BLCA, KIRC, PRAD, UCEC	4
4.59984	1.33749	0.436656	6.27e-05	0.00168987	ENSG00000207741	MIR590	BLCA, LUAD, PRAD, UCEC	4
0.517573	1.64364	0.991728	0.000633158	0.00892927	ENSG00000208308	SNORA40	BLCA, KIRC, PRAD, UCEC	4
19.637	1.28501	0.356642	1.04e-05	0.000458493	ENSG00000208772	SNORD94	BLCA, KIRC, PRAD, UCEC	4
1.35395	1.54363	0.498279	5.16e-05	0.00148159	ENSG00000212240	RNU6-930P	BLCA, BRCA, PRAD, UCEC	4
2.1978	1.47161	0.484993	6.46e-05	0.00172898	ENSG00000213188	YBX1P4	BLCA, LUAD, PRAD, UCEC	4
1.19238	1.22791	0.452563	0.000186625	0.00373517	ENSG00000213234	ST13P10	BLCA, KIRC, PRAD, UCEC	4
7.06429	1.61185	0.444809	9.93e-06	0.000442975	ENSG00000213512	GBP7	BLCA, LUAD, PRAD, UCEC	4
6.55988	1.86329	0.36542	2.26e-08	4.09e-06	ENSG00000213613	RP11-380G5.3	BLCA, COAD, KIRC, PRAD	4
0.696138	1.67733	0.5553	5.72e-05	0.00158506	ENSG00000213721	HMGN2P30	BLCA, KIRC, PRAD, UCEC	4
0.672153	2.18136	0.7488	2.89e-05	0.000966903	ENSG00000214067	RP11-549L6.2	BLCA, BRCA, PRAD, UCEC	4
27.1745	1.09294	0.239892	1.79e-07	1.98e-05	ENSG00000214439	FAM185BP	BLCA, KIRC, PRAD, UCEC	4
32.9401	1.04473	0.401729	0.00029976	0.00524741	ENSG00000214694	ARHGEF33	BLCA, BRCA, HNSC, LUAD	4
140.633	1.34523	0.492775	0.000164918	0.00342393	ENSG00000215146	RP11-313J2.1	BLCA, BRCA, LUAD, UCEC	4
1.58358	2.07569	0.421892	4.36e-08	6.71e-06	ENSG00000215482	CALM2P3	BLCA, COAD, KIRC, UCEC	4
0.753085	1.68575	0.603441	0.00010048	0.00237907	ENSG00000217004	RP3-329A5.1	BLCA, LUAD, PRAD, UCEC	4
0.805851	2.14668	0.759351	3.74e-05	0.00115677	ENSG00000217527	RPS16P5	BLCA, KIRC, PRAD, UCEC	4
41.7749	1.26744	0.387104	3.23e-05	0.00104362	ENSG00000218226	TATDN2P2	BLCA, KIRC, PRAD, UCEC	4
7.63439	1.26558	0.37706	2.45e-05	0.000862509	ENSG00000222046	DCDC2B	BLCA, KICH, KIRC, PRAD	4
1.01484	1.96708	0.639921	3.31e-05	0.00106294	ENSG00000222051	RNU6-1165P	BLCA, KIRC, LUAD, UCEC	4
0.625251	2.52076	0.669218	1.46e-06	0.000109379	ENSG00000223224	SNORD71	BLCA, KIRC, PRAD, UCEC	4
0.60803	1.61389	0.785611	0.000511564	0.00768102	ENSG00000223584	TVP23CP1	BLCA, KIRC, PRAD, UCEC	4
6.43016	1.04445	0.342766	7.29e-05	0.0018867	ENSG00000223697	AF230666.2	BLCA, KIRC, LUAD, UCEC	4
1.21012	1.7762	0.657171	0.000108034	0.00251398	ENSG00000224031	TCEAL3-AS1	BLCA, KIRC, PRAD, UCEC	4
5.16162	2.19402	0.421876	9.34e-09	2.18e-06	ENSG00000224431	AC063976.7	BLCA, LUAD, PRAD, UCEC	4
0.732336	1.50504	0.691059	0.000516272	0.00772601	ENSG00000224593	RP11-30B1.1	BLCA, KIRC, PRAD, UCEC	4
6.52301	1.17142	0.441652	0.000231391	0.00432657	ENSG00000224746	AC015987.1	BLCA, LUAD, SARC, UCEC	4
0.713187	2.23614	0.554279	1.26e-06	9.73e-05	ENSG00000225076	WWC3-AS1	BLCA, KIRC, PRAD, UCEC	4
3.1302	2.50763	0.402714	1.51e-11	9.17e-09	ENSG00000225111	AC083900.1	BLCA, BRCA, PRAD, UCEC	4
0.45679	2.21058	0.603177	4.34e-06	0.000239822	ENSG00000225496	AC104651.2	BLCA, LUAD, PRAD, UCEC	4
0.63663	1.59546	0.695316	0.000347742	0.0058263	ENSG00000225711	RP11-345I18.4	BLCA, LUAD, PRAD, UCEC	4
3.43624	1.80908	0.456351	2.83e-06	0.000173999	ENSG00000225726	AC007000.10	BLCA, KIRC, PRAD, UCEC	4
2.14225	1.44926	0.566385	0.000236376	0.00439138	ENSG00000225798	AC025918.2	BLCA, KIRC, PRAD, UCEC	4
2.38094	1.2022	0.526446	0.000619306	0.0087735	ENSG00000225805	CTD-2313N18.7	BLCA, PRAD, SARC, UCEC	4
3.8306	1.28735	0.341669	5.69e-06	0.000291948	ENSG00000226009	KCNIP2-AS1	BLCA, COAD, PRAD, UCEC	4
1.68684	2.34443	0.604677	1.69e-06	0.00012119	ENSG00000226089	RP1-300G12.2	BLCA, KIRC, LUAD, UCEC	4
1.27002	1.85095	0.538405	1.49e-05	0.000600421	ENSG00000226367	ST7-AS2	BLCA, BRCA, PRAD, UCEC	4
3.10314	1.58783	0.453415	1.49e-05	0.000599576	ENSG00000226756	AC007365.3	BLCA, BRCA, LUAD, UCEC	4
2.97563	1.73535	0.356563	7.17e-08	9.94e-06	ENSG00000227113	RP11-460N20.4	BLCA, LUAD, PRAD, UCEC	4
0.50219	1.75883	0.714469	0.000183472	0.0036885	ENSG00000227383	RP11-571F15.2	BLCA, LUAD, PRAD, UCEC	4
12.5215	1.40255	0.290861	7.34e-08	1.01e-05	ENSG00000227456	LINC00310	BLCA, PRAD, SARC, UCEC	4
1.19528	1.3532	0.564364	0.000391911	0.00633639	ENSG00000227659	CLYBL-AS2	BLCA, KIRC, PRAD, UCEC	4
2.27409	1.32448	0.452045	9.4e-05	0.0022719	ENSG00000228019	RP11-166O4.4	BLCA, LUAD, PRAD, UCEC	4
0.356114	1.69231	0.841756	0.000442151	0.0069068	ENSG00000228076	RP11-475E11.2	BLCA, KIRC, PRAD, UCEC	4
0.696974	1.69015	0.5552	5.3e-05	0.00150695	ENSG00000228219	NPM1P30	BLCA, BRCA, PRAD, UCEC	4
10.3628	1.56982	0.418136	6.43e-06	0.000320981	ENSG00000228487	RP13-225O21.2	BLCA, HNSC, PRAD, UCEC	4
1.44971	2.05086	0.714036	4.36e-05	0.00130868	ENSG00000228598	MACC1-AS1	BLCA, KIRC, PRAD, UCEC	4
17.8356	1.9036	0.354305	5.49e-09	1.38e-06	ENSG00000228748	RP13-39P12.3	BLCA, COAD, PRAD, UCEC	4
11.0717	1.07528	0.366006	0.000102414	0.00241222	ENSG00000228915	OR7E128P	BLCA, LIHC, SARC, UCEC	4
14.3835	1.41773	0.403975	1.48e-05	0.000599216	ENSG00000228917	RP11-544M22.8	BLCA, BRCA, PRAD, UCEC	4
18.6169	1.38495	0.324039	8.23e-07	6.78e-05	ENSG00000229097	CALM2P2	BLCA, LUAD, PRAD, UCEC	4
1.70329	1.88289	0.56464	1.92e-05	0.000720095	ENSG00000229427	ANKRD26P4	BLCA, KIRC, PRAD, UCEC	4
1.89192	1.89822	0.688046	7.65e-05	0.00194704	ENSG00000229492	AC004019.10	BLCA, LUAD, PRAD, UCEC	4
13.081	1.16724	0.46848	0.000367188	0.00605719	ENSG00000229867	STEAP3-AS1	BLCA, COAD, PRAD, UCEC	4
1.09481	1.08896	0.477302	0.000709509	0.00967036	ENSG00000229920	RPS4XP5	BLCA, BRCA, LUAD, UCEC	4
20.4634	1.35278	0.288757	1.32e-07	1.55e-05	ENSG00000229956	ZRANB2-AS2	BLCA, KIRC, LUAD, UCEC	4
0.967175	2.09927	0.57206	5.27e-06	0.000276684	ENSG00000230470	GS1-115G20.1	BLCA, KIRC, PRAD, UCEC	4
0.400554	1.68173	0.773849	0.000361608	0.00599723	ENSG00000230935	RPS3P1	BLCA, BRCA, PRAD, UCEC	4
3.05935	1.62315	0.542717	6.53e-05	0.00173975	ENSG00000231395	AC124914.3	BLCA, KIRC, PRAD, UCEC	4
47.1124	1.18062	0.271213	4.85e-07	4.53e-05	ENSG00000231551	RP11-495P10.1	BLCA, LUAD, PRAD, UCEC	4
0.719243	1.63143	0.654484	0.000216712	0.00412993	ENSG00000231726	HMGN2P38	BLCA, KIRC, PRAD, UCEC	4
0.652661	1.99581	0.680349	4.32e-05	0.00129867	ENSG00000232036	GS1-115G20.2	BLCA, KIRC, PRAD, UCEC	4
5.07455	2.20794	0.483718	1.74e-07	1.94e-05	ENSG00000232682	RP11-388P9.2	BLCA, LUAD, PRAD, UCEC	4
2.9445	1.89037	0.55451	1.54e-05	0.000617666	ENSG00000232879	RP11-544M22.3	BLCA, LUAD, PRAD, UCEC	4
618.938	1.92648	0.875523	0.000177491	0.00359674	ENSG00000233056	ERVH48-1	BLCA, KIRC, LUAD, UCEC	4
1.41677	1.57792	0.628338	0.000225503	0.00424963	ENSG00000233061	TTLL7-IT1	BLCA, BRCA, PRAD, UCEC	4
8.26283	1.68455	0.312833	5.49e-09	1.38e-06	ENSG00000233178	RP11-88I18.2	BLCA, KIRC, PRAD, UCEC	4
1.77407	1.71403	0.616161	9.94e-05	0.00236184	ENSG00000233693	RP11-506O24.1	BLCA, KIRC, PRAD, UCEC	4
1.64221	1.43631	0.486994	8.41e-05	0.00209228	ENSG00000233990	RP11-401E9.3	BLCA, KIRC, PRAD, UCEC	4
0.745302	2.1002	0.738334	4.08e-05	0.00124327	ENSG00000234358	AC003080.4	BLCA, KIRC, PRAD, UCEC	4
1.4042	1.45649	0.52668	0.000137722	0.00299504	ENSG00000234557	RP1-164F3.8	BLCA, KIRC, PRAD, UCEC	4
3.81875	2.58133	0.573833	9.73e-08	1.27e-05	ENSG00000234604	RP1-206D15.5	BLCA, LUAD, PRAD, UCEC	4
0.947422	1.96394	0.522615	4.89e-06	0.00026132	ENSG00000234943	AC092839.4	BLCA, BRCA, PRAD, UCEC	4
1.2742	2.20445	0.675232	1.28e-05	0.000532869	ENSG00000235088	RP4-620E11.4	BLCA, KIRC, PRAD, UCEC	4
3.79223	1.7543	0.427255	1.74e-06	0.000123016	ENSG00000235358	RP11-399E6.1	BLCA, BRCA, PRAD, UCEC	4
0.599864	1.6668	0.856484	0.000511442	0.00768102	ENSG00000235422	KATNBL1P3	BLCA, BRCA, LUAD, UCEC	4
0.724479	1.70729	0.854492	0.000429515	0.00675356	ENSG00000235514	LLPHP2	BLCA, BRCA, KIRC, UCEC	4
8.25827	1.26377	0.385495	3.19e-05	0.00103601	ENSG00000235724	AC009299.2	BLCA, KIRC, LUAD, UCEC	4
1.34872	2.3158	0.622797	2.94e-06	0.000179088	ENSG00000236003	AC007050.17	BLCA, BRCA, PRAD, UCEC	4
4.50706	2.75627	0.595905	3.28e-08	5.48e-06	ENSG00000236241	RP11-744O11.2	BLCA, BRCA, PRAD, UCEC	4
0.989527	2.12768	0.546575	2.48e-06	0.000157297	ENSG00000236430	KRT8P29	BLCA, KIRC, LUSC, UCEC	4
3.18417	1.41897	0.493787	0.000105241	0.00246133	ENSG00000236559	RP11-243J16.7	BLCA, KIRC, PRAD, UCEC	4
2.39104	1.13189	0.481026	0.000556662	0.00813568	ENSG00000236998	RP11-203L2.3	BLCA, COAD, PRAD, UCEC	4
0.578314	1.86453	0.671454	7.85e-05	0.00198989	ENSG00000237243	AC022173.2	BLCA, BRCA, PRAD, UCEC	4
1.78269	1.95971	0.762549	9.58e-05	0.00230482	ENSG00000237359	RP11-509J21.2	BLCA, BRCA, PRAD, UCEC	4
2.7789	1.13452	0.392071	0.000114051	0.00260185	ENSG00000237461	RP11-554F20.1	BLCA, BRCA, LUAD, UCEC	4
0.63184	1.86827	0.651242	6.36e-05	0.00170935	ENSG00000237483	RPS27AP8	BLCA, BRCA, PRAD, UCEC	4
1.21229	1.36504	0.532683	0.000254603	0.00465341	ENSG00000238221	RP11-69L16.4	BLCA, BRCA, LUAD, UCEC	4
4.96952	1.75348	0.390112	3.71e-07	3.61e-05	ENSG00000238390	SNORA81	BLCA, BRCA, LUAD, UCEC	4
1.19768	1.87234	0.541505	1.37e-05	0.000564028	ENSG00000238405	RNA5SP311	BLCA, HNSC, PRAD, UCEC	4
0.579425	2.09846	0.667478	2.16e-05	0.00078709	ENSG00000239468	RN7SL569P	BLCA, BRCA, KIRC, UCEC	4
0.877912	1.26804	0.493041	0.000270017	0.00485864	ENSG00000239705	RP11-65N13.8	BLCA, BRCA, HNSC, KICH	4
1.05898	1.74342	0.631424	9.99e-05	0.00236856	ENSG00000239964	RN7SL748P	BLCA, KIRC, PRAD, UCEC	4
0.842884	1.64088	0.728308	0.000344768	0.00580038	ENSG00000240490	RN7SL277P	BLCA, KIRC, PRAD, UCEC	4
1.51935	1.35737	0.532795	0.000266594	0.00480555	ENSG00000240531	RPL21P123	BLCA, KIRC, PRAD, UCEC	4
4.88052	2.00874	0.4121	5.85e-08	8.53e-06	ENSG00000241217	RN7SL809P	BLCA, LUAD, PRAD, UCEC	4
2.55136	1.26773	0.400215	4.58e-05	0.00135877	ENSG00000241529	RN7SL767P	BLCA, KIRC, PRAD, UCEC	4
0.857113	1.74541	0.752511	0.000244861	0.00451188	ENSG00000241568	RN7SL338P	BLCA, KIRC, PRAD, UCEC	4
0.621427	2.28827	0.82366	2.66e-05	0.000908884	ENSG00000242493	RN7SL37P	BLCA, KIRC, PRAD, UCEC	4
7.1412	1.22626	0.354677	1.72e-05	0.000666322	ENSG00000242553	AP001432.14	BLCA, LUAD, PRAD, UCEC	4
0.806575	2.44224	0.644066	1.71e-06	0.000122239	ENSG00000242888	RP11-436M15.1	BLCA, KIRC, PRAD, UCEC	4
1.0478	1.66252	0.644604	0.000170719	0.00350318	ENSG00000244371	PFN1P8	BLCA, KIRC, PRAD, UCEC	4
3.40248	1.26686	0.393023	3.82e-05	0.00118031	ENSG00000245748	RP11-367J11.2	BLCA, LUAD, PRAD, UCEC	4
0.985182	2.29816	0.430423	3.81e-09	1.03e-06	ENSG00000246422	CTD-2024I7.13	BLCA, BRCA, PRAD, UCEC	4
12.4723	1.23356	0.537034	0.000577474	0.00836164	ENSG00000246792	RP11-68L18.1	BLCA, BRCA, PRAD, UCEC	4
3.73716	1.12854	0.325948	1.67e-05	0.000654221	ENSG00000248648	RP11-485M7.1	BLCA, COAD, KICH, UCEC	4
2.50135	1.15783	0.408464	0.000135336	0.00295819	ENSG00000248724	NPHP3-AS1	BLCA, BRCA, LUSC, UCEC	4
1.74802	2.82085	0.523382	7.38e-10	2.47e-07	ENSG00000248752	RP11-114J13.1	BLCA, LUAD, PRAD, UCEC	4
6.10496	1.32739	0.385709	1.85e-05	0.000700829	ENSG00000248774	RP11-798M19.3	BLCA, HNSC, PRAD, UCEC	4
15.1589	1.88027	0.304734	5.98e-11	2.93e-08	ENSG00000248971	KRT8P46	BLCA, KIRC, LUAD, UCEC	4
0.508745	2.24882	0.779219	2.51e-05	0.000874159	ENSG00000249098	RP11-39E3.4	BLCA, KIRC, PRAD, UCEC	4
0.608173	2.05473	0.674088	2.96e-05	0.000981887	ENSG00000249180	CTC-506B8.1	BLCA, KIRC, PRAD, UCEC	4
1.72675	1.13642	0.491161	0.000615938	0.00873492	ENSG00000249234	RP11-452J21.2	BLCA, KIRC, PRAD, UCEC	4
10.6801	1.89094	0.380244	4.09e-08	6.42e-06	ENSG00000249593	CTB-46B19.2	BLCA, LUAD, PRAD, UCEC	4
0.775495	2.59176	0.698442	1.36e-06	0.000103051	ENSG00000249690	RP11-1336O20.2	BLCA, KIRC, PRAD, UCEC	4
1.46689	1.61585	0.643706	0.000213695	0.00409355	ENSG00000250329	KDELC1P1	BLCA, COAD, KIRC, UCEC	4
2.20838	1.10643	0.463275	0.000519331	0.00774611	ENSG00000250656	ST3GAL1P1	BLCA, BRCA, SARC, UCEC	4
1.06988	2.34441	0.757105	1.27e-05	0.000531184	ENSG00000250698	RP11-392B6.1	BLCA, KIRC, PRAD, UCEC	4
0.935386	2.21412	0.530031	7.92e-07	6.59e-05	ENSG00000250892	RP11-1365D11.1	BLCA, KIRC, PRAD, UCEC	4
0.370929	1.79561	0.699988	0.00013921	0.00301981	ENSG00000251171	RP11-327O17.2	BLCA, LUAD, PRAD, UCEC	4
1.40393	1.88188	0.527687	9.82e-06	0.000439032	ENSG00000251682	RP11-631M6.3	BLCA, KIRC, PRAD, UCEC	4
4.35576	3.45239	0.361584	1.86e-24	1.51e-20	ENSG00000251791	SCARNA6	BLCA, KIRC, PRAD, UCEC	4
2.029	2.05072	0.516753	2.16e-06	0.000143232	ENSG00000252782	RNU6-341P	BLCA, BRCA, PRAD, UCEC	4
0.571086	1.77364	0.779795	0.000246969	0.00454661	ENSG00000252859	RNU6-375P	BLCA, BRCA, KIRC, UCEC	4
0.905789	4.69944	0.781437	3.08e-16	6.25e-13	ENSG00000252947	SCARNA1	BLCA, KIRC, PRAD, UCEC	4
2.32413	2.01893	0.434248	1.59e-07	1.81e-05	ENSG00000253516	HMGB1P41	BLCA, BRCA, PRAD, UCEC	4
0.86022	1.33537	0.584244	0.000526106	0.00781439	ENSG00000253528	RP11-347C18.4	BLCA, COAD, PRAD, UCEC	4
12.1433	1.82411	0.404648	3.42e-07	3.36e-05	ENSG00000253767	PCDHGA8	BLCA, KIRC, PRAD, UCEC	4
1.09467	2.21753	0.466702	7.6e-08	1.04e-05	ENSG00000253971	CDC42P3	BLCA, HNSC, PRAD, UCEC	4
2.55829	1.19531	0.526982	0.000649452	0.00909591	ENSG00000254094	AC078852.1	BLCA, COAD, PRAD, UCEC	4
7.1362	1.52747	0.599821	0.000222333	0.00420583	ENSG00000254180	AB015752.3	BLCA, KIRC, PRAD, UCEC	4
1.97836	1.0257	0.381465	0.000233697	0.00435719	ENSG00000254331	CKS1BP7	BLCA, BRCA, PRAD, UCEC	4
0.76437	1.15054	0.508868	0.00069706	0.00956163	ENSG00000254551	RP11-727A23.7	BLCA, LUAD, PRAD, UCEC	4
0.60728	1.62965	0.723672	0.00035342	0.00588744	ENSG00000255003	CYCSP28	BLCA, BRCA, PRAD, UCEC	4
17.5693	1.28436	0.319846	2.18e-06	0.000143596	ENSG00000255837	TAS2R20	BLCA, BRCA, LUAD, UCEC	4
1.37181	1.2577	0.519567	0.000408752	0.00652302	ENSG00000256381	RP11-500M8.4	BLCA, BRCA, KIRC, UCEC	4
4.2559	1.34523	0.401466	2.51e-05	0.000874052	ENSG00000256625	RP11-582E3.4	BLCA, KIRC, PRAD, UCEC	4
1.2026	1.74554	0.641375	0.000108967	0.0025299	ENSG00000257083	RP11-123O10.3	BLCA, KIRC, PRAD, UCEC	4
1.04605	1.57959	0.664345	0.000301496	0.00527021	ENSG00000257475	RP11-983P16.2	BLCA, LUAD, PRAD, UCEC	4
15.4179	1.53651	0.321629	1.02e-07	1.31e-05	ENSG00000257489	RP11-175P13.3	BLCA, HNSC, LGG, UCEC	4
3.56349	2.6174	0.554842	3.51e-08	5.77e-06	ENSG00000257534	RP11-834C11.10	BLCA, KIRC, PRAD, UCEC	4
1.53661	2.20696	0.476192	1.29e-07	1.53e-05	ENSG00000257949	TEN1	BLCA, LUAD, PRAD, UCEC	4
1.18843	1.25925	0.557612	0.000617625	0.00875359	ENSG00000258048	RP11-530C5.1	BLCA, LUAD, PRAD, UCEC	4
6.63199	1.15945	0.405257	0.000124651	0.00277816	ENSG00000258317	RP11-603J24.5	BLCA, LGG, PRAD, UCEC	4
3.78397	1.32149	0.407313	3.55e-05	0.00111487	ENSG00000258951	KRT18P7	BLCA, COAD, PRAD, UCEC	4
3.02182	2.11342	0.311509	8.56e-13	7.25e-10	ENSG00000259100	RP11-1074O12.1	BLCA, COAD, LUAD, UCEC	4
9.73411	1.21482	0.470183	0.000272575	0.00488951	ENSG00000259116	RP11-973N13.4	BLCA, LUAD, PRAD, UCEC	4
0.779056	1.57118	0.741101	0.000505729	0.00761593	ENSG00000259191	RP11-253M7.3	BLCA, BRCA, LUAD, UCEC	4
0.686669	1.4005	0.643726	0.000617685	0.00875359	ENSG00000259195	RP11-158M2.6	BLCA, BRCA, PRAD, UCEC	4
42.847	1.51963	0.373637	2.04e-06	0.000136973	ENSG00000259275	RP11-522B15.3	BLCA, LGG, PAAD, PRAD	4
9.99975	3.11436	0.55531	6.67e-11	3.15e-08	ENSG00000259293	LIPC-AS1	BLCA, KIRC, PRAD, UCEC	4
0.739531	1.4841	0.581785	0.00023181	0.00432912	ENSG00000259532	RP11-138H8.2	BLCA, BRCA, PRAD, UCEC	4
5.95378	1.40778	0.637211	0.000567484	0.00826062	ENSG00000259594	CTD-2034I4.2	BLCA, BRCA, PRAD, UCEC	4
0.773187	1.46272	0.570922	0.000231076	0.00432657	ENSG00000259632	RP11-56B16.1	BLCA, BRCA, PRAD, UCEC	4
1.14579	2.53838	0.51379	1.6e-08	3.22e-06	ENSG00000259950	RP11-170L3.4	BLCA, KIRC, PRAD, UCEC	4
112.419	1.45935	0.287987	2.38e-08	4.23e-06	ENSG00000260261	RP11-480A16.1	BLCA, PRAD, SARC, UCEC	4
2.23307	2.07893	0.570577	5.9e-06	0.000299449	ENSG00000260470	RP11-834C11.11	BLCA, LGG, PRAD, UCEC	4
19.8737	2.22302	0.433766	1.3e-08	2.84e-06	ENSG00000260618	RP11-23N2.4	BLCA, LUAD, PRAD, UCEC	4
1.30474	1.48199	0.49103	6.73e-05	0.00177031	ENSG00000260714	RP11-266L9.1	BLCA, BRCA, SARC, UCEC	4
1.14726	1.54657	0.508944	6.09e-05	0.00165994	ENSG00000260744	RP11-329J18.3	BLCA, BRCA, PRAD, UCEC	4
1.01861	1.92936	0.816146	0.000143733	0.00309479	ENSG00000260969	RP11-190D6.2	BLCA, BRCA, PRAD, UCEC	4
4.97861	2.12608	0.461974	1.69e-07	1.89e-05	ENSG00000261404	AC009120.4	BLCA, BRCA, KIRC, PRAD	4
1.13612	2.14718	0.540457	1.83e-06	0.000127874	ENSG00000261528	AC002400.1	BLCA, BRCA, PRAD, UCEC	4
5.94133	1.2544	0.444508	0.00013371	0.00293181	ENSG00000261669	CTD-2515A14.1	BLCA, LUAD, PRAD, UCEC	4
8.68706	1.14729	0.381176	7.84e-05	0.00198735	ENSG00000261732	LA16c-431H6.6	BLCA, LUAD, PRAD, UCEC	4
1.33574	1.76	0.43746	2.35e-06	0.000152039	ENSG00000261868	MFSD1P1	BLCA, BRCA, PRAD, UCEC	4
1.2765	1.28962	0.585777	0.000682224	0.00942815	ENSG00000262700	RP11-266L9.3	BLCA, HNSC, PRAD, UCEC	4
1.34844	2.38861	0.587896	8.22e-07	6.78e-05	ENSG00000262837	RP11-304F15.7	BLCA, KIRC, PRAD, UCEC	4
3.92512	1.34211	0.375249	1.16e-05	0.000501225	ENSG00000263321	RP11-388C12.5	BLCA, COAD, PRAD, UCEC	4
14.308	4.0577	0.442564	1.43e-25	1.45e-21	ENSG00000263740	RN7SL4P	BLCA, KIRC, PRAD, UCEC	4
2.93409	1.55999	0.486284	3.72e-05	0.00115138	ENSG00000264520	RP4-777O23.2	BLCA, KIRC, PRAD, UCEC	4
1.72954	2.43981	0.55193	1.94e-07	2.12e-05	ENSG00000264801	ERVFRD-3	BLCA, LUAD, PRAD, UCEC	4
1.57728	1.95632	0.695006	6.04e-05	0.00165113	ENSG00000264829	RP11-474I11.8	BLCA, BRCA, PRAD, UCEC	4
0.791659	1.86647	0.882021	0.000233785	0.00435719	ENSG00000265093	RN7SL246P	BLCA, KIRC, PRAD, UCEC	4
0.369668	2.17725	0.710815	2.16e-05	0.000786364	ENSG00000265355	MIR3136	BLCA, KIRC, LUAD, UCEC	4
1.59081	1.47385	0.471787	4.97e-05	0.00143984	ENSG00000265713	RP11-82O19.2	BLCA, COAD, PRAD, UCEC	4
1.35814	2.75939	0.446267	1.02e-11	6.39e-09	ENSG00000265727	RN7SL648P	BLCA, KIRC, PRAD, UCEC	4
3.87377	2.13422	0.419509	1.8e-08	3.43e-06	ENSG00000265735	RN7SL5P	BLCA, KIRC, PRAD, UCEC	4
3.61618	4.97954	0.84972	9.79e-16	1.73e-12	ENSG00000266019	MIR3609	BLCA, KIRC, PRAD, UCEC	4
2.85316	1.92281	0.744124	0.000102171	0.00240789	ENSG00000266149	RP11-789C17.3	BLCA, LUAD, LUSC, UCEC	4
0.862501	2.111	0.580569	5.71e-06	0.000292699	ENSG00000266155	RP11-927P21.6	BLCA, HNSC, LUAD, PRAD	4
5.47764	2.68664	0.799366	2.27e-06	0.000147858	ENSG00000266767	RP11-678G15.2	BLCA, KIRC, PRAD, UCEC	4
0.740317	2.04739	0.547456	4.62e-06	0.000251157	ENSG00000266973	CTD-3162L10.3	BLCA, BRCA, PRAD, UCEC	4
1.88238	1.47123	0.605164	0.00031361	0.00541751	ENSG00000267044	AC005757.6	BLCA, LUAD, PRAD, UCEC	4
1.59694	2.97419	0.665233	2.43e-08	4.28e-06	ENSG00000268174	BNIP3P22	BLCA, BRCA, KIRC, UCEC	4
14.7549	1.68109	0.40209	1.33e-06	0.000101549	ENSG00000268521	VN1R83P	BLCA, KIRC, PRAD, UCEC	4
7.39874	1.17753	0.42618	0.000166259	0.00344121	ENSG00000268670	CTD-2622I13.3	BLCA, KIRC, PRAD, UCEC	4
2.02007	2.72682	0.551948	9.16e-09	2.15e-06	ENSG00000268705	BNIP3P26	BLCA, KIRC, PRAD, UCEC	4
4.47524	3.18099	0.59278	1.61e-10	6.61e-08	ENSG00000269662	BNIP3P39	BLCA, KIRC, PRAD, UCEC	4
2.76263	2.26827	0.448118	1.63e-08	3.25e-06	ENSG00000270402	CTC-412M14.5	BLCA, KIRC, PRAD, UCEC	4
0.733591	1.68039	0.747963	0.000320808	0.0055044	ENSG00000271410	RP11-506H20.2	BLCA, KIRC, PRAD, UCEC	4
1.25087	2.70457	0.524788	3.57e-09	9.87e-07	ENSG00000271415	RPL23AP90	BLCA, LUAD, PRAD, UCEC	4
1.43784	2.20751	0.510445	4.59e-07	4.34e-05	ENSG00000271500	RP11-288K12.1	BLCA, BRCA, PRAD, UCEC	4
4.7076	1.28545	0.448386	0.000115338	0.00262236	ENSG00000271580	RP11-536L3.4	BLCA, LUAD, PRAD, UCEC	4
9.18388	1.13998	0.392376	0.000109649	0.00253849	ENSG00000271664	RP4-800G7.3	BLCA, LUAD, PRAD, UCEC	4
1.06892	1.95796	0.656922	4.19e-05	0.00126548	ENSG00000271917	RP11-506O24.2	BLCA, KIRC, PRAD, UCEC	4
18.2692	1.03046	0.289538	1.18e-05	0.000507868	ENSG00000272072	CTA-363E19.2	BLCA, LUAD, PRAD, UCEC	4
53.4371	1.46187	0.285037	1.76e-08	3.39e-06	ENSG00000272356	RP5-1112D6.8	BLCA, LUAD, PRAD, UCEC	4
2.86306	1.91012	0.483608	2.74e-06	0.000170223	ENSG00000272533	SNORA28	BLCA, KIRC, PRAD, UCEC	4
8.81501	1.08292	0.351439	6.37e-05	0.00170935	ENSG00000272574	RP11-359K18.4	BLCA, LUAD, PRAD, UCEC	4
4.44856	1.67666	0.412274	2.06e-06	0.000137904	ENSG00000272627	RP11-354E23.5	BLCA, BRCA, KIRC, UCEC	4
18.2149	2.11312	0.739478	3.85e-05	0.00118668	ENSG00000273079	GRIN2B	BLCA, BRCA, PRAD, UCEC	4
8.83971	2.24036	0.632454	5.77e-06	0.000294366	ENSG00000273703	HIST1H2BM	BLCA, BRCA, KIRC, UCEC	4
18.9746	1.44719	0.3299	5.39e-07	4.92e-05	ENSG00000273828	RP11-394O2.3	BLCA, LUAD, PRAD, UCEC	4
131.402	1.90638	0.505556	5.02e-06	0.000266936	ENSG00000273983	HIST1H3G	BLCA, BRCA, KIRC, UCEC	4
0.482811	2.1286	0.674084	1.96e-05	0.000731612	ENSG00000275014	RN7SL166P	BLCA, KIRC, PRAD, UCEC	4
8.92266	2.74914	0.335321	5.27e-18	1.34e-14	ENSG00000275322	RP11-262A16.1	BLCA, BRCA, LGG, LUAD	4
0.404825	2.03181	0.76137	6.72e-05	0.00176968	ENSG00000275803	RN7SL736P	BLCA, KIRC, PRAD, UCEC	4
1.47167	1.74686	0.686033	0.000158703	0.00332034	ENSG00000275811	HTR1DP1	BLCA, BRCA, KIRC, UCEC	4
7.59638	2.57826	0.383639	5.22e-13	4.82e-10	ENSG00000276545	PCDHGB9P	BLCA, LUAD, PRAD, UCEC	4
5.35599	1.44486	0.452322	4.07e-05	0.0012391	ENSG00000276757	RN7SL192P	BLCA, BRCA, PRAD, UCEC	4
7.359	1.5454	0.398167	4.1e-06	0.000231141	ENSG00000277130	RP11-530C5.4	BLCA, KIRC, LUAD, UCEC	4
79.1818	1.32796	0.58452	0.000548849	0.00805335	ENSG00000277224	HIST1H2BF	BLCA, BRCA, KIRC, UCEC	4
12.3527	1.02291	0.332567	6.72e-05	0.00176968	ENSG00000277778	PGM5P2	BLCA, KIRC, PRAD, UCEC	4
3.49141	1.25532	0.326485	4.18e-06	0.000234022	ENSG00000278963	RP11-294J22.7	BLCA, BRCA, PRAD, UCEC	4
1.73671	2.07382	0.665369	2.43e-05	0.000856648	ENSG00000279006	CTA-243E7.2	BLCA, BRCA, PRAD, UCEC	4
1.23878	3.2066	0.620537	3.63e-10	1.33e-07	ENSG00000279021	RP11-391L3.4	BLCA, KIRC, PRAD, UCEC	4
3.51162	2.092	0.445275	1.17e-07	1.43e-05	ENSG00000279029	RP11-144I2.1	BLCA, LUAD, PRAD, UCEC	4
2.29972	1.41985	0.482257	8.61e-05	0.00213632	ENSG00000279078	SND1-IT1	BLCA, BRCA, LUAD, UCEC	4
71.3505	1.207	0.279151	5.65e-07	5.08e-05	ENSG00000279133	RP11-342K2.1	BLCA, LUAD, PRAD, UCEC	4
0.666356	1.53792	0.561843	0.000137437	0.00299093	ENSG00000279235	RP11-16K12.2	BLCA, BRCA, PRAD, UCEC	4
1.22808	1.36228	0.622777	0.000637362	0.00896676	ENSG00000279294	RP11-274A11.3	BLCA, KIRC, PRAD, UCEC	4
9.45496	1.02771	0.380007	0.000222287	0.00420583	ENSG00000279330	AJ003147.11	BLCA, PRAD, SARC, UCEC	4
15.8034	1.10089	0.282572	3.17e-06	0.000189627	ENSG00000279331	RBM12B-AS1	BLCA, LUAD, PRAD, UCEC	4
0.647172	1.98607	0.888367	0.000141211	0.00304858	ENSG00000279336	AL353662.1	BLCA, KIRC, PRAD, UCEC	4
0.527723	2.00588	0.85457	0.000117255	0.00265556	ENSG00000279340	RP11-667K14.9	BLCA, LUAD, PRAD, UCEC	4
2.52171	2.20987	0.453258	4.38e-08	6.71e-06	ENSG00000279433	RP11-4B16.1	BLCA, BRCA, PRAD, UCEC	4
6.84868	1.97683	0.534468	5.81e-06	0.000295776	ENSG00000279530	AC092881.1	BLCA, BRCA, PRAD, UCEC	4
2.94839	1.21308	0.460547	0.000236745	0.00439231	ENSG00000279568	RP11-20I23.5	BLCA, KIRC, PRAD, UCEC	4
4.57728	1.27881	0.447678	0.000119275	0.00268932	ENSG00000279640	RP13-977J11.6	BLCA, KIRC, PRAD, UCEC	4
1.23277	2.02569	0.801917	8.65e-05	0.00213663	ENSG00000280028	RP11-118E18.1	BLCA, KIRC, PRAD, UCEC	4
2.84997	1.14181	0.405635	0.00014508	0.00311225	ENSG00000280080	U51561.1	BLCA, BRCA, PRAD, UCEC	4
1.63288	1.13915	0.491445	0.00060717	0.00864376	ENSG00000280245	RP11-466A19.4	BLCA, KIRC, PRAD, UCEC	4
2.69389	2.32349	0.562418	7.52e-07	6.32e-05	ENSG00000280375	RP13-204A15.5	BLCA, KIRC, PRAD, UCEC	4
6.03784	1.29095	0.354326	9.01e-06	0.000417152	ENSG00000283491	RP11-562I5.2	BLCA, HNSC, LUAD, UCEC	4
1718.44	1.1158	0.152099	1.41e-14	1.36e-12	ENSG00000009413	REV3L	BRCA, LUAD, PRAD, UCEC	4
837.267	1.75212	0.25817	2.21e-12	1.12e-10	ENSG00000029153	ARNTL2	BRCA, KIRC, LGG, UCEC	4
11.0772	1.61596	0.392551	3.63e-06	3.45e-05	ENSG00000030304	MUSK	BRCA, KIRC, PRAD, UCEC	4
39.1387	1.41161	0.26481	1e-08	1.93e-07	ENSG00000053524	MCF2L2	BRCA, LUAD, PRAD, UCEC	4
209.21	2.82073	0.226213	3.7e-37	2.64e-33	ENSG00000066923	STAG3	BRCA, HNSC, LUAD, PRAD	4
23.4836	1.81714	0.288521	5.37e-11	1.88e-09	ENSG00000070019	GUCY2C	BRCA, KIRC, PRAD, UCEC	4
21.4495	1.1279	0.285445	5.57e-06	5.01e-05	ENSG00000102387	TAF7L	BRCA, HNSC, LUAD, UCEC	4
351.013	1.09074	0.352723	0.000159749	0.00094887	ENSG00000103723	AP3B2	BRCA, HNSC, LUAD, SARC	4
58.1319	2.051	0.554106	1.36e-05	0.000109493	ENSG00000104044	OCA2	BRCA, HNSC, KIRC, UCEC	4
8842.4	1.47514	0.162639	2.09e-20	8.71e-18	ENSG00000104738	MCM4	BRCA, LGG, LUAD, THCA	4
5.57783	1.48933	0.295299	5e-08	7.91e-07	ENSG00000105261	OVOL3	BRCA, LGG, OV, PRAD	4
1.78375	2.3344	0.426454	3.65e-09	7.92e-08	ENSG00000105679	GAPDHS	BRCA, LUAD, PRAD, UCEC	4
2212.59	1.52555	0.25701	4e-10	1.13e-08	ENSG00000105810	CDK6	BRCA, LGG, LUAD, UCEC	4
466.009	1.97326	0.241777	6.45e-17	1.13e-14	ENSG00000105926	MPP6	BRCA, LUAD, PRAD, UCEC	4
104.341	1.77416	0.340504	2.63e-08	4.49e-07	ENSG00000111981	ULBP1	BRCA, KIRP, LGG, PRAD	4
455.531	1.13027	0.15459	1.73e-14	1.64e-12	ENSG00000112039	FANCE	BRCA, LIHC, LUAD, TGCT	4
556.384	1.72704	0.255574	2.67e-12	1.33e-10	ENSG00000112541	PDE10A	BRCA, LUAD, PRAD, UCEC	4
248.041	1.1906	0.319373	1.41e-05	0.000113155	ENSG00000115507	OTX1	BRCA, KIRC, LGG, LUAD	4
1066.86	1.04425	0.132109	1.61e-16	2.5e-14	ENSG00000117569	PTBP2	BRCA, LIHC, LUAD, SARC	4
692.757	1.04329	0.130566	8.04e-17	1.38e-14	ENSG00000120334	CENPL	BRCA, LGG, LIHC, LUAD	4
6380.66	1.10874	0.123111	1.34e-20	5.98e-18	ENSG00000120802	TMPO	BRCA, HNSC, LGG, UCEC	4
88.4434	2.13677	0.427026	5.74e-08	8.96e-07	ENSG00000124575	HIST1H1D	BRCA, KIRC, PRAD, UCEC	4
4.67901	5.05714	0.837324	3.05e-14	2.67e-12	ENSG00000124610	HIST1H1A	BRCA, KIRC, PRAD, UCEC	4
4.51997	1.13276	0.303235	1.37e-05	0.00011023	ENSG00000125631	HTR5BP	BRCA, KIRC, PRAD, UCEC	4
385.4	1.5714	0.28257	3.62e-09	7.87e-08	ENSG00000128268	MGAT3	BRCA, HNSC, LUSC, TGCT	4
1143.27	1.05605	0.132236	8.37e-17	1.42e-14	ENSG00000128944	KNSTRN	BRCA, LGG, LUAD, SARC	4
0.94004	2.56369	1.35301	0.000156955	0.000934121	ENSG00000131982	UBE2L2	BRCA, KIRC, PRAD, UCEC	4
7284.04	1.02897	0.124733	9.47e-18	2e-15	ENSG00000132646	PCNA	BRCA, LGG, PAAD, SARC	4
1223.16	1.04676	0.134822	4.95e-16	7e-14	ENSG00000133119	RFC3	BRCA, LGG, LUAD, PRAD	4
30.2794	2.72844	0.749121	4.35e-06	4.04e-05	ENSG00000133863	TEX15	BRCA, HNSC, LUAD, UCEC	4
19.8998	2.09188	0.283172	2.38e-14	2.15e-12	ENSG00000134551	PRH2	BRCA, LUAD, PRAD, UCEC	4
1144.21	1.26178	0.191717	3.95e-12	1.87e-10	ENSG00000135476	ESPL1	BRCA, LGG, LUAD, PRAD	4
10.2497	1.77547	0.301055	6.11e-10	1.64e-08	ENSG00000135747	ZNF670-ZNF695	BRCA, HNSC, LUAD, UCEC	4
[truncated: 16,981 more rows]
