# Supplementary material for: Pan-cancer analysis of telomere maintenance mechanisms
Source: J Biol Chem. 2024 May 18;300(6):107392. doi: 10.1016/j.jbc.2024.107392 (PMC11225560; doi:10.1016/j.jbc.2024.107392)
Supplement: Table S8 [file mmc8.xlsx]

## Sheet: Pan_cancer_ALT_low_TEL_high_up_
baseMean	log2FoldChange	lfcSE	pvalue	padj	GENEID	SYMBOL	cancer_list	Frequency
839.243	1.77577	0.181505	2.66e-24	3.07e-21	ENSG00000178999	AURKB	BRCA, KIRC, LGG, LIHC, LUAD, PAAD, READ, SKCM, STAD, TGCT, THYM	11
0.718644	1.37925	0.503163	0.000131199	0.000757215	ENSG00000199751	Y_RNA	BRCA, GBM, HNSC, LGG, LUAD, LUSC, PAAD, STAD, TGCT, THYM	10
3571.46	1.5016	0.215826	1.42e-13	9.08e-12	ENSG00000101057	MYBL2	BRCA, KIRC, LGG, LUAD, PAAD, STAD, TGCT, THYM	8
2441.02	1.34427	0.191237	1.21e-13	7.91e-12	ENSG00000175063	UBE2C	BRCA, KIRC, LGG, LIHC, PAAD, STAD, TGCT, THYM	8
27.3331	1.14695	0.350873	3.98e-05	0.000427967	ENSG00000278771	Metazoa_SRP	HNSC, KIRC, LUSC, PAAD, SKCM, TGCT, THCA, THYM	8
151.8	1.61339	0.671452	0.000103374	0.00437812	ENSG00000069482	GAL	BLCA, BRCA, HNSC, KIRC, LUSC, STAD, TGCT	7
660.727	1.09944	0.251783	8.39e-07	0.00015155	ENSG00000129195	FAM64A	BLCA, BRCA, LGG, LIHC, PAAD, STAD, THYM	7
862.713	1.54564	0.18815	8.17e-18	1.44e-15	ENSG00000065328	MCM10	BRCA, LGG, PAAD, SKCM, STAD, TGCT, THYM	7
2941.42	1.35005	0.185853	2.22e-14	1.73e-12	ENSG00000089685	BIRC5	BRCA, KIRC, LGG, PAAD, STAD, TGCT, THYM	7
2466.8	1.38665	0.189592	1.43e-14	1.17e-12	ENSG00000117399	CDC20	BRCA, KIRC, LIHC, PAAD, STAD, TGCT, THYM	7
8521.49	1.05789	0.14623	3.25e-14	2.42e-12	ENSG00000137309	HMGA1	BRCA, KIRC, LIHC, SARC, STAD, TGCT, THYM	7
163.612	1.21312	0.152919	1.57e-16	2.03e-14	ENSG00000177602	GSG2	BRCA, LGG, LIHC, READ, STAD, TGCT, THYM	7
4009.53	1.30564	0.152502	7.74e-19	1.9e-16	ENSG00000261236	BOP1	BRCA, HNSC, PAAD, SARC, STAD, TGCT, THYM	7
54.4745	2.39581	0.496344	9.09e-09	5.59e-06	ENSG00000090932	DLL3	BLCA, BRCA, KIRC, LIHC, PRAD, TGCT	6
198.385	1.08118	0.310164	1.41e-05	0.00108899	ENSG00000113356	POLR3G	BLCA, BRCA, CESC, MESO, STAD, TGCT	6
36.1925	1.33694	0.434747	4.62e-05	0.00248815	ENSG00000181418	DDN	BLCA, BRCA, CESC, LIHC, STAD, UCEC	6
1267.61	1.45363	0.160292	6.21e-21	2.54e-18	ENSG00000071539	TRIP13	BRCA, LGG, LIHC, PAAD, STAD, THYM	6
1179.36	1.09317	0.137823	1.58e-16	2.05e-14	ENSG00000101003	GINS1	BRCA, LGG, PAAD, STAD, TGCT, THYM	6
467.932	1.37456	0.182198	2.62e-15	2.63e-13	ENSG00000115163	CENPA	BRCA, KIRC, PAAD, STAD, TGCT, THYM	6
1000.38	1.10216	0.174182	1.64e-11	6.56e-10	ENSG00000127564	PKMYT1	BRCA, LGG, PAAD, STAD, TGCT, THYM	6
1551.79	1.22266	0.170539	5.17e-14	3.68e-12	ENSG00000142945	KIF2C	BRCA, LIHC, PAAD, STAD, TGCT, THYM	6
518.426	1.27883	0.162764	2.71e-16	3.37e-14	ENSG00000164045	CDC25A	BRCA, LIHC, READ, STAD, TGCT, THYM	6
1476.7	1.13111	0.167346	9.47e-13	5.09e-11	ENSG00000164611	PTTG1	BRCA, LGG, PAAD, STAD, TGCT, THYM	6
1480.93	1.36623	0.16395	4.84e-18	9.27e-16	ENSG00000166851	PLK1	BRCA, KIRC, PAAD, STAD, TGCT, THYM	6
1062.79	1.31738	0.171105	8.84e-16	9.78e-14	ENSG00000167513	CDT1	BRCA, LGG, PAAD, STAD, TGCT, THYM	6
82.3827	1.32435	0.20752	9.86e-12	4.2e-10	ENSG00000232445	RP11-132A1.4	BRCA, CESC, SKCM, STAD, TGCT, UCEC	6
41.8768	1.73495	0.467585	3.07e-06	3e-05	ENSG00000236081	ELFN1-AS1	BRCA, LUAD, PAAD, PRAD, STAD, UCEC	6
239.288	1.36453	0.217835	1.95e-11	7.65e-10	ENSG00000261373	VPS9D1-AS1	BRCA, HNSC, LUAD, PAAD, STAD, TGCT	6
259.935	1.03009	0.289091	6.95e-06	0.000423793	ENSG00000094804	CDC6	LGG, PAAD, READ, STAD, TGCT, THYM	6
1319.5	1.16768	0.256458	4.5e-07	8.72e-06	ENSG00000171848	RRM2	PAAD, READ, STAD, TGCT, THYM, UCEC	6
249.437	1.03217	0.38151	0.000109705	0.0045296	ENSG00000131187	F12	BLCA, HNSC, PAAD, STAD, TGCT	5
225.403	1.24037	0.27048	4.73e-07	0.000102463	ENSG00000143590	EFNA3	BLCA, CHOL, LUAD, SARC, STAD	5
177.866	1.28146	0.467941	0.000101255	0.00435397	ENSG00000186603	HPDL	BLCA, BRCA, LUAD, PAAD, TGCT	5
1861.65	1.00435	0.158852	1.67e-11	6.66e-10	ENSG00000076382	SPAG5	BRCA, PAAD, READ, TGCT, THYM	5
1436.19	1.01853	0.154169	2.6e-12	1.27e-10	ENSG00000077152	UBE2T	BRCA, PAAD, STAD, TGCT, THYM	5
320.603	1.11484	0.162562	4.8e-13	2.76e-11	ENSG00000085999	RAD54L	BRCA, PAAD, STAD, TGCT, THYM	5
660.388	1.18754	0.170393	2.19e-13	1.35e-11	ENSG00000093009	CDC45	BRCA, LGG, PAAD, STAD, THYM	5
7374.74	1.60237	0.225645	3.88e-14	2.83e-12	ENSG00000103257	SLC7A5	BRCA, KIRC, LUAD, SARC, STAD	5
2348.74	1.50004	0.178337	1.79e-18	3.97e-16	ENSG00000111206	FOXM1	BRCA, LGG, PAAD, TGCT, THYM	5
763.072	1.11733	0.149198	5e-15	4.64e-13	ENSG00000111247	RAD51AP1	BRCA, PAAD, STAD, TGCT, THYM	5
261.757	1.06323	0.15541	5.33e-13	3.01e-11	ENSG00000127423	AUNIP	BRCA, SARC, STAD, TGCT, THYM	5
1418.15	1.26918	0.157395	5.23e-17	7.56e-15	ENSG00000134690	CDCA8	BRCA, PAAD, STAD, TGCT, THYM	5
811.633	1.14827	0.171555	1.48e-12	7.69e-11	ENSG00000135451	TROAP	BRCA, LGG, PAAD, STAD, THYM	5
1455.16	1.05598	0.172052	5.41e-11	1.9e-09	ENSG00000138180	CEP55	BRCA, LGG, PAAD, STAD, THYM	5
655.541	1.55944	0.2553	3.32e-11	1.23e-09	ENSG00000144354	CDCA7	BRCA, LUAD, PAAD, STAD, THYM	5
1313.18	1.04862	0.16441	1.18e-11	4.91e-10	ENSG00000145386	CCNA2	BRCA, PAAD, STAD, TGCT, THYM	5
890.543	1.03059	0.172772	1.56e-10	4.81e-09	ENSG00000168078	PBK	BRCA, LGG, PAAD, STAD, THYM	5
743.904	1.40135	0.174039	4.58e-17	6.69e-15	ENSG00000186185	KIF18B	BRCA, PAAD, READ, TGCT, THYM	5
76.4151	1.23138	0.181949	8.59e-13	4.63e-11	ENSG00000188610	FAM72B	BRCA, PAAD, STAD, TGCT, THYM	5
83.9784	1.10992	0.181415	6.1e-11	2.11e-09	ENSG00000196550	FAM72A	BRCA, PAAD, STAD, TGCT, THYM	5
110.065	1.13157	0.234013	7.23e-08	1.14e-06	ENSG00000197472	ZNF695	BRCA, KIRC, SKCM, TGCT, THYM	5
2.41207	1.09586	0.250841	6.51e-07	7.79e-06	ENSG00000237452	BHMG1	BRCA, LIHC, STAD, TGCT, UCEC	5
131.747	1.98409	0.386745	3.7e-09	8.19e-08	ENSG00000248538	RP11-10A14.5	BRCA, PAAD, SARC, STAD, TGCT	5
82.9102	1.08712	0.23334	1.74e-07	2.46e-06	ENSG00000250982	RP11-159J3.1	BRCA, LUAD, SARC, TGCT, THYM	5
344.809	1.39601	0.179219	3.77e-16	4.59e-14	ENSG00000281398	SNHG4	BRCA, LIHC, LUAD, PAAD, TGCT	5
6505.96	1.29194	0.581567	0.000196444	0.0081832	ENSG00000136997	MYC	CESC, OV, SARC, STAD, UCEC	5
129.569	1.04413	0.381378	0.000246197	0.00190842	ENSG00000170965	PLAC1	HNSC, KIRC, LUAD, PAAD, UCEC	5
45.55	1.04951	0.328739	6.01e-05	0.000598842	ENSG00000199753	SNORD104	HNSC, LUAD, LUSC, STAD, THYM	5
12.0164	1.28711	0.259718	3.76e-08	1.45e-06	ENSG00000213169	RP11-393N4.2	HNSC, KIRC, PRAD, STAD, TGCT	5
234.271	1.21304	0.258918	5.94e-08	8.23e-06	ENSG00000161888	SPC24	KIRC, LGG, LUAD, PAAD, THYM	5
97.4837	1.56983	0.231586	3.06e-13	2.06e-10	ENSG00000186193	SAPCD2	KIRC, PAAD, STAD, TGCT, THYM	5
57.0329	1.40792	0.523288	2.82e-05	0.00441659	ENSG00000109674	NEIL3	KIRP, LUAD, PAAD, STAD, THYM	5
3370.46	1.18356	0.180101	7.23e-13	2.34e-09	ENSG00000130204	TOMM40	LIHC, READ, STAD, TGCT, THYM	5
1056.83	1.18877	0.281801	1.94e-07	3.59e-05	ENSG00000134057	CCNB1	LIHC, PAAD, STAD, TGCT, THYM	5
71.2969	1.36017	0.346829	4.91e-06	0.000527698	ENSG00000011332	DPF1	BLCA, LUSC, STAD, THYM	4
60.7985	1.4561	0.588253	0.000132849	0.0050929	ENSG00000105641	SLC5A5	BLCA, KIRC, LUAD, TGCT	4
420.274	1.2052	0.389817	4.59e-05	0.00247526	ENSG00000167771	RCOR2	BLCA, BRCA, LIHC, PAAD	4
3.22668	1.90282	0.459062	8.95e-07	0.000158228	ENSG00000182459	TEX19	BLCA, BRCA, TGCT, UCEC	4
85.0552	1.12116	0.46315	0.000220942	0.00710638	ENSG00000246228	CASC8	BLCA, BRCA, KIRC, PAAD	4
415.408	1.18919	0.164192	3.09e-14	2.32e-12	ENSG00000085840	ORC1	BRCA, STAD, TGCT, THYM	4
1578.25	1.02239	0.162992	2.3e-11	8.83e-10	ENSG00000087586	AURKA	BRCA, PAAD, TGCT, THYM	4
4810.2	1.32983	0.163462	2.67e-17	4.18e-15	ENSG00000088325	TPX2	BRCA, LGG, PAAD, THYM	4
1662.73	1.13322	0.162879	2.4e-13	1.47e-11	ENSG00000090889	KIF4A	BRCA, LGG, PAAD, THYM	4
483.434	1.1584	0.174418	2.09e-12	1.05e-10	ENSG00000091651	ORC6	BRCA, LIHC, PAAD, STAD	4
1406.39	1.23655	0.160424	9.07e-16	9.98e-14	ENSG00000101412	E2F1	BRCA, LGG, PAAD, THYM	4
542.458	2.34902	0.231911	5.04e-26	1.02e-22	ENSG00000105173	CCNE1	BRCA, LUSC, TGCT, THYM	4
914.122	1.49453	0.164062	3.8e-21	1.67e-18	ENSG00000111665	CDCA3	BRCA, PAAD, STAD, THYM	4
357.723	1.47408	0.223542	1.82e-12	9.26e-11	ENSG00000111716	LDHB	BRCA, HNSC, TGCT, THYM	4
262.639	2.28825	0.510581	5.93e-08	9.56e-07	ENSG00000117148	ACTL8	BRCA, COAD, SKCM, STAD	4
1072.62	1.10172	0.154298	6.53e-14	4.5e-12	ENSG00000121152	NCAPH	BRCA, PAAD, STAD, THYM	4
2031.96	1.02584	0.135548	2.63e-15	2.64e-13	ENSG00000123975	CKS2	BRCA, PAAD, STAD, THYM	4
325.712	1.07059	0.117824	7.77e-21	3.12e-18	ENSG00000125319	C17orf53	BRCA, READ, TGCT, THYM	4
8.08797	1.15535	0.316627	1.11e-05	9.2e-05	ENSG00000126583	PRKCG	BRCA, KIRC, SARC, THYM	4
676.546	1.11819	0.146821	1.9e-15	1.97e-13	ENSG00000136982	DSCC1	BRCA, LIHC, STAD, THYM	4
1750.34	1.21429	0.166022	1.81e-14	1.44e-12	ENSG00000146670	CDCA5	BRCA, PAAD, STAD, THYM	4
476.575	1.28248	0.17723	3.01e-14	2.27e-12	ENSG00000147536	GINS4	BRCA, STAD, TGCT, THYM	4
509.713	1.16556	0.17741	3.36e-12	1.6e-10	ENSG00000154839	SKA1	BRCA, PAAD, STAD, THYM	4
1514.56	1.17896	0.162014	2.42e-14	1.87e-12	ENSG00000157456	CCNB2	BRCA, PAAD, STAD, THYM	4
56.9965	1.58763	0.218892	1.34e-14	1.11e-12	ENSG00000160117	ANKLE1	BRCA, CESC, SKCM, THYM	4
51.6957	1.15039	0.306842	7.73e-06	6.75e-05	ENSG00000160200	CBS	BRCA, KIRC, SARC, TGCT	4
459.59	1.07674	0.150814	6.51e-14	4.5e-12	ENSG00000162062	C16orf59	BRCA, PAAD, STAD, THYM	4
1.39797	1.02656	0.377896	0.000298173	0.00151625	ENSG00000163793	DNAJC5G	BRCA, LUAD, SKCM, TGCT	4
23.1198	3.24493	0.458424	6.32e-15	5.71e-13	ENSG00000164076	CAMKV	BRCA, SKCM, TGCT, THYM	4
30.6005	2.2779	0.279445	4.09e-18	8.08e-16	ENSG00000164362	TERT	BRCA, PAAD, TGCT, THYM	4
247.17	1.25823	0.559459	0.000593899	0.00270819	ENSG00000167656	LY6D	BRCA, HNSC, PAAD, READ	4
1565.84	1.18323	0.245055	7.16e-08	1.13e-06	ENSG00000173894	CBX2	BRCA, LUAD, SARC, THYM	4
884.701	1.17016	0.17539	1.7e-12	8.71e-11	ENSG00000174371	EXO1	BRCA, PAAD, STAD, THYM	4
16.7149	1.5254	0.348668	3.26e-07	4.27e-06	ENSG00000176076	KCNE5	BRCA, LIHC, LUSC, THYM	4
272.186	1.56658	0.21546	1.25e-14	1.04e-12	ENSG00000176244	ACBD7	BRCA, KIRC, LUAD, TGCT	4
1401.66	1.08436	0.130285	6.38e-18	1.15e-15	ENSG00000179041	RRS1	BRCA, LUAD, STAD, TGCT	4
2205.25	1.1242	0.132141	1.36e-18	3.12e-16	ENSG00000184428	TOP1MT	BRCA, STAD, TGCT, THYM	4
150.185	3.96988	0.459583	3.37e-21	1.53e-18	ENSG00000184697	CLDN6	BRCA, SKCM, STAD, TGCT	4
658.573	1.04587	0.15503	1.02e-12	5.45e-11	ENSG00000187741	FANCA	BRCA, READ, STAD, THYM	4
166.162	1.01759	0.251105	2.73e-06	2.72e-05	ENSG00000213420	GPC2	BRCA, LIHC, SKCM, THYM	4
42.0153	1.22499	0.199164	4.75e-11	1.7e-09	ENSG00000215784	FAM72D	BRCA, PAAD, STAD, THYM	4
337.485	1.10455	0.200328	2.13e-09	4.96e-08	ENSG00000226887	ERVMER34-1	BRCA, GBM, KIRC, SKCM	4
9.35517	1.45058	0.434053	1.89e-05	0.000144959	ENSG00000234476	RP11-496N12.6	BRCA, KIRC, STAD, TGCT	4
1.88446	1.06381	0.263527	2.77e-06	2.76e-05	ENSG00000236683	HMGA1P1	BRCA, LIHC, STAD, TGCT	4
43.5588	1.21324	0.205443	2.12e-10	6.33e-09	ENSG00000237594	AP000251.3	BRCA, KIRC, TGCT, THYM	4
2161.06	1.13776	0.159917	7.88e-14	5.36e-12	ENSG00000237649	KIFC1	BRCA, PAAD, STAD, THYM	4
1.71025	1.14334	0.403696	0.000167345	0.000930555	ENSG00000260498	RP4-536B24.4	BRCA, LUSC, STAD, TGCT	4
1.67969	2.54262	0.675104	7.19e-07	8.49e-06	ENSG00000272259	RP11-305P22.9	BRCA, STAD, TGCT, THYM	4
22.1536	1.10464	0.438857	0.000437911	0.00209751	ENSG00000272763	RP11-357H14.17	BRCA, HNSC, PAAD, STAD	4
37.5134	1.39424	0.354846	3.68e-06	0.000619127	ENSG00000245522	RP11-540A21.2	CESC, LIHC, PAAD, SARC	4
11.8232	1.66411	0.643365	0.000106073	0.00549258	ENSG00000254548	RP11-429J17.5	CESC, PAAD, PRAD, STAD	4
4720.77	4.68899	1.08924	2.47e-07	0.000137755	ENSG00000117394	SLC2A1	CHOL, LIHC, PAAD, TGCT	4
124.642	3.75808	0.881275	3.35e-07	0.00017537	ENSG00000134569	LRP4	CHOL, LUAD, STAD, TGCT	4
78.2185	2.0832	0.881706	4.99e-05	0.0071673	ENSG00000213185	FAM24B	CHOL, KIRC, LIHC, THYM	4
33.4063	5.14726	1.49446	1.82e-06	0.000653511	ENSG00000233922	AL133493.2	CHOL, READ, SKCM, STAD	4
2622.81	1.12546	0.235405	9.31e-08	2.97e-06	ENSG00000163584	RPL22L1	HNSC, LGG, LUAD, STAD	4
2.73323	1.14505	0.316244	1.2e-05	0.000157706	ENSG00000176855	KRT18P28	HNSC, PAAD, STAD, TGCT	4
34.5501	1.29452	0.301079	7.19e-07	1.56e-05	ENSG00000176912	TYMSOS	HNSC, PAAD, STAD, THYM	4
947.529	1.03374	0.373493	0.000231223	0.00181498	ENSG00000189410	SH2D5	HNSC, LIHC, PAAD, STAD	4
6.58705	1.85736	0.424204	7.09e-08	2.38e-06	ENSG00000206828	U1	HNSC, LUSC, TGCT, THYM	4
2.60967	1.02549	0.330958	8.51e-05	0.000799658	ENSG00000213943	KRT18P17	HNSC, KIRC, STAD, TGCT	4
1.49724	2.36859	0.418692	5.54e-12	1.51e-09	ENSG00000249617	RP11-366M4.17	HNSC, KIRC, STAD, TGCT	4
3.7235	1.20206	0.29642	2.16e-06	3.85e-05	ENSG00000257199	RP11-669B18.1	HNSC, KIRC, STAD, THYM	4
20.7444	1.10579	0.32571	2.79e-05	0.000317731	ENSG00000266402	SNHG25	HNSC, KIRC, LUSC, THYM	4
46.2493	1.07048	0.301631	1.7e-05	0.000210126	ENSG00000274213	RP11-670E13.6	HNSC, LUAD, STAD, THYM	4
3.06083	1.22908	0.303907	2.19e-06	3.89e-05	ENSG00000280311	RP13-554M15.5	HNSC, KIRC, LGG, THYM	4
2.14405	1.81863	0.524957	2.16e-06	0.000155162	ENSG00000086506	HBQ1	KIRC, PRAD, SKCM, STAD	4
149.296	1.08605	0.256195	4.34e-07	4.22e-05	ENSG00000117650	NEK2	KIRC, PAAD, STAD, THYM	4
218.136	1.61213	0.476073	4.23e-06	0.000267469	ENSG00000178773	CPNE7	KIRC, PRAD, SARC, STAD	4
3.75475	2.37466	0.46	6.06e-10	1.67e-07	ENSG00000178934	LGALS7B	KIRC, PAAD, THYM, UCEC	4
237.74	1.03996	0.273317	2.42e-06	0.000171099	ENSG00000181649	PHLDA2	KIRC, PAAD, STAD, TGCT	4
8.67324	1.48645	0.325753	8.07e-08	1.06e-05	ENSG00000227440	ATP5G1P4	KIRC, LIHC, PAAD, THYM	4
315.7	1.07905	0.374891	5.59e-05	0.00172201	ENSG00000105011	ASF1B	LGG, PAAD, STAD, THYM	4
90.5552	1.14409	0.386612	4.67e-05	0.00153563	ENSG00000158402	CDC25C	LGG, PAAD, STAD, THYM	4
360.772	1.45574	0.305038	1.56e-07	3.49e-05	ENSG00000167900	TK1	LGG, PAAD, STAD, THYM	4
108.987	1.02749	0.406691	0.000137509	0.00313089	ENSG00000184661	CDCA2	LGG, PAAD, STAD, THYM	4
259.608	1.14262	0.395988	2.32e-05	0.00106924	ENSG00000035499	DEPDC1B	LIHC, PAAD, STAD, THYM	4
906.105	1.34278	0.295177	1.8e-08	6.08e-06	ENSG00000160957	RECQL4	LIHC, PAAD, STAD, THYM	4
17.9906	1.27725	0.319958	3.17e-06	0.000159042	ENSG00000228727	SAPCD1	LUAD, LUSC, READ, THYM	4
19.3104	1.58924	0.430915	5.36e-06	0.00023337	ENSG00000229140	CCDC26	LUAD, SARC, STAD, THYM	4
18.7397	1.72575	0.568551	3.47e-06	0.000318715	ENSG00000164744	SUN3	LUSC, STAD, TGCT, THYM	4
102.219	1.22534	0.507364	7.04e-06	0.00319897	ENSG00000143942	CHAC2	MESO, STAD, TGCT, THYM	4
350.529	1.25499	0.236534	1.2e-08	4.33e-07	ENSG00000072571	HMMR	PAAD, STAD, TGCT, THYM	4
465.264	1.15527	0.275097	2.12e-06	3.12e-05	ENSG00000126787	DLGAP5	PAAD, STAD, TGCT, THYM	4
227.783	1.05772	0.250338	1.8e-06	2.72e-05	ENSG00000165480	SKA3	PAAD, STAD, TGCT, THYM	4
1.30056	1.5834	0.505375	6.76e-05	0.000548901	ENSG00000234264	DEPDC1-AS1	PAAD, STAD, TGCT, THYM	4
101.245	1.3344	0.547932	0.000175894	0.00614274	ENSG00000006047	YBX2	BLCA, READ, STAD	3
57.0826	1.13439	0.481804	0.000254161	0.00772849	ENSG00000105219	CNTD2	BLCA, LUSC, TGCT	3
149.331	1.29895	0.443456	6.59e-05	0.00321527	ENSG00000131650	KREMEN2	BLCA, KIRC, STAD	3
31.5147	1.75468	0.4595	3.77e-06	0.000429654	ENSG00000162723	SLAMF9	BLCA, KIRC, STAD	3
29.3438	1.39676	0.389892	1.27e-05	0.00100493	ENSG00000167646	DNAAF3	BLCA, SARC, STAD	3
167.91	1.00232	0.381447	0.000130853	0.00503959	ENSG00000173727	CMB9-22P13.1	BLCA, BRCA, THYM	3
1092.85	1.45015	0.551885	0.000102227	0.00436066	ENSG00000174564	IL20RB	BLCA, PAAD, TGCT	3
99.0831	1.58569	0.477481	1.94e-05	0.00134895	ENSG00000179546	HTR1D	BLCA, LUSC, TGCT	3
70.0734	1.20552	0.234934	4.45e-08	1.84e-05	ENSG00000214389	RPS3AP26	BLCA, HNSC, LIHC	3
1.79133	1.47342	0.539261	8.06e-05	0.00371088	ENSG00000237166	AC007163.3	BLCA, LUSC, PAAD	3
248.351	1.27065	0.391578	3.68e-05	0.000255214	ENSG00000007038	PRSS21	BRCA, LIHC, SKCM	3
1608.64	1.1467	0.201382	7.55e-10	1.96e-08	ENSG00000068489	PRR11	BRCA, READ, THYM	3
75.4866	1.27726	0.341986	6.69e-06	5.93e-05	ENSG00000101282	RSPO4	BRCA, GBM, TGCT	3
1170.75	1.26565	0.188852	1.3e-12	6.84e-11	ENSG00000101447	FAM83D	BRCA, TGCT, THYM	3
49.2511	2.67806	0.323441	1.35e-18	3.11e-16	ENSG00000105255	FSD1	BRCA, KIRC, THYM	3
1436.86	1.05151	0.161868	5.46e-12	2.48e-10	ENSG00000108106	UBE2S	BRCA, STAD, THYM	3
992.747	1.12884	0.175809	8.98e-12	3.86e-10	ENSG00000112742	TTK	BRCA, PAAD, THYM	3
248.041	1.53991	0.2499	2.5e-11	9.48e-10	ENSG00000115507	OTX1	BRCA, KIRC, PAAD	3
85.2	1.36295	0.275103	3.05e-08	5.35e-07	ENSG00000115590	IL1R2	BRCA, PAAD, THCA	3
51.2732	1.364	0.422369	3.22e-05	0.000228126	ENSG00000115850	LCT	BRCA, LAML, THYM	3
12132.9	1.00677	0.146352	4.02e-13	2.34e-11	ENSG00000117632	STMN1	BRCA, TGCT, THYM	3
3486.96	1.01226	0.249317	2.66e-06	2.66e-05	ENSG00000121039	RDH10	BRCA, LGG, LUAD	3
1616.75	1.06345	0.351251	0.000108056	0.00064248	ENSG00000130487	KLHDC7B	BRCA, PAAD, STAD	3
5201.76	1.01306	0.0863574	6.72e-33	5.44e-29	ENSG00000130826	DKC1	BRCA, CHOL, TGCT	3
110.321	3.20631	0.354659	9.53e-22	5.36e-19	ENSG00000130829	DUSP9	BRCA, PAAD, UCEC	3
15.3082	1.0771	0.191118	1.08e-09	2.7e-08	ENSG00000134940	ACRV1	BRCA, LIHC, THYM	3
1029.97	1.32649	0.3188	1.17e-06	1.29e-05	ENSG00000135069	PSAT1	BRCA, STAD, TGCT	3
2311.02	1.95193	0.39883	1.29e-08	2.52e-07	ENSG00000135374	ELF5	BRCA, CHOL, KIRC	3
1144.21	1.18842	0.154241	9.54e-16	1.04e-13	ENSG00000135476	ESPL1	BRCA, PAAD, THYM	3
1682.5	1.24343	0.186026	1.5e-12	7.77e-11	ENSG00000141401	IMPA2	BRCA, TGCT, THYM	3
247.561	1.06709	0.16969	2.1e-11	8.15e-10	ENSG00000146410	MTFR2	BRCA, STAD, THYM	3
177.711	1.43381	0.297645	5.21e-08	8.54e-07	ENSG00000158164	TMSB15A	BRCA, SKCM, THYM	3
18.7792	1.42154	0.255617	1.13e-09	2.82e-08	ENSG00000162039	MEIOB	BRCA, SKCM, THYM	3
1282.58	1.01399	0.18551	2.83e-09	6.42e-08	ENSG00000165304	MELK	BRCA, PAAD, THYM	3
486.775	1.38289	0.190227	2e-14	1.58e-12	ENSG00000166582	CENPV	BRCA, SKCM, THYM	3
35.2725	1.7407	0.391683	1.56e-07	2.25e-06	ENSG00000167634	NLRP7	BRCA, TGCT, THYM	3
1664.6	1.14048	0.163375	2.04e-13	1.27e-11	ENSG00000169679	BUB1	BRCA, STAD, THYM	3
2318.09	1.02654	0.122319	3.42e-18	6.92e-16	ENSG00000171793	CTPS1	BRCA, TGCT, THYM	3
389.46	1.14996	0.139364	1.19e-17	2.04e-15	ENSG00000176890	TYMS	BRCA, STAD, THYM	3
128.824	1.36502	0.211613	5.91e-12	2.65e-10	ENSG00000178821	TMEM52	BRCA, STAD, TGCT	3
77.8597	1.91124	0.325775	6.65e-11	2.27e-09	ENSG00000185028	LRRC14B	BRCA, CESC, THYM	3
1006.99	1.03927	0.407855	0.000466381	0.00221034	ENSG00000188505	NCCRP1	BRCA, KIRC, LIHC	3
53.9214	1.22361	0.286507	8.63e-07	9.96e-06	ENSG00000196335	STK31	BRCA, PAAD, STAD	3
707.612	1.28974	0.198883	5.32e-12	2.42e-10	ENSG00000203760	CENPW	BRCA, LGG, THYM	3
176.431	1.45968	0.566646	0.000169858	0.000942071	ENSG00000204710	SPDYC	BRCA, KIRC, STAD	3
15.41	1.42069	0.33221	6.11e-07	7.4e-06	ENSG00000206557	TRIM71	BRCA, TGCT, THYM	3
2.23833	1.57777	0.614516	0.000134477	0.00077393	ENSG00000228980	LINC01205	BRCA, STAD, TGCT	3
104.584	2.88857	0.611154	9.38e-09	1.89e-07	ENSG00000230257	NFE4	BRCA, LUAD, UCEC	3
20.1553	1.80716	0.373873	2.23e-08	4.05e-07	ENSG00000230426	ERVMER61-1	BRCA, LUAD, STAD	3
6.61102	1.16253	0.310591	7.78e-06	6.78e-05	ENSG00000232233	RP11-573D15.2	BRCA, PAAD, STAD	3
5.59175	1.1363	0.211814	4.75e-09	1.02e-07	ENSG00000244184	RP11-314A20.2	BRCA, LUAD, THYM	3
13.3859	3.26229	0.25284	2.88e-40	3.89e-36	ENSG00000249375	CASC11	BRCA, HNSC, LUAD	3
22.928	1.1538	0.217093	6.15e-09	1.29e-07	ENSG00000249628	LINC00942	BRCA, PAAD, THCA	3
15.4644	1.10165	0.246717	4.2e-07	5.33e-06	ENSG00000250302	LINC01618	BRCA, KIRC, TGCT	3
29.6403	1.30063	0.515856	0.000277922	0.00142889	ENSG00000254416	RP11-347E10.1	BRCA, LUAD, THYM	3
134.391	2.07783	0.471737	1.08e-07	1.62e-06	ENSG00000256916	RP11-817J15.2	BRCA, PAAD, STAD	3
5.56599	2.29808	0.406264	1.49e-10	4.61e-09	ENSG00000259230	CTD-2555C10.3	BRCA, KIRC, PAAD	3
6.97427	1.25153	0.346731	1.1e-05	9.11e-05	ENSG00000264647	RP11-68I3.7	BRCA, PRAD, STAD	3
15.5344	1.70061	0.426522	1.15e-06	1.27e-05	ENSG00000267432	DNAH17-AS1	BRCA, LUSC, SKCM	3
319.598	1.35928	0.391234	1.45e-05	0.000116015	ENSG00000269404	SPIB	BRCA, KIRC, LIHC	3
336.915	1.94224	0.425957	6.51e-08	1.04e-06	ENSG00000272620	AFAP1-AS1	BRCA, PAAD, SARC	3
5.38875	1.55224	0.692805	0.000302457	0.00153438	ENSG00000274827	LINC01297	BRCA, SKCM, STAD	3
100.053	1.18832	0.193597	5.26e-11	1.86e-09	ENSG00000276529	AP001505.10	BRCA, KIRC, THYM	3
4.45778	1.48086	0.406405	6.36e-06	5.68e-05	ENSG00000278200	RP13-766D20.4	BRCA, SKCM, THYM	3
8.80558	1.80494	0.788905	0.000175073	0.00761106	ENSG00000215866	LINC01356	CESC, STAD, TGCT	3
2.91522	1.95828	0.648963	4.42e-05	0.00305817	ENSG00000226629	LINC00974	CESC, STAD, TGCT	3
18.1531	1.08084	0.367643	2.15e-05	0.00187179	ENSG00000266651	RP11-138I1.3	CESC, SKCM, TGCT	3
8.95502	4.6177	1.267	1.67e-06	0.00063091	ENSG00000105929	ATP6V0A4	CHOL, LGG, PAAD	3
107.462	4.31943	1.19899	2.1e-06	0.000732749	ENSG00000118513	MYB	CHOL, STAD, THYM	3
372.769	2.8804	1.21985	4.57e-05	0.00688518	ENSG00000162174	ASRGL1	CHOL, TGCT, THYM	3
4591.93	8.01566	1.53871	2.75e-11	6.9e-08	ENSG00000185269	NOTUM	CHOL, KIRC, LUAD	3
139.63	3.10157	1.32041	4.36e-05	0.00679036	ENSG00000230882	AC005077.14	CHOL, LAML, LUAD	3
32.3445	5.9635	1.36256	7.96e-08	5e-05	ENSG00000249853	HS3ST5	CHOL, PAAD, TGCT	3
25.7289	4.2835	1.16666	1.79e-06	0.00109525	ENSG00000095627	TDRD1	DLBC, STAD, TGCT	3
34.7163	4.69895	1.0014	3.27e-08	4.81e-05	ENSG00000234354	RPS26P47	DLBC, HNSC, SKCM	3
166.708	3.20804	0.859484	2.52e-06	0.00153236	ENSG00000143921	ABCG8	ESCA, LUAD, THYM	3
19.1757	1.21472	0.454001	1.5e-05	0.00810234	ENSG00000101842	VSIG1	GBM, LIHC, LUSC	3
14.0373	1.18364	0.281271	5.29e-07	0.00076374	ENSG00000259020	RP11-529H20.3	GBM, TGCT, THYM	3
4417.59	1.25837	0.163685	1.23e-15	3.53e-12	ENSG00000029993	HMGB3	HNSC, TGCT, THYM	3
1240.76	1.11713	0.151986	1.45e-14	2e-11	ENSG00000048162	NOP16	HNSC, STAD, TGCT	3
398.843	1.37033	0.523832	0.000125108	0.00109647	ENSG00000100285	NEFH	HNSC, LAML, TGCT	3
9.85223	1.12971	0.561579	0.000981923	0.005912	ENSG00000123977	DAW1	HNSC, KIRC, LIHC	3
5.13086	1.05191	0.240139	6.01e-07	1.34e-05	ENSG00000144158	RP11-395L14.17	HNSC, PAAD, TGCT	3
1917	1.01703	0.211103	7.8e-08	2.57e-06	ENSG00000147804	SLC39A4	HNSC, PAAD, STAD	3
7.45191	1.00715	0.32468	8.69e-05	0.000811813	ENSG00000166866	MYO1A	HNSC, PAAD, THYM	3
2767.05	1.10028	0.186463	2.27e-10	2.53e-08	ENSG00000172590	MRPL52	HNSC, KIRC, THYM	3
37.3925	1.03059	0.242155	1.05e-06	2.12e-05	ENSG00000178429	RPS3AP5	HNSC, THYM, UCS	3
18.5925	1.33584	0.362277	6.85e-06	9.93e-05	ENSG00000179111	HES7	HNSC, LUSC, STAD	3
5.05809	1.06443	0.382962	0.000208803	0.001671	ENSG00000184774	MGAT4EP	HNSC, STAD, TGCT	3
114037	1.18889	0.271433	5.66e-07	1.28e-05	ENSG00000196754	S100A2	HNSC, KIRC, PAAD	3
294.216	1.12084	0.200949	1.48e-09	1.08e-07	ENSG00000197279	ZNF165	HNSC, LUSC, TGCT	3
6.63731	1.14141	0.279845	2.07e-06	3.73e-05	ENSG00000212695	RP11-134K1.2	HNSC, LIHC, THYM	3
2.14732	2.07806	0.319615	1.82e-13	1.17e-10	ENSG00000213070	HMGB3P6	HNSC, TGCT, THYM	3
13.1594	1.01776	0.253082	2.85e-06	4.85e-05	ENSG00000213385	RP11-577H5.1	HNSC, SKCM, STAD	3
5.15123	1.20375	0.228096	7.67e-09	4.02e-07	ENSG00000213683	AC002056.3	HNSC, TGCT, THYM	3
1.98377	1.07449	0.332843	5.13e-05	0.000526475	ENSG00000213791	RP11-941H19.2	HNSC, SKCM, UCEC	3
100.333	1.03142	0.411996	0.000480907	0.00329073	ENSG00000214049	UCA1	HNSC, LUSC, STAD	3
150.219	1.02919	0.177012	3.62e-10	3.56e-08	ENSG00000214182	PTMAP5	HNSC, STAD, THYM	3
2.58216	1.6222	0.3173	8.15e-09	4.23e-07	ENSG00000216676	RP1-15D7.1	HNSC, KIRC, TGCT	3
2.77045	1.42878	0.332566	5.7e-07	1.29e-05	ENSG00000225416	AC104843.3	HNSC, STAD, THYM	3
5.46538	1.46483	0.259173	7.77e-10	6.52e-08	ENSG00000226499	RP5-882O7.1	HNSC, STAD, THYM	3
19.744	1.36285	0.265842	1.49e-08	6.97e-07	ENSG00000227525	RPL7P6	HNSC, KIRC, LUAD	3
33.0332	1.30082	0.191726	8.62e-13	3.87e-10	ENSG00000228519	RP11-298C3.2	HNSC, STAD, THYM	3
187.606	1.8516	0.304141	1.2e-11	2.74e-09	ENSG00000229119	CTB-63M22.1	HNSC, KIRC, THYM	3
1.29197	1.17946	0.413847	0.000130351	0.0011342	ENSG00000230478	RP1-52D1.1	HNSC, TGCT, THYM	3
4.92574	1.31918	0.267389	4.06e-08	1.54e-06	ENSG00000230592	RPSAP8	HNSC, STAD, THYM	3
4.42687	1.08697	0.251872	7.89e-07	1.68e-05	ENSG00000233514	RP11-570P14.1	HNSC, TGCT, THYM	3
120.692	1.33092	0.203467	4.31e-12	1.24e-09	ENSG00000234498	RPL13AP20	HNSC, KIRC, TGCT	3
52.4202	1.03129	0.229222	3.53e-07	8.73e-06	ENSG00000235065	RPL24P2	HNSC, KIRC, THYM	3
215.901	1.19773	0.250431	9.09e-08	2.92e-06	ENSG00000235174	RPL39P3	HNSC, KIRP, LIHC	3
3.20756	1.25946	0.335143	6.18e-06	9.11e-05	ENSG00000235828	RPL36AP26	HNSC, LIHC, THYM	3
14.953	1.1034	0.227659	6.79e-08	2.3e-06	ENSG00000237506	RPSAP15	HNSC, READ, THYM	3
1240.68	1.17134	0.197252	1.88e-10	2.14e-08	ENSG00000239672	NME1	HNSC, STAD, THYM	3
10.8316	1.28736	0.299962	7.5e-07	1.61e-05	ENSG00000241112	RPL29P14	HNSC, SKCM, TGCT	3
10.926	1.73392	0.286689	2.99e-11	5.33e-09	ENSG00000241411	RP11-192C21.1	HNSC, STAD, THYM	3
4.93239	1.72107	0.322917	1.76e-09	1.22e-07	ENSG00000244251	RP11-64K12.1	HNSC, KIRC, THYM	3
3.20761	1.01233	0.369348	0.000262049	0.00200787	ENSG00000244331	CTB-47B8.1	HNSC, KIRC, THYM	3
8.63548	1.19783	0.293406	1.94e-06	3.53e-05	ENSG00000250321	RP11-478C6.4	HNSC, KIRC, THYM	3
16.0392	1.11966	0.198556	1.05e-09	8.38e-08	ENSG00000250471	GMPSP1	HNSC, STAD, THYM	3
7.48138	1.50541	0.329405	1.48e-07	4.32e-06	ENSG00000251191	LINC00589	HNSC, LUSC, PAAD	3
420.061	1.25001	0.177296	1.38e-13	9.16e-11	ENSG00000254093	PINX1	HNSC, TGCT, THYM	3
2.31478	1.24432	0.362447	1.95e-05	0.000234906	ENSG00000258446	RP11-895M11.2	HNSC, PAAD, STAD	3
19.757	1.04721	0.248273	1.22e-06	2.42e-05	ENSG00000258469	CHMP4BP1	HNSC, LUAD, PAAD	3
0.76219	1.17896	0.396028	9.13e-05	0.000846212	ENSG00000258620	RP11-362L22.1	HNSC, LUSC, TGCT	3
3.11981	1.24561	0.391879	4.32e-05	0.000457858	ENSG00000261431	RP4-616B8.4	HNSC, KIRC, THYM	3
1.79641	1.16277	0.396234	0.000107092	0.00096678	ENSG00000262202	RP11-160E2.6	HNSC, THYM, UCEC	3
509.559	1.09536	0.238143	2.2e-07	5.96e-06	ENSG00000262814	MRPL12	HNSC, STAD, TGCT	3
4.74999	1.07787	0.362689	0.000115049	0.00102497	ENSG00000264644	KRT18P8	HNSC, PAAD, STAD	3
6.66134	1.13732	0.237083	8.61e-08	2.79e-06	ENSG00000267679	EIF5AP2	HNSC, KIRC, STAD	3
16.9714	1.28897	0.454823	9.99e-05	0.000912322	ENSG00000269927	RP6-91H8.3	HNSC, LUSC, SKCM	3
21.18	1.03949	0.300714	2.46e-05	0.000286109	ENSG00000270761	RP11-385F7.1	HNSC, KIRC, THYM	3
681.904	1.09071	0.21518	2.24e-08	9.55e-07	ENSG00000273604	C17orf96	HNSC, SARC, STAD	3
4.12769	1.34702	0.291709	1.7e-07	4.8e-06	ENSG00000276384	RP11-186B7.7	HNSC, LUAD, THYM	3
2.87888	1.18891	0.333022	1.35e-05	0.000173768	ENSG00000277597	RP11-961A15.3	HNSC, KIRC, LUSC	3
3.97606	1.16479	0.331161	1.68e-05	0.000208052	ENSG00000278463	HIST1H2AB	HNSC, STAD, THYM	3
331.355	1.15656	0.430118	6.1e-05	0.00213164	ENSG00000021826	CPS1	KIRC, OV, UCEC	3
43.8595	1.06203	0.481482	0.000219858	0.00558113	ENSG00000085552	IGSF9	KIRC, LGG, PAAD	3
898.409	1.05712	0.221748	4.18e-08	6.1e-06	ENSG00000092929	UNC13D	KIRC, LIHC, PAAD	3
135.503	2.01479	0.411196	4.42e-09	9.52e-07	ENSG00000104140	RHOV	KIRC, LUAD, PAAD	3
153.402	2.40139	0.676234	6.62e-07	5.97e-05	ENSG00000105048	TNNT1	KIRC, PAAD, THCA	3
205.26	1.4764	0.329753	1.18e-07	1.48e-05	ENSG00000114529	C3orf52	KIRC, LGG, THYM	3
17.8256	1.25982	0.336642	2.52e-06	0.000177328	ENSG00000125531	FNDC11	KIRC, LGG, TGCT	3
2.04388	2.0011	0.556396	9.91e-07	8.09e-05	ENSG00000130182	ZSCAN10	KIRC, SARC, TGCT	3
1847.65	2.20256	0.601772	5.79e-07	5.35e-05	ENSG00000135480	KRT7	KIRC, PAAD, SARC	3
11.2602	1.38777	0.392641	4.19e-06	0.000265595	ENSG00000141371	C17orf64	KIRC, LUAD, LUSC	3
95.7178	1.71034	0.433009	5.58e-07	5.18e-05	ENSG00000142273	CBLC	KIRC, PAAD, STAD	3
142.349	1.02403	0.233172	2.35e-07	2.57e-05	ENSG00000143228	NUF2	KIRC, PAAD, THYM	3
130.434	1.38005	0.361534	1.69e-06	0.000127252	ENSG00000153531	ADPRHL1	KIRC, LUSC, UVM	3
199.67	1.2232	0.226287	1.62e-09	4.04e-07	ENSG00000156966	B3GNT7	KIRC, PAAD, TGCT	3
1.97768	3.30373	0.630507	5.69e-10	1.61e-07	ENSG00000165349	SLC7A3	KIRC, TGCT, THYM	3
80.4254	1.06377	0.586079	0.000463306	0.00947653	ENSG00000165887	ANKRD2	KIRC, LUAD, OV	3
3.32371	1.28613	0.757898	0.000305622	0.00707817	ENSG00000171126	KCNG3	KIRC, TGCT, THYM	3
500.75	1.25651	0.296841	4.08e-07	4e-05	ENSG00000173762	CD7	KIRC, LIHC, THYM	3
83.2657	1.98086	0.39953	3.63e-09	8.04e-07	ENSG00000175832	ETV4	KIRC, SARC, TGCT	3
1534.69	1.01599	0.106032	2.71e-23	2.55e-19	ENSG00000183684	ALYREF	KIRC, TGCT, THYM	3
16.8239	2.5556	0.56165	1.19e-08	2.22e-06	ENSG00000188883	KLRG2	KIRC, LAML, TGCT	3
6.99912	1.18152	0.274706	3.22e-07	3.3e-05	ENSG00000212829	RPS26P3	KIRC, THYM, UCEC	3
1.05801	1.16321	0.512417	0.00015417	0.00424216	ENSG00000228767	KRT8P18	KIRC, PAAD, STAD	3
88.5209	2.5952	0.630498	7.57e-08	1.01e-05	ENSG00000243709	LEFTY1	KIRC, OV, STAD	3
379.771	2.06815	0.251724	8.37e-19	3.94e-15	ENSG00000260260	SNHG19	KIRC, PRAD, THYM	3
35.5475	1.63148	0.405681	5.17e-07	4.89e-05	ENSG00000261488	RP11-757F18.5	KIRC, LGG, THYM	3
2.48771	1.45924	0.440835	7.14e-06	0.000409192	ENSG00000270182	RP1-170O19.24	KIRC, PAAD, THYM	3
60.0619	1.01325	0.383139	8.71e-05	0.00279893	ENSG00000273066	RP11-216L13.19	KIRC, LIHC, THYM	3
2043.27	1.20625	0.407859	2.85e-05	0.00119795	ENSG00000275395	FCGBP	KIRC, PAAD, TGCT	3
38.3539	1.57129	0.398743	7.87e-07	6.82e-05	ENSG00000281406	BLACAT1	KIRC, LIHC, PAAD	3
718.072	1.02846	0.285573	1.12e-05	0.00246987	ENSG00000221926	TRIM16	KIRP, PAAD, TGCT	3
12.6216	1.06462	0.360525	2.42e-05	0.000954898	ENSG00000116014	KISS1R	LAML, SARC, STAD	3
74.2524	1.77885	0.429228	1.25e-06	9.72e-05	ENSG00000165905	LARGE2	LAML, READ, TGCT	3
199.588	1.02146	0.303588	1.27e-05	0.000635609	ENSG00000100162	CENPM	LGG, STAD, THYM	3
159.413	1.10916	0.274509	1.77e-06	0.000179385	ENSG00000100526	CDKN3	LGG, PAAD, THYM	3
275.551	1.01528	0.43442	0.000222068	0.00436005	ENSG00000109805	NCAPG	LGG, STAD, THYM	3
1087.03	1.11446	0.271002	1.4e-06	0.000153224	ENSG00000134323	MYCN	LGG, SARC, TGCT	3
575.917	1.0976	0.382111	5.74e-05	0.00175467	ENSG00000170312	CDK1	LGG, STAD, THYM	3
157.5	1.21905	0.442449	7.56e-05	0.00209202	ENSG00000175592	FOSL1	LGG, STAD, TGCT	3
1189.08	1.13461	0.219032	1.96e-08	8.15e-06	ENSG00000187840	EIF4EBP1	LGG, STAD, TGCT	3
1.96736	1.40767	0.562644	9.18e-05	0.00238564	ENSG00000205215	KRT17P7	LGG, LUSC, PAAD	3
2.44712	1.15477	0.547071	0.000314191	0.00558727	ENSG00000236499	LINC00896	LGG, PAAD, STAD	3
2.93318	1.18917	0.284129	1.28e-06	0.000145235	ENSG00000248243	RP11-93K22.13	LGG, PAAD, THYM	3
2.07279	1.39193	0.402117	1.24e-05	0.000623243	ENSG00000262179	RP1-302G2.5	LGG, TGCT, THYM	3
212.836	1.03058	0.213192	2.9e-08	8.61e-06	ENSG00000153044	CENPH	LIHC, STAD, THYM	3
21.8997	1.57793	0.63163	1.41e-05	0.000770652	ENSG00000181085	MAPK15	LIHC, SKCM, STAD	3
31.3349	1.93315	0.877593	2.02e-05	0.000985677	ENSG00000198216	CACNA1E	LIHC, SKCM, THCA	3
170.658	1.21219	0.365213	4.48e-06	0.000343817	ENSG00000198286	CARD11	LIHC, PAAD, TGCT	3
12.3831	1.07074	0.357306	2.45e-05	0.0011146	ENSG00000233966	UBE2SP1	LIHC, STAD, THYM	3
6.40771	1.44365	0.526739	9.79e-06	0.000613604	ENSG00000238062	SPATA3-AS1	LIHC, LUAD, PAAD	3
515.561	1.36394	0.289446	7.31e-09	2.95e-06	ENSG00000242125	SNHG3	LIHC, TGCT, THYM	3
1.59272	1.04958	0.320562	1.19e-05	0.000685174	ENSG00000243538	RPS26P28	LIHC, THYM, UCEC	3
2.90428	1.50381	0.497196	3.31e-06	0.000280367	ENSG00000249884	RNF103-CHMP3	LIHC, LUSC, THYM	3
347.353	1.22569	0.26202	1.87e-07	2.13e-05	ENSG00000088305	DNMT3B	LUAD, TGCT, THYM	3
4.29876	1.29928	0.301369	8.87e-07	6.39e-05	ENSG00000104889	RNASEH2A	LUAD, STAD, THYM	3
7.5562	2.63968	0.753194	1.14e-07	1.49e-05	ENSG00000131914	LIN28A	LUAD, STAD, TGCT	3
149.125	1.18818	0.242724	6.76e-08	1.02e-05	ENSG00000154920	EME1	LUAD, PAAD, THYM	3
24.2353	1.18051	0.482577	0.000405113	0.00526365	ENSG00000186777	ZNF732	LUAD, SKCM, TGCT	3
1.21099	1.69348	0.50161	1.02e-05	0.000372361	ENSG00000188674	C2orf80	LUAD, SKCM, STAD	3
5.0555	1.1123	0.394214	0.000173599	0.00293593	ENSG00000229869	RP11-363N22.2	LUAD, SKCM, STAD	3
58.251	1.03822	0.228496	3.12e-07	2.99e-05	ENSG00000264577	AC010761.8	LUAD, MESO, THYM	3
3.69036	1.12855	0.413091	0.000217222	0.00343417	ENSG00000279601	CTA-38K21.2	LUAD, TGCT, THYM	3
36.301	1.1541	0.363481	1.95e-05	0.00103355	ENSG00000002079	MYH16	LUSC, PAAD, SARC	3
165.657	1.07609	0.298142	6.72e-06	0.000498072	ENSG00000114656	KIAA1257	LUSC, STAD, THYM	3
17.4858	2.21488	0.558374	4.62e-08	1.46e-05	ENSG00000234155	RP11-30P6.6	LUSC, MESO, STAD	3
3.63044	1.2061	0.379029	1.56e-05	0.000892544	ENSG00000258527	ASB9P1	LUSC, OV, PRAD	3
153.369	1.55657	0.337475	1.6e-08	7.69e-06	ENSG00000260196	RP1-239B22.5	LUSC, SKCM, THYM	3
1103.9	1.77953	0.709106	1.22e-05	0.000760173	ENSG00000275216	RP11-54H7.4	LUSC, PAAD, STAD	3
786.74	1.04983	0.391816	2.25e-06	0.00164525	ENSG00000145220	LYAR	MESO, STAD, TGCT	3
99.9159	4.38298	1.22118	2.16e-06	0.00164525	ENSG00000269416	LINC01224	MESO, PAAD, TGCT	3
14.0315	2.19537	0.409924	4.84e-09	1.09e-05	ENSG00000213707	HMGB1P10	OV, STAD, THYM	3
3080.11	1.03783	0.291137	2.61e-05	0.00025064	ENSG00000008394	MGST1	PAAD, STAD, TGCT	3
1349.34	1.16327	0.316896	1.75e-05	0.00017901	ENSG00000011426	ANLN	PAAD, STAD, THYM	3
261.236	1.14873	0.223715	2.58e-08	8.2e-07	ENSG00000051180	RAD51	PAAD, STAD, THYM	3
336.232	1.02133	0.242912	1.93e-06	2.89e-05	ENSG00000075218	GTSE1	PAAD, STAD, THYM	3
698.289	1.09182	0.418691	0.000600948	0.00330234	ENSG00000103044	HAS3	PAAD, TGCT, UCEC	3
56822.3	1.19112	0.193729	8.76e-11	7.09e-09	ENSG00000111640	GAPDH	PAAD, TGCT, THYM	3
519.443	1.13768	0.250923	4.79e-07	9.16e-06	ENSG00000112984	KIF20A	PAAD, STAD, THYM	3
174.94	1.00315	0.266366	1.2e-05	0.000131428	ENSG00000121621	KIF18A	PAAD, STAD, THYM	3
446.364	1.18842	0.276482	1.42e-06	2.24e-05	ENSG00000123485	HJURP	PAAD, STAD, THYM	3
298.637	1.30887	0.400721	6.72e-05	0.000546831	ENSG00000125657	TNFSF9	PAAD, STAD, TGCT	3
487.211	1.47573	0.528986	0.000205851	0.00136276	ENSG00000130720	FIBCD1	PAAD, SARC, TGCT	3
169.251	1.14845	0.245312	2.43e-07	5.23e-06	ENSG00000140534	TICRR	PAAD, TGCT, THYM	3
1961.58	1.01417	0.26481	9.32e-06	0.000106832	ENSG00000147813	NAPRT	PAAD, STAD, THYM	3
317.398	1.03742	0.225988	3.38e-07	6.83e-06	ENSG00000156970	BUB1B	PAAD, STAD, THYM	3
790.495	1.16481	0.229709	3.66e-08	1.1e-06	ENSG00000160949	TONSL	PAAD, STAD, THYM	3
181.984	1.00016	0.262463	1.01e-05	0.00011385	ENSG00000166803	KIAA0101	PAAD, STAD, THYM	3
162.667	1.0274	0.244127	1.91e-06	2.85e-05	ENSG00000171320	ESCO2	PAAD, STAD, THYM	3
75.5117	1.50265	0.389667	7.73e-06	9.16e-05	ENSG00000213468	FIRRE	PAAD, STAD, THYM	3
446.738	1.56296	0.28541	5.04e-09	2.08e-07	ENSG00000249859	PVT1	PAAD, SARC, TGCT	3
13.5407	1.51634	0.293862	2.71e-08	8.51e-07	ENSG00000263513	FAM72C	PAAD, STAD, THYM	3
0.87538	1.1992	0.6055	0.00226847	0.00981197	ENSG00000282381	RP11-328P23.4	PAAD, SKCM, TGCT	3
204.015	1.44132	0.476833	3.11e-07	9.04e-06	ENSG00000185615	PDIA2	PRAD, READ, THCA	3
2949.46	1.12108	0.328284	1.02e-05	0.00138927	ENSG00000087088	BAX	READ, TGCT, THYM	3
1789.85	1.06734	0.332062	2.03e-05	0.00203089	ENSG00000122952	ZWINT	READ, STAD, THYM	3
1112.13	1.25919	0.496335	0.000205932	0.00797206	ENSG00000131153	GINS2	READ, STAD, THYM	3
106.701	1.07136	0.439189	0.000276439	0.00945005	ENSG00000264350	SNRPGP2	READ, TGCT, THYM	3
11.48	1.17039	0.623288	0.000431193	0.008161	ENSG00000101883	RHOXF1	SARC, SKCM, TGCT	3
6.1032	3.05804	0.995141	1.82e-05	0.0008448	ENSG00000161992	PRR35	SARC, TGCT, THCA	3
245.269	1.9055	0.643241	2.71e-05	0.00112315	ENSG00000198576	ARC	SARC, SKCM, TGCT	3
46.5931	1.22552	0.502177	6.92e-05	0.00221996	ENSG00000256663	RP11-424C20.2	SARC, STAD, THYM	3
1303.25	1.46676	0.378244	4.78e-07	5.89e-05	ENSG00000276043	UHRF1	SARC, STAD, THYM	3
2.12971	1.11476	0.460103	0.000191134	0.00354587	ENSG00000185960	SHOX	SKCM, STAD, TGCT	3
0.527577	2.04619	0.623282	5.18e-06	0.00026926	ENSG00000264451	RP11-433M22.2	SKCM, STAD, TGCT	3
6925.44	1.05257	0.112902	5.18e-22	2.78e-19	ENSG00000099901	RANBP1	STAD, TGCT, THYM	3
113.761	1.17994	0.143539	5.05e-18	7.83e-16	ENSG00000104147	OIP5	STAD, TGCT, THYM	3
1170.58	5.52557	0.61947	3.97e-26	9.01e-23	ENSG00000104327	CALB1	STAD, TGCT, UCEC	3
7785.93	1.21513	0.143981	6.85e-19	1.32e-16	ENSG00000104738	MCM4	STAD, TGCT, THYM	3
6709.41	1.27752	0.121482	1.22e-27	4.69e-24	ENSG00000108561	C1QBP	STAD, TGCT, UCEC	3
4026.81	1.25959	0.145071	7.04e-20	1.88e-17	ENSG00000113368	LMNB1	STAD, TGCT, THYM	3
84.3759	1.82407	0.42698	1.82e-07	2.5e-06	ENSG00000131969	ABHD12B	STAD, TGCT, THYM	3
17369.5	1.14791	0.140141	7.43e-18	1.09e-15	ENSG00000132507	EIF5A	STAD, TGCT, THYM	3
2140.97	1.42712	0.156204	8.09e-22	4.04e-19	ENSG00000164109	MAD2L1	STAD, TGCT, THYM	3
3272.94	1.3617	0.129117	7.16e-28	3.25e-24	ENSG00000180198	RCC1	STAD, TGCT, THYM	3
42.7087	1.00051	0.168528	1.73e-10	4.8e-09	ENSG00000205639	MFSD2B	STAD, TGCT, THYM	3
20.3655	1.01605	0.180559	1.01e-09	2.34e-08	ENSG00000224126	UBE2SP2	STAD, TGCT, THYM	3
1252.62	1.1421	0.219294	6.82e-08	2.29e-06	ENSG00000164885	CDK5	TGCT, THYM, UCS	3
10.807	2.69999	0.518264	1.53e-08	0.000145697	ENSG00000172000	ZNF556	ACC, STAD	2
10.2611	2.5663	0.971803	2.82e-06	0.000353017	ENSG00000070748	CHAT	BLCA, BRCA	2
290.032	1.2842	0.288666	8.21e-07	0.000150611	ENSG00000132749	TESMIN	BLCA, TGCT	2
10.7362	1.62881	0.698522	0.000109241	0.0045273	ENSG00000161609	CCDC155	BLCA, BRCA	2
7.10569	1.58805	0.68424	0.000124084	0.00492111	ENSG00000162494	LRRC38	BLCA, THYM	2
177.616	1.35798	0.365165	8.91e-06	0.000784965	ENSG00000162676	GFI1	BLCA, THYM	2
73.0191	1.82402	0.511689	6.36e-06	0.000623683	ENSG00000171403	KRT9	BLCA, CESC	2
59.2129	1.6806	0.400084	1.31e-06	0.0002102	ENSG00000175697	GPR156	BLCA, BRCA	2
56.2768	3.5391	0.380692	7.87e-25	2.53e-20	ENSG00000184261	KCNK12	BLCA, UCEC	2
16.9591	1.2933	0.491428	0.000125515	0.00493845	ENSG00000184599	FAM19A3	BLCA, BRCA	2
598.753	1.2986	0.435364	5.84e-05	0.00293818	ENSG00000187193	MT1X	BLCA, TGCT	2
2.55771	1.39659	0.732647	0.000350687	0.00951857	ENSG00000197110	IFNL3	BLCA, STAD	2
4.27603	2.52667	0.480138	6.14e-10	8.98e-07	ENSG00000216588	IGSF23	BLCA, STAD	2
15.5401	1.23276	0.431868	8.04e-05	0.00370351	ENSG00000227591	RP1-28O10.1	BLCA, THYM	2
2.38929	1.45443	0.804191	0.000319444	0.00897345	ENSG00000230392	RP5-1139I1.1	BLCA, HNSC	2
1007.14	1.33416	0.367498	1.15e-05	0.000935706	ENSG00000235162	C12orf75	BLCA, THYM	2
30.6434	1.26467	0.34025	8.94e-06	0.000785217	ENSG00000245248	USP2-AS1	BLCA, BRCA	2
6.5575	1.60038	0.617818	8e-05	0.0036918	ENSG00000251087	ALG1L3P	BLCA, STAD	2
14.4314	1.3921	0.42382	2.71e-05	0.0017078	ENSG00000255521	RP4-607I7.1	BLCA, KIRC	2
13.7052	1.18757	0.422227	8.93e-05	0.0039768	ENSG00000259727	RP11-1069G10.2	BLCA, SKCM	2
6.13766	1.25332	0.403817	4.46e-05	0.00243817	ENSG00000259904	ACTG1P15	BLCA, COAD	2
9.3333	1.79303	0.290166	4.82e-11	1.29e-07	ENSG00000260190	RP11-229P13.25	BLCA, TGCT	2
7.88646	2.62986	0.521856	1.24e-09	1.33e-06	ENSG00000265962	GACAT2	BLCA, CESC	2
16.2021	1.05813	0.341809	8.78e-05	0.000537619	ENSG00000004809	SLC22A16	BRCA, THYM	2
43.1872	1.17871	0.467709	0.000367335	0.00180779	ENSG00000006377	DLX6	BRCA, SKCM	2
6187.52	1.07955	0.114744	3.9e-22	2.46e-19	ENSG00000010292	NCAPD2	BRCA, THYM	2
19.0955	1.98321	0.376419	1.78e-09	4.23e-08	ENSG00000010438	PRSS3	BRCA, THYM	2
1797.77	1.14596	0.246031	1.67e-07	2.38e-06	ENSG00000021300	PLEKHB1	BRCA, LIHC	2
1972.56	1.13217	0.35006	4.91e-05	0.000325891	ENSG00000022556	NLRP2	BRCA, TGCT	2
163.874	2.3271	0.518728	5.56e-08	9.06e-07	ENSG00000072041	SLC6A15	BRCA, KIRC	2
455.51	1.11005	0.296706	8.42e-06	7.24e-05	ENSG00000073792	IGF2BP2	BRCA, KIRC	2
938.831	1.24272	0.419541	9.33e-05	0.000565643	ENSG00000077274	CAPN6	BRCA, LGG	2
988.507	1.17691	0.168532	1.99e-13	1.25e-11	ENSG00000080986	NDC80	BRCA, THYM	2
2744.41	1.34482	0.348868	3.79e-06	3.61e-05	ENSG00000081277	PKP1	BRCA, PAAD	2
5628.3	1.62509	0.252042	3.25e-12	1.55e-10	ENSG00000092621	PHGDH	BRCA, THYM	2
930.472	1.19081	0.371795	4.89e-05	0.000325115	ENSG00000092758	COL9A3	BRCA, CHOL	2
9268.85	1.61464	0.430566	3.33e-06	3.23e-05	ENSG00000094755	GABRP	BRCA, KIRC	2
1707.32	2.46352	0.494956	4.85e-09	1.04e-07	ENSG00000102854	MSLN	BRCA, PAAD	2
59.8938	1.387	0.216028	6.89e-12	3.04e-10	ENSG00000104808	DHDH	BRCA, PAAD	2
27.4264	1.09156	0.320146	2.9e-05	0.000208026	ENSG00000105409	ATP1A3	BRCA, THYM	2
1132.95	1.27255	0.149331	1.14e-18	2.68e-16	ENSG00000107833	NPM3	BRCA, STAD	2
35.7953	1.04815	0.428019	0.000596984	0.0027192	ENSG00000108688	CCL7	BRCA, KIRC	2
127.134	1.06001	0.361003	0.000144549	0.00082289	ENSG00000109255	NMU	BRCA, KIRC	2
69.0123	3.05956	0.574006	3.85e-10	1.08e-08	ENSG00000110148	CCKBR	BRCA, LGG	2
6.81585	2.58814	0.488476	8.46e-10	2.18e-08	ENSG00000111783	RFX4	BRCA, THYM	2
199.482	1.09839	0.363167	0.000102233	0.000611633	ENSG00000112246	SIM1	BRCA, DLBC	2
89.9858	1.04126	0.315556	4.59e-05	0.000308208	ENSG00000115009	CCL20	BRCA, LIHC	2
112.479	1.54169	0.364906	5.97e-07	7.25e-06	ENSG00000115596	WNT6	BRCA, SARC	2
415.289	1.55588	0.245453	7.86e-12	3.43e-10	ENSG00000116711	PLA2G4A	BRCA, CHOL	2
9.50526	1.25631	0.676186	0.00134716	0.00536547	ENSG00000119919	NKX2-3	BRCA, LUAD	2
1289.92	1.19674	0.164866	2.74e-14	2.08e-12	ENSG00000120254	MTHFD1L	BRCA, TGCT	2
35.3854	1.68653	1.07845	0.000554259	0.00255855	ENSG00000124260	MAGEA10	BRCA, PAAD	2
80.2368	1.53885	0.214348	2.63e-14	2.02e-12	ENSG00000125462	C1orf61	BRCA, LUSC	2
47.5875	1.87357	0.346285	9.8e-10	2.48e-08	ENSG00000125965	GDF5	BRCA, KIRC	2
1078.35	1.52131	0.452478	1.54e-05	0.000121576	ENSG00000130294	KIF1A	BRCA, KIRC	2
108.546	1.3984	0.351342	2.12e-06	2.18e-05	ENSG00000133710	SPINK5	BRCA, PAAD	2
8.49272	1.35397	0.349898	3.53e-06	3.39e-05	ENSG00000134612	FOLH1B	BRCA, PAAD	2
163.306	1.25563	0.513084	0.000371184	0.00182385	ENSG00000136928	GABBR2	BRCA, PAAD	2
415.275	1.65881	0.308291	1.79e-09	4.26e-08	ENSG00000137285	TUBB2B	BRCA, LIHC	2
5816.92	1.3974	0.336982	1.09e-06	1.22e-05	ENSG00000137673	MMP7	BRCA, KIRC	2
21.8941	1.11222	0.423632	0.00032116	0.0016157	ENSG00000139445	FOXN4	BRCA, SKCM	2
199.932	1.70798	0.187288	1.82e-21	8.67e-19	ENSG00000140451	PIF1	BRCA, THYM	2
22.4194	1.1618	0.448806	0.000318274	0.00160436	ENSG00000140600	SH3GL3	BRCA, THYM	2
50.4361	1.15946	0.419566	0.000197283	0.00107186	ENSG00000140835	CHST4	BRCA, TGCT	2
0.503741	1.29006	0.583504	0.000599626	0.00272755	ENSG00000142182	DNMT3L	BRCA, TGCT	2
209.785	1.55593	0.389273	1.46e-06	1.57e-05	ENSG00000142449	FBN3	BRCA, LIHC	2
226.188	2.15369	0.502776	1.65e-07	2.35e-06	ENSG00000143452	HORMAD1	BRCA, CHOL	2
34.5715	1.02498	0.511506	0.00186728	0.0070507	ENSG00000144119	C1QL2	BRCA, STAD	2
23032.8	1.02833	0.102343	7.05e-25	9.39e-22	ENSG00000144381	HSPD1	BRCA, STAD	2
105.854	1.95021	0.402222	1.63e-08	3.06e-07	ENSG00000146013	GFRA3	BRCA, UVM	2
26.2563	1.40383	0.243926	3.89e-10	1.1e-08	ENSG00000147488	ST18	BRCA, LIHC	2
1099.42	1.47296	0.258172	4.49e-10	1.24e-08	ENSG00000147889	CDKN2A	BRCA, PAAD	2
84.6278	1.36955	0.347167	2.57e-06	2.58e-05	ENSG00000149295	DRD2	BRCA, CHOL	2
61.3617	1.61021	0.294286	1.22e-09	3.02e-08	ENSG00000149571	KIRREL3	BRCA, SARC	2
8.24264	1.12434	0.521364	0.00102237	0.00426046	ENSG00000151033	LYZL2	BRCA, LUAD	2
24.4276	1.25888	0.638216	0.00107526	0.00444654	ENSG00000152192	POU4F1	BRCA, THYM	2
232.61	1.42734	0.456173	3.88e-05	0.000267346	ENSG00000152977	ZIC1	BRCA, CHOL	2
1108.63	1.6539	0.266907	1.51e-11	6.14e-10	ENSG00000154277	UCHL1	BRCA, LIHC	2
91.8303	1.80813	0.268045	2.83e-13	1.71e-11	ENSG00000154548	SRSF12	BRCA, LIHC	2
144.893	1.36152	0.335283	1.65e-06	1.75e-05	ENSG00000154645	CHODL	BRCA, KIRC	2
13.7016	1.90175	1.00103	0.000230645	0.00121862	ENSG00000155622	XAGE2	BRCA, TGCT	2
434.348	3.25591	0.475309	2.99e-14	2.25e-12	ENSG00000156219	ART3	BRCA, READ	2
14.1475	2.08365	0.989065	0.000110701	0.000655523	ENSG00000156269	NAA11	BRCA, STAD	2
657.378	1.03016	0.186727	2.12e-09	4.96e-08	ENSG00000157193	LRP8	BRCA, LIHC	2
72.3159	1.9709	0.324898	1.8e-11	7.11e-10	ENSG00000160963	COL26A1	BRCA, KIRC	2
32.5347	1.66463	0.514112	1.73e-05	0.000134695	ENSG00000163218	PGLYRP4	BRCA, OV	2
34.3558	1.48835	0.40316	5.28e-06	4.81e-05	ENSG00000164265	SCGB3A2	BRCA, LIHC	2
27.6388	1.06347	0.305832	2.38e-05	0.00017683	ENSG00000166126	AMN	BRCA, PAAD	2
894.303	1.11108	0.450774	0.000495192	0.00232512	ENSG00000166535	A2ML1	BRCA, PAAD	2
61.2757	1.02084	0.286969	1.89e-05	0.000145248	ENSG00000166682	TMPRSS5	BRCA, CHOL	2
494.317	1.4098	0.313913	2.46e-07	3.33e-06	ENSG00000166828	SCNN1G	BRCA, KIRC	2
591.393	1.4169	0.493317	8.43e-05	0.000520567	ENSG00000167755	KLK6	BRCA, THCA	2
31.7191	1.33905	0.313462	7.21e-07	8.51e-06	ENSG00000169427	KCNK9	BRCA, THYM	2
69.9887	1.93918	0.308607	4.78e-12	2.2e-10	ENSG00000170627	GTSF1	BRCA, THYM	2
27.084	3.23535	0.666397	2.74e-09	6.25e-08	ENSG00000173237	C11orf86	BRCA, THCA	2
9.94154	1.10158	0.47779	0.000758362	0.00331552	ENSG00000175868	CALCB	BRCA, TGCT	2
604.049	1.28593	0.288818	3.6e-07	4.67e-06	ENSG00000177614	PGBD5	BRCA, UCEC	2
397.712	1.13526	0.267255	1.06e-06	1.19e-05	ENSG00000178882	FAM101A	BRCA, PAAD	2
421.254	1.12735	0.235739	9.39e-08	1.43e-06	ENSG00000179750	APOBEC3B	BRCA, LGG	2
120.772	1.28469	0.329681	3.59e-06	3.44e-05	ENSG00000180537	RNF182	BRCA, SARC	2
10.2715	1.27295	0.544257	0.00046444	0.0022024	ENSG00000182632	CCNYL2	BRCA, STAD	2
10.9381	1.80012	0.380049	3.62e-08	6.2e-07	ENSG00000184486	POU3F2	BRCA, PRAD	2
4.32846	1.08535	0.553856	0.00174716	0.006676	ENSG00000186838	SELV	BRCA, KIRC	2
429.958	1.00535	0.156073	7.73e-12	3.37e-10	ENSG00000186871	ERCC6L	BRCA, THYM	2
6.34251	1.85209	0.642512	3.43e-05	0.000240298	ENSG00000187690	CXorf67	BRCA, THYM	2
8.17464	1.51176	0.406111	4.51e-06	4.19e-05	ENSG00000187783	TMEM72	BRCA, THYM	2
2432.29	2.02153	0.494719	4.49e-07	5.62e-06	ENSG00000196091	MYBPC1	BRCA, KIRC	2
141.202	1.91134	0.256889	1.53e-15	1.61e-13	ENSG00000196503	ARL9	BRCA, PAAD	2
18.5723	1.34206	0.247493	2.8e-09	6.37e-08	ENSG00000197889	MEIG1	BRCA, HNSC	2
596.33	1.84523	0.364748	6.72e-09	1.4e-07	ENSG00000198729	PPP1R14C	BRCA, LIHC	2
593.377	1.16525	0.347085	3.07e-05	0.000218657	ENSG00000198910	L1CAM	BRCA, KIRC	2
84.1613	2.23601	0.671942	4.86e-06	4.48e-05	ENSG00000198930	CSAG1	BRCA, LGG	2
4.46651	1.02417	0.385118	0.000353244	0.00174831	ENSG00000204091	TDRG1	BRCA, THYM	2
16.8158	1.24479	0.243076	1.57e-08	2.96e-07	ENSG00000205704	LINC00634	BRCA, LUAD	2
111.029	2.1821	0.947925	6.44e-05	0.000411095	ENSG00000213401	MAGEA12	BRCA, LGG	2
1.18262	1.38647	0.334255	1.11e-06	1.24e-05	ENSG00000213684	LDHBP2	BRCA, TGCT	2
13.0108	1.27278	0.276774	1.9e-07	2.66e-06	ENSG00000218358	RAET1K	BRCA, THYM	2
17.6332	1.91	0.992244	0.000219078	0.00116651	ENSG00000224817	RP11-190J1.3	BRCA, TGCT	2
37.4098	1.43894	0.815048	0.00095543	0.00402318	ENSG00000224853	LINC00393	BRCA, STAD	2
5.23105	1.65153	0.346332	4.17e-08	7.02e-07	ENSG00000226985	LINC01203	BRCA, SKCM	2
4.34162	2.71105	1.12642	1.57e-05	0.000123991	ENSG00000227932	RP13-16H11.9	BRCA, THYM	2
84.8603	1.74668	0.580329	2.93e-05	0.000210313	ENSG00000229544	NKX1-2	BRCA, TGCT	2
0.971536	1.64224	0.372774	2.25e-07	3.09e-06	ENSG00000229723	LINC01054	BRCA, TGCT	2
2.54972	1.77069	0.593858	3.04e-05	0.000216708	ENSG00000230570	RP11-69L16.6	BRCA, STAD	2
24.8314	1.01839	0.386597	0.000384139	0.00187748	ENSG00000231107	LINC01508	BRCA, TGCT	2
63.4666	2.73108	0.33569	4.29e-18	8.39e-16	ENSG00000231419	LINC00689	BRCA, THYM	2
1.48537	1.74863	0.312429	4.41e-10	1.22e-08	ENSG00000233064	RP3-380B8.4	BRCA, PAAD	2
1.73572	1.12231	0.293294	5.98e-06	5.37e-05	ENSG00000233876	GAPDHP68	BRCA, TGCT	2
56.8049	1.04797	0.235629	4.76e-07	5.92e-06	ENSG00000234753	FOXP4-AS1	BRCA, LUSC	2
28.673	1.84589	0.377389	1.57e-08	2.96e-07	ENSG00000236279	CLEC2L	BRCA, SKCM	2
0.637399	1.44562	0.293572	3.03e-08	5.32e-07	ENSG00000236334	PPIAL4G	BRCA, HNSC	2
12.788	2.21384	0.324283	9.59e-14	6.37e-12	ENSG00000237742	RP11-624M8.1	BRCA, LUAD	2
4.81035	1.18225	0.738013	0.00252424	0.0090663	ENSG00000237923	XXbac-BPG27H4.8	BRCA, TGCT	2
1.63972	1.43617	0.673034	0.000497301	0.00233339	ENSG00000239620	RP11-88I21.1	BRCA, THYM	2
74.385	1.63683	0.442847	3.89e-06	3.69e-05	ENSG00000240280	TCAM1P	BRCA, STAD	2
1.80792	1.79447	0.38272	4.59e-08	7.64e-07	ENSG00000243468	INGX	BRCA, LUAD	2
1.56429	1.14657	0.481771	0.000566336	0.00260569	ENSG00000243518	RP11-639F1.2	BRCA, THYM	2
1.77223	1.15538	0.526268	0.00086484	0.00369682	ENSG00000243902	ELFN2	BRCA, THYM	2
6.5762	1.07873	0.364431	0.000129617	0.000749485	ENSG00000246528	RP11-159H10.3	BRCA, LIHC	2
15.6206	1.31585	0.785953	0.00153846	0.00599009	ENSG00000248498	ASNSP1	BRCA, TGCT	2
8.02222	1.06202	0.43848	0.000620106	0.00280339	ENSG00000248846	CTD-2016O11.1	BRCA, PAAD	2
0.697898	2.12487	0.581285	1.97e-06	2.04e-05	ENSG00000249022	RP11-285C1.2	BRCA, UVM	2
12.8188	1.61173	0.481613	1.35e-05	0.000108994	ENSG00000250420	AACSP1	BRCA, STAD	2
1.16642	1.15371	0.583271	0.00140104	0.00554025	ENSG00000251893	SNORA70	BRCA, THYM	2
31.8146	1.3398	0.349154	4.09e-06	3.86e-05	ENSG00000253348	CTC-455F18.1	BRCA, STAD	2
29.3801	2.17855	0.323843	1.94e-13	1.22e-11	ENSG00000254337	RP11-865I6.2	BRCA, SARC	2
78.4585	1.18029	0.250777	1.29e-07	1.89e-06	ENSG00000254615	RP11-395G23.3	BRCA, KIRC	2
3.74327	1.07149	0.48189	0.000996893	0.00417232	ENSG00000254675	RP11-7I15.4	BRCA, KIRC	2
1.24774	2.64386	0.420346	2.7e-12	1.32e-10	ENSG00000255583	RP11-415I12.2	BRCA, STAD	2
8.48243	1.52979	0.272307	6.48e-10	1.71e-08	ENSG00000256271	CACNA1C-AS2	BRCA, THYM	2
0.860329	1.09075	0.581674	0.00204753	0.00761627	ENSG00000256288	RP11-277P12.10	BRCA, STAD	2
6.04151	1.00618	0.356747	0.000228684	0.00121	ENSG00000256955	RP11-417L19.2	BRCA, TGCT	2
1.69851	2.14368	0.507676	2.16e-07	2.99e-06	ENSG00000258081	RP11-384J4.2	BRCA, LUAD	2
3.32362	1.16769	0.276727	1.15e-06	1.28e-05	ENSG00000258245	RPL10P13	BRCA, LUAD	2
15.7256	1.27573	0.303391	1.06e-06	1.19e-05	ENSG00000259362	RP11-307C19.1	BRCA, LGG	2
436.045	1.49081	0.466075	2.75e-05	0.000199766	ENSG00000261175	CTD-2015G9.2	BRCA, SARC	2
8.88208	1.01036	0.230134	6.35e-07	7.64e-06	ENSG00000264808	RP11-802D6.1	BRCA, THYM	2
8.84767	1.15085	0.512569	0.000778197	0.00338776	ENSG00000266278	RP11-41O4.2	BRCA, PAAD	2
0.885291	1.44022	0.725547	0.00066004	0.00295359	ENSG00000266560	RP11-1007I13.4	BRCA, PAAD	2
21.7723	1.82947	0.287161	3.31e-12	1.58e-10	ENSG00000267260	CTD-2162K18.4	BRCA, SKCM	2
4.12807	1.4866	0.295512	1.64e-08	3.09e-07	ENSG00000267456	RP11-49I11.3	BRCA, LUSC	2
39.9278	1.10966	0.200249	1.82e-09	4.31e-08	ENSG00000267480	RP11-703I16.1	BRCA, THYM	2
2.09602	1.154	0.295814	4.29e-06	4.02e-05	ENSG00000268942	CKS1BP3	BRCA, TGCT	2
6.27537	1.24374	0.251399	3.76e-08	6.39e-07	ENSG00000268949	MRPS17P1	BRCA, LIHC	2
3.79792	1.22051	0.55846	0.000752863	0.00329454	ENSG00000269466	RP11-432M8.17	BRCA, TGCT	2
2.40212	1.04682	0.346315	0.000113161	0.000667768	ENSG00000269846	RP4-621N11.2	BRCA, STAD	2
4.45153	1.18779	0.24857	9.07e-08	1.39e-06	ENSG00000270068	RP4-761J14.9	BRCA, THYM	2
0.677265	1.15265	0.728349	0.00283756	0.00997265	ENSG00000271955	RP11-444A22.1	BRCA, THYM	2
3.27567	1.23144	0.275457	3.58e-07	4.65e-06	ENSG00000272071	RP11-332J15.4	BRCA, HNSC	2
4.04156	1.16726	0.595152	0.0013991	0.00553474	ENSG00000272121	RP4-555D20.4	BRCA, TGCT	2
22.2723	2.38083	0.426948	2.21e-10	6.58e-09	ENSG00000274209	ANTXRL	BRCA, THYM	2
19.5571	1.25622	0.394585	4.6e-05	0.00030877	ENSG00000274276	CBSL	BRCA, TGCT	2
62.0865	1.02732	0.179933	7.09e-10	1.85e-08	ENSG00000278023	RDM1	BRCA, THYM	2
7.40634	1.1235	0.356186	6.46e-05	0.00041278	ENSG00000279092	RP11-1H8.5	BRCA, CESC	2
153.972	2.89	0.43028	1.37e-13	8.81e-12	ENSG00000280109	PLAC4	BRCA, PAAD	2
210.717	1.52371	0.490029	3.39e-05	0.000237795	ENSG00000280916	FOXCUT	BRCA, KIRC	2
2.20299	1.05908	0.268163	3.97e-06	3.76e-05	ENSG00000283683	RP3-454G6.2	BRCA, TGCT	2
23.0131	1.21336	0.472074	7.83e-05	0.00444397	ENSG00000047662	FAM184B	CESC, LGG	2
9.82107	2.11645	0.499854	2.2e-06	0.000447282	ENSG00000101440	ASIP	CESC, THYM	2
6.47228	2.08199	0.421973	1.53e-07	7.14e-05	ENSG00000104804	TULP2	CESC, TGCT	2
6927.13	2.48238	0.895285	4.11e-05	0.00292676	ENSG00000130600	H19	CESC, LUSC	2
10.8348	3.59285	0.689412	1.56e-09	2.17e-06	ENSG00000136931	NR5A1	CESC, THYM	2
39.6157	1.33257	0.535643	0.000111286	0.00563702	ENSG00000142233	NTN5	CESC, LUAD	2
7.97785	2.66325	0.833955	1.55e-05	0.00148289	ENSG00000176160	HSF5	CESC, THYM	2
4.42884	1.8377	0.690103	8.92e-05	0.00483401	ENSG00000185933	CALHM1	CESC, THCA	2
229.86	1.17985	0.286025	9.64e-07	0.00025875	ENSG00000204856	FAM216A	CESC, THYM	2
3.31064	2.89346	0.891825	9.76e-06	0.00110546	ENSG00000224294	RP3-326I13.1	CESC, STAD	2
26.6038	3.77664	0.670803	9.86e-11	1.97e-07	ENSG00000224963	U82695.9	CESC, UCEC	2
25.1697	2.22873	0.537692	2.63e-06	0.000500098	ENSG00000236384	LINC00479	CESC, SKCM	2
3.11466	1.81074	0.822476	0.000201838	0.0083108	ENSG00000247193	RP11-431M7.3	CESC, THYM	2
10.4204	1.91079	0.596847	3.13e-05	0.00243141	ENSG00000255650	FAM222A-AS1	CESC, LUAD	2
244.698	5.6618	2.20185	3.16e-06	0.00101699	ENSG00000019186	CYP24A1	CHOL, STAD	2
63.3416	4.22182	1.64043	1.62e-05	0.00363135	ENSG00000070019	GUCY2C	CHOL, PAAD	2
38.9095	3.37005	1.72933	7.51e-05	0.00953706	ENSG00000106178	CCL24	CHOL, PAAD	2
624.716	6.24814	1.16386	9.16e-10	9.6e-07	ENSG00000108602	ALDH3A1	CHOL, LGG	2
736.913	1.72699	0.735584	5.06e-05	0.00719162	ENSG00000108984	MAP2K6	CHOL, THYM	2
261.819	3.80623	1.00551	1.48e-06	0.000588576	ENSG00000116299	KIAA1324	CHOL, LIHC	2
153.913	2.68323	1.24312	7.38e-05	0.00953706	ENSG00000124466	LYPD3	CHOL, KIRC	2
775.637	2.71602	0.44061	4.27e-11	8.94e-08	ENSG00000127337	YEATS4	CHOL, TGCT	2
273.461	3.13567	1.01137	8.83e-06	0.0023567	ENSG00000135119	RNFT2	CHOL, THYM	2
5096.91	2.63202	0.731454	2.21e-06	0.00076135	ENSG00000142657	PGD	CHOL, TGCT	2
354.894	3.1042	0.698967	1.79e-07	0.00010213	ENSG00000144485	HES6	CHOL, PAAD	2
174.064	3.03658	1.25906	3.94e-05	0.00654861	ENSG00000145113	MUC4	CHOL, TGCT	2
59.3899	5.89594	1.0276	1.96e-10	2.89e-07	ENSG00000145491	ROPN1L	CHOL, LGG	2
711.07	1.17564	0.482667	7.45e-05	0.00953706	ENSG00000153574	RPIA	CHOL, THYM	2
61.6081	4.75704	0.759935	1.43e-11	4.5e-08	ENSG00000159784	FAM131B	CHOL, TGCT	2
51.3382	4.91858	1.68665	5.47e-06	0.0015266	ENSG00000165556	CDX2	CHOL, PAAD	2
243.595	3.47707	0.51966	9.53e-13	3.99e-09	ENSG00000166896	ATP23	CHOL, THYM	2
1816.87	1.15807	0.449515	5.13e-05	0.00720619	ENSG00000167280	ENGASE	CHOL, READ	2
95.9163	5.11065	1.04576	2.2e-08	1.63e-05	ENSG00000167889	MGAT5B	CHOL, KIRC	2
2394.16	2.41171	0.538514	9.47e-08	5.81e-05	ENSG00000169696	ASPSCR1	CHOL, LUAD	2
560.273	2.54949	1.15226	6.84e-05	0.00905605	ENSG00000175463	TBC1D10C	CHOL, THYM	2
230.598	4.89608	1.20818	5.01e-07	0.000257213	ENSG00000204335	SP5	CHOL, LUAD	2
21.9846	6.77046	1.69384	6.62e-08	4.27e-05	ENSG00000214128	TMEM213	CHOL, PAAD	2
19.3779	2.60893	1.03087	3.33e-05	0.00602796	ENSG00000228624	RP3-399L15.3	CHOL, TGCT	2
65.9033	4.15847	0.921095	1.28e-07	7.66e-05	ENSG00000234350	AC007405.4	CHOL, LUAD	2
6.94996	2.11592	0.952229	7.19e-05	0.0093641	ENSG00000249753	RP11-415I12.3	CHOL, TGCT	2
53.5254	2.11647	0.924589	6.06e-05	0.00814066	ENSG00000265148	TSPOAP1-AS1	CHOL, THYM	2
13.0266	5.09401	2.48609	9.06e-06	0.00237166	ENSG00000266578	RP11-838N2.5	CHOL, STAD	2
51.4748	1.00912	0.463142	0.000283073	0.00472797	ENSG00000158786	PLA2G2F	COAD, KIRC	2
159.06	1.15034	0.29207	1.39e-06	0.000123466	ENSG00000230076	RPL10P6	COAD, HNSC	2
559.699	1.00712	0.313929	2.66e-05	0.000965489	ENSG00000233913	RPL10P9	COAD, HNSC	2
387.499	1.09231	0.20991	6.08e-09	1.97e-06	ENSG00000250182	EEF1A1P13	COAD, UCEC	2
81.3859	4.25805	1.04065	7.37e-07	0.00052443	ENSG00000085741	WNT11	DLBC, STAD	2
31.0281	4.66341	1.10817	1.93e-07	0.000164156	ENSG00000147206	NXF3	DLBC, PAAD	2
21.8913	3.93239	0.828588	1.44e-07	0.000146793	ENSG00000165816	VWA2	DLBC, KIRC	2
15.5011	3.7641	1.57076	2.22e-05	0.00589372	ENSG00000254854	CTD-2523D13.2	DLBC, PAAD	2
5240.15	1.31938	0.306724	2.42e-07	0.000349864	ENSG00000061794	MRPS35	ESCA, TGCT	2
7920.91	2.80077	0.383286	4.9e-14	3.43e-10	ENSG00000132432	SEC61G	ESCA, THYM	2
100.119	3.03781	0.78565	2.2e-06	0.00139797	ENSG00000138075	ABCG5	ESCA, LUAD	2
4762.31	2.56	0.33134	2.24e-15	3.14e-11	ENSG00000154978	VOPP1	ESCA, THYM	2
36.3899	3.13693	0.956994	5.81e-06	0.00271155	ENSG00000158764	ITLN2	ESCA, LGG	2
3894.35	1.34305	0.432739	6.13e-06	0.00272603	ENSG00000168758	SEMA4C	ESCA, TGCT	2
51.6726	1.9942	0.57346	5.97e-06	0.00272603	ENSG00000172771	EFCAB12	ESCA, LGG	2
338.043	2.7144	0.455901	4.55e-10	1.42e-06	ENSG00000176826	FKBP9P1	ESCA, LGG	2
47.7785	2.82184	0.526415	1.21e-08	2.84e-05	ENSG00000242950	ERVW-1	ESCA, LUSC	2
25.3626	1.08709	0.413168	1.02e-05	0.00361973	ENSG00000267698	AC002116.7	ESCA, HNSC	2
7.85653	3.08519	0.66486	2.53e-07	0.000349864	ENSG00000278969	RP11-662I13.3	ESCA, TGCT	2
10.1413	2.49235	0.906558	1.96e-05	0.0054923	ENSG00000280890	ELDR	ESCA, STAD	2
127.836	1.59187	0.436561	3.26e-06	0.00276482	ENSG00000101443	WFDC2	GBM, KIRC	2
89.6546	1.72087	0.501618	4.71e-06	0.00363189	ENSG00000136943	CTSV	GBM, LUAD	2
72.6494	2.53158	0.641409	5.46e-07	0.00076374	ENSG00000169126	ARMC4	GBM, THYM	2
245.679	1.22802	0.26702	2.13e-07	0.00037345	ENSG00000179361	ARID3B	GBM, TGCT	2
3683.77	1.52983	0.479372	7.37e-06	0.00495901	ENSG00000182004	SNRPE	GBM, THYM	2
17.5925	2.11857	0.452753	1.69e-07	0.000349844	ENSG00000204791	SMPD5	GBM, SARC	2
6.02459	2.30826	0.447226	1.66e-08	5.6e-05	ENSG00000223923	AC010136.2	GBM, LUSC	2
7.79005	1.43617	0.30336	2.07e-07	0.00037345	ENSG00000227879	PSPC1P1	GBM, STAD	2
23.9187	2.41355	0.515308	9.8e-08	0.000264039	ENSG00000243491	RP11-521D12.5	GBM, THYM	2
41.5551	1.77485	0.424059	1e-06	0.00122433	ENSG00000256968	SNRPEP2	GBM, THYM	2
199.319	2.87997	0.464098	1.38e-11	1.24e-07	ENSG00000260428	SCX	GBM, THYM	2
49.8045	1.60021	0.390871	7.28e-07	1.57e-05	ENSG00000041515	MYO16	HNSC, LUSC	2
368.767	1.81895	0.411409	7.31e-08	2.44e-06	ENSG00000100867	DHRS2	HNSC, STAD	2
591.065	1.0686	0.173488	4.6e-11	7.37e-09	ENSG00000100908	EMC9	HNSC, THYM	2
1444.68	1.56752	0.21396	1.2e-14	1.94e-11	ENSG00000102030	NAA10	HNSC, KIRC	2
9390.66	1.04352	0.166739	2.42e-11	4.52e-09	ENSG00000105202	FBL	HNSC, LIHC	2
203.715	1.00901	0.219819	2.33e-07	6.26e-06	ENSG00000105258	POLR2I	HNSC, KIRC	2
51269.3	1.08176	0.188447	5.75e-10	5.12e-08	ENSG00000105372	RPS19	HNSC, THYM	2
529.462	1.08793	0.216638	2.84e-08	1.15e-06	ENSG00000105404	RABAC1	HNSC, THYM	2
193.423	1.02854	0.260099	3.73e-06	6.01e-05	ENSG00000108786	HSD17B1	HNSC, STAD	2
2.61906	1.10832	0.538687	0.000994613	0.00597392	ENSG00000113889	KNG1	HNSC, TGCT	2
7.46977	1.79609	0.388365	3.47e-08	1.35e-06	ENSG00000118137	APOA1	HNSC, THYM	2
107.373	1.38259	0.226623	6.57e-11	9.69e-09	ENSG00000118939	UCHL3	HNSC, THYM	2
2533.04	1.05003	0.218072	7.91e-08	2.6e-06	ENSG00000119632	IFI27L2	HNSC, THYM	2
2120.97	1.22563	0.174441	1.63e-13	1.06e-10	ENSG00000119705	SLIRP	HNSC, TGCT	2
30486.8	1.06079	0.329785	5.45e-05	0.000552494	ENSG00000125148	MT2A	HNSC, TGCT	2
1698.57	1.06384	0.177103	1.17e-10	1.51e-08	ENSG00000129559	NEDD8	HNSC, THYM	2
1430.38	1.13166	0.159547	9.55e-14	6.98e-11	ENSG00000134809	TIMM10	HNSC, TGCT	2
13.1686	1.60322	0.447025	4.08e-06	6.46e-05	ENSG00000135477	KRT87P	HNSC, LUSC	2
246.509	1.24585	0.220957	1.07e-09	8.51e-08	ENSG00000136149	RPL13AP25	HNSC, THYM	2
490.74	1.37975	0.228558	9.71e-11	1.29e-08	ENSG00000137970	RPL7P9	HNSC, THYM	2
304.729	1.2387	0.266314	1.64e-07	4.66e-06	ENSG00000142046	TMEM91	HNSC, KIRC	2
1244.78	1.03358	0.205188	2.6e-08	1.08e-06	ENSG00000148291	SURF2	HNSC, KIRC	2
1293.82	1.04073	0.222575	1.55e-07	4.47e-06	ENSG00000152082	MZT2B	HNSC, THYM	2
3576.14	1.08241	0.168676	9.08e-12	2.21e-09	ENSG00000156411	C14orf2	HNSC, THYM	2
1592.63	1.15976	0.203287	7.31e-10	6.22e-08	ENSG00000160072	ATAD3B	HNSC, TGCT	2
884.708	1.05562	0.189871	1.59e-09	1.13e-07	ENSG00000160256	FAM207A	HNSC, TGCT	2
114323	1.13202	0.17079	2.37e-12	7.74e-10	ENSG00000161016	RPL8	HNSC, TGCT	2
1449.77	1.04443	0.231264	3.26e-07	8.17e-06	ENSG00000161970	RPL26	HNSC, UCS	2
67.8023	1.30882	0.328514	2.47e-06	4.29e-05	ENSG00000162840	MT2P1	HNSC, TGCT	2
39.3868	1.65523	0.52662	1.16e-05	0.000153433	ENSG00000164651	SP8	HNSC, TGCT	2
9.68743	1.03734	0.423532	0.000543718	0.00364168	ENSG00000166143	PPP1R14D	HNSC, PAAD	2
613.053	1.15523	0.372225	6.6e-05	0.000646937	ENSG00000166183	ASPG	HNSC, PAAD	2
541.308	1.07201	0.183384	3.09e-10	3.2e-08	ENSG00000167985	SDHAF2	HNSC, THYM	2
27389.9	1.01502	0.172797	2.51e-10	2.74e-08	ENSG00000168028	RPSA	HNSC, THYM	2
2456.93	1.0196	0.203589	3.01e-08	1.21e-06	ENSG00000171222	SCAND1	HNSC, THYM	2
2017.51	1.01657	0.186551	2.89e-09	1.82e-07	ENSG00000173272	MZT2A	HNSC, THYM	2
591.681	1.00672	0.186852	4.03e-09	2.39e-07	ENSG00000174276	ZNHIT2	HNSC, UCS	2
1469.47	1.32622	0.243824	3.06e-09	1.9e-07	ENSG00000175602	CCDC85B	HNSC, KIRC	2
203017	1.00205	0.266361	8.2e-06	0.000115526	ENSG00000175793	SFN	HNSC, KIRC	2
1.06521	1.44211	0.391007	5.19e-06	7.9e-05	ENSG00000176043	RP1-146I3.1	HNSC, TGCT	2
148.312	1.35997	0.475504	7.42e-05	0.000711934	ENSG00000176659	C20orf197	HNSC, THYM	2
38001	1.04623	0.185915	1.08e-09	8.53e-08	ENSG00000177600	RPLP2	HNSC, THYM	2
129.871	1.42649	0.175566	3.41e-17	2.12e-13	ENSG00000178464	RPL10P16	HNSC, TGCT	2
3458.3	1.40759	0.197491	7.24e-14	5.62e-11	ENSG00000179271	GADD45GIP1	HNSC, KIRC	2
3.22155	1.50279	0.333895	2.01e-07	5.53e-06	ENSG00000180172	RPS12P23	HNSC, LIHC	2
2.92705	1.1865	0.339561	1.76e-05	0.000215962	ENSG00000182383	RPL27AP5	HNSC, KIRC	2
238.575	1.00159	0.17986	1.47e-09	1.07e-07	ENSG00000182841	RRP7BP	HNSC, UCS	2
9.46503	1.31376	0.253995	1.25e-08	6.02e-07	ENSG00000183298	RPSAP19	HNSC, STAD	2
42.5107	1.10036	0.246702	4.14e-07	9.93e-06	ENSG00000184260	HIST2H2AC	HNSC, THYM	2
965.506	1.24325	0.194461	1.15e-11	2.63e-09	ENSG00000185347	C14orf80	HNSC, THYM	2
451.254	1.29411	0.22445	5.12e-10	4.63e-08	ENSG00000188372	ZP3	HNSC, PAAD	2
1191.01	1.25918	0.198405	1.55e-11	3.27e-09	ENSG00000196976	LAGE3	HNSC, THYM	2
19.1307	1.86691	0.326266	9.3e-11	1.26e-08	ENSG00000198754	OXCT2	HNSC, TGCT	2
0.849867	1.60778	0.801756	0.000117933	0.00104597	ENSG00000200997	RNU1-85P	HNSC, STAD	2
4.03018	1.12606	0.327073	2.3e-05	0.000269959	ENSG00000204652	RPS26P8	HNSC, THYM	2
3.00265	1.0506	0.545016	0.00154816	0.00856862	ENSG00000205274	TRBV20OR9-2	HNSC, PRAD	2
201.735	3.94713	0.378224	1.23e-27	4.59e-23	ENSG00000205426	KRT81	HNSC, KIRC	2
40.0278	1.27911	0.220879	4.46e-10	4.17e-08	ENSG00000205871	RPS3AP47	HNSC, THYM	2
1.03321	1.16587	0.428513	0.000191002	0.00155695	ENSG00000212195	U3	HNSC, STAD	2
67.0516	1.21762	0.277408	5.33e-07	1.21e-05	ENSG00000213178	RP11-641D5.1	HNSC, SARC	2
41.6894	1.60891	0.208292	5.18e-16	2.15e-12	ENSG00000213261	EEF1B2P6	HNSC, THYM	2
5.32457	1.47183	0.293895	2.18e-08	9.36e-07	ENSG00000213309	RPL9P18	HNSC, KIRC	2
25.4489	1.21969	0.233287	9.88e-09	4.99e-07	ENSG00000213315	CTD-3035D6.1	HNSC, THYM	2
4.82832	1.30212	0.294756	4.33e-07	1.03e-05	ENSG00000213363	RPS3P6	HNSC, LIHC	2
7.85672	1.20948	0.305656	3.15e-06	5.26e-05	ENSG00000213432	RP11-624L12.1	HNSC, LIHC	2
601.816	1.27827	0.195963	4.96e-12	1.38e-09	ENSG00000213442	RPL18AP3	HNSC, THYM	2
9.55849	1.20329	0.283195	9.79e-07	2e-05	ENSG00000213455	AC091654.7	HNSC, THYM	2
3.89763	1.04113	0.238915	6.67e-07	1.46e-05	ENSG00000213509	PPIAP16	HNSC, THYM	2
18.0906	1.17349	0.265722	4.88e-07	1.13e-05	ENSG00000213598	RP11-112J1.1	HNSC, KIRC	2
16322	1.09893	0.188924	3.72e-10	3.63e-08	ENSG00000213741	RPS29	HNSC, THYM	2
5.93128	1.21152	0.250952	7.3e-08	2.44e-06	ENSG00000213864	EEF1B2P2	HNSC, THYM	2
4.83925	1.71187	0.300017	2.42e-10	2.66e-08	ENSG00000213875	AC005019.2	HNSC, TGCT	2
31.7547	1.45845	0.251547	3.46e-10	3.46e-08	ENSG00000213939	RP11-314A20.1	HNSC, LIHC	2
2.0812	1.12155	0.299224	7.69e-06	0.000109411	ENSG00000213956	RP11-269M20.1	HNSC, THYM	2
3.59095	1.78871	0.353392	4.77e-09	2.73e-07	ENSG00000214089	RP11-256K7.1	HNSC, KIRC	2
5.10001	1.01125	0.342929	0.00014052	0.00120414	ENSG00000214207	KRT18P10	HNSC, STAD	2
6.22643	1.09033	0.313226	2.11e-05	0.000251634	ENSG00000214222	TUBBP2	HNSC, THYM	2
5.07054	1.11735	0.304191	1.02e-05	0.000138671	ENSG00000214362	RP11-7D5.2	HNSC, THYM	2
20.5987	1.14415	0.225447	2.18e-08	9.36e-07	ENSG00000214784	AC010468.1	HNSC, UCEC	2
4.05604	1.28276	0.271252	1.11e-07	3.41e-06	ENSG00000214857	SHFM1P1	HNSC, THYM	2
3.11176	1.38113	0.31929	5.6e-07	1.27e-05	ENSG00000214914	RPL23AP3	HNSC, UCEC	2
580.145	1.70335	0.240339	3.92e-14	3.65e-11	ENSG00000215030	RPL13P12	HNSC, PAAD	2
5.24535	1.39106	0.291012	7.57e-08	2.51e-06	ENSG00000215089	KRT18P11	HNSC, STAD	2
46.577	1.39463	0.227539	5.45e-11	8.53e-09	ENSG00000216866	RPS2P55	HNSC, STAD	2
23.3119	1.14544	0.2109	3.35e-09	2.04e-07	ENSG00000217094	PPIAP31	HNSC, THYM	2
25.4329	1.19378	0.245805	6.39e-08	2.19e-06	ENSG00000217130	RP3-375P9.2	HNSC, LIHC	2
174.825	1.17686	0.281736	1.35e-06	2.62e-05	ENSG00000218175	AC016739.2	HNSC, LIHC	2
2.28625	1.06299	0.294602	1.38e-05	0.000177076	ENSG00000219149	RP11-214N16.2	HNSC, TGCT	2
13.3414	1.04829	0.227021	2.03e-07	5.59e-06	ENSG00000219451	AC005251.3	HNSC, TGCT	2
59.7478	1.0883	0.21743	3.09e-08	1.23e-06	ENSG00000220472	RP11-69L16.5	HNSC, LIHC	2
23.355	1.24897	0.223884	1.5e-09	1.08e-07	ENSG00000220793	RPL21P119	HNSC, THYM	2
185.743	1.03925	0.222335	1.56e-07	4.5e-06	ENSG00000220842	RP11-572P18.1	HNSC, THYM	2
12.7698	1.14868	0.301115	5.81e-06	8.65e-05	ENSG00000221539	SNORD99	HNSC, THYM	2
30.506	1.18052	0.22385	7.83e-09	4.09e-07	ENSG00000223551	TMSB4XP4	HNSC, THYM	2
0.496072	1.04456	0.510012	0.00129059	0.00737397	ENSG00000223676	RPL34P26	HNSC, STAD	2
9.59712	1.08238	0.247026	5.92e-07	1.33e-05	ENSG00000224321	RPL12P14	HNSC, SARC	2
11.934	1.43643	0.233104	4.17e-11	6.94e-09	ENSG00000225067	RPL23AP2	HNSC, TGCT	2
8.21156	1.03112	0.288439	1.62e-05	0.000201816	ENSG00000225071	GS1-184P14.2	HNSC, THYM	2
108.857	1.21613	0.229836	7.11e-09	3.77e-07	ENSG00000225178	RPSAP58	HNSC, THYM	2
133.637	1.50076	0.218343	3.6e-13	1.97e-10	ENSG00000225200	AB019441.29	HNSC, THYM	2
6.75848	1.00445	0.257799	4.8e-06	7.39e-05	ENSG00000225616	RP4-604A21.1	HNSC, TGCT	2
62.2003	1.04923	0.229339	2.48e-07	6.59e-06	ENSG00000226221	RPL26P19	HNSC, TGCT	2
14.4137	1.26482	0.312507	2.07e-06	3.72e-05	ENSG00000226243	RPL37AP1	HNSC, KIRC	2
3.88546	1.34445	0.319337	9.59e-07	1.97e-05	ENSG00000226439	RP11-621K7.1	HNSC, LIHC	2
43.0724	1.127	0.225104	3.08e-08	1.23e-06	ENSG00000226525	RPS7P10	HNSC, UCEC	2
3.70923	1.37336	0.307317	3.12e-07	7.9e-06	ENSG00000227034	RP11-234N17.1	HNSC, THYM	2
39.7882	1.61523	0.25832	1.46e-11	3.13e-09	ENSG00000227077	AC107983.4	HNSC, THYM	2
4.48724	1.04976	0.269664	4.69e-06	7.26e-05	ENSG00000227337	RPL23AP43	HNSC, TGCT	2
2.13161	1.50189	0.399806	3.42e-06	5.62e-05	ENSG00000227462	RP11-108B14.4	HNSC, STAD	2
3.03855	1.43858	0.266333	3.19e-09	1.96e-07	ENSG00000228007	AC011933.2	HNSC, THYM	2
8.97136	1.32418	0.253282	9.31e-09	4.74e-07	ENSG00000228053	RP11-151F5.2	HNSC, UCS	2
7.46681	1.57022	0.348555	1.59e-07	4.58e-06	ENSG00000228399	RP4-575N6.2	HNSC, THYM	2
38.3914	1.25626	0.221148	8.43e-10	6.97e-08	ENSG00000228887	EEF1DP1	HNSC, THYM	2
43.8938	1.07652	0.229649	1.46e-07	4.26e-06	ENSG00000228929	RPS13P2	HNSC, THYM	2
7.10672	1.09234	0.232797	1.42e-07	4.18e-06	ENSG00000228974	AC006483.5	HNSC, KIRC	2
3.35084	1.25121	0.26584	1.26e-07	3.8e-06	ENSG00000228979	CTD-2501B8.5	HNSC, THYM	2
58.3236	1.35454	0.196087	3.59e-13	1.97e-10	ENSG00000229132	EIF4A1P10	HNSC, TGCT	2
4.20397	1.31098	0.260855	2.61e-08	1.08e-06	ENSG00000229567	RP4-717I23.2	HNSC, THYM	2
189.769	1.37598	0.204293	1.14e-12	4.84e-10	ENSG00000229638	RPL4P4	HNSC, KIRP	2
7.70458	1.44373	0.26693	3.04e-09	1.89e-07	ENSG00000229806	RPS15P5	HNSC, THYM	2
2.31701	1.4105	0.308095	1.81e-07	5.05e-06	ENSG00000229965	RP11-118H4.1	HNSC, LIHC	2
35.9932	1.2724	0.248591	1.7e-08	7.77e-07	ENSG00000230082	PRRT3-AS1	HNSC, STAD	2
10.0433	1.18479	0.276286	8.42e-07	1.77e-05	ENSG00000230291	RP11-244J10.1	HNSC, TGCT	2
50.0654	1.16818	0.217964	4.96e-09	2.81e-07	ENSG00000230629	RPS23P8	HNSC, THYM	2
1.01604	1.16858	0.566837	0.00077376	0.00485707	ENSG00000230698	CTD-2330K9.2	HNSC, PAAD	2
5.73945	1.05567	0.402837	0.000331447	0.0024332	ENSG00000230918	AC008063.2	HNSC, THYM	2
48.6645	1.15803	0.229133	2.43e-08	1.02e-06	ENSG00000230979	AC079250.1	HNSC, THYM	2
2.31057	1.20782	0.267788	3.16e-07	7.96e-06	ENSG00000230993	RPL12P15	HNSC, KIRP	2
13.1882	1.00548	0.189554	6.34e-09	3.44e-07	ENSG00000231043	AC007238.1	HNSC, THYM	2
1.36165	1.1119	0.3801	0.000123262	0.00108364	ENSG00000231362	RP11-715I4.1	HNSC, THYM	2
6.65769	1.12227	0.257611	6.51e-07	1.43e-05	ENSG00000231414	AC016700.6	HNSC, LIHC	2
0.501146	1.37693	0.693137	0.00033538	0.00245193	ENSG00000231604	RP5-897D18.1	HNSC, TGCT	2
1.50529	1.85282	0.303807	1.12e-11	2.58e-09	ENSG00000232228	RP11-77O7.1	HNSC, THYM	2
5.52944	1.36771	0.281678	5.53e-08	1.95e-06	ENSG00000232341	RPL4P2	HNSC, THYM	2
1.58933	1.27092	0.403631	4.44e-05	0.000467542	ENSG00000232393	RPL5P6	HNSC, KIRC	2
88.1799	1.24752	0.189244	3.16e-12	9.66e-10	ENSG00000232472	EEF1B2P3	HNSC, THYM	2
3.44311	1.37322	0.387918	1.02e-05	0.000138763	ENSG00000232625	RPL23AP31	HNSC, THYM	2
16.4592	1.05447	0.245891	9e-07	1.87e-05	ENSG00000232838	PET117	HNSC, THYM	2
3.65508	1.70011	0.319107	1.97e-09	1.33e-07	ENSG00000232858	RPL34P27	HNSC, STAD	2
6.58335	1.01416	0.26093	4.95e-06	7.59e-05	ENSG00000232883	RP11-302I18.1	HNSC, LIHC	2
1522.32	1.04552	0.204646	1.8e-08	8.13e-07	ENSG00000232956	SNHG15	HNSC, TGCT	2
2.39305	1.18957	0.340271	1.74e-05	0.000214112	ENSG00000233287	AC009362.2	HNSC, KIRP	2
5.06916	1.52939	0.243487	1.62e-11	3.34e-09	ENSG00000233668	RP11-571F15.3	HNSC, THYM	2
1.35746	1.27013	0.372768	2.01e-05	0.000240675	ENSG00000233747	RPL36AP13	HNSC, SKCM	2
278.7	1.05559	0.187487	1.07e-09	8.49e-08	ENSG00000233762	AC007969.5	HNSC, THYM	2
1.43205	1.09148	0.379738	0.00014958	0.00126693	ENSG00000233839	RP11-389O22.4	HNSC, KIRC	2
0.841903	1.32934	0.451337	6.61e-05	0.00064808	ENSG00000234152	TCEB2P1	HNSC, KIRC	2
1.7112	1.07939	0.390579	0.000211108	0.00168655	ENSG00000234253	RPL7P13	HNSC, LUAD	2
2.95703	1.34284	0.31119	6.27e-07	1.39e-05	ENSG00000234428	RP11-666F17.1	HNSC, THYM	2
10.5378	1.40276	0.238481	2.35e-10	2.61e-08	ENSG00000234589	RP11-253E3.1	HNSC, KIRC	2
5.62082	1.19966	0.31696	6.12e-06	9.05e-05	ENSG00000234851	RPL23AP42	HNSC, THYM	2
18.4575	1.0248	0.191707	5.11e-09	2.87e-07	ENSG00000235001	EIF4A1P2	HNSC, TGCT	2
90.4253	1.1294	0.220497	1.71e-08	7.81e-07	ENSG00000235043	TECRP1	HNSC, KIRC	2
4.41665	1.02662	0.25153	2.21e-06	3.92e-05	ENSG00000235472	EIF4A1P7	HNSC, TGCT	2
26.9002	1.28271	0.260847	4.54e-08	1.69e-06	ENSG00000236058	RP11-215A21.2	HNSC, KIRC	2
6.45274	1.15514	0.230172	2.9e-08	1.18e-06	ENSG00000236330	RPL5P9	HNSC, LIHC	2
4.34925	1.01644	0.254384	3.18e-06	5.3e-05	ENSG00000236768	RP11-1029M24.1	HNSC, STAD	2
30.2029	1.23083	0.272996	3.13e-07	7.92e-06	ENSG00000236801	RPL24P8	HNSC, KIRC	2
54.9376	1.57258	0.217387	2.31e-14	2.46e-11	ENSG00000237214	RP11-12M9.3	HNSC, THYM	2
4.33847	1.22028	0.270445	3.11e-07	7.88e-06	ENSG00000237668	RPS15AP38	HNSC, THYM	2
2.93579	1.29796	0.384828	2.1e-05	0.000250493	ENSG00000237676	RPL30P4	HNSC, STAD	2
5.32657	1.0367	0.269502	5.7e-06	8.52e-05	ENSG00000237774	RP11-129B9.1	HNSC, THYM	2
0.961095	1.41878	0.41458	1.3e-05	0.000169124	ENSG00000237784	AC097713.5	HNSC, THYM	2
9.23539	1.66002	0.276849	5.77e-11	8.89e-09	ENSG00000238085	RP11-435F13.2	HNSC, THYM	2
17.7711	1.2429	0.231403	4.63e-09	2.66e-07	ENSG00000238103	RPL9P7	HNSC, KIRC	2
7.45357	1.13943	0.281077	2.3e-06	4.05e-05	ENSG00000238172	RPS2P35	HNSC, STAD	2
10.7158	1.28938	0.253573	1.98e-08	8.7e-07	ENSG00000238287	RP11-656D10.3	HNSC, THYM	2
3.44729	1.00302	0.303251	4.37e-05	0.000462114	ENSG00000239344	RP11-771F20.1	HNSC, THYM	2
23.3173	1.32964	0.260161	1.68e-08	7.71e-07	ENSG00000239559	RPL37P2	HNSC, THYM	2
1.04097	1.09915	0.446301	0.000441139	0.00306243	ENSG00000239809	RP11-51L5.2	HNSC, THYM	2
5.30354	1.10383	0.246423	3.8e-07	9.29e-06	ENSG00000239917	RPS10P16	HNSC, LIHC	2
20.7277	1.07147	0.220346	6.27e-08	2.17e-06	ENSG00000240087	RPSAP12	HNSC, THYM	2
87.2242	1.24395	0.208282	1.55e-10	1.83e-08	ENSG00000240376	RP11-36C20.1	HNSC, THYM	2
4.33298	1.67647	0.326769	5.94e-09	3.27e-07	ENSG00000240392	RPL9P3	HNSC, KIRC	2
7.90069	1.19915	0.289957	1.57e-06	2.95e-05	ENSG00000240652	RP11-832N8.1	HNSC, THYM	2
3.47454	1.59408	0.286455	8.67e-10	7.12e-08	ENSG00000240674	RP11-366M4.1	HNSC, TGCT	2
17.0014	1.25211	0.272379	2.08e-07	5.68e-06	ENSG00000240950	RP11-372E1.1	HNSC, TGCT	2
4.05599	1.23198	0.288479	8.71e-07	1.82e-05	ENSG00000241157	RP11-3K24.1	HNSC, TGCT	2
27.68	1.74536	0.309586	2.99e-10	3.12e-08	ENSG00000241431	RPL37P6	HNSC, THYM	2
8.11977	1.21631	0.238688	1.95e-08	8.63e-07	ENSG00000242060	RPS3AP49	HNSC, THYM	2
3.00768	1.45875	0.346265	7.37e-07	1.59e-05	ENSG00000242067	RPL9P28	HNSC, THYM	2
2.1933	1.47046	0.329119	2.53e-07	6.7e-06	ENSG00000242405	RP11-267J23.1	HNSC, TGCT	2
15.954	1.73397	0.271251	3.58e-12	1.08e-09	ENSG00000242951	RP11-507E23.1	HNSC, THYM	2
16.6494	1.37506	0.277355	3.36e-08	1.32e-06	ENSG00000243181	RP11-734J24.1	HNSC, STAD	2
31.8089	1.13133	0.267287	1.1e-06	2.22e-05	ENSG00000243517	RP11-627K11.1	HNSC, LUAD	2
4.93456	1.33686	0.348793	4.09e-06	6.48e-05	ENSG00000243592	RPL17P22	HNSC, THYM	2
1.54224	1.07493	0.392912	0.0002306	0.00181162	ENSG00000243779	RP11-681N23.1	HNSC, THYM	2
1.58781	1.00211	0.378272	0.000348504	0.00252332	ENSG00000243988	RPS24P17	HNSC, KIRC	2
4.54634	1.15963	0.248593	1.6e-07	4.59e-06	ENSG00000244052	RPL5P24	HNSC, LIHC	2
1.73681	1.13098	0.410676	0.000191466	0.00156005	ENSG00000244076	CTC-512J14.1	HNSC, LIHC	2
40.9673	1.06487	0.205451	1.23e-08	5.97e-07	ENSG00000244363	RPL7P23	HNSC, KIRP	2
464.19	1.58162	0.207816	1.36e-15	3.63e-12	ENSG00000244398	RP11-466H18.1	HNSC, THYM	2
3.3384	1.00059	0.320963	8.35e-05	0.000787164	ENSG00000244585	RPL12P33	HNSC, TGCT	2
2.54953	1.23817	0.307629	2.34e-06	4.11e-05	ENSG00000249930	AC007016.3	HNSC, THYM	2
7.46161	1.06682	0.499453	0.00100638	0.006031	ENSG00000250292	RP11-451F20.1	HNSC, PAAD	2
13.0123	1.06642	0.594265	0.00172656	0.00936836	ENSG00000251577	RP11-297P16.3	HNSC, STAD	2
9.62219	1.1577	0.253457	2.5e-07	6.63e-06	ENSG00000253506	NACA2	HNSC, TGCT	2
24.9066	1.07189	0.264688	2.45e-06	4.27e-05	ENSG00000253683	CTB-79E8.3	HNSC, THYM	2
20.2591	1.17599	0.208302	1.03e-09	8.25e-08	ENSG00000256745	RP11-680H20.1	HNSC, THYM	2
7.7738	1.15446	0.509041	0.000566573	0.00376232	ENSG00000256980	KHDC1L	HNSC, TGCT	2
16.5129	1.10504	0.212293	1.11e-08	5.5e-07	ENSG00000257790	EIF4A1P4	HNSC, TGCT	2
2.67275	1.07475	0.26414	2.26e-06	3.99e-05	ENSG00000258378	RP11-517O13.1	HNSC, THYM	2
11.9639	1.10767	0.260231	1.01e-06	2.05e-05	ENSG00000258427	RBM8B	HNSC, TGCT	2
3.5795	1.03046	0.277908	9.82e-06	0.000134012	ENSG00000258608	DNAJC19P9	HNSC, TGCT	2
18.8429	1.7903	0.284851	5.19e-12	1.43e-09	ENSG00000258884	CTD-3035D6.2	HNSC, LGG	2
14.0342	1.34824	0.368665	7.38e-06	0.000105534	ENSG00000260001	TGFBR3L	HNSC, THCA	2
42.6186	1.08373	0.260484	1.54e-06	2.91e-05	ENSG00000260018	RP11-505K9.1	HNSC, THYM	2
34.4951	1.11653	0.239096	1.58e-07	4.55e-06	ENSG00000260924	LINC01311	HNSC, LUSC	2
3.1068	1.23186	0.399033	5.85e-05	0.000585641	ENSG00000264229	RNU4ATAC	HNSC, THYM	2
4.0013	1.19715	0.309946	4.59e-06	7.14e-05	ENSG00000265936	RP11-563H6.1	HNSC, STAD	2
5.7175	1.0518	0.501393	0.0011442	0.00669357	ENSG00000266401	RP11-874J12.4	HNSC, TGCT	2
6.09981	2.46774	0.343271	1.11e-16	5.94e-13	ENSG00000266473	RP11-401F2.3	HNSC, LGG	2
13.3877	1.96864	0.265566	7e-16	2.4e-12	ENSG00000267119	RPL10P15	HNSC, THYM	2
8.53762	1.26818	0.457983	0.000125427	0.00109845	ENSG00000270225	MTCO2P22	HNSC, THYM	2
0.866209	1.37681	0.432088	2.96e-05	0.000334541	ENSG00000270702	RP11-107F6.4	HNSC, KIRC	2
2.84356	1.00932	0.319888	7.26e-05	0.000699815	ENSG00000272009	RP1-313I6.12	HNSC, KIRC	2
4.27444	1.66948	0.270122	1.83e-11	3.66e-09	ENSG00000273450	RP11-76P2.4	HNSC, TGCT	2
49.5011	1.09065	0.235024	1.82e-07	5.07e-06	ENSG00000273456	RP11-686O6.2	HNSC, THYM	2
23.3101	1.62258	0.224317	1.95e-14	2.27e-11	ENSG00000273568	RP11-417L19.6	HNSC, TGCT	2
1.57384	1.2099	0.34438	1.58e-05	0.000198032	ENSG00000273816	RP11-85B7.5	HNSC, LUAD	2
3.49117	1.5017	0.321653	9.74e-08	3.07e-06	ENSG00000273980	RP13-49I15.6	HNSC, LGG	2
4.65821	1.43649	0.302863	8.2e-08	2.68e-06	ENSG00000275576	RP5-836N17.4	HNSC, LUSC	2
1.44321	1.23107	0.351009	1.56e-05	0.000195567	ENSG00000275709	RP11-96O20.5	HNSC, THYM	2
443.671	1.13685	0.331127	2.34e-05	0.000274138	ENSG00000276170	AC124789.1	HNSC, KIRC	2
23.1756	1.09839	0.192532	7.12e-10	6.12e-08	ENSG00000276390	RP1-197B17.5	HNSC, THYM	2
3.41074	1.01317	0.319389	6.82e-05	0.000663977	ENSG00000277566	RP11-545P7.9	HNSC, LIHC	2
2.13528	2.63613	0.500404	2.24e-11	4.27e-09	ENSG00000277610	RNVU1-4	HNSC, THYM	2
9.99131	1.26262	0.31736	2.71e-06	4.63e-05	ENSG00000279140	RP11-477I4.4	HNSC, THYM	2
4.42697	1.07803	0.350914	8.44e-05	0.000794234	ENSG00000279489	RP11-392A14.8	HNSC, LUSC	2
12.3419	1.11184	0.306985	1.24e-05	0.000162388	ENSG00000279766	RP11-642A1.2	HNSC, TGCT	2
8.6956	1.98136	0.292759	6.31e-14	5.23e-11	ENSG00000282886	RP11-307E17.11	HNSC, THYM	2
20.2076	1.03631	0.413152	0.000116977	0.00348316	ENSG00000006606	CCL26	KIRC, TGCT	2
107.001	1.1023	0.362245	2.63e-05	0.00112232	ENSG00000013297	CLDN11	KIRC, SARC	2
1478.21	3.56119	0.452173	3.69e-17	1.07e-13	ENSG00000013588	GPRC5A	KIRC, PAAD	2
278.084	1.3273	0.281462	4.92e-08	6.98e-06	ENSG00000046653	GPM6B	KIRC, TGCT	2
5.63808	2.21007	0.33987	2.26e-13	1.58e-10	ENSG00000070031	SCT	KIRC, THYM	2
18.0719	2.91054	0.442187	1.81e-13	1.31e-10	ENSG00000073067	CYP2W1	KIRC, LIHC	2
172.851	1.05683	0.203541	4.98e-09	1.07e-06	ENSG00000075702	WDR62	KIRC, THYM	2
147.518	1.16289	0.511465	0.000153144	0.00423246	ENSG00000077522	ACTN2	KIRC, MESO	2
635.355	1.39791	0.246799	3.8e-10	1.15e-07	ENSG00000081059	TCF7	KIRC, THYM	2
1133.76	1.66154	0.232346	1.78e-14	1.81e-11	ENSG00000090971	NAT14	KIRC, THYM	2
313.964	1.42781	0.576253	5.65e-05	0.00201953	ENSG00000099812	MISP	KIRC, PAAD	2
41.1629	1.69379	0.357011	2.29e-08	3.83e-06	ENSG00000100290	BIK	KIRC, TGCT	2
65.0539	1.00932	0.484662	0.000320073	0.00731762	ENSG00000100448	CTSG	KIRC, THYM	2
35.4757	1.21645	0.33649	4.04e-06	0.00025918	ENSG00000102970	CCL17	KIRC, THYM	2
144.337	1.06428	0.319663	1.18e-05	0.000613622	ENSG00000105131	EPHX3	KIRC, THCA	2
595.793	1.09528	0.258189	4.26e-07	4.16e-05	ENSG00000105472	CLEC11A	KIRC, THYM	2
14.5431	2.72481	0.565529	3.43e-09	7.79e-07	ENSG00000105523	FAM83E	KIRC, PAAD	2
0.810078	1.40074	0.626759	9.65e-05	0.00302627	ENSG00000106410	NOBOX	KIRC, TGCT	2
155.749	3.65141	0.781702	5.59e-09	1.18e-06	ENSG00000106541	AGR2	KIRC, PAAD	2
547.807	1.46887	0.383391	1.4e-06	0.000107939	ENSG00000107485	GATA3	KIRC, THYM	2
1136.1	1.56521	0.210726	3.1e-15	4.32e-12	ENSG00000111678	C12orf57	KIRC, THYM	2
598.12	2.16317	0.446123	4.07e-09	8.87e-07	ENSG00000114270	COL7A1	KIRC, TGCT	2
3611.55	1.00257	0.165098	3.32e-11	1.39e-08	ENSG00000119333	WDR34	KIRC, THYM	2
193.916	1.29176	0.261772	1.79e-08	3.16e-06	ENSG00000120075	HOXB5	KIRC, LUAD	2
4.27544	2.03112	0.537888	5.1e-07	4.85e-05	ENSG00000124232	RBPJL	KIRC, LIHC	2
13.9745	1.57855	0.779228	9.3e-05	0.00294314	ENSG00000125850	OVOL2	KIRC, TGCT	2
2386.38	1.08184	0.245226	2.09e-07	2.35e-05	ENSG00000125995	ROMO1	KIRC, THYM	2
65.2381	1.76607	0.294133	2.34e-11	1.01e-08	ENSG00000126264	HCST	KIRC, THYM	2
238.912	1.66523	0.618918	2.17e-05	0.000968552	ENSG00000127324	TSPAN8	KIRC, PAAD	2
1173.85	4.29835	0.559828	3.63e-17	1.07e-13	ENSG00000128422	KRT17	KIRC, PAAD	2
33.334	1.99238	0.391721	1.83e-09	4.46e-07	ENSG00000128714	HOXD13	KIRC, PAAD	2
44.7308	1.64615	0.254979	2.1e-12	1.15e-09	ENSG00000130598	TNNI2	KIRC, STAD	2
23.5104	1.55533	0.607879	3.63e-05	0.00144024	ENSG00000131771	PPP1R1B	KIRC, STAD	2
181.141	1.33278	0.498517	4.53e-05	0.00169894	ENSG00000132000	PODNL1	KIRC, THCA	2
87.5669	1.84468	0.408604	4.22e-08	6.12e-06	ENSG00000132563	REEP2	KIRC, LIHC	2
43.1592	2.39354	0.556223	3.88e-08	5.71e-06	ENSG00000133101	CCNA1	KIRC, TGCT	2
70.0664	2.35396	0.357497	1.06e-13	8.69e-11	ENSG00000133519	ZDHHC8P1	KIRC, SARC	2
9.22888	2.70769	0.58963	9.82e-09	1.89e-06	ENSG00000136110	LECT1	KIRC, TGCT	2
10.0833	3.53037	0.8216	2.54e-08	4.07e-06	ENSG00000137440	FGFBP1	KIRC, READ	2
115.151	1.11931	0.57987	0.000328487	0.00747312	ENSG00000137558	PI15	KIRC, UCEC	2
4122.44	1.21602	0.24996	2.55e-08	4.07e-06	ENSG00000139514	SLC7A1	KIRC, TGCT	2
455.56	1.2791	0.173486	5.54e-15	6.33e-12	ENSG00000139629	GALNT6	KIRC, PAAD	2
18.2299	4.10206	0.603431	3.43e-14	3.23e-11	ENSG00000147689	FAM83A	KIRC, PAAD	2
171.7	1.35794	0.454638	2.04e-05	0.000920851	ENSG00000148204	CRB2	KIRC, LIHC	2
256.058	3.47642	0.616184	7.44e-11	2.78e-08	ENSG00000148346	LCN2	KIRC, LUAD	2
103.558	1.52089	0.922211	0.000179946	0.00479593	ENSG00000149043	SYT8	KIRC, STAD	2
182.023	3.7179	0.646307	3.51e-11	1.46e-08	ENSG00000149948	HMGA2	KIRC, READ	2
468.798	1.59591	0.457307	3.23e-06	0.000215732	ENSG00000159166	LAD1	KIRC, PAAD	2
221.572	1.03617	0.396194	9.01e-05	0.00287161	ENSG00000160180	TFF3	KIRC, PAAD	2
10.4052	1.71464	0.445369	7.84e-07	6.82e-05	ENSG00000160471	COX6B2	KIRC, THCA	2
1.16738	1.04747	0.575234	0.000478948	0.0097436	ENSG00000161610	HCRT	KIRC, LUAD	2
96.1391	1.34248	0.261868	6.81e-09	1.4e-06	ENSG00000164078	MST1R	KIRC, PAAD	2
30.023	2.80361	0.363554	4.54e-17	1.22e-13	ENSG00000165125	TRPV6	KIRC, THYM	2
71.5618	1.486	0.356579	4.03e-07	3.96e-05	ENSG00000166546	BEAN1	KIRC, PAAD	2
100.573	1.14847	0.310799	3.28e-06	0.000218357	ENSG00000166920	C15orf48	KIRC, STAD	2
1456.64	1.45916	0.287906	8.18e-09	1.64e-06	ENSG00000167779	IGFBP6	KIRC, PAAD	2
303.704	1.38943	0.18992	8.76e-15	9.43e-12	ENSG00000168061	SAC3D1	KIRC, THYM	2
1384.2	1.70146	0.33202	3.65e-09	8.04e-07	ENSG00000168077	SCARA3	KIRC, LAML	2
66.5247	3.87841	0.540372	4.41e-15	5.41e-12	ENSG00000168671	UGT3A2	KIRC, THYM	2
107	1.61531	0.596831	2.33e-05	0.00101933	ENSG00000169213	RAB3B	KIRC, TGCT	2
0.850216	1.45893	0.485109	1.59e-05	0.000765219	ENSG00000169668	BCRP2	KIRC, SKCM	2
5.72978	1.37386	0.425048	1.04e-05	0.000550019	ENSG00000170858	LILRP2	KIRC, STAD	2
1284.93	1.41453	0.225417	1.01e-11	4.7e-09	ENSG00000171159	C9orf16	KIRC, THYM	2
12174.7	1.26933	0.618532	0.000182858	0.00485438	ENSG00000171345	KRT19	KIRC, PAAD	2
54.327	1.13227	0.668548	0.000465583	0.00950426	ENSG00000171346	KRT15	KIRC, PAAD	2
43.1449	2.32076	0.530188	3e-08	4.65e-06	ENSG00000171889	MIR31HG	KIRC, PAAD	2
8.66574	1.27838	0.345983	2.9e-06	0.000197988	ENSG00000172717	FAM71D	KIRC, THYM	2
3.07263	1.38506	0.347313	9.17e-07	7.72e-05	ENSG00000173080	RXFP4	KIRC, PAAD	2
1.63417	2.50895	0.543378	8.84e-09	1.74e-06	ENSG00000173093	CCDC63	KIRC, STAD	2
1423.95	1.06453	0.350294	2.8e-05	0.00118239	ENSG00000173267	SNCG	KIRC, THCA	2
10.6996	1.09512	0.398696	5.87e-05	0.00206931	ENSG00000173585	CCR9	KIRC, THYM	2
33.9399	4.19291	0.416004	3.2e-26	1.21e-21	ENSG00000175315	CST6	KIRC, THCA	2
6.90357	1.11222	0.357877	2.16e-05	0.000966829	ENSG00000175513	TSGA10IP	KIRC, TGCT	2
1.73134	1.74925	0.693597	2.62e-05	0.00111903	ENSG00000177202	SPACA4	KIRC, PAAD	2
4.29875	1.21214	0.32574	2.84e-06	0.000195367	ENSG00000179564	LSMEM2	KIRC, TGCT	2
79.8252	1.11	0.251586	2.06e-07	2.32e-05	ENSG00000180089	TMEM86B	KIRC, THYM	2
2.42916	1.8784	0.812038	3.08e-05	0.00127364	ENSG00000180176	TH	KIRC, LUSC	2
58.5329	1.51156	0.472056	8.67e-06	0.000474228	ENSG00000180815	MAP3K15	KIRC, TGCT	2
5.36737	2.41669	0.403704	5.03e-12	2.53e-09	ENSG00000183971	NPW	KIRC, UCEC	2
285.222	1.27557	0.698386	0.00026103	0.00631177	ENSG00000184363	PKP3	KIRC, PAAD	2
18.0294	4.25211	0.473623	9.27e-22	5.83e-18	ENSG00000184995	IFNE	KIRC, PAAD	2
1540.92	1.34633	0.150718	1.64e-20	8.83e-17	ENSG00000185262	UBALD2	KIRC, THYM	2
4901.38	1.57144	0.339398	5.14e-08	7.21e-06	ENSG00000185499	MUC1	KIRC, PAAD	2
9.67466	1.17275	0.352802	1.06e-05	0.000561836	ENSG00000186451	SPATA12	KIRC, PAAD	2
97.1776	1.08013	0.362521	3.24e-05	0.00132377	ENSG00000187260	WDR86	KIRC, LAML	2
2299.92	1.72892	0.251542	9.88e-14	8.28e-11	ENSG00000187608	ISG15	KIRC, LGG	2
44.8016	1.44704	0.294876	1.8e-08	3.16e-06	ENSG00000187980	PLA2G2C	KIRC, THYM	2
41.6493	3.6866	0.515035	6.59e-15	7.3e-12	ENSG00000188910	GJB3	KIRC, PAAD	2
15.5653	1.27834	0.481793	5.29e-05	0.00191165	ENSG00000196542	SPTSSB	KIRC, LIHC	2
1960.31	1.82666	0.432446	1.49e-07	1.78e-05	ENSG00000196878	LAMB3	KIRC, PAAD	2
11.2871	4.69273	0.693665	4.45e-15	5.41e-12	ENSG00000197308	GATA3-AS1	KIRC, LUAD	2
1566.19	1.36608	0.321872	3.55e-07	3.56e-05	ENSG00000197696	NMB	KIRC, PAAD	2
22724.7	1.25836	0.243898	5.91e-09	1.24e-06	ENSG00000197956	S100A6	KIRC, PAAD	2
11.7589	1.58176	0.276799	2.18e-10	7.08e-08	ENSG00000198643	FAM3D	KIRC, PAAD	2
9.63107	1.4506	0.256182	3.65e-10	1.12e-07	ENSG00000202337	RNU6-8	KIRC, THYM	2
3.05904	1.82009	0.358201	3.17e-09	7.32e-07	ENSG00000204661	C5orf60	KIRC, TGCT	2
3.25945	1.51068	0.904117	0.000179833	0.00479593	ENSG00000204949	FAM83A-AS1	KIRC, PAAD	2
11.7545	1.19535	0.72786	0.000419649	0.00885254	ENSG00000206075	SERPINB5	KIRC, PAAD	2
25.2818	1.41443	0.3855	2.62e-06	0.000182305	ENSG00000211797	TRAV17	KIRC, THYM	2
1.07045	1.55816	0.81603	0.000116708	0.00347789	ENSG00000214336	FOXI3	KIRC, TGCT	2
2.41735	1.61232	0.402628	5.74e-07	5.31e-05	ENSG00000214417	KRT18P13	KIRC, STAD	2
1.51161	1.4006	0.859847	0.000247669	0.00609425	ENSG00000214691	AC104654.1	KIRC, PAAD	2
105.285	1.02049	0.321372	1.99e-05	0.000906822	ENSG00000217801	RP11-465B22.3	KIRC, SARC	2
3.42438	1.57248	0.361917	1.7e-07	1.97e-05	ENSG00000224739	AC016735.1	KIRC, THYM	2
15.1146	1.12362	0.367456	2.46e-05	0.0010578	ENSG00000225472	RP11-120J1.1	KIRC, LIHC	2
1.27672	1.61555	0.909458	0.000123763	0.00363416	ENSG00000225950	NTF4	KIRC, PAAD	2
0.972674	1.20232	0.611813	0.000250907	0.00614184	ENSG00000227550	TRBV7-5	KIRC, THYM	2
9.32387	1.24655	0.480019	6.4e-05	0.00220432	ENSG00000227755	AP000344.4	KIRC, THYM	2
1.78093	1.20544	1.22165	0.000447444	0.00924235	ENSG00000230805	AL132709.1	KIRC, THCA	2
4.46254	1.98106	0.545904	9.26e-07	7.77e-05	ENSG00000231566	RP5-1158E12.3	KIRC, TGCT	2
8.80954	1.55001	0.415722	1.69e-06	0.000127252	ENSG00000231826	AC016735.2	KIRC, THYM	2
1.65785	4.28714	0.708683	1.91e-12	1.06e-09	ENSG00000231870	KRT17P3	KIRC, PAAD	2
5.7151	1.64965	0.398873	3.25e-07	3.3e-05	ENSG00000232850	PTGES2-AS1	KIRC, LIHC	2
74.8943	1.75766	0.263836	3.72e-13	2.42e-10	ENSG00000233493	TMEM238	KIRC, PAAD	2
5.14599	1.75997	0.781719	4.33e-05	0.00164255	ENSG00000234602	MCIDAS	KIRC, PAAD	2
6.70636	1.88026	0.392528	1.09e-08	2.06e-06	ENSG00000237819	AC002454.1	KIRC, THYM	2
25.0422	1.24029	0.359571	6.69e-06	0.000387884	ENSG00000238279	BX470102.3	KIRC, PAAD	2
19.5338	1.81952	0.390738	2.41e-08	3.93e-06	ENSG00000241657	TRBV11-2	KIRC, THYM	2
56.408	1.43495	0.368773	1.2e-06	9.49e-05	ENSG00000243566	UPK3B	KIRC, PAAD	2
2.23791	1.55568	0.427054	2.2e-06	0.000157115	ENSG00000244019	RPS2P24	KIRC, STAD	2
4.25263	1.86633	0.344481	4.7e-10	1.37e-07	ENSG00000250748	RP11-230G5.2	KIRC, SARC	2
4.77909	2.79018	0.471039	9.29e-12	4.43e-09	ENSG00000251578	TRBV21-1	KIRC, THYM	2
0.762593	1.12956	0.623968	0.000392099	0.00844143	ENSG00000255440	RP11-632K5.2	KIRC, THYM	2
27.7157	1.72624	0.578172	9.66e-06	0.000518742	ENSG00000257671	RP3-416H24.1	KIRC, PAAD	2
9.95517	1.05175	0.467118	0.000203804	0.00525499	ENSG00000259631	RP11-557C18.4	KIRC, THCA	2
52.9043	1.50855	0.235397	3.91e-12	2.02e-09	ENSG00000260081	RP11-66N11.8	KIRC, THYM	2
11.5725	1.26682	0.501208	7.17e-05	0.00242064	ENSG00000260220	CCDC187	KIRC, READ	2
32.5502	1.53436	0.314552	1.8e-08	3.16e-06	ENSG00000261068	RP11-7K24.3	KIRC, PAAD	2
9.50134	1.02154	0.40376	0.000114031	0.00341433	ENSG00000263718	RP11-285E9.6	KIRC, PAAD	2
1.02023	1.20287	0.522104	0.000131871	0.00380348	ENSG00000265095	FTLP12	KIRC, LUSC	2
0.776141	1.03915	0.439139	0.0001621	0.00442162	ENSG00000266373	RP11-710M11.1	KIRC, THCA	2
1.83611	1.34834	0.359664	2.22e-06	0.0001583	ENSG00000267691	SHC1P2	KIRC, PAAD	2
10.9446	1.98275	0.305747	5e-13	3.09e-10	ENSG00000269246	CTC-246B18.10	KIRC, THYM	2
2.65394	1.0784	0.356146	2.84e-05	0.00119302	ENSG00000269489	RP11-98D18.17	KIRC, THYM	2
4.93355	1.77797	0.388125	3.79e-08	5.62e-06	ENSG00000273335	RP11-61L19.2	KIRC, THYM	2
2.84808	1.37338	0.569835	7.31e-05	0.00244844	ENSG00000275613	CTD-3194G12.2	KIRC, THYM	2
13.0451	1.13124	0.246368	9.25e-08	1.2e-05	ENSG00000275632	RP5-967N21.11	KIRC, THYM	2
1.25034	2.58367	0.921798	3.96e-06	0.000254984	ENSG00000276633	AJ011931.1	KIRC, THYM	2
1.5525	1.74641	0.46005	8.76e-07	7.47e-05	ENSG00000277901	RP5-851M4.1	KIRC, LUAD	2
66.6934	1.2143	0.248395	2.28e-08	3.82e-06	ENSG00000283475	MIR1244-4	KIRC, THYM	2
2294.73	1.23929	0.418719	2.95e-05	0.00453025	ENSG00000140284	SLC27A2	KIRP, PAAD	2
4830.71	1.10034	0.249798	8.01e-07	0.000460301	ENSG00000234741	GAS5	KIRP, PAAD	2
51.4463	1.13023	0.260037	9.23e-07	0.00050109	ENSG00000243678	NME2	KIRP, SARC	2
6.3383	1.10238	0.555075	0.000370884	0.00753618	ENSG00000069812	HES2	LAML, PAAD	2
21.999	2.13784	0.488504	5.53e-07	5.27e-05	ENSG00000142549	IGLON5	LAML, SKCM	2
29.3147	1.51503	0.513877	3.33e-05	0.00123166	ENSG00000147799	ARHGAP39	LAML, LIHC	2
102.451	1.27324	0.683631	0.000453059	0.00865883	ENSG00000149328	GLB1L2	LAML, LIHC	2
32.241	1.2006	0.543473	0.000203598	0.00487085	ENSG00000173124	ACSM6	LAML, THYM	2
288.731	1.86815	0.336385	2.91e-09	1.15e-06	ENSG00000177455	CD19	LAML, LGG	2
12.8702	1.28605	0.636935	0.000314949	0.00666555	ENSG00000207287	RNU6-1274P	LAML, TGCT	2
4.37854	1.15462	0.358319	1.12e-05	0.000540475	ENSG00000251271	ALG1L7P	LAML, TGCT	2
3.8292	1.04978	0.529948	0.000385816	0.00772753	ENSG00000257408	RP11-645C24.4	LAML, PAAD	2
4.60849	1.26405	0.651345	0.00038193	0.00768144	ENSG00000262358	CTD-3195I5.4	LAML, THYM	2
109.531	1.12326	0.444366	8.66e-05	0.00256993	ENSG00000280399	RP11-80P20.3	LAML, THYM	2
7058.97	1.00791	0.391689	0.000121139	0.0028642	ENSG00000072163	LIMS2	LGG, THYM	2
47.033	1.25559	0.519902	0.00014841	0.00328472	ENSG00000104055	TGM5	LGG, PAAD	2
6.21103	1.05682	0.522807	0.000440106	0.00701161	ENSG00000106631	MYL7	LGG, STAD	2
158.976	1.13388	0.343194	1.84e-05	0.000804938	ENSG00000123219	CENPK	LGG, THYM	2
17.2381	1.2987	0.444905	4.9e-05	0.0015816	ENSG00000124159	MATN4	LGG, LIHC	2
110.948	1.19514	0.558157	0.000274907	0.00507433	ENSG00000129910	CDH15	LGG, SARC	2
228.619	3.29242	0.425269	3.21e-21	1.14e-16	ENSG00000147257	GPC3	LGG, SKCM	2
59.4615	1.37531	0.399456	1.31e-05	0.000648318	ENSG00000147606	SLC26A7	LGG, LUSC	2
367.308	1.17294	0.338524	1.21e-05	0.000615022	ENSG00000151725	CENPU	LGG, THYM	2
530.527	1.07482	0.410631	0.000109573	0.0026925	ENSG00000152953	STK32B	LGG, THYM	2
30.6138	1.62564	0.25437	1.91e-11	5.68e-08	ENSG00000156574	NODAL	LGG, TGCT	2
2.78724	2.08457	0.389527	1.88e-09	1.63e-06	ENSG00000158125	XDH	LGG, PAAD	2
250.98	1.35878	0.441882	3.24e-05	0.00119402	ENSG00000164687	FABP5	LGG, TGCT	2
137.685	2.38137	0.512432	7.66e-09	3.99e-06	ENSG00000164746	C7orf57	LGG, TGCT	2
215.736	1.36844	0.530875	8.85e-05	0.00233098	ENSG00000164879	CA3	LGG, MESO	2
154.319	1.25391	0.296033	1.18e-06	0.000136663	ENSG00000173338	KCNK7	LGG, PAAD	2
10.1115	1.52632	0.917363	3.99e-05	0.00137418	ENSG00000173467	AGR3	LGG, PAAD	2
199.094	1.10969	0.289384	3.53e-06	0.000276363	ENSG00000175643	RMI2	LGG, THYM	2
14.8396	1.25247	0.618107	0.000284604	0.00518261	ENSG00000176040	TMPRSS7	LGG, THYM	2
45.3565	2.04974	0.485536	2.44e-07	4.75e-05	ENSG00000186710	CFAP73	LGG, LIHC	2
115.306	1.15042	0.550919	0.000330239	0.00576342	ENSG00000188015	S100A3	LGG, SARC	2
33.5577	1.1629	0.376642	3.37e-05	0.00123036	ENSG00000196917	HCAR1	LGG, TGCT	2
263.047	1.05734	0.455107	0.000225298	0.00439683	ENSG00000197905	TEAD4	LGG, TGCT	2
1007.84	1.09885	0.360978	3.64e-05	0.00129063	ENSG00000198598	MMP17	LGG, TGCT	2
79.9492	1.71738	0.455482	3.1e-06	0.00025432	ENSG00000198774	RASSF9	LGG, LIHC	2
27.1774	1.1683	0.312664	5.37e-06	0.000359697	ENSG00000203799	CCDC162P	LGG, SKCM	2
1179.61	1.65843	0.802867	3.47e-05	0.00125711	ENSG00000205293	LINC01602	LGG, STAD	2
7.74891	1.73742	0.433858	1.52e-06	0.000161623	ENSG00000205312	KRT17P4	LGG, PAAD	2
24.7735	1.41685	0.753351	0.000152586	0.00334798	ENSG00000205835	GMNC	LGG, THCA	2
1.70239	1.3088	0.607905	0.00020337	0.00411659	ENSG00000211798	TRAV18	LGG, THYM	2
1.98022	1.27329	0.545922	0.000167246	0.00357289	ENSG00000211815	TRAV36DV7	LGG, THYM	2
3.98639	1.16005	0.630246	0.000476051	0.00737022	ENSG00000231057	RP11-122M14.1	LGG, STAD	2
5.86709	1.10459	0.515952	0.000321562	0.00567307	ENSG00000233975	RP11-288L9.1	LGG, THYM	2
4.60039	1.17385	0.605193	0.00040039	0.00657213	ENSG00000234964	FABP5P7	LGG, TGCT	2
16.6598	1.21974	0.66191	0.000389437	0.00644034	ENSG00000235688	AC116614.1	LGG, TGCT	2
1.0954	1.4247	0.632354	0.000122811	0.00289411	ENSG00000236719	OVAAL	LGG, THCA	2
13.6119	1.24985	0.404243	3.36e-05	0.00122682	ENSG00000245857	GS1-24F4.2	LGG, THYM	2
10.9432	1.43273	0.410095	1.1e-05	0.000578758	ENSG00000248399	RP11-503N18.4	LGG, THYM	2
22.3743	1.35845	0.230583	6.31e-10	8.04e-07	ENSG00000256546	AC156455.1	LGG, LUSC	2
4.96295	1.18613	0.486752	0.000156688	0.00341565	ENSG00000261514	RP11-527L4.2	LGG, SKCM	2
3.41284	1.2712	0.699753	0.00032236	0.00567872	ENSG00000266743	RP11-94B19.6	LGG, THYM	2
28.436	2.65633	0.494449	2.85e-10	2.64e-07	ENSG00000029534	ANK1	LIHC, TGCT	2
684.358	1.5195	0.372933	5.72e-08	1.41e-05	ENSG00000079462	PAFAH1B3	LIHC, THYM	2
3148.16	1.03156	0.166879	1.9e-11	3.24e-08	ENSG00000101361	NOP56	LIHC, THYM	2
18.9496	1.80782	0.654473	4.32e-06	0.000338587	ENSG00000105668	UPK1A	LIHC, SKCM	2
2.38376	1.01405	0.289386	6.73e-06	0.000467963	ENSG00000105988	NHP2P1	LIHC, TGCT	2
9.42747	3.56062	0.837546	7.55e-08	1.8e-05	ENSG00000115844	DLX2	LIHC, LUAD	2
142.701	1.24785	0.184073	1.12e-13	4.51e-10	ENSG00000117877	CD3EAP	LIHC, SARC	2
1.19015	1.2437	0.576968	9.16e-05	0.00270669	ENSG00000125571	IL37	LIHC, STAD	2
162.619	1.02172	0.520953	0.000348144	0.00657328	ENSG00000132692	BCAN	LIHC, PAAD	2
6.26562	1.09611	0.51148	0.00017314	0.00410247	ENSG00000144452	ABCA12	LIHC, OV	2
365.881	1.5359	0.461975	1.06e-06	0.000128314	ENSG00000147168	IL2RG	LIHC, THYM	2
2008.85	1.58231	0.376194	2.48e-08	7.7e-06	ENSG00000160211	G6PD	LIHC, LUAD	2
16.405	2.08207	1.13999	4.35e-05	0.0016359	ENSG00000162782	TDRD5	LIHC, PAAD	2
92.7632	1.83129	0.364505	2.37e-10	2.33e-07	ENSG00000163354	DCST2	LIHC, PAAD	2
2.0194	2.16839	0.903941	1.04e-05	0.00062946	ENSG00000166960	CCDC178	LIHC, SKCM	2
700.67	1.07814	0.193914	5.84e-10	4.64e-07	ENSG00000168476	REEP4	LIHC, THYM	2
67.22	1.43997	0.386151	3.37e-07	5.86e-05	ENSG00000170684	ZNF296	LIHC, TGCT	2
27.1246	1.06259	0.330457	1.34e-05	0.000740924	ENSG00000174871	CNIH2	LIHC, THYM	2
140.644	1.24496	0.456117	2.18e-05	0.00103607	ENSG00000183134	PTGDR2	LIHC, THYM	2
37.5483	1.07635	0.357168	2.27e-05	0.0010544	ENSG00000184163	FAM132A	LIHC, THCA	2
1.25088	1.25164	0.789426	0.000288171	0.00578902	ENSG00000184788	SATL1	LIHC, STAD	2
236.853	1.20694	0.504152	6.07e-05	0.00203978	ENSG00000185101	ANO9	LIHC, PAAD	2
19.2317	1.41131	0.418059	1.41e-06	0.00015273	ENSG00000187122	SLIT1	LIHC, THYM	2
10.5067	1.42952	0.43615	1.84e-06	0.000186496	ENSG00000200087	SNORA73B	LIHC, TGCT	2
1.34651	1.05884	0.521474	0.000257069	0.00534687	ENSG00000218713	RP1-34L19.1	LIHC, TGCT	2
4.48557	1.06788	0.296321	3.71e-06	0.000303472	ENSG00000219392	ZNF602P	LIHC, THYM	2
13.1378	1.31307	0.315185	1.15e-07	2.49e-05	ENSG00000219747	RP1-292B18.1	LIHC, THYM	2
5.56053	1.11738	0.35718	1.32e-05	0.000732803	ENSG00000223822	EEF1A1P1	LIHC, OV	2
2.06932	1.44957	0.54951	1.3e-05	0.000726675	ENSG00000225173	XXbac-BPG308K3.5	LIHC, STAD	2
13.1535	1.01643	0.273353	3.16e-06	0.000273561	ENSG00000226180	RP11-278A23.1	LIHC, LUSC	2
0.743513	1.3304	0.552646	3.63e-05	0.00144825	ENSG00000226646	RPL7P37	LIHC, LUAD	2
555.565	1.02989	0.434583	0.000146841	0.00365893	ENSG00000227507	LTB	LIHC, THYM	2
15.9212	1.32093	0.57193	4.81e-05	0.00174658	ENSG00000228956	SATB1-AS1	LIHC, THYM	2
0.569984	1.00773	0.50999	0.000362546	0.00673549	ENSG00000229752	RPL7P10	LIHC, STAD	2
2.32432	1.0619	0.581332	0.000368185	0.00681638	ENSG00000230638	RP11-486B10.4	LIHC, PAAD	2
1.09871	1.25437	0.481563	2.92e-05	0.00125015	ENSG00000242660	RP11-1094M14.1	LIHC, TGCT	2
4.86429	2.06968	0.675718	1.41e-06	0.00015273	ENSG00000246465	RP11-57A19.2	LIHC, SKCM	2
6.52842	1.07108	0.601559	0.000383455	0.00702555	ENSG00000248673	LINC01331	LIHC, LUAD	2
70.0074	1.41161	0.225443	8.84e-13	2.6e-09	ENSG00000249353	NPM1P27	LIHC, TGCT	2
17.7287	1.1773	0.697497	0.000301865	0.00595681	ENSG00000254054	RP11-156K13.3	LIHC, TGCT	2
12.6955	1.5614	0.784447	5.73e-05	0.00196213	ENSG00000258628	RP11-492D6.3	LIHC, STAD	2
3.12949	1.22402	0.62869	0.000154958	0.00379107	ENSG00000258947	TUBB3	LIHC, LUSC	2
1.16353	1.06921	0.553349	0.000295075	0.00588214	ENSG00000264083	RP11-227G15.9	LIHC, UCEC	2
2.48325	1.17703	0.591666	0.000168811	0.00404087	ENSG00000266261	RP11-640I15.1	LIHC, LUSC	2
29.8403	2.2631	0.975817	1.22e-05	0.00069407	ENSG00000267795	SMIM22	LIHC, PAAD	2
17.7177	1.12338	0.496019	0.000117971	0.00317443	ENSG00000272711	RP11-259N19.1	LIHC, THYM	2
4.95663	1.10767	0.529727	0.000182862	0.00424268	ENSG00000273108	RP11-416N2.4	LIHC, SKCM	2
7.03652	1.91811	0.331546	3.04e-12	7.02e-09	ENSG00000276445	LLNLR-268E12.1	LIHC, LUSC	2
2.24196	1.12527	0.317529	3.39e-06	0.000284669	ENSG00000278153	RP4-585I14.3	LIHC, THYM	2
125.78	1.40912	0.617482	0.000287578	0.00414908	ENSG00000079393	DUSP13	LUAD, THCA	2
314.472	1.16345	0.231739	3.64e-08	6.66e-06	ENSG00000100479	POLE2	LUAD, THYM	2
607.13	1.06915	0.328627	4.84e-05	0.00115629	ENSG00000104369	JPH1	LUAD, PAAD	2
3354.26	1.02136	0.233115	6.36e-07	4.96e-05	ENSG00000104549	SQLE	LUAD, SARC	2
82.7062	1.54201	0.469076	2.03e-05	0.000619893	ENSG00000104833	TUBB4A	LUAD, TGCT	2
16.7664	1.56526	0.377246	1.11e-06	7.56e-05	ENSG00000120498	TEX11	LUAD, TGCT	2
9.68838	1.26579	0.465638	0.000173499	0.00293557	ENSG00000124657	OR2B6	LUAD, THYM	2
123.242	1.046	0.281598	9.66e-06	0.000355712	ENSG00000132016	C19orf57	LUAD, STAD	2
31.323	1.26861	0.636413	0.000735637	0.00805576	ENSG00000133454	MYO18B	LUAD, THYM	2
138.646	1.06563	0.443265	0.000574101	0.0067628	ENSG00000146938	NLGN4X	LUAD, THYM	2
2.51099	1.86845	0.518727	2.94e-06	0.000150735	ENSG00000152086	TUBA3E	LUAD, SKCM	2
13.2317	1.08959	0.369368	0.000123089	0.00228335	ENSG00000156006	NAT2	LUAD, STAD	2
3.29017	1.93297	0.575985	4.6e-06	0.000208345	ENSG00000165496	RPL10L	LUAD, PAAD	2
29.7045	1.1782	0.412562	0.000142589	0.00253671	ENSG00000168676	KCTD19	LUAD, THYM	2
20.8527	1.37054	0.437707	4.68e-05	0.00113016	ENSG00000172901	LVRN	LUAD, TGCT	2
3.79023	1.33814	0.581481	0.000354601	0.0048221	ENSG00000181626	ANKRD62	LUAD, SKCM	2
1.84798	1.20639	0.45105	0.000219315	0.00346139	ENSG00000188782	CATSPER4	LUAD, STAD	2
27.9747	1.43406	0.539569	0.000129847	0.00237335	ENSG00000196748	CLPSL2	LUAD, TGCT	2
10.024	1.28368	0.404924	4.92e-05	0.0011708	ENSG00000198064	RP11-347C12.1	LUAD, THYM	2
28.0635	1.14186	0.41574	0.000204229	0.00329811	ENSG00000198723	C19orf45	LUAD, SARC	2
3.31171	1.2203	0.457361	0.000216707	0.00342747	ENSG00000204952	FBXO47	LUAD, STAD	2
3.10018	1.00098	0.290074	2.55e-05	0.000731682	ENSG00000213761	MT1P1	LUAD, TGCT	2
10.3177	1.46145	0.335189	5.95e-07	4.71e-05	ENSG00000215529	EFCAB8	LUAD, LUSC	2
5.11304	1.36917	0.319199	9.07e-07	6.5e-05	ENSG00000223714	RP5-1172N10.2	LUAD, TGCT	2
6.63408	1.8876	0.511643	2.1e-06	0.000118181	ENSG00000224177	LINC00570	LUAD, PAAD	2
45.3598	1.23165	0.62391	0.000866599	0.00909259	ENSG00000224251	RP11-499O7.7	LUAD, LUSC	2
12.9986	1.16895	0.310641	7.88e-06	0.00031002	ENSG00000228071	RPL7P47	LUAD, THYM	2
9.5274	1.06614	0.371862	0.000161945	0.00278167	ENSG00000230212	AP000688.14	LUAD, LUSC	2
4.18353	1.27911	0.454626	0.000132481	0.00240853	ENSG00000230911	PPIHP1	LUAD, TGCT	2
38.0335	1.15402	0.311987	1e-05	0.000366049	ENSG00000231327	AC016700.5	LUAD, THYM	2
7.01687	1.0381	0.416464	0.000481451	0.00596891	ENSG00000231464	AC024937.4	LUAD, LUSC	2
42.9624	1.33348	0.31917	1.47e-06	9.16e-05	ENSG00000231793	DOC2GP	LUAD, THYM	2
2.45976	1.2052	0.478351	0.000322165	0.00449898	ENSG00000235979	AC004448.5	LUAD, TGCT	2
21.6851	1.32557	0.261248	2.78e-08	5.44e-06	ENSG00000236305	RP11-126L15.4	LUAD, SARC	2
1.64647	1.28357	0.419242	6.72e-05	0.00146235	ENSG00000239705	RP11-65N13.8	LUAD, PRAD	2
2.17698	1.27636	0.346614	9.69e-06	0.000356414	ENSG00000246863	RP11-325N19.3	LUAD, LUSC	2
5.63639	1.34739	0.278053	8.19e-08	1.19e-05	ENSG00000249210	GAPDHP38	LUAD, TGCT	2
176.846	1.34201	0.53151	0.000225101	0.00352589	ENSG00000253339	RP11-434I12.3	LUAD, PAAD	2
1.42616	1.05745	0.472382	0.000871437	0.00912796	ENSG00000253923	KB-1980E6.2	LUAD, STAD	2
23.2886	1.80974	0.52135	5.31e-06	0.000232261	ENSG00000254101	RP11-30J20.1	LUAD, STAD	2
16.8116	1.07507	0.316197	2.95e-05	0.000813811	ENSG00000255152	MSH5-SAPCD1	LUAD, LUSC	2
1.1125	1.55461	0.471423	1.9e-05	0.000591662	ENSG00000255314	RP11-702F3.3	LUAD, PRAD	2
35.1796	1.11115	0.266877	1.68e-06	0.000102051	ENSG00000256092	RP13-942N8.1	LUAD, THYM	2
27.6759	1.87994	0.533505	3.55e-06	0.000172249	ENSG00000257732	RP11-818F20.5	LUAD, SARC	2
1.53374	1.23279	0.38617	4.97e-05	0.00117783	ENSG00000257949	TEN1	LUAD, PRAD	2
1.79925	1.01578	0.44848	0.000897338	0.0092924	ENSG00000259054	AE000662.93	LUAD, THYM	2
1.55478	1.21253	0.907967	0.00079883	0.00855461	ENSG00000259256	RP11-838N2.3	LUAD, TGCT	2
1.46918	1.19188	0.482682	0.000373928	0.00500654	ENSG00000260602	HMGN2P40	LUAD, TGCT	2
4.60489	1.02127	0.431753	0.000690921	0.00768555	ENSG00000262172	CTD-2529O21.1	LUAD, PRAD	2
0.935762	1.08132	0.385402	0.000189759	0.00314514	ENSG00000267076	CCDC58P3	LUAD, STAD	2
28.4988	1.06717	0.387877	0.000226071	0.00353367	ENSG00000270977	AC015849.16	LUAD, THYM	2
57.813	1.01809	0.335816	0.000103052	0.0020242	ENSG00000272189	RP3-325F22.5	LUAD, PAAD	2
6.45902	1.43624	0.315976	2.84e-07	2.9e-05	ENSG00000274363	RP11-104O19.4	LUAD, THYM	2
2.72294	1.04318	0.39321	0.00030888	0.00436438	ENSG00000274798	CTD-2129N1.1	LUAD, PAAD	2
5.66491	1.26772	0.450029	0.000134418	0.00243307	ENSG00000279949	RP11-10A14.9	LUAD, PAAD	2
12.2539	1.11726	0.398231	0.000180305	0.00302332	ENSG00000282021	CTD-2336O2.3	LUAD, LUSC	2
6.52049	1.03623	0.424463	0.000552623	0.00657618	ENSG00000282317	RP11-173A6.3	LUAD, THYM	2
5.36822	1.07671	0.337288	2.46e-05	0.00121747	ENSG00000008438	PGLYRP1	LUSC, TGCT	2
148.626	1.25487	0.444459	3.33e-05	0.0015117	ENSG00000054356	PTPRN	LUSC, TGCT	2
17.6867	2.02961	0.350753	5.61e-12	1.45e-08	ENSG00000084734	GCKR	LUSC, PAAD	2
40.333	3.93907	0.541359	9.02e-16	5.4e-12	ENSG00000101188	NTSR1	LUSC, SARC	2
57.6426	1.10744	0.398001	6.59e-05	0.00245388	ENSG00000112195	TREML2	LUSC, THYM	2
50.6349	1.41998	0.582718	4.3e-05	0.00182332	ENSG00000115705	TPO	LUSC, TGCT	2
2.00977	1.14784	0.547708	0.000235023	0.00574671	ENSG00000140623	SEPT12	LUSC, TGCT	2
204.796	1.07956	0.240136	2.26e-07	4.63e-05	ENSG00000144395	CCDC150	LUSC, THYM	2
37.5387	1.00076	0.218122	1.84e-07	4.14e-05	ENSG00000147166	ITGB1BP2	LUSC, THYM	2
139.512	1.26705	0.628143	0.000165901	0.00454162	ENSG00000154118	JPH3	LUSC, TGCT	2
647.536	1.15507	0.193874	9.46e-11	1.42e-07	ENSG00000160447	PKN3	LUSC, THYM	2
2691.3	1.07513	0.226676	7.59e-08	2.16e-05	ENSG00000162433	AK4	LUSC, TGCT	2
29.0936	1.18944	0.501542	0.000119051	0.00364185	ENSG00000163810	TGM4	LUSC, PAAD	2
135.355	1.12695	0.282047	1.45e-06	0.000169414	ENSG00000166831	RBPMS2	LUSC, TGCT	2
140.865	1.0002	0.333187	5.45e-05	0.00214781	ENSG00000168993	CPLX1	LUSC, THYM	2
118.793	1.11857	0.339738	1.58e-05	0.000897968	ENSG00000180071	ANKRD18A	LUSC, PAAD	2
1.2427	1.31627	0.699777	0.000169416	0.00460797	ENSG00000181201	HIST3H2BA	LUSC, THYM	2
38.5423	1.15485	0.233767	2.29e-08	9.41e-06	ENSG00000198590	C3orf35	LUSC, PAAD	2
3.08543	1.0113	0.373196	0.000112821	0.00352323	ENSG00000226915	AC068137.13	LUSC, THYM	2
16.245	1.21843	0.593805	0.000189699	0.00496979	ENSG00000228705	LINC00659	LUSC, PAAD	2
2.58178	1.07515	0.383499	7.07e-05	0.00257936	ENSG00000238280	RP11-436D10.3	LUSC, TGCT	2
16.3525	1.15411	0.47806	0.000125962	0.00380788	ENSG00000253666	KB-1615E4.2	LUSC, TGCT	2
6.72024	1.05093	0.509474	0.000373711	0.00783869	ENSG00000253824	KB-173C10.2	LUSC, STAD	2
4.07108	1.00162	0.396202	0.000180223	0.00479627	ENSG00000254639	CTD-2589M5.5	LUSC, TGCT	2
7.05445	1.18903	0.446252	6.33e-05	0.00237896	ENSG00000255931	RP11-286N22.10	LUSC, THYM	2
2.52612	1.03056	0.328296	3.35e-05	0.00151667	ENSG00000256950	RP11-87C12.2	LUSC, THYM	2
2.98723	1.0019	0.286459	1.21e-05	0.000759975	ENSG00000260103	RP11-10O17.1	LUSC, THYM	2
427.955	1.07719	0.303716	8.24e-06	0.000574241	ENSG00000262001	DLGAP1-AS2	LUSC, TGCT	2
10.5362	1.07734	0.37315	5.67e-05	0.00220187	ENSG00000267053	CTD-3162L10.1	LUSC, SKCM	2
3.10558	1.01313	0.344414	6.16e-05	0.00233502	ENSG00000270104	RP11-245P10.6	LUSC, THYM	2
3.20303	1.8381	0.622738	3.28e-06	0.00030716	ENSG00000272457	RP11-1070A24.2	LUSC, STAD	2
30.6128	1.14303	0.395121	4.35e-05	0.00184128	ENSG00000273812	WI2-87327B8.2	LUSC, TGCT	2
19.313	1.20372	0.375869	1.48e-05	0.000867462	ENSG00000274641	HIST1H2BO	LUSC, THYM	2
2.51982	1.04248	0.534872	0.000465248	0.00897632	ENSG00000275379	HIST1H3I	LUSC, THYM	2
237.525	1.18572	0.369574	1.57e-05	0.000895498	ENSG00000275713	HIST1H2BH	LUSC, THYM	2
17.971	1.49084	0.573592	2.33e-05	0.00117135	ENSG00000276851	RP5-875H18.9	LUSC, PAAD	2
10.8951	2.37974	0.431197	2.26e-11	4.53e-08	ENSG00000277775	HIST1H3F	LUSC, THYM	2
9.96296	1.11286	0.422803	9.24e-05	0.00306129	ENSG00000280604	PCBP3-OT1	LUSC, THYM	2
53.2528	2.16545	0.450269	7.52e-08	0.000158783	ENSG00000089723	OTUB2	MESO, PAAD	2
193.594	3.04277	1.24305	3.32e-05	0.00851588	ENSG00000128564	VGF	MESO, TGCT	2
4.35504	2.76192	0.8088	6.12e-06	0.00295114	ENSG00000249755	RP11-466G12.2	MESO, TGCT	2
5.68335	3.55112	0.972706	3.59e-06	0.00233891	ENSG00000283265	RP11-95M15.3	MESO, OV	2
244.9	2.64411	0.656312	7.58e-07	0.000631486	ENSG00000109321	AREG	OV, STAD	2
69.3205	1.92915	0.827216	1.76e-05	0.00563542	ENSG00000134398	ERN2	OV, THYM	2
159.68	1.76104	0.934997	4e-05	0.00956442	ENSG00000165164	CFAP47	OV, STAD	2
52.4355	3.63692	0.629322	4.36e-10	1.5e-06	ENSG00000214897	U82695.5	OV, SARC	2
5163.82	1.443	0.218357	5.85e-12	7.77e-10	ENSG00000004478	FKBP4	PAAD, TGCT	2
2080.74	1.10907	0.254031	1e-06	1.67e-05	ENSG00000057294	PKP2	PAAD, STAD	2
606.51	1.04352	0.279057	1.34e-05	0.000143735	ENSG00000066279	ASPM	PAAD, THYM	2
2859.4	1.09681	0.325678	5.3e-05	0.000449479	ENSG00000073605	GSDMB	PAAD, STAD	2
6014.23	1.10032	0.260478	1.85e-06	2.78e-05	ENSG00000075618	FSCN1	PAAD, TGCT	2
2781.94	1.19056	0.333114	2.49e-05	0.000240461	ENSG00000100558	PLEK2	PAAD, STAD	2
8483.92	1.2719	0.229563	3.43e-09	1.51e-07	ENSG00000104522	TSTA3	PAAD, THYM	2
16.1445	1.76997	0.532467	2.54e-05	0.000244623	ENSG00000105251	SHD	PAAD, THYM	2
36230.4	1.04388	0.253093	2.76e-06	3.89e-05	ENSG00000111057	KRT18	PAAD, STAD	2
86.0505	1.54011	0.656771	0.000442253	0.0025753	ENSG00000111700	SLCO1B3	PAAD, STAD	2
272.726	3.34408	0.663101	1.32e-11	1.49e-09	ENSG00000113722	CDX1	PAAD, STAD	2
1073.01	1.08569	0.302791	2.41e-05	0.000233684	ENSG00000115255	REEP6	PAAD, SARC	2
11.7378	1.67794	0.38639	9.54e-07	1.61e-05	ENSG00000115297	TLX2	PAAD, THYM	2
8906.95	1.05797	0.242557	9.83e-07	1.65e-05	ENSG00000116133	DHCR24	PAAD, THYM	2
248.948	1.36882	0.273616	6.06e-08	1.67e-06	ENSG00000116771	AGMAT	PAAD, STAD	2
1528.73	1.04542	0.261473	4.7e-06	6.05e-05	ENSG00000117724	CENPF	PAAD, THYM	2
71.4413	1.30225	0.620417	0.00138492	0.00652771	ENSG00000125207	PIWIL1	PAAD, STAD	2
119.313	1.92991	0.385194	2.77e-08	8.67e-07	ENSG00000125508	SRMS	PAAD, TGCT	2
371.759	1.40923	0.275262	3.41e-08	1.04e-06	ENSG00000130038	CRACR2A	PAAD, THYM	2
2830.43	1.00354	0.426627	0.00137718	0.00649974	ENSG00000130513	GDF15	PAAD, READ	2
36192.3	2.25825	0.713522	5.55e-06	6.92e-05	ENSG00000134193	REG4	PAAD, THYM	2
239.435	1.41729	0.232291	1.46e-10	1.08e-08	ENSG00000137135	ARHGEF39	PAAD, THYM	2
22.9711	1.50937	0.418036	1.8e-05	0.000182922	ENSG00000140839	CLEC18B	PAAD, SARC	2
80.4583	1.25024	0.32223	7.95e-06	9.35e-05	ENSG00000142959	BEST4	PAAD, THYM	2
391.032	1.52487	0.493519	8.54e-05	0.000663426	ENSG00000143167	GPA33	PAAD, STAD	2
2885.6	1.26136	0.269408	2.66e-07	5.64e-06	ENSG00000148773	MKI67	PAAD, THYM	2
526.897	1.33948	0.242512	3.99e-09	1.71e-07	ENSG00000149925	ALDOA	PAAD, TGCT	2
11.5386	1.56	0.523756	0.000106901	0.000798642	ENSG00000150201	FXYD4	PAAD, TGCT	2
849.626	1.04525	0.351155	0.000204048	0.00135456	ENSG00000151012	SLC7A11	PAAD, TGCT	2
13493.8	1.21878	0.178561	1.11e-12	2.09e-10	ENSG00000155660	PDIA4	PAAD, TGCT	2
25.699	1.25481	0.480665	0.000480996	0.00275923	ENSG00000160973	FOXH1	PAAD, TGCT	2
398.837	1.08047	0.166833	8.8e-12	1.07e-09	ENSG00000162063	CCNF	PAAD, THYM	2
690.686	2.24598	0.353869	4.79e-12	6.76e-10	ENSG00000166592	RRAD	PAAD, TGCT	2
26.9751	1.59314	0.647725	0.000305326	0.00189248	ENSG00000167080	B4GALNT2	PAAD, TGCT	2
4415.81	1.04887	0.446199	0.0012938	0.00618901	ENSG00000167600	CYP2S1	PAAD, TGCT	2
80.9112	1.21026	0.419484	0.000236386	0.0015325	ENSG00000167914	GSDMA	PAAD, STAD	2
675.131	1.50228	0.369303	3.52e-06	4.76e-05	ENSG00000169174	PCSK9	PAAD, STAD	2
1448.76	1.01346	0.444314	0.00164303	0.0075083	ENSG00000169583	CLIC3	PAAD, THYM	2
63.6588	1.60455	0.380849	1.79e-06	2.71e-05	ENSG00000176884	GRIN1	PAAD, THYM	2
23.0513	1.20322	0.491601	0.000793793	0.00414785	ENSG00000178462	TUBAL3	PAAD, STAD	2
40.3618	1.10014	0.407955	0.000460346	0.00265872	ENSG00000180767	CHST13	PAAD, THYM	2
6155.99	1.28277	0.227978	2.15e-09	1.03e-07	ENSG00000180921	FAM83H	PAAD, TGCT	2
142.391	1.46012	0.294528	7.56e-08	2.02e-06	ENSG00000182600	C2orf82	PAAD, UVM	2
33.1065	1.8845	0.396391	1.04e-07	2.62e-06	ENSG00000182870	GALNT9	PAAD, STAD	2
1365.56	1.41404	0.304044	3.2e-07	6.53e-06	ENSG00000183856	IQGAP3	PAAD, THYM	2
1.55323	1.33193	0.520665	0.000482096	0.00276349	ENSG00000184270	HIST2H2AB	PAAD, THYM	2
3.81549	1.28455	0.498127	0.000498017	0.00283838	ENSG00000184357	HIST1H1B	PAAD, THYM	2
8.2578	1.6337	0.644721	0.000233913	0.00152111	ENSG00000184709	LRRC26	PAAD, THYM	2
413.273	1.1785	0.354316	5.96e-05	0.000496631	ENSG00000186854	TRABD2A	PAAD, STAD	2
91.4777	1.49405	0.443557	3.99e-05	0.000355533	ENSG00000188037	CLCN1	PAAD, TGCT	2
5.51024	2.30077	0.468321	9.71e-09	3.62e-07	ENSG00000188828	GLRA4	PAAD, THYM	2
116.454	1.12238	0.220429	3.12e-08	9.58e-07	ENSG00000196584	XRCC2	PAAD, THYM	2
17.2873	1.09716	0.446973	0.000913174	0.00465275	ENSG00000200879	SNORD14E	PAAD, TGCT	2
6.21253	1.1055	0.249569	7.49e-07	1.32e-05	ENSG00000200913	SNORD46	PAAD, TGCT	2
136.567	1.02551	0.293982	3.49e-05	0.000318062	ENSG00000203943	SAMD13	PAAD, THYM	2
923.168	1.25895	0.424225	0.000176288	0.00120771	ENSG00000204610	TRIM15	PAAD, STAD	2
3.80759	1.02224	0.296988	4.14e-05	0.000366943	ENSG00000207445	SNORD15B	PAAD, TGCT	2
9.58498	1.37558	0.270455	4.01e-08	1.19e-06	ENSG00000212607	SNORA3B	PAAD, THYM	2
67.6281	1.25101	0.421478	0.000177435	0.00121374	ENSG00000214975	PPIAP29	PAAD, TGCT	2
2.37478	1.16727	0.394576	0.000197154	0.00131852	ENSG00000215333	KRT18P23	PAAD, STAD	2
10.2499	1.24366	0.557226	0.00122492	0.00592488	ENSG00000215808	LINC01139	PAAD, STAD	2
2.5693	1.36978	0.3606	1.05e-05	0.000117703	ENSG00000218996	RP1-99E18.2	PAAD, TGCT	2
13.1695	1.78587	0.316985	1.53e-09	7.85e-08	ENSG00000220517	ASS1P1	PAAD, THYM	2
10.2454	1.02897	0.473264	0.00210956	0.0092525	ENSG00000223646	AC002463.3	PAAD, TGCT	2
3.05377	1.91841	0.435478	4.25e-07	8.31e-06	ENSG00000224004	ATP5C1P1	PAAD, THYM	2
17.2133	1.05286	0.262583	4.49e-06	5.84e-05	ENSG00000225762	LINC01389	PAAD, THYM	2
19.8801	1.06995	0.407578	0.00058625	0.00323728	ENSG00000226235	LEMD1-AS1	PAAD, TGCT	2
4.75954	1.23647	0.401367	0.000127719	0.000926845	ENSG00000226539	AC012512.1	PAAD, TGCT	2
409.434	1.13889	0.281054	3.9e-06	5.18e-05	ENSG00000227081	RP11-543P15.1	PAAD, THYM	2
28.8767	1.37383	0.617464	0.000902305	0.00460881	ENSG00000227300	KRT16P2	PAAD, THCA	2
4.17072	1.29963	0.357357	1.94e-05	0.000194906	ENSG00000229020	AKR7A2P1	PAAD, TGCT	2
6.11548	1.15861	0.391689	0.000198734	0.00132673	ENSG00000229261	RP11-227H15.4	PAAD, THYM	2
4.17585	1.15146	0.396715	0.000237016	0.00153546	ENSG00000230176	LINC01433	PAAD, TGCT	2
7.77778	1.51487	0.401932	1.04e-05	0.000116788	ENSG00000230666	CEACAM22P	PAAD, SARC	2
2.40233	1.27833	0.510067	0.000603648	0.00331353	ENSG00000231210	LINC01510	PAAD, SARC	2
8.2961	1.29949	0.44365	0.000188655	0.00127519	ENSG00000233017	RP5-908M14.5	PAAD, READ	2
470.054	1.86329	0.589196	2.88e-05	0.00027156	ENSG00000233041	PHGR1	PAAD, STAD	2
17.4367	1.4554	0.405378	2.05e-05	0.000203959	ENSG00000235529	AGAP1-IT1	PAAD, TGCT	2
11.0957	1.93402	0.783069	8.07e-05	0.00063336	ENSG00000236242	MYO16-AS1	PAAD, STAD	2
1.69274	1.10742	0.463061	0.00106441	0.00526464	ENSG00000241499	RP11-85G20.2	PAAD, TGCT	2
3.52602	1.45495	0.512562	0.000189827	0.00128143	ENSG00000250509	CTC-573N18.1	PAAD, STAD	2
31.7647	1.99432	0.373555	4.36e-09	1.83e-07	ENSG00000253414	RP11-150O12.6	PAAD, THYM	2
16.2589	1.34584	0.613599	0.00103335	0.0051441	ENSG00000253595	LINC01300	PAAD, STAD	2
466.666	1.77508	0.437588	2.39e-06	3.46e-05	ENSG00000254166	CASC19	PAAD, STAD	2
477.447	1.0891	0.476953	0.00144776	0.00676984	ENSG00000255026	RP11-326C3.2	PAAD, STAD	2
3.85582	1.65364	0.705178	0.000296416	0.0018468	ENSG00000256542	RP13-895J2.3	PAAD, STAD	2
1.51261	1.50738	0.780118	0.000828661	0.00429636	ENSG00000256943	RP13-895J2.2	PAAD, STAD	2
1.33417	1.63758	0.560822	0.000102353	0.000771224	ENSG00000257329	RP11-290L1.5	PAAD, TGCT	2
2.4241	1.38247	0.428757	7.15e-05	0.000573317	ENSG00000258122	RP11-61A14.1	PAAD, STAD	2
18.4281	1.48621	0.327683	5.22e-07	9.81e-06	ENSG00000258429	PDF	PAAD, TGCT	2
93.4363	1.62302	0.317848	3.24e-08	9.91e-07	ENSG00000261123	RP11-304L19.3	PAAD, STAD	2
10.3174	1.19872	0.247547	1.18e-07	2.89e-06	ENSG00000262147	RP13-638C3.3	PAAD, TGCT	2
47.6014	1.49985	0.374034	4.39e-06	5.73e-05	ENSG00000262152	LA16c-380H5.1	PAAD, READ	2
13.977	1.23635	0.454712	0.000368759	0.00221816	ENSG00000264204	AGAP7P	PAAD, THYM	2
4.94543	1.11262	0.360383	0.00013618	0.000975075	ENSG00000264269	RP11-15F12.1	PAAD, THYM	2
4.81521	1.89581	0.427592	4.04e-07	7.96e-06	ENSG00000264424	MYH4	PAAD, STAD	2
17.1662	1.31046	0.308695	1.86e-06	2.79e-05	ENSG00000264425	MIR4653	PAAD, TGCT	2
5.33026	1.65143	0.473855	2.12e-05	0.000210832	ENSG00000265203	RBP3	PAAD, STAD	2
17.2375	1.08182	0.318586	4.82e-05	0.000415023	ENSG00000265800	RP11-649A18.5	PAAD, TGCT	2
27.6191	1.75163	0.831957	0.000256077	0.00164026	ENSG00000265933	LINC00668	PAAD, STAD	2
50.3739	2.02916	0.456555	2.51e-07	5.38e-06	ENSG00000270765	GAS2L2	PAAD, THYM	2
12.4947	1.13073	0.397996	0.000290862	0.00182102	ENSG00000270806	C17orf50	PAAD, THYM	2
18.4953	1.88245	0.419332	3.33e-07	6.76e-06	ENSG00000271392	RP1-161P9.5	PAAD, THYM	2
14.9157	1.65665	0.358366	3e-07	6.21e-06	ENSG00000274976	RP11-8P13.5	PAAD, STAD	2
20.3482	1.40812	0.63473	0.000827862	0.00429284	ENSG00000275874	PICSAR	PAAD, STAD	2
2.43211	1.90751	0.606246	2.56e-05	0.000245847	ENSG00000277011	RP13-895J2.6	PAAD, STAD	2
14.6594	1.18073	0.297338	5.5e-06	6.87e-05	ENSG00000278925	AC005753.1	PAAD, THYM	2
6.15868	1.02222	0.40322	0.000804585	0.00419268	ENSG00000280042	RP11-71H17.8	PAAD, TGCT	2
160.773	2.27596	0.324587	4.96e-14	1.7e-11	ENSG00000280202	RP5-1180D12.1	PAAD, THYM	2
2.91396	1.02966	0.359072	0.00029283	0.00182926	ENSG00000282961	PRNCR1	PAAD, PRAD	2
27.4627	3.71041	0.674891	4.57e-13	1.01e-10	ENSG00000283288	AC138517.6	PAAD, THYM	2
4.8653	3.2061	0.403732	5.16e-16	1.5e-11	ENSG00000196183	RPS2P4	PCPG, THYM	2
103.669	1.0131	0.18432	1.4e-09	1.64e-07	ENSG00000007952	NOX1	PRAD, STAD	2
385.391	1.12334	0.234203	1.13e-08	7.47e-07	ENSG00000103253	HAGHL	PRAD, STAD	2
269.105	1.16711	0.273319	5.33e-08	2.36e-06	ENSG00000162004	CCDC78	PRAD, STAD	2
0.99164	1.5684	0.542187	2.94e-07	8.62e-06	ENSG00000164900	GBX1	PRAD, SKCM	2
294.182	1.41238	0.443554	1.98e-07	6.43e-06	ENSG00000178445	GLDC	PRAD, TGCT	2
1.62615	1.15394	0.832188	0.000100297	0.000870141	ENSG00000187772	LIN28B	PRAD, TGCT	2
0.774998	1.54136	0.72552	5.38e-06	8.59e-05	ENSG00000203809	LIN28B-AS1	PRAD, TGCT	2
1.48693	1.08971	0.279973	6.27e-07	1.54e-05	ENSG00000212163	SNORD91A	PRAD, SKCM	2
7.08982	1.09371	0.336841	4.14e-06	7.02e-05	ENSG00000237194	SNAI1P1	PRAD, TGCT	2
1.35144	1.0773	0.374251	1.23e-05	0.000166429	ENSG00000249483	CTD-2249K22.1	PRAD, THYM	2
2.04753	1.57972	0.476809	4.48e-08	2.07e-06	ENSG00000260278	RP11-109G23.3	PRAD, THYM	2
15.2739	1.14254	0.200594	9.47e-11	2.41e-08	ENSG00000272663	RP11-191L17.1	PRAD, THYM	2
2.32677	1.02028	0.269991	2.16e-06	4.17e-05	ENSG00000279212	RP13-16H11.8	PRAD, THYM	2
31.9863	1.12612	0.146574	2.42e-16	8.05e-13	ENSG00000279443	RP4-669K10.8	PRAD, STAD	2
3.67029	2.9619	1.03564	1.16e-05	0.00147736	ENSG00000075388	FGF4	READ, TGCT	2
30559.6	1.04978	0.31774	1.44e-05	0.00165798	ENSG00000110955	ATP5B	READ, TGCT	2
6538.74	1.01803	0.206337	9.8e-09	8.51e-06	ENSG00000115241	PPM1G	READ, THYM	2
1257.85	1.06034	0.417167	0.000200962	0.00787	ENSG00000120437	ACAT2	READ, THYM	2
9.24562	1.92426	1.55885	0.000281637	0.00953672	ENSG00000131686	CA6	READ, THYM	2
561.316	1.286	0.524406	0.000262157	0.00914428	ENSG00000160606	TLCD1	READ, TGCT	2
263.315	1.20145	0.446845	0.000129179	0.00607216	ENSG00000165891	E2F7	READ, THYM	2
41.269	2.75679	0.946707	1.69e-05	0.00184313	ENSG00000171517	LPAR3	READ, TGCT	2
53.5155	2.06501	0.912351	0.000196864	0.00784363	ENSG00000177398	UMODL1	READ, THYM	2
3773.39	5.26197	2.2874	1.19e-07	7.1e-05	ENSG00000177984	LCN15	READ, STAD	2
26.74	1.79445	0.711457	0.000174364	0.00728136	ENSG00000180066	C10orf91	READ, STAD	2
3.16706	20.8617	4.03031	5.64e-09	5.6e-06	ENSG00000267978	MAGEA9B	READ, STAD	2
1437.4	1.04398	0.201568	4.56e-10	2.46e-07	ENSG00000062822	POLD1	SARC, THYM	2
739.759	1.08018	0.202889	1.74e-10	1.15e-07	ENSG00000075188	NUP37	SARC, TGCT	2
17950.9	2.9495	0.565576	2.17e-08	4.92e-06	ENSG00000106366	SERPINE1	SARC, TGCT	2
1568.38	1.70197	0.700349	9.5e-05	0.00279673	ENSG00000111186	WNT5B	SARC, TGCT	2
12.882	1.71655	0.698025	8.87e-05	0.00266936	ENSG00000124678	TCP11	SARC, STAD	2
190.042	1.27669	0.582091	0.000155513	0.00397803	ENSG00000124920	MYRF	SARC, THCA	2
5043.9	1.19829	0.220694	8.58e-11	6.62e-08	ENSG00000128050	PAICS	SARC, STAD	2
193.667	1.01233	0.48511	0.000272377	0.00599304	ENSG00000128965	CHAC1	SARC, TGCT	2
66.5572	1.94807	0.675722	3.48e-05	0.00135058	ENSG00000130751	NPAS1	SARC, TGCT	2
1682.29	2.13916	0.756189	4.43e-05	0.00161858	ENSG00000131203	IDO1	SARC, STAD	2
1313.3	1.19719	0.444126	2.86e-05	0.00117603	ENSG00000133818	RRAS2	SARC, TGCT	2
2375.39	1.36645	0.772025	0.000550674	0.00976866	ENSG00000138623	SEMA7A	SARC, THYM	2
50.1409	2.23602	0.530858	1.11e-06	0.000107483	ENSG00000142530	FAM71E1	SARC, TGCT	2
562.944	1.21063	0.383116	5.06e-06	0.000317042	ENSG00000160298	C21orf58	SARC, THYM	2
207.95	2.41256	0.801553	3.06e-05	0.00123631	ENSG00000160886	LY6K	SARC, TGCT	2
2993.55	1.35852	0.253917	2.52e-10	1.51e-07	ENSG00000167747	C19orf48	SARC, THYM	2
49.9978	2.92214	0.766831	3.99e-06	0.000268968	ENSG00000168505	GBX2	SARC, TGCT	2
7.16857	2.04081	0.924093	0.000175705	0.00432064	ENSG00000175707	KDF1	SARC, TGCT	2
71.2249	1.71185	0.80531	0.000212634	0.00493749	ENSG00000185668	POU3F1	SARC, TGCT	2
17.4956	1.83805	1.01344	0.000436085	0.00820446	ENSG00000188011	RTP5	SARC, THYM	2
5.07964	1.1481	0.462989	6.23e-05	0.00207602	ENSG00000225163	LINC00618	SARC, THYM	2
4.36967	2.47497	1.13697	0.000145719	0.00376916	ENSG00000229769	TRBV10-2	SARC, THYM	2
61.5777	1.46472	0.52162	2.39e-05	0.00103077	ENSG00000239415	AP001469.9	SARC, THYM	2
25.9535	2.64987	0.707342	5.28e-06	0.000324242	ENSG00000259881	RP11-830F9.5	SARC, THYM	2
5.84737	1.62118	0.86657	0.000405247	0.00781456	ENSG00000261226	RP11-830F9.7	SARC, THYM	2
6.68292	1.2786	0.462719	2.29e-05	0.000995732	ENSG00000262904	TMPOP2	SARC, THYM	2
2.88312	2.25807	0.838608	6.11e-05	0.00204394	ENSG00000269289	CTB-92J24.3	SARC, THYM	2
7.3847	1.95928	0.749611	6.87e-05	0.00221086	ENSG00000280639	RP11-96C21.2	SARC, TGCT	2
89.0934	1.55783	0.590764	6.94e-05	0.00173193	ENSG00000043355	ZIC2	SKCM, STAD	2
160.872	1.36087	0.420855	2.23e-05	0.000757246	ENSG00000108176	DNAJC12	SKCM, THYM	2
1.3173	1.05291	0.432768	0.000189479	0.00352419	ENSG00000111704	NANOG	SKCM, TGCT	2
35.1039	1.37612	0.459685	4.09e-05	0.00117854	ENSG00000117971	CHRNB4	SKCM, THYM	2
31.199	1.57326	0.352811	4.21e-07	4.22e-05	ENSG00000119915	ELOVL3	SKCM, STAD	2
13.8712	1.41119	0.438913	2.29e-05	0.000771805	ENSG00000124493	GRM4	SKCM, TGCT	2
2.67462	1.37784	0.414576	1.74e-05	0.000642195	ENSG00000135747	ZNF670-ZNF695	SKCM, THYM	2
488.686	1.38496	0.668905	0.000275967	0.00466009	ENSG00000159217	IGF2BP1	SKCM, TGCT	2
58.6176	2.12646	0.653435	4.37e-06	0.000239893	ENSG00000183166	CALN1	SKCM, THYM	2
9.41774	3.31564	0.675859	4.27e-10	2.83e-07	ENSG00000187268	FAM9C	SKCM, TGCT	2
1.19968	1.22353	0.355293	1.17e-05	0.000486355	ENSG00000227621	PHBP11	SKCM, TGCT	2
7.25035	1.72717	0.676373	5.46e-05	0.00145688	ENSG00000229962	AP000221.1	SKCM, STAD	2
6.28739	2.31677	0.3539	3.31e-13	8.57e-10	ENSG00000230010	RP4-568F9.6	SKCM, TGCT	2
8.69284	1.23363	0.46193	9.78e-05	0.00223636	ENSG00000235111	RP1-29C18.8	SKCM, THYM	2
5.21785	1.34772	0.651922	0.000301413	0.00497738	ENSG00000253659	RP11-1114I9.1	SKCM, STAD	2
0.897319	1.3002	0.56089	0.000204733	0.00373312	ENSG00000255269	RP11-702F3.4	SKCM, STAD	2
0.558733	1.37401	0.720086	0.000362	0.00564561	ENSG00000259555	RP11-335K5.2	SKCM, THYM	2
7.63106	1.81666	0.447482	1.09e-06	8.25e-05	ENSG00000262003	RP11-676J12.7	SKCM, TGCT	2
2.61901	1.51406	0.527762	4.66e-05	0.00130084	ENSG00000268660	LETM1P2	SKCM, TGCT	2
1.31873	1.64917	0.537984	2.37e-05	0.000790977	ENSG00000278716	LA16c-352F7.1	SKCM, THYM	2
1177.06	1.08072	0.172196	1.39e-11	4.91e-10	ENSG00000024526	DEPDC1	STAD, THYM	2
243.399	2.5563	0.39583	1.07e-12	4.72e-11	ENSG00000078399	HOXA9	STAD, THYM	2
2716.61	1.06514	0.184522	3.38e-10	8.8e-09	ENSG00000105755	ETHE1	STAD, THYM	2
698.751	1.69033	0.291698	8.05e-11	2.41e-09	ENSG00000115523	GNLY	STAD, THCA	2
475.212	1.93198	0.21854	1.83e-20	6.05e-18	ENSG00000116761	CTH	STAD, TGCT	2
1253.03	1.14194	0.145548	1.27e-16	1.37e-14	ENSG00000127586	CHTF18	STAD, THYM	2
1263.28	1.0169	0.125441	2.86e-17	3.63e-15	ENSG00000128059	PPAT	STAD, TGCT	2
13905.2	1.06919	0.213957	2.48e-08	4.16e-07	ENSG00000131747	TOP2A	STAD, THYM	2
1940.53	1.43858	0.166665	7.54e-20	1.96e-17	ENSG00000138778	CENPE	STAD, THYM	2
19433.6	1.28214	0.264973	2.47e-08	4.16e-07	ENSG00000140105	WARS	STAD, TGCT	2
947.976	1.0658	0.138578	6.25e-16	5.76e-14	ENSG00000142731	PLK4	STAD, THYM	2
1603.17	1.01558	0.151984	1.3e-12	5.64e-11	ENSG00000143476	DTL	STAD, THYM	2
7.009	1.7473	0.557028	1.39e-05	0.000120823	ENSG00000147596	PRDM14	STAD, TGCT	2
906.07	1.09544	0.148293	5.55e-15	4.13e-13	ENSG00000148459	PDSS1	STAD, THYM	2
1440.22	1.00673	0.131139	9.45e-16	8.34e-14	ENSG00000149554	CHEK1	STAD, THYM	2
842.862	1.01214	0.15977	1.33e-11	4.72e-10	ENSG00000154914	USP43	STAD, TGCT	2
905.136	1.10352	0.145802	1.34e-15	1.13e-13	ENSG00000159055	MIS18A	STAD, THYM	2
1071.66	1.02437	0.375976	0.000334092	0.00194622	ENSG00000163032	VSNL1	STAD, TGCT	2
753.608	1.00688	0.143598	1.36e-13	7.22e-12	ENSG00000164087	POC1A	STAD, THYM	2
1034.82	1.02262	0.136884	4.26e-15	3.24e-13	ENSG00000165244	ZNF367	STAD, THYM	2
688.833	1.08382	0.16297	1.15e-12	5.02e-11	ENSG00000165490	DDIAS	STAD, THYM	2
2901.64	1.02951	0.153383	9.87e-13	4.4e-11	ENSG00000169689	STRA13	STAD, THYM	2
475.232	1.00656	0.124618	3.85e-17	4.62e-15	ENSG00000181938	GINS3	STAD, THYM	2
1.81376	1.58384	0.649029	0.000144088	0.000944991	ENSG00000182187	CRYGB	STAD, TGCT	2
426.764	1.95425	0.389835	5.7e-09	1.12e-07	ENSG00000182379	NXPH4	STAD, UVM	2
673.255	1.11507	0.165468	5.4e-13	2.54e-11	ENSG00000183048	SLC25A10	STAD, THYM	2
2.4145	1.32065	0.816769	0.00146434	0.00692554	ENSG00000184814	PRR23B	STAD, TGCT	2
11.5401	1.05303	0.217165	5.7e-08	8.83e-07	ENSG00000184844	CYCSP45	STAD, TGCT	2
21.2272	1.15135	0.240862	5.25e-08	8.18e-07	ENSG00000185130	HIST1H2BL	STAD, THYM	2
5.5133	1.69494	0.413877	4.23e-07	5.36e-06	ENSG00000185198	PRSS57	STAD, THYM	2
8.61095	1.15697	0.520288	0.000820052	0.00422975	ENSG00000185847	LINC01405	STAD, TGCT	2
5720.39	1.00758	0.237951	1.3e-06	1.47e-05	ENSG00000185885	IFITM1	STAD, TGCT	2
507.643	1.02359	0.1501	4.85e-13	2.3e-11	ENSG00000187961	KLHL17	STAD, THYM	2
2.92574	1.98661	0.622033	7.92e-06	7.32e-05	ENSG00000188425	NANOS2	STAD, THYM	2
5.8663	1.36311	0.416329	1.79e-05	0.000150365	ENSG00000196431	CRYBA4	STAD, TGCT	2
12.5171	1.03466	0.245846	1.29e-06	1.46e-05	ENSG00000197153	HIST1H3J	STAD, THYM	2
202.284	1.15065	0.158815	1.24e-14	8.39e-13	ENSG00000197275	RAD54B	STAD, THYM	2
349.436	1.32769	0.170825	1.17e-16	1.28e-14	ENSG00000197744	PTMAP2	STAD, TGCT	2
154.23	1.24338	0.159136	1.09e-16	1.2e-14	ENSG00000198134	RP11-267J23.4	STAD, THYM	2
3.6283	1.01199	0.475895	0.00174502	0.00800998	ENSG00000198153	ZNF849P	STAD, TGCT	2
1918.56	1.03312	0.141049	1.21e-14	8.27e-13	ENSG00000198826	ARHGAP11A	STAD, THYM	2
7.63957	1.21432	0.387821	4.49e-05	0.000339916	ENSG00000203620	RP11-84A19.2	STAD, THYM	2
60.8735	2.59767	0.686078	4.2e-07	5.33e-06	ENSG00000204542	C6orf15	STAD, THCA	2
140.328	1.43931	0.424771	9.93e-06	8.94e-05	ENSG00000204866	IGFL2	STAD, THCA	2
4.51161	1.33565	0.402577	1.63e-05	0.000138914	ENSG00000213630	BOLA3P3	STAD, TGCT	2
31.4441	1.20078	0.484653	0.000363435	0.00209561	ENSG00000223486	AC092198.1	STAD, THYM	2
1.96284	1.26932	0.485775	0.000199995	0.00125322	ENSG00000224669	RP11-561N12.1	STAD, TGCT	2
127.769	1.01772	0.181193	1.06e-09	2.45e-08	ENSG00000225131	PSME2P2	STAD, THYM	2
0.745749	1.17499	0.653355	0.00193179	0.00872754	ENSG00000229015	RP11-265D19.6	STAD, TGCT	2
38.5005	1.05667	0.170535	2.6e-11	8.65e-10	ENSG00000230330	HMGN2P3	STAD, THYM	2
27.5806	1.00968	0.365922	0.000319442	0.00187225	ENSG00000230356	NCAPD2P1	STAD, UCEC	2
21.8528	1.66541	0.396553	2.77e-07	3.67e-06	ENSG00000230623	RP11-469A15.2	STAD, THYM	2
28.0614	1.34963	0.27726	1.79e-08	3.13e-07	ENSG00000230773	AC079807.4	STAD, THYM	2
81.3593	1.06423	0.201286	5.4e-09	1.07e-07	ENSG00000231409	RP11-83J16.1	STAD, THYM	2
11.889	1.0703	0.325182	4.31e-05	0.000327703	ENSG00000233381	AK4P3	STAD, TGCT	2
15.7154	1.06958	0.348822	9.42e-05	0.000651605	ENSG00000234261	RP11-146I2.1	STAD, TGCT	2
36.2153	1.14302	0.156801	9.2e-15	6.42e-13	ENSG00000234743	EIF5AP4	STAD, TGCT	2
30.2451	1.13418	0.203963	8.48e-10	2.01e-08	ENSG00000235275	KRT18P16	STAD, TGCT	2
3.7676	1.06462	0.408933	0.000407853	0.00231375	ENSG00000235725	AC007389.3	STAD, TGCT	2
3.48185	1.35854	0.579907	0.000328664	0.00191885	ENSG00000236989	AC142119.1	STAD, TGCT	2
7.34403	1.07181	0.207477	1.01e-08	1.86e-07	ENSG00000248578	NPM1P21	STAD, TGCT	2
1.60338	2.54592	0.642508	2.58e-07	3.43e-06	ENSG00000248588	CTC-458G6.4	STAD, UCEC	2
3.44211	1.03743	0.39328	0.000409824	0.00232281	ENSG00000249768	HSPE1P10	STAD, TGCT	2
7.64848	1.09217	0.271181	2.2e-06	2.35e-05	ENSG00000250081	CTD-2116N20.1	STAD, THYM	2
3.04345	1.04375	0.46287	0.00113257	0.00556872	ENSG00000251292	ERVH-1	STAD, TGCT	2
677.259	1.28728	0.332815	2.17e-06	2.32e-05	ENSG00000253293	HOXA10	STAD, THYM	2
27.3847	1.61038	0.425981	1.67e-06	1.84e-05	ENSG00000253394	LINC00534	STAD, TGCT	2
387.391	1.73963	0.201376	8.44e-20	2.16e-17	ENSG00000253626	EIF5AL1	STAD, THYM	2
1.90323	1.14316	0.631312	0.00211283	0.00939397	ENSG00000254339	RP11-267L5.1	STAD, TGCT	2
1.33858	1.38892	0.762198	0.0009031	0.00460007	ENSG00000257683	RP11-110L15.2	STAD, TGCT	2
31.5494	1.25664	0.191834	1.1e-12	4.86e-11	ENSG00000258011	HMGA1P3	STAD, TGCT	2
359.92	1.39998	0.226774	9.12e-12	3.32e-10	ENSG00000259781	RP11-673C5.1	STAD, THYM	2
21.4136	1.10136	0.239291	1.55e-07	2.17e-06	ENSG00000260442	ATP2A1-AS1	STAD, THYM	2
121.548	1.05475	0.231367	2.35e-07	3.15e-06	ENSG00000260459	FTLP14	STAD, TGCT	2
6.19962	4.00138	0.678563	4.4e-13	2.1e-11	ENSG00000260834	RP11-256I9.2	STAD, TGCT	2
15.0397	1.16893	0.208211	5.38e-10	1.33e-08	ENSG00000261764	KRT18P18	STAD, TGCT	2
192.497	3.80364	0.738849	5.3e-11	1.65e-09	ENSG00000261780	CTD-2354A18.1	STAD, TGCT	2
21.0707	1.06172	0.227963	1.42e-07	2e-06	ENSG00000263080	RP11-485G7.5	STAD, THYM	2
14.7625	1.21628	0.230365	2.97e-09	6.2e-08	ENSG00000265480	KRT18P55	STAD, TGCT	2
14.5756	1.54266	0.267018	9.02e-11	2.66e-09	ENSG00000271992	RP11-42O15.3	STAD, TGCT	2
7.77474	1.10041	0.267799	1.49e-06	1.66e-05	ENSG00000273786	RP11-133K1.11	STAD, THYM	2
12.4968	1.19187	0.257953	9.86e-08	1.45e-06	ENSG00000274997	HIST1H2AH	STAD, THYM	2
6.40697	1.11368	0.338097	3.6e-05	0.00028009	ENSG00000275126	HIST1H4L	STAD, THYM	2
12.9543	1.20129	0.427805	0.000136059	0.000898601	ENSG00000276715	YWHAEP7	STAD, UCEC	2
13.6441	1.218	0.235188	5.12e-09	1.02e-07	ENSG00000278705	HIST1H4B	STAD, THYM	2
23.1593	1.09264	0.215694	1.56e-08	2.77e-07	ENSG00000283429	MIR1244-3	STAD, THYM	2
317.963	1.19907	0.212787	4.23e-10	1.07e-08	ENSG00000283498	MIR1244-2	STAD, THYM	2
12340.1	1.40701	0.257925	1.01e-08	5.24e-07	ENSG00000005022	SLC25A5	TGCT, THYM	2
21544.3	1.02559	0.216971	9.74e-07	1.9e-05	ENSG00000065978	YBX1	TGCT, THYM	2
1983.03	2.58787	0.429616	6.4e-12	2.18e-09	ENSG00000090975	PITPNM2	TGCT, THYM	2
3889.12	1.37712	0.247168	5.64e-09	3.32e-07	ENSG00000097021	ACOT7	TGCT, THYM	2
3226.24	1.00148	0.258599	4.61e-05	0.000409486	ENSG00000101911	PRPS2	TGCT, THYM	2
1597.22	1.69602	0.406045	2.36e-06	3.81e-05	ENSG00000102760	RGCC	TGCT, THYM	2
5315.45	1.21034	0.226384	2.84e-08	1.15e-06	ENSG00000106028	SSBP1	TGCT, THYM	2
1803.85	1.02724	0.239031	7.24e-06	9.29e-05	ENSG00000106399	RPA3	TGCT, THYM	2
779.216	1.09853	0.303632	0.000105824	0.000794341	ENSG00000107362	ABHD17B	TGCT, THYM	2
14.4988	3.10242	0.993978	5.28e-06	7.19e-05	ENSG00000107447	DNTT	TGCT, THYM	2
33472.4	1.08766	0.253417	6.72e-06	8.75e-05	ENSG00000108518	PFN1	TGCT, THYM	2
2666.05	1.07786	0.253613	8.23e-06	0.000102724	ENSG00000111196	MAGOHB	TGCT, THYM	2
7817.31	1.22254	0.379292	0.00033501	0.00197952	ENSG00000111639	MRPL51	TGCT, THYM	2
10103.9	1.04649	0.374824	0.00188414	0.00785464	ENSG00000111674	ENO2	TGCT, THYM	2
2866.88	1.54708	0.283679	7.03e-09	3.95e-07	ENSG00000114346	ECT2	TGCT, THYM	2
5798.6	2.13001	0.437519	1.96e-08	8.74e-07	ENSG00000116670	MAD2L2	TGCT, THYM	2
6558.16	1.34824	0.29986	1.56e-06	2.74e-05	ENSG00000119969	HELLS	TGCT, THYM	2
10292.7	1.19498	0.2078	2.93e-09	2e-07	ENSG00000120802	TMPO	TGCT, THYM	2
12408.5	2.57848	0.626229	1.91e-07	5.23e-06	ENSG00000121570	DPPA4	TGCT, THYM	2
1674.6	1.56791	0.245266	2.28e-11	5.96e-09	ENSG00000123473	STIL	TGCT, THYM	2
508	1.99862	0.678264	7.79e-05	0.000623555	ENSG00000124302	CHST8	TGCT, THYM	2
7374.65	1.26015	0.209711	5.46e-10	5.63e-08	ENSG00000124562	SNRPC	TGCT, THYM	2
3870.53	1.26038	0.317482	1.9e-05	0.000201169	ENSG00000125354	SEPT6	TGCT, THYM	2
2.9287	2.54568	1.04001	9.28e-05	0.000715466	ENSG00000125514	LINC00029	TGCT, THYM	2
27.0325	3.84064	0.756698	1.41e-09	1.16e-07	ENSG00000125533	BHLHE23	TGCT, THYM	2
7331.61	1.31143	0.250744	4.33e-08	1.6e-06	ENSG00000126067	PSMB2	TGCT, THYM	2
3594.55	1.67671	0.306548	4.31e-09	2.72e-07	ENSG00000130305	NSUN5	TGCT, THYM	2
786.433	1.01077	0.365341	0.00217198	0.00880417	ENSG00000130748	TMEM160	TGCT, THYM	2
495.019	1.12654	0.257387	4.28e-06	6.08e-05	ENSG00000132423	COQ3	TGCT, THYM	2
1523.2	1.38574	0.402435	0.000105013	0.000789936	ENSG00000134222	PSRC1	TGCT, THYM	2
20905	1.54983	0.3351	4.99e-07	1.13e-05	ENSG00000134333	LDHA	TGCT, THYM	2
2434.46	1.00659	0.246043	1.84e-05	0.000196516	ENSG00000136522	MRPL47	TGCT, THYM	2
50.9805	4.23843	0.941531	1.83e-08	8.26e-07	ENSG00000137270	GCM1	TGCT, THYM	2
2525.48	1.05567	0.198662	4.44e-08	1.64e-06	ENSG00000137807	KIF23	TGCT, THYM	2
1138.7	1.02941	0.247903	1.37e-05	0.000155732	ENSG00000138658	ZGRF1	TGCT, THYM	2
5362.97	1.01801	0.306931	0.000365364	0.00212008	ENSG00000139343	SNRPF	TGCT, THYM	2
14894.1	1.03844	0.38299	0.0024195	0.00959436	ENSG00000139998	RAB15	TGCT, THYM	2
1129.84	1.07853	0.222626	5e-07	1.13e-05	ENSG00000141499	WRAP53	TGCT, THYM	2
6909.03	1.48128	0.261137	2.43e-09	1.74e-07	ENSG00000142507	PSMB6	TGCT, THYM	2
4928.62	1.2161	0.228357	3.15e-08	1.25e-06	ENSG00000143106	PSMA5	TGCT, THYM	2
2798	1.09329	0.196357	1.01e-08	5.24e-07	ENSG00000146918	NCAPG2	TGCT, THYM	2
73.141	1.8193	0.648896	0.000208123	0.00136412	ENSG00000147432	CHRNB3	TGCT, THYM	2
771.839	1.18971	0.218092	1.62e-08	7.54e-07	ENSG00000152253	SPC25	TGCT, THYM	2
456.299	1.01302	0.249316	2.05e-05	0.000213823	ENSG00000152348	ATG10	TGCT, THYM	2
2431.71	1.94274	0.303725	6.06e-12	2.1e-09	ENSG00000154217	PITPNC1	TGCT, THYM	2
9266.81	1.08813	0.215449	1.72e-07	4.83e-06	ENSG00000154518	ATP5G3	TGCT, THYM	2
360.498	2.29699	0.630594	2.8e-06	4.31e-05	ENSG00000157150	TIMP4	TGCT, UCEC	2
2594.99	1.00294	0.242502	1.53e-05	0.000170414	ENSG00000159199	ATP5G1	TGCT, THYM	2
2263.24	1.38672	0.283725	2.15e-07	5.75e-06	ENSG00000162385	MAGOH	TGCT, THYM	2
2071.14	3.70781	0.733607	1.47e-09	1.2e-07	ENSG00000163530	DPPA2	TGCT, THYM	2
21653.3	1.73461	0.288641	1.51e-10	2.17e-08	ENSG00000163931	TKT	TGCT, THYM	2
719.53	1.06781	0.19181	1.06e-08	5.43e-07	ENSG00000166451	CENPN	TGCT, THYM	2
2204.44	1.07963	0.227469	8.12e-07	1.66e-05	ENSG00000166902	MRPL16	TGCT, THYM	2
247.964	1.69974	0.553832	0.000139225	0.000987236	ENSG00000167281	RBFOX3	TGCT, THYM	2
4150.48	1.70595	0.326437	1.48e-08	7.09e-07	ENSG00000167775	CD320	TGCT, THYM	2
1028.14	1.32451	0.283357	7.11e-07	1.49e-05	ENSG00000167862	MRPL58	TGCT, THYM	2
7418.73	1.37553	0.320701	3.73e-06	5.41e-05	ENSG00000168653	NDUFS5	TGCT, THYM	2
47.9202	1.29927	0.358577	6.78e-05	0.000558385	ENSG00000169627	BOLA2B	TGCT, THYM	2
7565.89	1.89659	0.303618	1.9e-11	5.08e-09	ENSG00000169764	UGP2	TGCT, THYM	2
140.305	1.03217	0.247033	1.22e-05	0.00014151	ENSG00000170469	SPATA24	TGCT, THYM	2
7853.16	1.07377	0.258626	1.27e-05	0.000147053	ENSG00000170515	PA2G4	TGCT, THYM	2
151.796	1.82691	0.541589	3.36e-05	0.000318041	ENSG00000170819	BFSP2	TGCT, THYM	2
1202.27	1.01401	0.263563	5e-05	0.000438604	ENSG00000171960	PPIH	TGCT, THYM	2
2727.26	1.38744	0.271886	7.13e-08	2.38e-06	ENSG00000173207	CKS1B	TGCT, THYM	2
2893.57	1.11776	0.307158	9.43e-05	0.000723706	ENSG00000173457	PPP1R14B	TGCT, THYM	2
11404.1	1.84047	0.283797	5.03e-12	1.88e-09	ENSG00000173660	UQCRH	TGCT, THYM	2
462.495	1.3167	0.497237	0.00150109	0.00655167	ENSG00000173698	ADGRG2	TGCT, THCA	2
880.91	1.18446	0.24286	3.52e-07	8.48e-06	ENSG00000175581	MRPL48	TGCT, THYM	2
1090.74	1.38752	0.300257	7.9e-07	1.62e-05	ENSG00000176371	ZSCAN2	TGCT, THYM	2
4972	1.21936	0.218566	7.58e-09	4.17e-07	ENSG00000178741	COX5A	TGCT, THYM	2
14725.8	1.20828	0.259518	9.97e-07	1.93e-05	ENSG00000178982	EIF3K	TGCT, THYM	2
15385.1	1.27498	0.238573	2.52e-08	1.06e-06	ENSG00000182481	KPNA2	TGCT, THYM	2
176.42	3.48303	0.699499	1.88e-09	1.44e-07	ENSG00000182759	MAFA	TGCT, THYM	2
676.063	2.75702	0.532815	7.12e-10	6.83e-08	ENSG00000183150	GPR19	TGCT, THYM	2
533.424	1.01583	0.213141	8.15e-07	1.66e-05	ENSG00000185480	PARPBP	TGCT, THYM	2
734.582	2.22984	0.56289	9.26e-07	1.83e-05	ENSG00000185527	PDE6G	TGCT, THYM	2
7.76919	1.49558	0.368674	7.33e-06	9.36e-05	ENSG00000186076	RP11-887P2.3	TGCT, UCEC	2
39682.2	1.08077	0.202321	3.66e-08	1.41e-06	ENSG00000187514	PTMA	TGCT, THYM	2
802.356	1.00763	0.203509	3.26e-07	7.97e-06	ENSG00000187522	HSPA14	TGCT, THYM	2
11005	1.82166	0.304681	1.34e-10	1.99e-08	ENSG00000189159	HN1	TGCT, THYM	2
21044.6	1.13584	0.219118	7.85e-08	2.57e-06	ENSG00000196262	PPIA	TGCT, THYM	2
9608.63	1.41917	0.178561	4.07e-16	1.45e-12	ENSG00000197451	HNRNPAB	TGCT, THYM	2
2307.38	1.37329	0.286343	3.51e-07	8.47e-06	ENSG00000197785	ATAD3A	TGCT, THYM	2
6123.2	1.01273	0.331908	0.000899806	0.00434352	ENSG00000198554	WDHD1	TGCT, THYM	2
1501.17	1.13995	0.24465	1.11e-06	2.1e-05	ENSG00000198618	PPIAP22	TGCT, THYM	2
1.00546	2.03991	0.620642	2.25e-05	0.000229249	ENSG00000200959	SNORA74A	TGCT, UVM	2
985.533	1.27773	0.409873	0.000416036	0.00234741	ENSG00000204516	MICB	TGCT, THYM	2
841.443	1.15343	0.2515	1.54e-06	2.71e-05	ENSG00000204899	MZT1	TGCT, THYM	2
2.44966	1.13727	0.398381	0.00129838	0.00581507	ENSG00000213237	AC008155.1	TGCT, THYM	2
4.08498	1.76009	0.366952	1.11e-07	3.4e-06	ENSG00000213352	GAPDHP44	TGCT, THYM	2
3.55292	1.20683	0.373928	0.000342206	0.0020151	ENSG00000213592	AP000662.9	TGCT, THYM	2
10.2449	1.33731	0.392826	0.000136688	0.000974042	ENSG00000216624	GAPDHP72	TGCT, THYM	2
13.7872	1.59435	0.374484	2.32e-06	3.75e-05	ENSG00000218582	GAPDHP63	TGCT, THYM	2
57.8929	1.4428	0.432952	0.00013183	0.000945689	ENSG00000223756	TSSC2	TGCT, UCEC	2
1.01594	1.43771	0.544878	0.00108695	0.00504938	ENSG00000225267	RPL8P2	TGCT, UVM	2
26.4912	4.17366	0.93849	2.33e-08	1e-06	ENSG00000225929	AC000036.4	TGCT, UCEC	2
424.118	1.95314	0.819098	0.000425777	0.00239568	ENSG00000226673	LINC01108	TGCT, THYM	2
117.841	1.92214	0.537299	1.17e-05	0.00013714	ENSG00000228168	HNRNPA1P21	TGCT, THYM	2
15.6682	1.95064	0.310849	1.28e-11	3.71e-09	ENSG00000228797	FAM207BP	TGCT, THYM	2
8.85922	1.14203	0.365546	0.000553825	0.00294933	ENSG00000230337	RP4-635E18.6	TGCT, THYM	2
31.1187	1.21409	0.328737	6.31e-05	0.000526035	ENSG00000231066	NPM1P9	TGCT, THYM	2
6.72094	2.85423	0.718795	2.44e-07	6.31e-06	ENSG00000231907	GAPDHP37	TGCT, THYM	2
8973.49	3.54653	0.726029	3.1e-09	2.08e-07	ENSG00000233056	ERVH48-1	TGCT, THYM	2
2.53723	1.46972	0.392493	2.75e-05	0.000269856	ENSG00000233428	AC019050.1	TGCT, THYM	2
31.4534	1.82141	0.373242	5.89e-08	2.03e-06	ENSG00000235587	GAPDHP65	TGCT, THYM	2
1.21244	1.27466	0.50991	0.00247403	0.00976497	ENSG00000237882	PPIAP13	TGCT, THYM	2
98.1314	1.83495	0.704567	0.000343061	0.00201982	ENSG00000243064	ABCC13	TGCT, THYM	2
148.559	1.5651	0.613335	0.000916444	0.00440013	ENSG00000248329	APELA	TGCT, UCEC	2
11.7415	1.22923	0.397143	0.00050182	0.00272908	ENSG00000248626	GAPDHP40	TGCT, THYM	2
33.9234	1.68454	0.578153	0.00023382	0.00149509	ENSG00000249125	RP11-381N20.2	TGCT, UCEC	2
50.9591	2.52819	0.773873	6.86e-06	8.89e-05	ENSG00000249993	BFSP2-AS1	TGCT, THYM	2
18.6964	1.10555	0.267131	1.27e-05	0.000147215	ENSG00000251495	PPIAP11	TGCT, THYM	2
72.7723	2.21793	0.746083	3.86e-05	0.000355533	ENSG00000255101	RP11-412B14.1	TGCT, THYM	2
10.5197	2.76961	0.526613	4.38e-10	4.83e-08	ENSG00000257004	RP11-180M15.3	TGCT, THYM	2
3.56575	1.11421	0.348759	0.000464058	0.00256535	ENSG00000258477	PPIAP6	TGCT, THYM	2
18.5836	1.57743	0.484969	0.000114923	0.000847968	ENSG00000261030	RP11-791M20.1	TGCT, THYM	2
117.913	1.13469	0.353727	0.000426318	0.00239696	ENSG00000261762	RP11-650L12.2	TGCT, THYM	2
3.74658	1.29574	0.363654	8.56e-05	0.000671143	ENSG00000266126	RP11-209D14.4	TGCT, THYM	2
7.21314	2.03026	0.375836	1.71e-09	1.35e-07	ENSG00000266579	RP1-71H19.2	TGCT, THYM	2
24.967	1.16573	0.438477	0.00213961	0.00869662	ENSG00000267336	EIF4A2P1	TGCT, THYM	2
15.9182	1.70989	0.580853	0.000197032	0.00130463	ENSG00000268297	CLEC4GP1	TGCT, THYM	2
1.66158	1.4065	0.547725	0.00143217	0.0063036	ENSG00000269802	CTB-180A7.3	TGCT, THYM	2
1882.08	1.14512	0.303058	5.21e-05	0.000452416	ENSG00000270170	NCBP2-AS2	TGCT, THYM	2
4.61593	1.03555	0.370766	0.00191808	0.00797267	ENSG00000271806	RP5-892K4.1	TGCT, THYM	2
13.1518	1.37967	0.419966	0.000184239	0.00123882	ENSG00000273056	RP11-77E14.2	TGCT, THYM	2
2220.68	1.5425	0.487496	0.000170853	0.00116543	ENSG00000280079	CTC-260E6.4	TGCT, THYM	2
2.04873	1.57218	0.502465	0.000174186	0.00118331	ENSG00000280177	RP5-906A24.1	TGCT, THYM	2
4.5697	2.67295	0.619105	6.43e-08	2.19e-06	ENSG00000280381	RP11-197N18.8	TGCT, THYM	2
13040.7	1.32167	0.507851	0.00167057	0.00713405	ENSG00000280623	PCAT14	TGCT, THYM	2
5.60823	1.50972	0.529968	0.000491349	0.00268206	ENSG00000282199	RP11-527L4.5	TGCT, THYM	2
36.2132	1.75218	0.818711	1.97e-05	0.000474875	ENSG00000119973	PRLHR	THCA, THYM	2
94.732	1.19603	0.245281	5.19e-09	8.46e-07	ENSG00000163462	TRIM46	THCA, THYM	2
29.3724	1.17977	0.377648	6.46e-06	0.00020193	ENSG00000172232	AZU1	THCA, THYM	2
8.47194	1.42618	0.545522	1.49e-05	0.000383324	ENSG00000211825	TRDJ1	THCA, THYM	2
876.192	1.67257	0.41017	1.28e-07	1.02e-05	ENSG00000211829	TRDC	THCA, THYM	2
105.694	2.13121	0.590941	2.08e-05	0.000179788	ENSG00000137441	FGFBP2	THYM, UVM	2
12.2011	1.74162	0.7289	0.00165446	0.00652904	ENSG00000166426	CRABP1	THYM, UCEC	2
18003.7	2.17687	0.335956	7.94e-12	1.3e-09	ENSG00000166508	MCM7	THYM, UCS	2
41494	1.14228	0.383886	0.000785384	0.00354855	ENSG00000171858	RPS21	THYM, UCS	2
3604.72	1.21149	0.208838	1.5e-09	8.38e-08	ENSG00000175792	RUVBL1	THYM, UCS	2
4.51016	1.5744	0.610608	0.00127047	0.00525304	ENSG00000227887	RPS26P13	THYM, UCEC	2
415.473	1.97988	0.730647	0.000479876	0.00237646	ENSG00000237372	UNQ6494	THYM, UCS	2
8.74273	2.27567	0.623867	1.54e-05	0.000140476	ENSG00000244086	RPS20P35	THYM, UCEC	2
16.9197	1.76205	0.539097	0.000106242	0.000691676	ENSG00000266850	RP11-370A5.1	THYM, UCS	2
1215.76	1.39772	0.34629	2.72e-06	0.00353425	ENSG00000044446	PHKA2	ACC	1
32.1868	2.28172	0.631278	4.16e-06	0.0048748	ENSG00000064201	TSPAN32	ACC	1
190.149	2.85488	0.577669	4.19e-08	0.000190263	ENSG00000068976	PYGM	ACC	1
33.6492	3.15669	0.685301	9.61e-08	0.000327288	ENSG00000089169	RPH3A	ACC	1
128.217	3.07035	0.785142	7.82e-07	0.00152133	ENSG00000155511	GRIA1	ACC	1
8.26606	2.98662	1.44907	6.43e-06	0.00582134	ENSG00000167757	KLK11	ACC	1
120.419	2.30607	0.714523	7.42e-06	0.00631574	ENSG00000174370	C11orf45	ACC	1
154.109	2.72735	1.08358	9.51e-06	0.00763686	ENSG00000178172	SPINK6	ACC	1
8.88284	3.25103	0.701884	7.33e-08	0.000285218	ENSG00000224067	RP11-430K21.2	ACC	1
37.1659	2.75323	0.522835	1.04e-08	0.000145697	ENSG00000231881	RP5-1120P11.3	ACC	1
13.1025	1.19401	0.327701	4.81e-06	0.0048748	ENSG00000236264	RPL26P30	ACC	1
14.4093	2.40186	0.512048	2.47e-07	0.000672401	ENSG00000246877	DNM1P35	ACC	1
8.77316	2.2263	0.428527	3.58e-08	0.000190263	ENSG00000269951	RP11-797A18.6	ACC	1
13.0473	2.82388	0.80581	2.44e-06	0.00332572	ENSG00000279141	LINC01451	ACC	1
57.4944	1.32399	0.296285	7.69e-07	0.000144332	ENSG00000011590	ZBTB32	BLCA	1
39.317	1.36781	0.445536	4.56e-05	0.00246765	ENSG00000092850	TEKT2	BLCA	1
377.96	1.0027	0.438586	0.000308087	0.00875381	ENSG00000100302	RASD2	BLCA	1
39.6425	1.23707	0.457493	0.000112306	0.00461753	ENSG00000105697	HAMP	BLCA	1
148.618	1.11493	0.340122	2.66e-05	0.00169001	ENSG00000106701	FSD1L	BLCA	1
120.57	1.00162	0.27973	8.76e-06	0.000782532	ENSG00000115266	APC2	BLCA	1
10.7076	1.59083	0.979003	0.000186942	0.00640341	ENSG00000123576	ESX1	BLCA	1
121.066	1.72144	0.372597	2.37e-07	6.42e-05	ENSG00000127561	SYNGR3	BLCA	1
227.392	1.18738	0.374109	3.71e-05	0.00212537	ENSG00000142621	FHAD1	BLCA	1
26.2493	1.13498	0.416502	0.000109492	0.0045273	ENSG00000151023	ENKUR	BLCA	1
496.544	1.55191	0.278326	3.37e-09	3.1e-06	ENSG00000162757	C1orf74	BLCA	1
59.8244	1.1558	0.443119	0.000143361	0.00533244	ENSG00000174950	CD164L2	BLCA	1
42.2083	1.57967	0.388227	2.48e-06	0.000319617	ENSG00000175175	PPM1E	BLCA	1
5.99152	1.16143	0.409938	8.5e-05	0.00384387	ENSG00000178217	SH2D4B	BLCA	1
15.1079	1.64431	0.421531	3.75e-06	0.000428979	ENSG00000180720	CHRM4	BLCA	1
3446.69	1.33072	0.513215	0.000130363	0.00502759	ENSG00000181458	TMEM45A	BLCA	1
51.2846	1.76855	0.322486	3.09e-09	3.1e-06	ENSG00000186907	RTN4RL2	BLCA	1
2.9778	1.33892	0.346539	5.87e-06	0.000593707	ENSG00000216740	ANXA2P3	BLCA	1
34.6827	1.00599	0.197291	2.87e-08	1.42e-05	ENSG00000224738	AC099850.1	BLCA	1
42.0463	1.50383	0.37957	3.89e-06	0.000435667	ENSG00000226281	RP1-80N2.2	BLCA	1
10.0742	1.0924	0.415108	0.000135768	0.00517399	ENSG00000226659	RP11-137H2.4	BLCA	1
20.8615	2.57922	0.657754	1.61e-07	4.99e-05	ENSG00000231971	RP11-557H15.3	BLCA	1
23.1326	1.07329	0.415049	0.000150841	0.00551951	ENSG00000235978	AC018816.3	BLCA	1
66.9343	1.18535	0.539626	0.000337524	0.00928668	ENSG00000237575	PYY2	BLCA	1
1.83732	1.22251	0.572003	0.000360027	0.00969843	ENSG00000241912	RP11-292E2.2	BLCA	1
1.62089	1.21836	0.526221	0.000257158	0.00776641	ENSG00000256596	RP11-522N14.2	BLCA	1
14.0607	1.33977	0.475747	8.16e-05	0.00372692	ENSG00000256633	RP11-169D4.2	BLCA	1
6.42517	1.24042	0.375524	2.72e-05	0.00170879	ENSG00000274461	RP11-323P17.2	BLCA	1
6.48824	1.34892	0.386011	1.64e-05	0.00119383	ENSG00000275329	RP11-83N9.6	BLCA	1
42.904	1.82314	0.3687	4.14e-08	1.78e-05	ENSG00000280587	LINC01348	BLCA	1
14.4963	1.50795	0.374356	3.14e-06	0.000382985	ENSG00000281903	AF127936.7	BLCA	1
66.5738	1.15806	0.201766	5.78e-10	1.55e-08	ENSG00000005961	ITGA2B	BRCA	1
503.861	2.11711	0.305611	5.07e-14	3.61e-12	ENSG00000006016	CRLF1	BRCA	1
13.7492	1.78667	0.409495	2.05e-07	2.85e-06	ENSG00000006059	KRT33A	BRCA	1
34.7165	3.49603	0.367055	4.95e-24	4.89e-21	ENSG00000006611	USH1C	BRCA	1
67.9532	1.41496	0.596546	0.000308678	0.00156226	ENSG00000011677	GABRA3	BRCA	1
393.826	1.72717	0.359909	3.09e-08	5.4e-07	ENSG00000019169	MARCO	BRCA	1
1691.15	1.18024	0.297086	3.12e-06	3.05e-05	ENSG00000054598	FOXC1	BRCA	1
171.479	1.7459	0.34425	7.62e-09	1.57e-07	ENSG00000054938	CHRDL2	BRCA	1
209.21	1.09261	0.188662	4.37e-10	1.21e-08	ENSG00000066923	STAG3	BRCA	1
13.1468	1.02701	0.454663	0.00102096	0.00425634	ENSG00000067842	ATP2B3	BRCA	1
389.237	1.55648	0.244166	6.23e-12	2.79e-10	ENSG00000075340	ADD2	BRCA	1
32.7481	1.13399	0.361046	6.62e-05	0.000421329	ENSG00000080224	EPHA6	BRCA	1
455.516	1.44807	0.33532	4.85e-07	6.02e-06	ENSG00000081985	IL12RB2	BRCA	1
6481.45	1.1315	0.245216	2.07e-07	2.88e-06	ENSG00000084444	FAM234B	BRCA	1
48.5964	3.06126	0.468478	3.54e-13	2.08e-11	ENSG00000084453	SLCO1A2	BRCA	1
606.329	1.59641	0.211757	1.54e-15	1.62e-13	ENSG00000090530	P3H2	BRCA	1
1327.58	1.14271	0.381978	0.000104035	0.000620885	ENSG00000091513	TF	BRCA	1
0.842825	1.72807	1.05978	0.000475027	0.00224423	ENSG00000091664	SLC17A6	BRCA	1
62.9547	1.07617	0.342955	7.42e-05	0.000465034	ENSG00000095777	MYO3A	BRCA	1
17.8792	1.24506	0.306105	1.95e-06	2.02e-05	ENSG00000099834	CDHR5	BRCA	1
138.044	1.62217	0.332181	2.55e-08	4.55e-07	ENSG00000100473	COCH	BRCA	1
25.5283	2.15168	0.61255	3.08e-06	3.01e-05	ENSG00000101292	PROKR2	BRCA	1
0.461467	1.18525	0.775155	0.00274895	0.00971913	ENSG00000101812	H2BFM	BRCA	1
0.857355	1.24786	0.728604	0.00176612	0.00673849	ENSG00000102195	GPR50	BRCA	1
58.1319	1.47459	0.486333	4.71e-05	0.000315344	ENSG00000104044	OCA2	BRCA	1
1405.13	1.10082	0.189815	4.16e-10	1.16e-08	ENSG00000104998	IL27RA	BRCA	1
38.5751	1.1092	0.259469	9.68e-07	1.1e-05	ENSG00000105889	STEAP1B	BRCA	1
28.8846	1.62677	0.53751	3.53e-05	0.000246138	ENSG00000106536	POU6F2	BRCA	1
123.329	2.00011	0.514051	1e-06	1.13e-05	ENSG00000107807	TLX1	BRCA	1
40.0725	1.93908	0.499321	1.13e-06	1.26e-05	ENSG00000109205	ODAM	BRCA	1
9.33376	4.0616	0.570998	4.66e-16	5.53e-14	ENSG00000110680	CALCA	BRCA	1
11.0167	1.9621	0.860644	0.000110713	0.000655523	ENSG00000112238	PRDM13	BRCA	1
184.659	1.29108	0.582963	0.000593063	0.00270499	ENSG00000112280	COL9A1	BRCA	1
9.12586	3.62286	0.483286	1.1e-16	1.49e-14	ENSG00000112333	NR2E1	BRCA	1
7.45913	2.5923	0.323149	1.14e-17	1.97e-15	ENSG00000113249	HAVCR1	BRCA	1
3.60002	1.03724	0.320367	5.7e-05	0.000369468	ENSG00000114455	HHLA2	BRCA	1
2.87238	2.79045	0.509013	2.59e-10	7.57e-09	ENSG00000114487	MORC1	BRCA	1
728.115	1.24621	0.297041	1.15e-06	1.28e-05	ENSG00000114805	PLCH1	BRCA	1
75.1808	1.01907	0.184546	2.07e-09	4.85e-08	ENSG00000116819	TFAP2E	BRCA	1
6.76946	2.4843	0.655837	7.28e-07	8.58e-06	ENSG00000116996	ZP4	BRCA	1
3709.91	1.28824	0.32747	3.09e-06	3.02e-05	ENSG00000118849	RARRES1	BRCA	1
664.109	1.21775	0.327276	7.77e-06	6.77e-05	ENSG00000119866	BCL11A	BRCA	1
17.4244	2.30202	0.734578	7.65e-06	6.69e-05	ENSG00000120289	MAGEB4	BRCA	1
653.286	1.0385	0.106144	9.95e-24	8.76e-21	ENSG00000120647	CCDC77	BRCA	1
143.283	1.07272	0.284815	8.04e-06	6.97e-05	ENSG00000121380	BCL2L14	BRCA	1
63.8126	1.31423	0.318823	1.4e-06	1.51e-05	ENSG00000122733	PHF24	BRCA	1
155.178	1.74437	0.350643	1.25e-08	2.44e-07	ENSG00000123560	PLP1	BRCA	1
286.665	1.2121	0.491834	0.000392902	0.00191315	ENSG00000124102	PI3	BRCA	1
19.9836	1.48123	0.336393	3.15e-07	4.16e-06	ENSG00000124194	GDAP1L1	BRCA	1
23.5425	1.69636	0.603067	5.59e-05	0.000363514	ENSG00000124490	CRISP2	BRCA	1
52.5211	1.50415	0.590838	0.000166285	0.000925804	ENSG00000125851	PCSK2	BRCA	1
7.35889	1.3826	1.00619	0.00156964	0.0060898	ENSG00000126890	CTAG2	BRCA	1
399.702	1.68892	0.332299	8.12e-09	1.66e-07	ENSG00000128510	CPA4	BRCA	1
1.55684	1.12901	0.487632	0.000693052	0.00307582	ENSG00000129221	AIPL1	BRCA	1
62.2858	1.16605	0.366386	5.46e-05	0.000356541	ENSG00000130055	GDPD2	BRCA	1
108.982	1.17894	0.433493	0.0002142	0.00114594	ENSG00000130612	CYP2G1P	BRCA	1
776.948	1.16964	0.143821	3.16e-17	4.8e-15	ENSG00000133627	ACTR3B	BRCA	1
30.2794	1.76314	0.688728	9.29e-05	0.000563993	ENSG00000133863	TEX15	BRCA	1
506.248	2.71754	0.49609	2.87e-10	8.3e-09	ENSG00000134760	DSG1	BRCA	1
114.815	1.25485	0.457146	0.000169682	0.00094135	ENSG00000134873	CLDN10	BRCA	1
113.111	1.40564	0.332894	7.88e-07	9.19e-06	ENSG00000135116	HRK	BRCA	1
167.808	1.44133	0.346276	9.44e-07	1.08e-05	ENSG00000135333	EPHA7	BRCA	1
9.34146	2.80553	0.504079	1.62e-10	4.97e-09	ENSG00000136535	TBR1	BRCA	1
29.5669	1.72464	0.532881	1.55e-05	0.000122506	ENSG00000137674	MMP20	BRCA	1
5.86489	1.02467	0.355541	0.000182858	0.00100317	ENSG00000139269	INHBE	BRCA	1
335.487	2.07933	0.24946	9.57e-19	2.32e-16	ENSG00000140379	BCL2A1	BRCA	1
559.04	1.10277	0.177963	3.75e-11	1.36e-09	ENSG00000141384	TAF4B	BRCA	1
134.02	1.09588	0.393618	0.000212173	0.00113735	ENSG00000141433	ADCYAP1	BRCA	1
249.124	1.73812	0.457741	2.22e-06	2.26e-05	ENSG00000141639	MAPK4	BRCA	1
13.7501	1.72416	0.529832	1.47e-05	0.000117027	ENSG00000142700	DMRTA2	BRCA	1
3.04945	1.48658	0.357014	8.58e-07	9.91e-06	ENSG00000143107	FNDC7	BRCA	1
45.4887	1.50021	0.383096	2.24e-06	2.28e-05	ENSG00000146090	RASGEF1C	BRCA	1
10.912	2.35649	0.453055	1.71e-09	4.08e-08	ENSG00000146166	LGSN	BRCA	1
15.0706	1.44785	0.657007	0.000417418	0.00201316	ENSG00000146857	STRA8	BRCA	1
98.3292	1.02304	0.200385	1.97e-08	3.63e-07	ENSG00000147082	CCNB3	BRCA	1
376.034	1.11394	0.341396	4.6e-05	0.000309006	ENSG00000147485	PXDNL	BRCA	1
162.454	1.51377	0.334004	1.67e-07	2.38e-06	ENSG00000151025	GPR158	BRCA	1
1.3569	1.19614	0.73849	0.00236107	0.00857846	ENSG00000152034	MCHR2	BRCA	1
299.072	1.23365	0.23764	1.1e-08	2.19e-07	ENSG00000154655	L3MBTL4	BRCA	1
11.0431	1.67671	0.303279	7.61e-10	1.97e-08	ENSG00000156009	MAGEA8	BRCA	1
5.86055	1.65746	0.488626	1.07e-05	8.87e-05	ENSG00000156150	ALX3	BRCA	1
96.9455	1.07275	0.360107	0.000123636	0.000720863	ENSG00000157087	ATP2B2	BRCA	1
130.651	1.24724	0.592297	0.000840122	0.0036088	ENSG00000157851	DPYSL5	BRCA	1
26.2894	1.49102	0.294671	1.4e-08	2.69e-07	ENSG00000158748	HTR6	BRCA	1
109.897	1.07348	0.276029	4.98e-06	4.57e-05	ENSG00000158887	MPZ	BRCA	1
0.8002	1.30109	0.995138	0.00208944	0.00774369	ENSG00000159248	GJD2	BRCA	1
4.64407	1.1945	0.341538	1.8e-05	0.000139506	ENSG00000159650	UROC1	BRCA	1
57.4064	1.02635	0.451738	0.000989778	0.00414855	ENSG00000161896	IP6K3	BRCA	1
921.89	1.57399	0.361564	3.24e-07	4.26e-06	ENSG00000163064	EN1	BRCA	1
0.767814	2.05329	0.708645	2.27e-05	0.000169524	ENSG00000163440	PDCL2	BRCA	1
294.293	1.22406	0.359952	2.39e-05	0.000177674	ENSG00000163661	PTX3	BRCA	1
99.0959	2.60226	0.437478	2.23e-11	8.61e-10	ENSG00000163735	CXCL5	BRCA	1
3.09472	2.46303	0.766922	4.63e-06	4.28e-05	ENSG00000163825	RTP3	BRCA	1
0.649366	2.59698	0.775169	2.45e-06	2.48e-05	ENSG00000164256	PRDM9	BRCA	1
57.2438	1.72973	0.418967	6.15e-07	7.43e-06	ENSG00000164485	IL22RA2	BRCA	1
129.792	1.08782	0.391029	0.000217083	0.00115784	ENSG00000165061	ZMAT4	BRCA	1
1.36175	1.49149	0.530934	8.59e-05	0.000528086	ENSG00000165462	PHOX2A	BRCA	1
4.44153	1.50743	0.490698	3.92e-05	0.000269565	ENSG00000166104	RP11-299H22.3	BRCA	1
20.2099	1.76893	0.625413	4.65e-05	0.000311896	ENSG00000166111	SVOP	BRCA	1
662.232	1.36707	0.193747	9.63e-14	6.39e-12	ENSG00000166289	PLEKHF1	BRCA	1
1.21685	2.91628	0.438728	2.1e-13	1.31e-11	ENSG00000166984	TCP10L2	BRCA	1
717.442	1.67161	0.375655	1.74e-07	2.46e-06	ENSG00000167614	TTYH1	BRCA	1
1.84634	1.62539	1.02161	0.000664914	0.00297178	ENSG00000168333	C8orf22	BRCA	1
1.00142	1.28902	0.566606	0.000519444	0.00241772	ENSG00000168418	KCNG4	BRCA	1
61.7792	3.84073	0.348643	3.18e-31	2.15e-27	ENSG00000168621	GDNF	BRCA	1
14.6101	1.2362	0.642018	0.00125165	0.00505397	ENSG00000168843	FSTL5	BRCA	1
19.9663	1.15617	0.334705	2.23e-05	0.000167515	ENSG00000169085	C8orf46	BRCA	1
3352.11	1.27119	0.274035	1.58e-07	2.27e-06	ENSG00000169245	CXCL10	BRCA	1
5.26037	1.0357	0.507742	0.00167502	0.00643823	ENSG00000169856	ONECUT1	BRCA	1
44.3875	2.91853	0.422779	3.75e-14	2.74e-12	ENSG00000170523	KRT83	BRCA	1
486.142	1.14319	0.342679	3.43e-05	0.000240115	ENSG00000170549	IRX1	BRCA	1
89.6025	1.18209	0.282071	1.28e-06	1.39e-05	ENSG00000171119	NRTN	BRCA	1
3.26199	2.12574	0.631058	5.12e-06	4.68e-05	ENSG00000171360	KRT38	BRCA	1
4.02917	1.37232	0.421546	2.92e-05	0.000209385	ENSG00000171540	OTP	BRCA	1
25.7674	3.17736	0.307632	3.75e-27	1.01e-23	ENSG00000171587	DSCAM	BRCA	1
10.1781	1.9034	0.277551	1.08e-13	7.11e-12	ENSG00000171931	FBXW10	BRCA	1
18.7331	2.18249	0.481441	5.32e-08	8.69e-07	ENSG00000172782	FADS6	BRCA	1
68.3942	1.13802	0.298204	6.09e-06	5.46e-05	ENSG00000173557	C2orf70	BRCA	1
459.443	1.85414	0.356802	3.22e-09	7.24e-08	ENSG00000174607	UGT8	BRCA	1
31.2454	1.12419	0.314893	1.56e-05	0.000122972	ENSG00000176029	C11orf16	BRCA	1
12.4514	1.37581	0.673372	0.000693418	0.00307677	ENSG00000176165	FOXG1	BRCA	1
0.920218	1.68121	0.784913	0.000273676	0.00140993	ENSG00000176746	MAGEB6	BRCA	1
359.191	1.55216	0.38481	1.28e-06	1.39e-05	ENSG00000177359	OVOS2	BRCA	1
28.9163	1.89193	0.382708	1.11e-08	2.2e-07	ENSG00000177519	RPRM	BRCA	1
16.6355	2.53141	0.864219	8.42e-06	7.24e-05	ENSG00000178597	PSAPL1	BRCA	1
108.017	1.09672	0.367039	0.000114871	0.000676776	ENSG00000179066	CTD-2527I21.15	BRCA	1
123.915	1.0028	0.429962	0.000900009	0.00382494	ENSG00000179455	MKRN3	BRCA	1
49.2608	1.60467	0.368382	3.01e-07	3.99e-06	ENSG00000179799	OR7E22P	BRCA	1
11.2799	1.95243	0.452075	1.88e-07	2.64e-06	ENSG00000180318	ALX1	BRCA	1
79.8314	1.13254	0.348407	4.64e-05	0.00031145	ENSG00000180438	TPRXL	BRCA	1
6340.28	3.77697	0.525867	6.87e-16	7.86e-14	ENSG00000181617	FDCSP	BRCA	1
3.38287	2.31928	0.856539	2.15e-05	0.000162199	ENSG00000181867	FTMT	BRCA	1
1.5847	1.46587	0.522891	9.21e-05	0.000559754	ENSG00000182531	OR7E115P	BRCA	1
21.9387	1.8622	0.362262	4.27e-09	9.28e-08	ENSG00000182674	KCNB2	BRCA	1
0.481942	1.00652	0.395575	0.00050693	0.00237006	ENSG00000182814	FUNDC2P2	BRCA	1
62.2751	1.83232	0.610626	2.56e-05	0.000187868	ENSG00000183072	NKX2-5	BRCA	1
9.42171	2.16129	0.417036	2.26e-09	5.25e-08	ENSG00000183571	PGPEP1L	BRCA	1
25.4573	1.17893	0.433377	0.00021379	0.00114405	ENSG00000183760	ACP7	BRCA	1
75.1799	1.26936	0.345145	8.36e-06	7.2e-05	ENSG00000183837	PNMA3	BRCA	1
89.7863	1.26029	0.208374	8.6e-11	2.84e-09	ENSG00000183908	LRRC55	BRCA	1
14.7013	1.00381	0.209751	9.96e-08	1.51e-06	ENSG00000184524	CEND1	BRCA	1
11.4172	1.3998	0.474641	7.01e-05	0.000443263	ENSG00000185038	MROH2A	BRCA	1
0.9962	1.79762	0.370946	2.14e-08	3.91e-07	ENSG00000185078	AC093698.1	BRCA	1
0.909475	1.50321	0.482934	3.5e-05	0.000244244	ENSG00000185203	WASIR1	BRCA	1
23.806	1.21794	0.481066	0.000326167	0.00163763	ENSG00000185306	C12orf56	BRCA	1
1165.9	1.34573	0.214697	1.96e-11	7.7e-10	ENSG00000185697	MYBL1	BRCA	1
204.922	1.30731	0.302454	6.13e-07	7.42e-06	ENSG00000185904	LINC00839	BRCA	1
20.3268	1.03669	0.303255	3.06e-05	0.000217735	ENSG00000185985	SLITRK2	BRCA	1
34.5927	1.57668	0.594215	0.00010857	0.000644809	ENSG00000186297	GABRA5	BRCA	1
48.8801	1.56283	0.385865	1.17e-06	1.29e-05	ENSG00000186897	C1QL4	BRCA	1
20.03	2.51482	1.02119	2.27e-05	0.000169906	ENSG00000187533	PRR27	BRCA	1
1.63094	1.52619	0.342237	2.25e-07	3.09e-06	ENSG00000187581	COX8C	BRCA	1
223.92	1.38285	0.179249	6.95e-16	7.93e-14	ENSG00000187595	ZNF385C	BRCA	1
54.5261	2.6257	0.572977	2.57e-08	4.59e-07	ENSG00000187689	AMTN	BRCA	1
64.0997	1.70537	0.349693	2.21e-08	4.01e-07	ENSG00000187773	FAM69C	BRCA	1
3.85053	1.10838	0.474734	0.000694069	0.00307932	ENSG00000188162	OTOG	BRCA	1
38.2479	2.19439	0.315091	3.71e-14	2.71e-12	ENSG00000188176	SMTNL2	BRCA	1
335.218	1.81866	0.295767	1.4e-11	5.73e-10	ENSG00000188338	SLC38A3	BRCA	1
21.7907	1.20346	0.211498	7.47e-10	1.94e-08	ENSG00000188501	LCTL	BRCA	1
101.071	1.78501	0.365781	1.85e-08	3.44e-07	ENSG00000188763	FZD9	BRCA	1
16.4467	1.06444	0.355652	0.000120261	0.000704841	ENSG00000189051	RNF222	BRCA	1
169.233	1.05226	0.319823	4.66e-05	0.000312052	ENSG00000196167	COLCA1	BRCA	1
257.657	1.73675	0.344248	8.9e-09	1.8e-07	ENSG00000196196	HRCT1	BRCA	1
230.293	1.31042	1.00912	0.00200949	0.0074978	ENSG00000197172	MAGEA6	BRCA	1
155.336	1.36456	0.318539	6.56e-07	7.85e-06	ENSG00000197410	DCHS2	BRCA	1
84.4129	1.63319	0.383041	4.22e-07	5.35e-06	ENSG00000197444	OGDHL	BRCA	1
54.3503	1.10987	0.238376	1.73e-07	2.45e-06	ENSG00000197847	SLC22A20	BRCA	1
1.3162	3.13557	0.485661	5.11e-13	2.91e-11	ENSG00000198173	FAM47C	BRCA	1
657.027	1.03776	0.364582	0.000198465	0.00107669	ENSG00000198732	SMOC1	BRCA	1
474.174	1.40116	0.43996	3.44e-05	0.000241132	ENSG00000198797	BRINP2	BRCA	1
9.34006	4.53262	0.335778	1.62e-45	6.58e-41	ENSG00000198883	PNMA5	BRCA	1
1.51882	1.47935	0.460872	2.72e-05	0.000197963	ENSG00000203565	RP13-259N13.2	BRCA	1
186.357	1.61607	0.472257	1.05e-05	8.73e-05	ENSG00000203688	RP11-351J23.1	BRCA	1
47.1923	3.46704	1.05801	4.9e-07	6.07e-06	ENSG00000203972	GLYATL3	BRCA	1
178.261	1.02526	0.328788	8.65e-05	0.000531243	ENSG00000204175	GPRIN2	BRCA	1
0.835298	1.27201	0.395725	4.05e-05	0.000277296	ENSG00000204183	GDF5OS	BRCA	1
14.3274	1.21379	0.312595	4.23e-06	3.97e-05	ENSG00000204446	C9orf170	BRCA	1
5.179	1.1952	0.501953	0.000503564	0.00235705	ENSG00000204529	GUCY2EP	BRCA	1
13.6859	1.66906	0.488097	9.54e-06	8.05e-05	ENSG00000205212	CCDC144NL	BRCA	1
4.0866	3.22032	0.682003	5.15e-09	1.1e-07	ENSG00000205424	AL592528.1	BRCA	1
1.06524	1.05946	0.389178	0.000273679	0.00140993	ENSG00000205864	KRTAP5-6	BRCA	1
0.931214	1.6181	0.520025	2.79e-05	0.000201904	ENSG00000206187	RP11-1084I9.1	BRCA	1
1483.89	1.19917	0.400642	9.27e-05	0.000563167	ENSG00000211640	IGLV6-57	BRCA	1
29890.6	1.58622	0.376764	5.81e-07	7.07e-06	ENSG00000211899	IGHM	BRCA	1
1533.04	1.29941	0.393963	2.93e-05	0.000210082	ENSG00000211934	IGHV1-2	BRCA	1
1343.66	1.55982	0.387432	1.29e-06	1.41e-05	ENSG00000211941	IGHV3-11	BRCA	1
822.648	1.00598	0.385698	0.000424828	0.00204403	ENSG00000211955	IGHV3-33	BRCA	1
1259.32	1.20868	0.382647	5.45e-05	0.000355796	ENSG00000211964	IGHV3-48	BRCA	1
43.4505	1.24763	0.20965	1.56e-10	4.83e-09	ENSG00000212993	POU5F1B	BRCA	1
21.3215	1.12479	0.488146	0.000719442	0.00317312	ENSG00000213130	EEF1DP5	BRCA	1
6.76996	2.06607	0.380823	6.8e-10	1.79e-08	ENSG00000213412	HNRNPA1P33	BRCA	1
1.0978	1.22064	0.523134	0.00053276	0.00247143	ENSG00000213886	UBD	BRCA	1
0.908399	3.04684	0.505643	8.42e-12	3.64e-10	ENSG00000214003	ATP5F1P3	BRCA	1
68.1566	1.36397	0.244034	1.08e-09	2.7e-08	ENSG00000214290	COLCA2	BRCA	1
0.77995	2.51846	0.721499	1.85e-06	1.93e-05	ENSG00000214381	LINC00488	BRCA	1
0.856023	1.47699	0.282672	6.18e-09	1.3e-07	ENSG00000214604	NPM1P36	BRCA	1
41.3259	1.77285	0.373361	3.6e-08	6.17e-07	ENSG00000214776	RP11-726G1.1	BRCA	1
3.20525	1.51542	0.364168	8.19e-07	9.52e-06	ENSG00000214919	RP11-674E16.4	BRCA	1
1.94907	1.50952	0.656361	0.000293194	0.00149488	ENSG00000215369	RPL37P3	BRCA	1
1.29189	1.03663	0.359893	0.000179495	0.000987404	ENSG00000216938	RPL7P58	BRCA	1
0.843719	1.60841	0.331493	3.06e-08	5.36e-07	ENSG00000217060	RP11-30P6.1	BRCA	1
2.32611	2.20272	0.589377	1.31e-06	1.43e-05	ENSG00000218048	RP3-407E4.4	BRCA	1
11.137	1.08293	0.411716	0.000337748	0.0016845	ENSG00000218565	RP11-12A2.1	BRCA	1
1.05191	1.26551	0.328232	4.33e-06	4.05e-05	ENSG00000219391	AC019129.1	BRCA	1
1.21015	1.34793	0.456451	7.72e-05	0.000481546	ENSG00000220256	AC093802.1	BRCA	1
4.91304	1.17319	0.248405	1.2e-07	1.78e-06	ENSG00000220267	ACTBP8	BRCA	1
14.961	1.13953	0.301747	7.08e-06	6.24e-05	ENSG00000221887	HMSD	BRCA	1
1.97628	1.43665	0.615845	0.000321594	0.00161748	ENSG00000223985	AC093326.1	BRCA	1
1.41245	1.26423	0.293094	6.8e-07	8.09e-06	ENSG00000224509	AC010884.1	BRCA	1
14.1868	2.14493	0.570229	1.31e-06	1.42e-05	ENSG00000224679	MED15P4	BRCA	1
6.18108	2.81644	0.76925	6.38e-07	7.67e-06	ENSG00000224887	RP11-276H19.4	BRCA	1
7.11836	1.02987	0.355847	0.000174418	0.0009638	ENSG00000224968	RP1-35C21.1	BRCA	1
0.762138	2.85722	0.528372	3.53e-10	1e-08	ENSG00000225129	RP4-614C15.2	BRCA	1
4.07552	1.43713	0.553475	0.000169357	0.000939808	ENSG00000225156	AC012354.6	BRCA	1
33.0461	1.18147	0.346735	2.52e-05	0.000185024	ENSG00000225194	LINC00092	BRCA	1
79.817	1.07031	0.389686	0.000249426	0.00130423	ENSG00000225431	AP001626.1	BRCA	1
4.28874	1.57234	0.431214	5.27e-06	4.8e-05	ENSG00000225764	P3H2-AS1	BRCA	1
7.37987	1.28645	0.31617	1.82e-06	1.9e-05	ENSG00000225913	RP11-57C13.6	BRCA	1
2.61131	1.89358	0.56858	8.49e-06	7.29e-05	ENSG00000225942	AC093326.2	BRCA	1
1.27691	2.13769	1.00811	9.5e-05	0.000574209	ENSG00000226043	AP000705.7	BRCA	1
14.6045	3.50632	0.744424	2.81e-09	6.4e-08	ENSG00000226057	PHF2P2	BRCA	1
1.08477	1.44584	0.449734	2.86e-05	0.000206083	ENSG00000226309	SMARCE1P2	BRCA	1
0.447635	1.34246	0.970035	0.00181086	0.00688193	ENSG00000226372	DCAF8L1	BRCA	1
9.75425	1.19945	0.360251	3.18e-05	0.000225294	ENSG00000226409	RP11-735G4.1	BRCA	1
1.67028	1.37404	0.543687	0.000232104	0.00122537	ENSG00000226468	AC018641.7	BRCA	1
3.35847	1.28001	0.202799	1.64e-11	6.56e-10	ENSG00000226650	KIF4B	BRCA	1
2.6211	1.29835	0.477202	0.000165129	0.000920761	ENSG00000226943	ALG1L5P	BRCA	1
2.00548	1.69543	0.66628	0.00011095	0.000656826	ENSG00000227088	AC084149.2	BRCA	1
4.01654	2.5927	0.672479	4.87e-07	6.04e-06	ENSG00000227195	MIR663AHG	BRCA	1
1.3087	1.43989	0.426355	1.72e-05	0.000134087	ENSG00000227777	RP4-738P11.3	BRCA	1
1.07437	1.04521	0.422211	0.000559873	0.00258064	ENSG00000228074	UBBP5	BRCA	1
2.70285	1.0034	0.328831	0.000111862	0.000661259	ENSG00000229107	ABHD17AP4	BRCA	1
19.9786	1.2533	0.665263	0.00129452	0.00519617	ENSG00000229404	LINC00858	BRCA	1
5.26375	1.29637	0.327532	2.77e-06	2.76e-05	ENSG00000229588	RP11-479J7.2	BRCA	1
3.19834	1.22875	0.465462	0.000239257	0.00125821	ENSG00000229672	RP11-184A2.3	BRCA	1
2.06012	1.32073	0.658754	0.000859836	0.00367931	ENSG00000229876	CASC20	BRCA	1
10.6167	1.04668	0.282436	1.05e-05	8.73e-05	ENSG00000229896	RP11-456H18.2	BRCA	1
1.31774	1.63427	0.716878	0.000230873	0.00121967	ENSG00000230090	AC108025.2	BRCA	1
0.825144	1.11628	0.652206	0.00258398	0.00924402	ENSG00000231213	PLSCR5	BRCA	1
35.9603	1.19618	0.258919	1.9e-07	2.66e-06	ENSG00000231233	CFAP58-AS1	BRCA	1
3.37536	1.06074	0.507235	0.00139671	0.00552799	ENSG00000231291	RP11-445O3.1	BRCA	1
1.58877	1.42391	1.12232	0.001255	0.005064	ENSG00000231358	RP11-442J17.3	BRCA	1
191.805	1.04047	0.318803	5.19e-05	0.000342084	ENSG00000231367	AC016995.3	BRCA	1
2.09382	3.3363	0.484267	1.9e-14	1.51e-12	ENSG00000231738	TSPAN19	BRCA	1
0.745903	1.16087	0.335087	2.14e-05	0.000161596	ENSG00000231903	AC079354.5	BRCA	1
0.511942	1.44309	0.991783	0.0012636	0.00509176	ENSG00000231937	RP11-329E24.6	BRCA	1
12.2339	1.00262	0.430331	0.000906006	0.00384801	ENSG00000232006	AC005537.2	BRCA	1
11.5472	1.58216	0.360921	2.8e-07	3.74e-06	ENSG00000232721	RP11-403I13.5	BRCA	1
156.085	1.09786	0.228596	8.68e-08	1.34e-06	ENSG00000232810	TNF	BRCA	1
6.9146	1.26801	0.347481	9.29e-06	7.88e-05	ENSG00000233029	RP11-439A17.9	BRCA	1
1.84383	1.09733	0.37072	0.000125075	0.000727785	ENSG00000233354	LINC00028	BRCA	1
3.86095	1.02265	0.555128	0.00264552	0.00941475	ENSG00000233670	PIRT	BRCA	1
0.630701	1.81174	1.20359	0.000366417	0.00180371	ENSG00000234455	AC067960.1	BRCA	1
0.739826	1.50205	0.887517	0.000880435	0.00375199	ENSG00000234717	TMEM212-AS1	BRCA	1
21.7194	1.1127	0.43392	0.000378965	0.0018578	ENSG00000234722	LINC01287	BRCA	1
0.774085	1.31265	0.616439	0.000678493	0.00302147	ENSG00000234777	RP11-125D12.2	BRCA	1
2.00137	1.09507	0.608616	0.00234412	0.00852833	ENSG00000234800	PCMTD1P3	BRCA	1
0.780666	1.09415	0.533277	0.00139905	0.00553474	ENSG00000234805	AC090505.5	BRCA	1
10.8394	1.03002	0.377275	0.00028451	0.00145629	ENSG00000234810	RP11-90C4.1	BRCA	1
2.91129	1.1486	0.464578	0.000445503	0.00212808	ENSG00000234880	LINC00163	BRCA	1
0.935942	1.85106	0.792484	0.00012698	0.000736791	ENSG00000235337	AC114765.2	BRCA	1
99.9757	1.01034	0.254254	3.8e-06	3.62e-05	ENSG00000235387	LINC00961	BRCA	1
0.614876	2.03064	0.718549	2.85e-05	0.000205216	ENSG00000235615	AJ239322.1	BRCA	1
0.99157	2.169	0.68763	9.1e-06	7.74e-05	ENSG00000235623	OR7E110P	BRCA	1
2.07173	1.56485	0.382322	9.8e-07	1.11e-05	ENSG00000235779	AC079779.5	BRCA	1
9.10208	1.61243	0.459895	7.94e-06	6.9e-05	ENSG00000235819	RP11-359J6.1	BRCA	1
2.53806	2.12161	0.364172	6.44e-11	2.21e-09	ENSG00000235840	AC012363.13	BRCA	1
0.442897	1.23751	0.841098	0.00246964	0.00890681	ENSG00000235992	GRAMD4P2	BRCA	1
12.4574	1.9296	0.484179	7.73e-07	9.05e-06	ENSG00000236311	TLX1NB	BRCA	1
7.08173	1.48431	0.629013	0.000271149	0.00139993	ENSG00000236366	RP11-440G9.1	BRCA	1
3.88486	2.01238	0.410454	1.14e-08	2.24e-07	ENSG00000236663	FRGCA	BRCA	1
7.8216	1.1025	0.205845	5.06e-09	1.08e-07	ENSG00000236782	RP11-96L14.7	BRCA	1
1.02523	1.22548	0.536088	0.000589635	0.0026939	ENSG00000237179	AC007392.4	BRCA	1
0.634022	1.22056	0.550142	0.00069803	0.0030935	ENSG00000237251	AC072061.2	BRCA	1
0.844101	2.0087	0.686691	2.29e-05	0.000170837	ENSG00000237494	RP11-753B14.1	BRCA	1
31.897	2.29158	0.24946	4.8e-22	2.86e-19	ENSG00000237505	PKN2-AS1	BRCA	1
6.15399	1.65585	0.464928	6.04e-06	5.42e-05	ENSG00000238222	MKRN4P	BRCA	1
87.8169	1.15446	0.550112	0.00107951	0.00446182	ENSG00000238266	LINC00707	BRCA	1
1.41145	1.14001	0.234884	6.58e-08	1.05e-06	ENSG00000239392	RP11-537H15.4	BRCA	1
10.6521	1.11317	0.310102	1.47e-05	0.000117464	ENSG00000240405	SAMMSON	BRCA	1
5.19221	1.00046	0.273193	1.32e-05	0.000106337	ENSG00000241233	KRTAP5-8	BRCA	1
135.535	1.10114	0.288792	6.48e-06	5.76e-05	ENSG00000241945	PWP2	BRCA	1
2.35883	1.46406	0.592177	0.000217475	0.00115932	ENSG00000242575	AC012501.3	BRCA	1
2.52201	1.47598	1.18644	0.000977814	0.00410519	ENSG00000242599	CSAG4	BRCA	1
0.698539	1.31825	0.758737	0.00139285	0.00551704	ENSG00000244222	OR7E121P	BRCA	1
3.51317	1.30031	0.332256	3.27e-06	3.17e-05	ENSG00000244485	RPL18P13	BRCA	1
19.8961	2.19858	0.315039	3.34e-14	2.47e-12	ENSG00000244675	AC108676.1	BRCA	1
12.9203	2.29279	0.395585	6.67e-11	2.28e-09	ENSG00000244676	AL109761.5	BRCA	1
2580.17	1.32004	0.162249	2.71e-17	4.22e-15	ENSG00000245910	SNHG6	BRCA	1
4.69522	2.73285	0.468797	3.99e-11	1.44e-09	ENSG00000248347	RP11-1134I14.2	BRCA	1
0.967624	1.50285	0.584891	0.000157203	0.000883991	ENSG00000248475	RP11-479O16.1	BRCA	1
145.051	1.52156	0.340607	2.19e-07	3.03e-06	ENSG00000248485	PCP4L1	BRCA	1
16.6782	1.37455	0.517	0.000165244	0.000921021	ENSG00000248515	RP11-608O21.1	BRCA	1
1.18868	1.70119	0.597981	5.08e-05	0.000335789	ENSG00000248586	CTD-2516K3.3	BRCA	1
1.61947	2.73071	0.380688	6.79e-15	6.09e-13	ENSG00000248809	LINC01095	BRCA	1
118.155	1.42016	0.457801	4.27e-05	0.000290306	ENSG00000248810	RP11-362F19.1	BRCA	1
22.0601	1.94484	0.492768	8.78e-07	1.01e-05	ENSG00000249550	LINC01234	BRCA	1
653.718	1.35841	0.261286	8.91e-09	1.8e-07	ENSG00000249992	TMEM158	BRCA	1
23.9136	1.20309	0.368063	3.86e-05	0.000266284	ENSG00000250620	RP11-91J3.3	BRCA	1
2.62073	1.93891	0.822535	0.000100303	0.000601893	ENSG00000251165	F11-AS1	BRCA	1
3.44472	1.86901	0.357567	2.67e-09	6.1e-08	ENSG00000251244	RP13-487K5.1	BRCA	1
73.2695	1.88075	0.364091	3.62e-09	8.03e-08	ENSG00000251381	LINC00958	BRCA	1
14.4951	1.39796	0.416509	2e-05	0.00015239	ENSG00000253217	KB-1991G8.1	BRCA	1
18.2606	1.83536	0.432801	3.18e-07	4.19e-06	ENSG00000253831	ETV3L	BRCA	1
7.38651	1.43509	0.299295	5.78e-08	9.34e-07	ENSG00000253844	RP11-546K22.1	BRCA	1
3.91296	4.12319	0.606575	3.59e-15	3.48e-13	ENSG00000253868	FER1L6-AS2	BRCA	1
19.6822	1.33457	0.550588	0.000327828	0.00164414	ENSG00000254607	RP11-115C10.1	BRCA	1
[truncated: 6,094 more rows]
