# Supplementary material for: Pan-cancer analysis of telomere maintenance mechanisms
Source: J Biol Chem. 2024 May 18;300(6):107392. doi: 10.1016/j.jbc.2024.107392 (PMC11225560; doi:10.1016/j.jbc.2024.107392)
Supplement: Table S9 [file mmc9.xlsx]

## Sheet: Pan_cancer_ALT_middle_TEL_middl
baseMean	log2FoldChange	lfcSE	pvalue	padj	GENEID	SYMBOL	cancer_list	Frequency
1538.48	-1.56283	0.138256	9.92e-32	1.12e-29	ENSG00000112936	C7	BRCA, ESCA, HNSC, LIHC, LUAD, LUSC, READ, SARC, SKCM, STAD, UCEC	11
2886.9	-1.35189	0.166947	7.26e-18	1.8e-16	ENSG00000196616	ADH1B	BRCA, CESC, ESCA, HNSC, LUAD, LUSC, MESO, OV, STAD, THYM, UCEC	11
1.67236	-1.3359	0.390266	1.76e-06	5.46e-05	ENSG00000239823	Y_RNA	BLCA, BRCA, ESCA, LAML, LUAD, STAD, TGCT, THCA, THYM, UCEC	10
1251.71	-2.22137	0.588973	9.14e-07	0.00160455	ENSG00000166482	MFAP4	ACC, BLCA, BRCA, CESC, HNSC, KICH, LUAD, SKCM, TGCT	9
9.74794	-1.24354	0.297615	2.15e-07	9.87e-06	ENSG00000034971	MYOC	BLCA, BRCA, CESC, ESCA, LUAD, MESO, PCPG, STAD, TGCT	9
184.362	-1.56258	0.300594	6.09e-10	7.96e-08	ENSG00000106809	OGN	BLCA, BRCA, CESC, ESCA, HNSC, LIHC, SKCM, STAD, TGCT	9
258.477	-1.08122	0.225916	2.27e-08	1.5e-06	ENSG00000109906	ZBTB16	BLCA, BRCA, ESCA, OV, READ, SKCM, STAD, THYM, UCEC	9
46.2278	-1.00734	0.257984	9.11e-07	3.17e-05	ENSG00000161055	SCGB3A1	BLCA, CESC, COAD, HNSC, LUAD, PRAD, SKCM, TGCT, UCEC	9
255.442	-1.30587	0.291058	5.35e-08	3.06e-06	ENSG00000225972	MTND1P23	BLCA, CESC, HNSC, LGG, LIHC, LUAD, LUSC, TGCT, UCEC	9
154.811	-1.34812	0.101403	3.83e-42	1.51e-39	ENSG00000163145	C1QTNF7	BRCA, CESC, ESCA, HNSC, LUAD, SARC, STAD, TGCT, THYM	9
30.364	-1.09546	0.333836	5.91e-06	0.000144584	ENSG00000100095	SEZ6L	BLCA, KIRC, KIRP, PAAD, SKCM, STAD, TGCT, UCEC	8
63.8518	-1.18194	0.30263	6.72e-07	2.49e-05	ENSG00000127083	OMD	BLCA, BRCA, ESCA, HNSC, LIHC, STAD, TGCT, UCEC	8
275.51	-1.27775	0.197001	1.65e-12	7.4e-10	ENSG00000149451	ADAM33	BLCA, BRCA, CESC, ESCA, KICH, STAD, TGCT, THYM	8
178.829	-1.46274	0.120953	1.22e-35	2.16e-33	ENSG00000136546	SCN7A	BRCA, ESCA, LIHC, LUAD, SARC, STAD, TGCT, UCEC	8
36.8598	-1.95139	0.17278	6.19e-32	7.14e-30	ENSG00000171819	ANGPTL7	BRCA, CESC, ESCA, LIHC, LUAD, SARC, STAD, TGCT	8
1769.21	-1.46272	0.175837	8.68e-19	2.41e-17	ENSG00000181092	ADIPOQ	BRCA, HNSC, KIRC, LIHC, MESO, OV, PCPG, SARC	8
525.286	-1.16135	0.301373	1.24e-06	9.21e-05	ENSG00000151892	GFRA1	ESCA, HNSC, LUAD, READ, SKCM, STAD, TGCT, THYM	8
227.377	-2.33942	0.599591	4.72e-07	0.00130026	ENSG00000123838	C4BPA	ACC, LAML, LUSC, SKCM, TGCT, THYM, UCEC	7
133.772	-2.66674	0.563127	8.86e-09	0.000132156	ENSG00000134020	PEBP4	ACC, BRCA, HNSC, LIHC, LUAD, PAAD, STAD	7
135.555	-1.90728	0.269084	5.22e-16	1.44e-12	ENSG00000018625	ATP1A2	BLCA, CESC, ESCA, HNSC, LIHC, STAD, TGCT	7
26.0477	-1.33395	0.314915	1.28e-07	6.33e-06	ENSG00000092009	CMA1	BLCA, BRCA, ESCA, LIHC, MESO, SKCM, STAD	7
464.943	-1.75309	0.362193	1.14e-09	1.31e-07	ENSG00000096006	CRISP3	BLCA, CESC, ESCA, LIHC, OV, TGCT, UCEC	7
116.793	-1.08995	0.237138	5.27e-08	3.03e-06	ENSG00000116194	ANGPTL1	BLCA, BRCA, CESC, ESCA, STAD, TGCT, THYM	7
62.1402	-1.33059	0.291853	3.64e-08	2.23e-06	ENSG00000119147	C2orf40	BLCA, BRCA, COAD, ESCA, LUAD, STAD, TGCT	7
19222.4	-1.61213	0.273048	9.33e-12	2.81e-09	ENSG00000133392	MYH11	BLCA, BRCA, HNSC, SKCM, STAD, TGCT, UCEC	7
1400.1	-1.22539	0.284397	1.38e-07	6.76e-06	ENSG00000137745	MMP13	BLCA, CESC, ESCA, GBM, LUSC, TGCT, THYM	7
203.103	-1.12963	0.233994	1.82e-08	1.26e-06	ENSG00000141052	MYOCD	BLCA, CESC, ESCA, SKCM, STAD, TGCT, UCEC	7
895.723	-1.32756	0.248262	9.66e-10	1.14e-07	ENSG00000154330	PGM5	BLCA, BRCA, ESCA, LAML, LIHC, STAD, TGCT	7
149.533	-1.83174	0.304902	1.17e-12	5.89e-10	ENSG00000164530	PI16	BLCA, BRCA, COAD, ESCA, KICH, KIRC, TGCT	7
67.9372	-1.4573	0.287602	2.13e-09	2.18e-07	ENSG00000165966	PDZRN4	BLCA, BRCA, ESCA, LIHC, SARC, STAD, TGCT	7
169.501	-1.07459	0.271526	6.9e-07	2.53e-05	ENSG00000168079	SCARA5	BLCA, BRCA, ESCA, LIHC, SKCM, THYM, UCEC	7
4301.3	-1.02119	0.343527	1.69e-05	0.000331461	ENSG00000170323	FABP4	BLCA, BRCA, COAD, HNSC, MESO, OV, TGCT	7
18.1731	-1.01414	0.37878	3.58e-05	0.000605785	ENSG00000260802	LINC00890	BLCA, CESC, KIRC, KIRP, LUSC, TGCT, UCEC	7
2181.6	-1.01444	0.109124	3.11e-22	1.26e-20	ENSG00000113296	THBS4	BRCA, ESCA, HNSC, LUAD, SARC, SKCM, STAD	7
19.5246	-1.22337	0.122948	4.81e-25	2.65e-23	ENSG00000120907	ADRA1A	BRCA, LIHC, LUAD, MESO, SKCM, TGCT, THYM	7
513.109	-1.45371	0.108154	3.87e-43	1.71e-40	ENSG00000141338	ABCA8	BRCA, ESCA, READ, SARC, SKCM, STAD, THYM	7
38.1762	-1.03432	0.133931	2.22e-16	4.66e-15	ENSG00000163395	IGFN1	BRCA, ESCA, LIHC, PAAD, SARC, STAD, UCEC	7
88.2243	-1.56685	0.12466	2.47e-38	5.8e-36	ENSG00000165197	VEGFD	BRCA, LIHC, LUAD, LUSC, SARC, STAD, UCS	7
1.36343	-2.18037	0.382797	3.02e-11	3.22e-10	ENSG00000276213	Metazoa_SRP	BRCA, ESCA, GBM, PAAD, STAD, TGCT, THYM	7
11.2454	-1.60272	0.354148	3.44e-08	9.06e-06	ENSG00000120251	GRIA2	CESC, KIRC, PAAD, SKCM, STAD, TGCT, THYM	7
6.83781	-1.18622	0.368682	1.45e-05	0.00107673	ENSG00000135298	ADGRB3	CESC, HNSC, LIHC, PAAD, SARC, STAD, TGCT	7
82.6422	-1.52846	0.227511	2e-13	4.11e-10	ENSG00000143869	GDF7	CESC, ESCA, READ, SKCM, STAD, TGCT, THYM	7
50.2141	-1.2083	0.371438	5.27e-06	0.000283195	ENSG00000182836	PLCXD3	ESCA, LUSC, PAAD, SKCM, STAD, TGCT, THYM	7
20.2345	-1.11118	0.218347	5.31e-09	4.7e-07	ENSG00000106018	VIPR2	BLCA, ESCA, LIHC, MESO, STAD, TGCT	6
270.724	-1.59497	0.306238	4.74e-10	6.59e-08	ENSG00000118729	CASQ2	BLCA, ESCA, HNSC, LIHC, STAD, TGCT	6
442.605	-1.4508	0.357557	1.47e-07	7.14e-06	ENSG00000125999	BPIFB1	BLCA, HNSC, LUSC, SKCM, TGCT, UCEC	6
7.5192	-1.62217	0.437935	2.14e-07	9.81e-06	ENSG00000132693	CRP	BLCA, KIRC, KIRP, STAD, TGCT, UCEC	6
205.879	-1.11597	0.199346	3.78e-10	5.48e-08	ENSG00000133800	LYVE1	BLCA, BRCA, ESCA, SKCM, TGCT, THYM	6
112.94	-1.12524	0.2186	3.96e-09	3.73e-07	ENSG00000134917	ADAMTS8	BLCA, ESCA, HNSC, LUAD, LUSC, THYM	6
3.84175	-1.09793	0.357062	1.03e-05	0.000223874	ENSG00000139330	KERA	BLCA, BRCA, HNSC, OV, STAD, TGCT	6
44.6145	-1.07029	0.24565	1.47e-07	7.14e-06	ENSG00000141433	ADCYAP1	BLCA, LIHC, OV, PAAD, SKCM, STAD	6
40.5652	-1.14022	0.358712	6.88e-06	0.000162403	ENSG00000147655	RSPO2	BLCA, HNSC, LIHC, LUAD, SKCM, STAD	6
57.1283	-1.33473	0.231496	1.01e-10	1.85e-08	ENSG00000153446	C16orf89	BLCA, CESC, KIRP, STAD, TGCT, UCEC	6
20.4648	-1.17234	0.387105	9.05e-06	0.000202982	ENSG00000159763	PIP	BLCA, BRCA, SKCM, TGCT, THCA, UCEC	6
5.97439	-2.41252	0.653298	1.77e-08	1.23e-06	ENSG00000169347	GP2	BLCA, HNSC, LIHC, PAAD, TGCT, UCEC	6
3.96868	-1.06105	0.215962	1.26e-08	9.42e-07	ENSG00000170890	PLA2G1B	BLCA, LUAD, LUSC, MESO, PAAD, TGCT	6
3148.11	-1.61844	0.224983	1.87e-15	3.43e-12	ENSG00000172403	SYNPO2	BLCA, CESC, ESCA, LIHC, STAD, TGCT	6
173.549	-1.32591	0.286201	2.72e-08	1.76e-06	ENSG00000172987	HPSE2	BLCA, ESCA, LUAD, SARC, STAD, TGCT	6
496.527	-1.4257	0.251051	1.08e-10	1.94e-08	ENSG00000173641	HSPB7	BLCA, BRCA, ESCA, HNSC, STAD, TGCT	6
8.73039	-1.96726	0.334232	1.24e-12	6.07e-10	ENSG00000181195	PENK	BLCA, BRCA, LUAD, SKCM, TGCT, UCEC	6
453.959	-1.39044	0.256376	5.03e-10	6.94e-08	ENSG00000198523	PLN	BLCA, ESCA, HNSC, SKCM, STAD, TGCT	6
15.9004	-1.18948	0.262338	6.04e-08	3.35e-06	ENSG00000225670	CADM3-AS1	BLCA, BRCA, ESCA, PCPG, STAD, UCEC	6
94.1251	-1.0927	0.240639	6.69e-08	3.63e-06	ENSG00000237125	HAND2-AS1	BLCA, CESC, LIHC, STAD, TGCT, UCEC	6
6.29496	-1.50803	0.287422	6.63e-10	8.45e-08	ENSG00000276365	MIR145	BLCA, BRCA, ESCA, STAD, TGCT, UCEC	6
44.549	-1.42905	0.138796	8.42e-27	5.54e-25	ENSG00000000005	TNMD	BRCA, CESC, HNSC, LUAD, SKCM, TGCT	6
1157.06	-1.29926	0.124433	2.65e-27	1.86e-25	ENSG00000101938	CHRDL1	BRCA, ESCA, SKCM, STAD, TGCT, THYM	6
397.951	-1.08866	0.0797777	5.22e-44	2.69e-41	ENSG00000154262	ABCA6	BRCA, ESCA, READ, SKCM, TGCT, THYM	6
2235.8	-1.64415	0.139453	2.85e-34	4.36e-32	ENSG00000166819	PLIN1	BRCA, HNSC, MESO, PAAD, SARC, SKCM	6
692.398	-1.03444	0.0927651	1.63e-30	1.59e-28	ENSG00000168329	CX3CR1	BRCA, LAML, SARC, SKCM, STAD, THYM	6
147.6	-1.42338	0.145619	1.66e-24	8.69e-23	ENSG00000181234	TMEM132C	BRCA, CESC, COAD, ESCA, HNSC, LUAD	6
5.83977	-1.1842	0.126488	1.55e-22	6.43e-21	ENSG00000181778	TMEM252	BRCA, CESC, ESCA, LIHC, TGCT, THYM	6
198.293	-1.17293	0.120399	4.09e-24	2.02e-22	ENSG00000189056	RELN	BRCA, ESCA, PAAD, READ, STAD, TGCT	6
12.7719	-1.06396	0.160471	5.84e-13	7.8e-12	ENSG00000196104	SPOCK3	BRCA, GBM, HNSC, PAAD, SKCM, TGCT	6
25.7634	-1.285	0.362728	2.18e-06	1.06e-05	ENSG00000203837	PNLIPRP3	BRCA, ESCA, KIRC, KIRP, LUSC, TGCT	6
38.4819	-1.42595	0.142583	1.74e-25	1e-23	ENSG00000266968	RP11-116O18.1	BRCA, CESC, KIRP, TGCT, THCA, UCEC	6
3547.85	-1.64556	0.394608	1.27e-07	2.61e-05	ENSG00000012223	LTF	CESC, ESCA, MESO, OV, SKCM, UCEC	6
23.6752	-1.20915	0.234093	1.51e-08	4.79e-06	ENSG00000162687	KCNT2	CESC, ESCA, READ, STAD, TGCT, THYM	6
338.515	-1.73613	0.481417	6.8e-07	0.000102439	ENSG00000164266	SPINK1	CESC, KIRP, LUSC, PAAD, TGCT, UCEC	6
274.956	-1.70423	0.291358	1.6e-11	1.63e-08	ENSG00000262902	MTCO1P40	CESC, KICH, KIRP, LUAD, PRAD, TGCT	6
170.912	-2.32809	0.583599	1.96e-06	0.00231284	ENSG00000158445	KCNB1	CHOL, ESCA, PAAD, READ, STAD, TGCT	6
54.0144	-1.32875	0.233973	7.7e-11	5.74e-08	ENSG00000198300	PEG3	ESCA, HNSC, PAAD, STAD, THYM, UCEC	6
235.958	-1.12949	0.457587	4.33e-05	0.00135987	ENSG00000235142	RP1-60O19.1	ESCA, PCPG, READ, SKCM, TGCT, UCEC	6
31.1907	-1.88953	0.570137	1.31e-06	0.000882307	ENSG00000080293	SCTR	KICH, LUAD, READ, SKCM, TGCT, THYM	6
202.186	-1.29566	0.185494	2.37e-14	3.79e-11	ENSG00000019102	VSIG2	KIRC, KIRP, LUAD, LUSC, MESO, THYM	6
108.272	-1.05531	0.176483	1.02e-12	2.16e-10	ENSG00000179639	FCER1A	LUSC, READ, SARC, SKCM, STAD, TGCT	6
693.403	-1.62788	0.480425	8.23e-06	0.00784942	ENSG00000123243	ITIH5	ACC, BRCA, LUAD, TGCT, THYM	5
19.0297	-1.01535	0.263635	1.1e-06	3.72e-05	ENSG00000060709	RIMBP2	BLCA, KIRP, PAAD, TGCT, THYM	5
37.0476	-1.58642	0.249848	7.37e-13	4e-10	ENSG00000065325	GLP2R	BLCA, LUAD, SKCM, STAD, TGCT	5
96.0192	-1.30973	0.18715	4.96e-14	5.02e-11	ENSG00000068976	PYGM	BLCA, ESCA, HNSC, STAD, TGCT	5
121.022	-1.24921	0.281684	7.87e-08	4.16e-06	ENSG00000100448	CTSG	BLCA, LIHC, STAD, TGCT, UCEC	5
1581.19	-1.19568	0.404676	9.9e-06	0.000217024	ENSG00000102837	OLFM4	BLCA, CESC, LUAD, TGCT, THCA	5
3408.6	-1.08561	0.322809	4.79e-06	0.000122031	ENSG00000106483	SFRP4	BLCA, BRCA, ESCA, HNSC, SKCM	5
167.997	-1.43392	0.232736	6.38e-12	2.07e-09	ENSG00000108823	SGCA	BLCA, ESCA, HNSC, STAD, TGCT	5
4.18393	-1.08069	0.424225	3.73e-05	0.000625747	ENSG00000111262	KCNA1	BLCA, HNSC, PAAD, STAD, TGCT	5
17.8952	-1.42474	0.209164	1.05e-13	9.03e-11	ENSG00000115556	PLCD4	BLCA, ESCA, STAD, TGCT, THYM	5
78.8962	-1.17343	0.169855	1.18e-13	9.66e-11	ENSG00000118526	TCF21	BLCA, HNSC, SARC, TGCT, UCEC	5
80.2785	-1.23658	0.152885	1.68e-17	1.3e-13	ENSG00000122367	LDB3	BLCA, ESCA, HNSC, STAD, TGCT	5
1666.91	-1.31208	0.249035	1.52e-09	1.67e-07	ENSG00000124212	PTGIS	BLCA, KICH, STAD, TGCT, THYM	5
34.5964	-1.27593	0.223439	1.66e-10	2.78e-08	ENSG00000125675	GRIA3	BLCA, LAML, PAAD, SKCM, TGCT	5
4610.61	-1.76466	0.262235	1.63e-14	2.1e-11	ENSG00000130176	CNN1	BLCA, ESCA, KICH, STAD, TGCT	5
29.5389	-1.29538	0.297995	9.65e-08	4.96e-06	ENSG00000136872	ALDOB	BLCA, CESC, LUAD, READ, TGCT	5
25.9271	-1.56523	0.342523	1.12e-08	8.57e-07	ENSG00000143768	LEFTY2	BLCA, CESC, COAD, LUAD, THCA	5
40.4717	-1.07277	0.285854	1.42e-06	4.62e-05	ENSG00000152779	SLC16A12	BLCA, BRCA, PAAD, READ, THYM	5
85.9128	-1.03209	0.300639	4.36e-06	0.000114282	ENSG00000153930	ANKFN1	BLCA, BRCA, LIHC, TGCT, UCEC	5
71.3273	-2.17031	0.578254	2.47e-08	1.61e-06	ENSG00000157005	SST	BLCA, CESC, ESCA, KIRC, TGCT	5
977.732	-2.08946	0.378995	7.52e-12	2.32e-09	ENSG00000159251	ACTC1	BLCA, DLBC, ESCA, HNSC, TGCT	5
1663.59	-1.49245	0.223479	1.68e-13	1.27e-10	ENSG00000163431	LMOD1	BLCA, ESCA, LIHC, STAD, TGCT	5
64.5117	-1.08513	0.241139	8.01e-08	4.22e-06	ENSG00000164188	RANBP3L	BLCA, KIRP, LIHC, READ, TGCT	5
1.45729	-1.04669	0.44395	6.17e-05	0.00093047	ENSG00000165478	HEPACAM	BLCA, BRCA, READ, SARC, TGCT	5
15568.1	-1.7803	0.343664	1.77e-10	2.93e-08	ENSG00000175084	DES	BLCA, ESCA, HNSC, STAD, TGCT	5
103.302	-1.42482	0.327924	5.74e-08	3.22e-06	ENSG00000181072	CHRM2	BLCA, PCPG, PRAD, STAD, TGCT	5
15.5626	-1.14251	0.283436	4.71e-07	1.88e-05	ENSG00000187848	P2RX2	BLCA, KICH, LIHC, OV, SKCM	5
19.1795	-1.3772	0.283353	8.2e-09	6.62e-07	ENSG00000188778	ADRB3	BLCA, PRAD, STAD, TGCT, THYM	5
112.58	-1.20427	0.187239	2.67e-12	1.07e-09	ENSG00000205795	CYS1	BLCA, LUAD, STAD, THYM, UCEC	5
44.8624	-2.23248	0.42651	2.68e-11	6.37e-09	ENSG00000224958	PGM5-AS1	BLCA, BRCA, LIHC, STAD, TGCT	5
3.39353	-1.08369	0.342004	8.36e-06	0.000189981	ENSG00000225398	PGM5P4	BLCA, BRCA, SKCM, STAD, TGCT	5
47.2832	-1.84054	0.259709	7.82e-16	1.76e-12	ENSG00000241158	ADAMTS9-AS1	BLCA, BRCA, MESO, TGCT, THYM	5
17.5544	-1.15306	0.206576	4.09e-10	5.88e-08	ENSG00000241684	ADAMTS9-AS2	BLCA, BRCA, STAD, TGCT, THYM	5
1.04838	-1.32871	0.412285	3.06e-06	8.6e-05	ENSG00000267206	LCN6	BLCA, BRCA, ESCA, LUAD, UCEC	5
22.494	-1.60963	0.281794	2.88e-11	6.76e-09	ENSG00000267405	CTC-296K1.4	BLCA, ESCA, LIHC, STAD, TGCT	5
33.6147	-1.65743	0.256914	2.28e-13	1.57e-10	ENSG00000267505	CTC-296K1.3	BLCA, ESCA, LIHC, STAD, TGCT	5
12.1424	-1.19396	0.293675	3.71e-07	1.55e-05	ENSG00000276409	CCL14	BLCA, BRCA, SARC, TGCT, UCEC	5
2766.67	-1.08831	0.090481	6e-35	1e-32	ENSG00000022267	FHL1	BRCA, HNSC, STAD, TGCT, THYM	5
904.835	-2.07068	0.22869	5.44e-22	2.13e-20	ENSG00000089199	CHGB	BRCA, PAAD, READ, STAD, UVM	5
129.537	-1.28928	0.0969902	4.61e-42	1.76e-39	ENSG00000102466	FGF14	BRCA, ESCA, STAD, TGCT, UCEC	5
69.1197	-1.1588	0.184451	5.1e-12	6.04e-11	ENSG00000115593	SMYD1	BRCA, HNSC, LIHC, STAD, TGCT	5
749.949	-1.00712	0.0760279	1.12e-41	4.06e-39	ENSG00000116678	LEPR	BRCA, READ, STAD, TGCT, THYM	5
1.31529	-1.16934	0.220625	1.45e-09	1.23e-08	ENSG00000119973	PRLHR	BRCA, OV, PAAD, READ, STAD	5
4174.92	-1.37163	0.123626	1.83e-30	1.78e-28	ENSG00000125740	FOSB	BRCA, OV, PRAD, TGCT, UCEC	5
143.671	-1.37215	0.256565	7.71e-10	6.78e-09	ENSG00000133636	NTS	BRCA, CHOL, KIRP, STAD, TGCT	5
1317.39	-1.09916	0.190212	1.13e-10	1.12e-09	ENSG00000134827	TCN1	BRCA, COAD, LUAD, TGCT, UCEC	5
714.228	-1.09767	0.0935957	2.15e-33	2.92e-31	ENSG00000143196	DPT	BRCA, ESCA, STAD, TGCT, UCEC	5
30.4842	-1.04257	0.0816379	5.74e-39	1.47e-36	ENSG00000145708	CRHBP	BRCA, LIHC, PAAD, READ, SARC	5
62.2867	-1.32521	0.115021	1.64e-32	2.03e-30	ENSG00000149575	SCN2B	BRCA, ESCA, SKCM, STAD, TGCT	5
54.6993	-1.0377	0.110666	1.47e-22	6.11e-21	ENSG00000153253	SCN3A	BRCA, MESO, PAAD, SKCM, TGCT	5
122.88	-1.00748	0.127368	5.09e-17	1.14e-15	ENSG00000162706	CADM3	BRCA, ESCA, STAD, TGCT, UCEC	5
126.304	-1.01865	0.101277	1.87e-25	1.07e-23	ENSG00000165323	FAT3	BRCA, LAML, STAD, TGCT, THYM	5
1319.98	-1.44268	0.13831	1.98e-27	1.4e-25	ENSG00000167588	GPD1	BRCA, PAAD, SARC, SKCM, TGCT	5
3810.23	-1.29244	0.134328	1.06e-23	5.01e-22	ENSG00000167676	PLIN4	BRCA, COAD, ESCA, MESO, TGCT	5
1085.1	-1.22513	0.0946523	5.33e-40	1.53e-37	ENSG00000168477	TNXB	BRCA, ESCA, STAD, THYM, UCEC	5
181.285	-1.37053	0.168308	4.78e-18	1.21e-16	ENSG00000176194	CIDEA	BRCA, LIHC, OV, SARC, TGCT	5
442.891	-1.0162	0.124122	5.39e-18	1.36e-16	ENSG00000197565	COL4A6	BRCA, KIRP, STAD, TGCT, THYM	5
6.24481	-1.13999	0.138016	2.83e-18	7.43e-17	ENSG00000230910	RP3-525N10.2	BRCA, PAAD, SARC, TGCT, THYM	5
6.9406	-1.02731	0.165567	9.23e-12	1.06e-10	ENSG00000267594	CYP4F24P	BRCA, PAAD, SKCM, TGCT, UCEC	5
226.331	-1.4196	0.280856	8.28e-09	2.84e-06	ENSG00000058404	CAMK2B	CESC, PAAD, SKCM, TGCT, UVM	5
6.36497	-2.02384	0.6568	1.55e-06	0.000202458	ENSG00000118271	TTR	CESC, COAD, KIRP, PAAD, TGCT	5
577.536	-1.4527	0.297494	1.58e-08	4.94e-06	ENSG00000119938	PPP1R3C	CESC, ESCA, READ, STAD, TGCT	5
11.7425	-1.19785	0.572022	8.31e-05	0.0038524	ENSG00000125851	PCSK2	CESC, LUAD, PAAD, SARC, TGCT	5
42.9784	-1.75949	0.402472	3.07e-08	8.34e-06	ENSG00000139304	PTPRQ	CESC, LUAD, SKCM, TGCT, THYM	5
6.01402	-1.08046	0.387632	4.33e-05	0.0024297	ENSG00000139352	ASCL1	CESC, PAAD, STAD, TGCT, THCA	5
3.74476	-1.24875	0.390062	1.22e-05	0.000946049	ENSG00000145242	EPHA5	CESC, PAAD, STAD, TGCT, THCA	5
5.06493	-1.42793	1.17325	8.1e-05	0.00378743	ENSG00000145321	GC	CESC, LUAD, PAAD, TGCT, UCEC	5
32.5345	-1.2753	0.242465	6.61e-09	2.38e-06	ENSG00000165376	CLDN2	CESC, LUSC, TGCT, THYM, UCEC	5
43.5301	-1.54575	0.278482	2.58e-10	1.51e-07	ENSG00000166292	TMEM100	CESC, LIHC, LUSC, STAD, TGCT	5
6.26686	-1.27943	0.644632	7.28e-05	0.00346808	ENSG00000179813	FAM216B	CESC, ESCA, HNSC, SKCM, TGCT	5
46.1248	-1.38015	0.318455	2.71e-07	4.92e-05	ENSG00000184905	TCEAL2	CESC, PAAD, SKCM, STAD, TGCT	5
41.6401	-1.12299	0.202829	3.08e-09	1.28e-06	ENSG00000185739	SRL	CESC, HNSC, PRAD, SARC, TGCT	5
1134.65	-2.03433	0.455978	8.01e-09	2.78e-06	ENSG00000187908	DMBT1	CESC, MESO, SKCM, TGCT, UCEC	5
207.497	-2.12976	0.414815	5.79e-08	0.000250089	ENSG00000134830	C5AR2	CHOL, ESCA, LAML, TGCT, UCS	5
28.0187	-2.89142	0.776782	1.24e-06	0.00169779	ENSG00000170091	HMP19	CHOL, LUAD, PAAD, STAD, TGCT	5
935.607	-1.00759	0.218111	1.65e-07	2.11e-05	ENSG00000121898	CPXM2	ESCA, KIRP, MESO, SKCM, STAD	5
53.5715	-1.21	0.2529	2.3e-08	4.81e-06	ENSG00000141431	ASXL3	ESCA, PAAD, STAD, TGCT, UVM	5
398.815	-1.10773	0.315113	4.74e-06	0.000260178	ENSG00000149294	NCAM1	ESCA, PAAD, STAD, TGCT, THYM	5
1565.16	-1.07578	0.238854	1.93e-07	2.38e-05	ENSG00000174348	PODN	ESCA, HNSC, KICH, STAD, TGCT	5
330.396	-1.04122	0.301066	7.84e-06	0.000381301	ENSG00000198542	ITGBL1	ESCA, HNSC, KICH, TGCT, THYM	5
5447.82	-1.53935	0.421297	2.03e-07	2.46e-05	ENSG00000241351	IGKV3-11	ESCA, KICH, OV, THYM, UVM	5
839.003	-1.56303	0.345638	1.22e-09	3.28e-06	ENSG00000104332	SFRP1	GBM, KIRP, STAD, TGCT, THCA	5
38.7411	-1.15714	0.211708	3.47e-10	2.26e-08	ENSG00000100678	SLC8A3	HNSC, PAAD, SARC, STAD, TGCT	5
1243.28	-1.18209	0.216899	3.7e-10	2.39e-08	ENSG00000105664	COMP	HNSC, SARC, SKCM, TGCT, UCS	5
280.626	-1.14661	0.201403	9.71e-11	7.11e-09	ENSG00000136842	TMOD1	HNSC, PAAD, READ, STAD, THYM	5
194.631	-1.09279	0.181228	1.4e-11	1.32e-09	ENSG00000171951	SCG2	HNSC, PAAD, STAD, TGCT, THYM	5
1.06892	-1.17597	0.417634	1.22e-05	0.000215167	ENSG00000180772	AGTR2	HNSC, LUSC, MESO, SARC, TGCT	5
74.4249	-2.40999	0.322476	6.88e-18	2.28e-14	ENSG00000168878	SFTPB	KIRC, KIRP, MESO, TGCT, UCEC	5
46.2941	-1.26123	0.310259	4.34e-07	0.000105125	ENSG00000050030	KIAA2022	KIRP, PAAD, SKCM, STAD, TGCT	5
11.9335	-1.47341	0.366586	2.95e-07	7.68e-05	ENSG00000185352	HS6ST3	KIRP, PAAD, STAD, TGCT, THYM	5
15.1425	-1.40171	0.480319	6.42e-06	0.000365339	ENSG00000168702	LRP1B	LAML, PAAD, SARC, SKCM, TGCT	5
31.8851	-1.74827	0.279521	4.08e-12	2.81e-08	ENSG00000258867	LINC01146	LAML, PAAD, READ, TGCT, THYM	5
15.851	-1.73532	0.370644	3.23e-09	1.7e-07	ENSG00000101746	NOL4	LIHC, PAAD, SKCM, TGCT, THYM	5
19.6623	-1.51299	0.238477	3.09e-13	7.73e-11	ENSG00000188517	COL25A1	LIHC, PAAD, SARC, TGCT, THYM	5
12.8614	-1.73939	0.918418	4.77e-05	0.00531496	ENSG00000013293	SLC7A14	MESO, PAAD, SKCM, STAD, THYM	5
6.45265	-1.29022	0.267866	3.24e-08	2.31e-05	ENSG00000116147	TNR	OV, PAAD, READ, SKCM, STAD	5
986.744	-1.74501	0.28604	5.84e-11	4.82e-09	ENSG00000132639	SNAP25	PAAD, READ, STAD, TGCT, THYM	5
61.3598	-2.66933	0.308813	1.11e-19	6.94e-17	ENSG00000257008	GPR142	PAAD, SARC, SKCM, TGCT, THCA	5
261.667	-1.83332	0.311853	2.31e-10	1.62e-08	ENSG00000260230	FRRS1L	PAAD, SKCM, STAD, TGCT, THYM	5
20.6062	-2.39033	0.5147	3.42e-08	0.000339823	ENSG00000134962	KLB	ACC, KICH, PAAD, READ	4
215.713	-2.20572	0.727301	3.24e-06	0.00402754	ENSG00000138207	RBP4	ACC, BRCA, MESO, SKCM	4
149.29	-2.82685	0.873446	3e-07	0.000993129	ENSG00000143125	PROK1	ACC, BRCA, CESC, UCEC	4
251.229	-1.73685	0.264412	5.9e-14	5.68e-11	ENSG00000004776	HSPB6	BLCA, BRCA, STAD, TGCT	4
26.9863	-1.51571	0.229937	2.54e-13	1.72e-10	ENSG00000070031	SCT	BLCA, HNSC, PCPG, UCS	4
110.732	-1.25132	0.201405	9.59e-12	2.86e-09	ENSG00000075073	TACR2	BLCA, ESCA, STAD, TGCT	4
3.53108	-1.18659	0.314478	1.03e-06	3.54e-05	ENSG00000081248	CACNA1S	BLCA, HNSC, TGCT, UCEC	4
28.3943	-1.05503	0.293991	2.54e-06	7.42e-05	ENSG00000082293	COL19A1	BLCA, READ, STAD, TGCT	4
3.42004	-1.32589	0.346561	5.5e-07	2.12e-05	ENSG00000091704	CPA1	BLCA, BRCA, PAAD, TGCT	4
144.206	-1.11097	0.168229	8.92e-13	4.67e-10	ENSG00000101605	MYOM1	BLCA, HNSC, READ, TGCT	4
992.413	-1.13952	0.220201	3.42e-09	3.28e-07	ENSG00000106819	ASPN	BLCA, HNSC, SARC, TGCT	4
6246.74	-1.22542	0.185747	8.97e-13	4.67e-10	ENSG00000107796	ACTA2	BLCA, ESCA, STAD, TGCT	4
7.46345	-1.81304	0.31441	5.59e-12	1.89e-09	ENSG00000115474	KCNJ13	BLCA, CESC, TGCT, THYM	4
59.7402	-1.19638	0.178584	4.75e-13	2.95e-10	ENSG00000126218	F10	BLCA, COAD, PAAD, TGCT	4
3852.78	-1.13912	0.225772	6.46e-09	5.49e-07	ENSG00000129009	ISLR	BLCA, HNSC, KICH, TGCT	4
1610.92	-1.07757	0.180295	4.32e-11	9.36e-09	ENSG00000131471	AOC3	BLCA, ESCA, STAD, TGCT	4
845.354	-1.70995	0.288227	4.01e-12	1.46e-09	ENSG00000138615	CILP	BLCA, BRCA, ESCA, HNSC	4
5.56548	-1.10991	0.273201	4.45e-07	1.79e-05	ENSG00000144191	CNGA3	BLCA, ESCA, PAAD, TGCT	4
22.0729	-1.10891	0.354761	8.72e-06	0.000196566	ENSG00000145920	CPLX2	BLCA, CHOL, COAD, PAAD	4
418.144	-1.23213	0.19666	7.23e-12	2.28e-09	ENSG00000145936	KCNMB1	BLCA, ESCA, STAD, TGCT	4
123.496	-1.07148	0.267696	5.87e-07	2.24e-05	ENSG00000146374	RSPO3	BLCA, ESCA, TGCT, THYM	4
48.6721	-2.76173	0.532174	2.67e-11	6.37e-09	ENSG00000149021	SCGB1A1	BLCA, LUAD, TGCT, UCEC	4
12696.8	-1.29393	0.194001	4.79e-13	2.95e-10	ENSG00000149591	TAGLN	BLCA, ESCA, STAD, TGCT	4
700.94	-1.0022	0.216854	4.86e-08	2.84e-06	ENSG00000149596	JPH2	BLCA, ESCA, STAD, TGCT	4
1303.47	-1.04827	0.203687	4e-09	3.76e-07	ENSG00000154553	PDLIM3	BLCA, HNSC, STAD, TGCT	4
242.295	-1.06294	0.176331	3.15e-11	7.3e-09	ENSG00000155093	PTPRN2	BLCA, LIHC, PAAD, TGCT	4
4.82953	-1.40765	0.352936	2.28e-07	1.04e-05	ENSG00000155511	GRIA1	BLCA, HNSC, PAAD, SKCM	4
10960.5	-1.84659	0.259435	6.01e-16	1.54e-12	ENSG00000163017	ACTG2	BLCA, ESCA, STAD, TGCT	4
75.4239	-1.59989	0.436901	2.71e-07	1.19e-05	ENSG00000164122	ASB5	BLCA, HNSC, KIRC, TGCT	4
244.951	-1.17874	0.197375	4.47e-11	9.62e-09	ENSG00000168309	FAM107A	BLCA, CESC, ESCA, TGCT	4
5.24383	-2.15942	0.551394	1.4e-08	1.03e-06	ENSG00000169876	MUC17	BLCA, CESC, LUAD, TGCT	4
788.329	-1.33969	0.300937	5.44e-08	3.09e-06	ENSG00000171747	LGALS4	BLCA, LUAD, TGCT, UCEC	4
354.093	-1.11468	0.186191	4.16e-11	9.08e-09	ENSG00000172935	MRGPRF	BLCA, ESCA, STAD, TGCT	4
75.2027	-1.49148	0.235406	1.54e-12	7.24e-10	ENSG00000173809	TDRD12	BLCA, OV, SARC, UCEC	4
23.1836	-1.79108	0.279986	1.26e-13	1.01e-10	ENSG00000174403	C20orf166-AS1	BLCA, ESCA, HNSC, STAD	4
1.95272	-1.41932	0.326564	5.87e-08	3.27e-06	ENSG00000174453	VWC2L	BLCA, PAAD, SARC, TGCT	4
57.3794	-1.56523	0.345759	1.34e-08	9.89e-07	ENSG00000174697	LEP	BLCA, BRCA, CESC, PAAD	4
121.341	-1.0761	0.168882	3.85e-12	1.42e-09	ENSG00000177363	LRRN4CL	BLCA, BRCA, KIRP, TGCT	4
1.87455	-1.92245	0.462762	1.12e-08	8.57e-07	ENSG00000181541	MAB21L2	BLCA, BRCA, STAD, TGCT	4
2278.57	-1.4931	0.23167	7.65e-13	4.09e-10	ENSG00000182253	SYNM	BLCA, ESCA, STAD, TGCT	4
4.25231	-1.38334	0.475421	5.03e-06	0.000127259	ENSG00000186910	SERPINA11	BLCA, PAAD, SKCM, UCEC	4
4582.91	-1.72283	0.29635	7.47e-12	2.32e-09	ENSG00000188257	PLA2G2A	BLCA, BRCA, HNSC, LUSC	4
3.42686	-1.02723	0.444475	7.29e-05	0.00106233	ENSG00000188729	OSTN	BLCA, SKCM, TGCT, THYM	4
4.45434	-1.18642	0.258729	4.89e-08	2.85e-06	ENSG00000197561	ELANE	BLCA, LUAD, SKCM, STAD	4
792.268	-1.36256	0.245011	2.76e-10	4.25e-08	ENSG00000213088	ACKR1	BLCA, BRCA, ESCA, UCEC	4
10.2216	-1.21563	0.299428	3.58e-07	1.5e-05	ENSG00000231621	AC013264.2	BLCA, LUAD, SKCM, TGCT	4
2.18527	-1.34426	0.303453	5.83e-08	3.26e-06	ENSG00000237949	LINC00844	BLCA, BRCA, READ, TGCT	4
510.759	-1.53874	0.199489	7.09e-17	3.9e-13	ENSG00000249669	CARMN	BLCA, ESCA, STAD, TGCT	4
2.0136	-1.01469	0.457297	9.04e-05	0.00126686	ENSG00000250007	RP11-814P5.1	BLCA, HNSC, PAAD, TGCT	4
14.3038	-2.79435	0.428292	1.61e-14	2.1e-11	ENSG00000253967	RP11-333A23.4	BLCA, COAD, ESCA, KIRC	4
28.5521	-1.51949	0.257436	1.76e-11	4.49e-09	ENSG00000256612	CYP2B7P	BLCA, READ, TGCT, UCEC	4
21.2351	-1.1212	0.262116	1.92e-07	8.94e-06	ENSG00000267013	CTD-2171N6.1	BLCA, HNSC, LUSC, TGCT	4
313.703	-1.02102	0.432247	6.81e-05	0.00100475	ENSG00000275896	PRSS2	BLCA, CESC, PAAD, TGCT	4
18.5908	-1.49192	0.382672	2.1e-07	9.68e-06	ENSG00000280323	AC053503.12	BLCA, ESCA, HNSC, TGCT	4
2.5385	-1.43681	0.316295	2.46e-08	1.61e-06	ENSG00000280429	AF001548.3	BLCA, BRCA, STAD, TGCT	4
3104.7	-1.09747	0.0975046	5.02e-31	5.2e-29	ENSG00000004799	PDK4	BRCA, HNSC, LAML, MESO	4
33.9719	-1.30848	0.154275	3.29e-19	9.57e-18	ENSG00000006128	TAC1	BRCA, PCPG, SARC, STAD	4
18.6086	-1.04421	0.134088	1.34e-16	2.87e-15	ENSG00000080166	DCT	BRCA, PAAD, SARC, TGCT	4
27.7827	-1.12861	0.141202	2.53e-17	5.87e-16	ENSG00000130226	DPP6	BRCA, CESC, ESCA, PAAD	4
80.5656	-1.1928	0.200118	3.48e-11	3.69e-10	ENSG00000132437	DDC	BRCA, CESC, PAAD, TGCT	4
947.067	-1.07319	0.150297	1.71e-14	2.8e-13	ENSG00000133063	CHIT1	BRCA, KICH, LUAD, TGCT	4
99.5524	-2.00684	0.228801	7.06e-21	2.48e-19	ENSG00000135226	UGT2B28	BRCA, KIRC, PAAD, TGCT	4
279.745	-1.64614	0.18106	6.08e-22	2.37e-20	ENSG00000138650	PCDH10	BRCA, PAAD, STAD, TGCT	4
179.787	-2.55963	0.235652	6.53e-30	5.9e-28	ENSG00000147256	ARHGAP36	BRCA, HNSC, LIHC, SARC	4
291.861	-1.29116	0.0924737	4.8e-46	3.66e-43	ENSG00000154258	ABCA9	BRCA, ESCA, SARC, SKCM	4
201.783	-1.79962	0.143531	2.29e-38	5.44e-36	ENSG00000161649	CD300LG	BRCA, LUAD, MESO, PCPG	4
5.05187	-1.43391	0.149201	8.01e-24	3.83e-22	ENSG00000163394	CCKAR	BRCA, STAD, TGCT, UCEC	4
2.47923	-1.48788	0.215479	4.19e-14	6.51e-13	ENSG00000163497	FEV	BRCA, PAAD, SKCM, TGCT	4
47.4775	-1.3955	0.155224	2.99e-21	1.09e-19	ENSG00000164007	CLDN19	BRCA, CESC, KIRP, SARC	4
21.6335	-1.01474	0.137101	2.57e-15	4.69e-14	ENSG00000165799	RNASE7	BRCA, ESCA, TGCT, UCEC	4
86.4392	-1.05206	0.0940682	1.13e-30	1.13e-28	ENSG00000169313	P2RY12	BRCA, ESCA, READ, THYM	4
18.4739	-1.61773	0.118194	8.45e-45	5.31e-42	ENSG00000170509	HSD17B13	BRCA, LUAD, MESO, TGCT	4
18003.5	-1.81665	0.201304	8.4e-22	3.24e-20	ENSG00000172551	MUCL1	BRCA, COAD, SKCM, UCEC	4
154.135	-1.12625	0.10503	1.77e-28	1.39e-26	ENSG00000173114	LRRN3	BRCA, PAAD, STAD, TGCT	4
26.0159	-1.23271	0.179857	1.07e-13	1.58e-12	ENSG00000184601	C14orf180	BRCA, SARC, SKCM, TGCT	4
597.187	-1.08061	0.178346	2.19e-11	2.37e-10	ENSG00000184811	TUSC5	BRCA, LIHC, MESO, SARC	4
6983.86	-1.26896	0.0884661	2.24e-48	2.66e-45	ENSG00000187955	COL14A1	BRCA, ESCA, STAD, TGCT	4
75.062	-1.47307	0.103992	1.58e-47	1.54e-44	ENSG00000231246	RP5-965F6.2	BRCA, ESCA, STAD, THYM	4
232.717	-1.00316	0.0860532	4.83e-33	6.39e-31	ENSG00000241644	INMT	BRCA, LUAD, LUSC, STAD	4
21.9161	-1.04079	0.180159	1.2e-10	1.18e-09	ENSG00000265142	MIR133A1HG	BRCA, HNSC, PRAD, TGCT	4
72.992	-1.087	0.119034	1.43e-21	5.38e-20	ENSG00000266524	GDF10	BRCA, COAD, STAD, TGCT	4
3.86414	-1.45154	0.135767	1.21e-28	9.76e-27	ENSG00000277631	PGM5P3-AS1	BRCA, OV, STAD, TGCT	4
164.691	-1.10167	0.0794417	2.44e-45	1.63e-42	ENSG00000280339	RP11-736K20.4	BRCA, STAD, TGCT, THYM	4
1538.64	-1.07402	0.387052	4.49e-05	0.00249266	ENSG00000002726	AOC1	CESC, PRAD, TGCT, UCEC	4
399.241	-1.09099	0.296718	6.8e-06	0.000626322	ENSG00000006016	CRLF1	CESC, SKCM, STAD, THYM	4
213.373	-1.02432	0.219583	3.22e-07	5.66e-05	ENSG00000010932	FMO1	CESC, MESO, TGCT, THYM	4
9.67326	-2.17891	0.511289	1.67e-08	5.14e-06	ENSG00000039537	C6	CESC, HNSC, MESO, UCEC	4
233.951	-1.38397	0.279493	1.71e-08	5.21e-06	ENSG00000048540	LMO3	CESC, MESO, STAD, TGCT	4
15.4015	-1.69246	0.303867	8.95e-11	6.27e-08	ENSG00000057593	F7	CESC, PAAD, SARC, TGCT	4
142.543	-1.97427	0.379151	1.88e-10	1.19e-07	ENSG00000077274	CAPN6	CESC, COAD, SKCM, TGCT	4
55.2827	-2.15024	0.319638	9.25e-15	3.24e-11	ENSG00000078725	BRINP1	CESC, ESCA, LIHC, PAAD	4
355.758	-1.21563	0.276079	4.59e-07	7.55e-05	ENSG00000082175	PGR	CESC, ESCA, PAAD, STAD	4
37.8686	-1.05312	0.302558	1.19e-05	0.000929285	ENSG00000105696	TMEM59L	CESC, PAAD, SKCM, TGCT	4
1.3021	-1.0763	0.532982	0.000134703	0.00551966	ENSG00000112232	KHDRBS2	CESC, PAAD, TGCT, THYM	4
47.6762	-1.08395	0.29899	7.86e-06	0.000692812	ENSG00000114200	BCHE	CESC, READ, STAD, TGCT	4
28.864	-1.61774	0.658257	1.44e-05	0.00107632	ENSG00000124205	EDN3	CESC, LUAD, PAAD, TGCT	4
263.086	-1.21088	0.227808	6.85e-09	2.42e-06	ENSG00000127241	MASP1	CESC, SKCM, TGCT, UCEC	4
7.69459	-1.14704	0.323117	7.9e-06	0.000692812	ENSG00000130643	CALY	CESC, OV, PAAD, STAD	4
6.57335	-1.4452	0.413162	2.96e-06	0.000335287	ENSG00000130876	SLC7A10	CESC, LUAD, SARC, THYM	4
26.5394	-1.63151	0.464039	1.33e-06	0.000177221	ENSG00000144820	ADGRG7	CESC, KIRP, SKCM, THCA	4
10.7629	-1.91712	0.495255	1.46e-07	2.98e-05	ENSG00000154975	CA10	CESC, PAAD, STAD, TGCT	4
21.7216	-1.15683	0.669211	0.000139895	0.00571237	ENSG00000162951	LRRTM1	CESC, COAD, KIRC, KIRP	4
1.48845	-1.08485	0.850013	0.0002295	0.00802549	ENSG00000162992	NEUROD1	CESC, COAD, PAAD, TGCT	4
6.15349	-1.7408	1.16032	3.56e-05	0.00210696	ENSG00000163586	FABP1	CESC, TGCT, THYM, UCEC	4
1.33123	-1.26022	0.751925	0.000105308	0.0046007	ENSG00000164326	CARTPT	CESC, LGG, STAD, THCA	4
19.134	-1.18244	0.372463	1.59e-05	0.00115035	ENSG00000165300	SLITRK5	CESC, STAD, TGCT, THYM	4
42.7787	-1.52779	0.268628	1.33e-10	8.95e-08	ENSG00000165495	PKNOX2	CESC, HNSC, STAD, TGCT	4
46.3292	-1.51156	0.298074	4.28e-09	1.7e-06	ENSG00000167244	IGF2	CESC, COAD, KIRP, THYM	4
500.289	-1.20104	0.244386	5.41e-08	1.3e-05	ENSG00000169083	AR	CESC, MESO, READ, STAD	4
98.1994	-2.20899	0.631811	3.46e-07	6.02e-05	ENSG00000169903	TM4SF4	CESC, COAD, TGCT, THYM	4
8.96821	-1.02096	0.31892	2.31e-05	0.00152823	ENSG00000171532	NEUROD2	CESC, OV, PCPG, TGCT	4
2.95962	-1.10406	0.307446	8.1e-06	0.000696752	ENSG00000172399	MYOZ2	CESC, HNSC, PRAD, TGCT	4
53.2079	-1.13773	0.324103	8.91e-06	0.000741681	ENSG00000188176	SMTNL2	CESC, HNSC, PCPG, TGCT	4
8.17542	-1.2104	0.298372	1.59e-06	0.000205551	ENSG00000223561	AC003090.1	CESC, LIHC, STAD, TGCT	4
78.3859	-1.14149	0.37638	2.36e-05	0.00155177	ENSG00000231826	AC016735.2	CESC, CHOL, KIRP, LUAD	4
1.89238	-1.67522	1.008	3.65e-05	0.002144	ENSG00000259823	LYPD8	CESC, STAD, TGCT, UCEC	4
214.089	-2.19528	0.515315	1.19e-06	0.00169779	ENSG00000102003	SYP	CHOL, PAAD, READ, TGCT	4
9.17034	-2.26725	0.803306	1.4e-05	0.0077302	ENSG00000103375	AQP8	CHOL, LIHC, PAAD, TGCT	4
40.5343	-3.38291	0.939376	4.14e-07	0.000895488	ENSG00000108231	LGI1	CHOL, LIHC, LUAD, TGCT	4
25.3139	-2.21026	0.528802	1.44e-06	0.00186618	ENSG00000124701	APOBEC2	CHOL, HNSC, LUAD, TGCT	4
74.6174	-2.76409	1.09902	7.42e-06	0.00499734	ENSG00000135902	CHRND	CHOL, HNSC, PCPG, TGCT	4
53.6912	-2.12583	0.360307	1.26e-10	1.81e-08	ENSG00000066032	CTNNA2	COAD, PAAD, SARC, THYM	4
142.22	-1.44134	0.361365	1.07e-05	0.000182276	ENSG00000104371	DKK4	COAD, KIRP, TGCT, UCEC	4
23.902	-1.10962	0.302477	4.63e-05	0.000590466	ENSG00000105509	HAS1	COAD, KICH, OV, STAD	4
117.438	-1.1405	0.313315	4.98e-05	0.000625853	ENSG00000117322	CR2	COAD, LUSC, READ, SKCM	4
141.377	-1.44798	0.384649	2.26e-05	0.000330643	ENSG00000142619	PADI3	COAD, KIRP, PRAD, SKCM	4
62.0999	-1.23139	0.432387	0.000363152	0.00306398	ENSG00000148702	HABP2	COAD, KIRP, LUSC, READ	4
975.142	-2.89606	0.369741	3.4e-18	6.3e-15	ENSG00000163736	PPBP	COAD, LUAD, LUSC, TGCT	4
811.403	-1.04715	0.393265	0.00065534	0.00487959	ENSG00000175426	PCSK1	COAD, LIHC, PAAD, STAD	4
18.2342	-1.00932	0.290781	8.41e-05	0.000956284	ENSG00000198691	ABCA4	COAD, KIRP, SKCM, THYM	4
67.4348	-1.36229	0.396105	6.96e-05	0.000823892	ENSG00000238178	RP11-431J24.2	COAD, LIHC, PAAD, THYM	4
34.2927	-1.1838	0.272006	3.88e-06	7.86e-05	ENSG00000255823	MTRNR2L8	COAD, KICH, LIHC, UCEC	4
422.813	-1.08556	0.219461	2.63e-08	5.32e-06	ENSG00000044524	EPHA3	ESCA, STAD, TGCT, THYM	4
379.173	-1.03749	0.235249	3.41e-07	3.62e-05	ENSG00000050628	PTGER3	ESCA, HNSC, KIRP, TGCT	4
11432.3	-1.02622	0.234932	4.23e-07	4.26e-05	ENSG00000065534	MYLK	ESCA, STAD, TGCT, THYM	4
886.28	-1.06388	0.235266	1.91e-07	2.38e-05	ENSG00000077943	ITGA8	ESCA, SKCM, STAD, THYM	4
152.166	-1.60246	0.394888	2.76e-08	5.53e-06	ENSG00000095713	CRTAC1	ESCA, LIHC, LUSC, STAD	4
102.411	-1.11831	0.291479	1.71e-06	0.000119339	ENSG00000100146	SOX10	ESCA, SARC, STAD, THYM	4
2588.29	-1.43389	0.337064	3.56e-08	6.61e-06	ENSG00000106772	PRUNE2	ESCA, HNSC, STAD, THYM	4
247.831	-1.14557	0.264555	2.52e-07	2.86e-05	ENSG00000115602	IL1RL1	ESCA, LIHC, LUSC, READ	4
100.012	-1.73432	0.280317	9.65e-14	2.46e-10	ENSG00000116690	PRG4	ESCA, LUAD, OV, TGCT	4
152.401	-1.0798	0.233488	1.14e-07	1.59e-05	ENSG00000122420	PTGFR	ESCA, GBM, STAD, TGCT	4
26.0586	-1.02194	0.293106	7.93e-06	0.000383794	ENSG00000133878	DUSP26	ESCA, HNSC, PAAD, STAD	4
107.485	-1.10817	0.370136	1.73e-05	0.00068543	ENSG00000136573	BLK	ESCA, GBM, READ, SKCM	4
1245.17	-1.23107	0.229755	1.15e-09	4.39e-07	ENSG00000146122	DAAM2	ESCA, STAD, TGCT, THYM	4
31.8991	-1.09271	0.353304	1.51e-05	0.000623849	ENSG00000148677	ANKRD1	ESCA, HNSC, KICH, LUSC	4
1479.92	-1.65478	0.297532	7.7e-12	8.77e-09	ENSG00000154175	ABI3BP	ESCA, STAD, TGCT, THYM	4
379.787	-1.01462	0.266535	3.18e-06	0.000193632	ENSG00000156218	ADAMTSL3	ESCA, SARC, STAD, THYM	4
69.2888	-1.03516	0.292594	6.47e-06	0.000332486	ENSG00000160716	CHRNB2	ESCA, PAAD, TGCT, THYM	4
63.2866	-1.27226	0.404785	4.77e-06	0.000261689	ENSG00000163534	FCRL1	ESCA, READ, SKCM, UCEC	4
2931.67	-1.07213	0.445256	6.47e-05	0.00182749	ENSG00000163735	CXCL5	ESCA, LAML, TGCT, THYM	4
83.5933	-1.279	0.308973	1.94e-07	2.38e-05	ENSG00000166317	SYNPO2L	ESCA, HNSC, PRAD, TGCT	4
78.6583	-1.04612	0.327811	1.52e-05	0.000626847	ENSG00000179915	NRXN1	ESCA, PAAD, STAD, TGCT	4
233.9	-1.51669	0.33259	4.67e-09	1.36e-06	ENSG00000180875	GREM2	ESCA, SKCM, STAD, TGCT	4
92.387	-2.26413	0.382578	1.05e-12	1.69e-09	ENSG00000183230	CTNNA3	ESCA, HNSC, SKCM, STAD	4
11.2716	-1.13249	0.451401	3.98e-05	0.00127087	ENSG00000184139	RPL7AP28	ESCA, OV, PAAD, TGCT	4
37.3756	-3.36248	0.512747	6.24e-14	1.69e-10	ENSG00000186009	ATP4B	ESCA, SKCM, STAD, TGCT	4
232.602	-1.39509	0.343585	1.07e-07	1.5e-05	ENSG00000203685	STUM	ESCA, MESO, STAD, TGCT	4
2335.19	-1.02572	0.375434	4.6e-05	0.00141636	ENSG00000211673	IGLV3-1	ESCA, KIRC, OV, UVM	4
233.711	-1.05352	0.316601	1.04e-05	0.000475841	ENSG00000240764	PCDHGC5	ESCA, LIHC, LUSC, THYM	4
311.089	-1.08947	0.234195	4.64e-08	4.12e-05	ENSG00000078098	FAP	GBM, TGCT, THYM, UVM	4
31118.7	-1.01765	0.322989	6.25e-06	0.000903696	ENSG00000108821	COL1A1	GBM, HNSC, TGCT, THYM	4
6.23439	-1.04152	0.283397	1.68e-06	0.000376077	ENSG00000130595	TNNT3	GBM, HNSC, TGCT, UCEC	4
63.6437	-1.14009	0.260991	9.78e-08	6.15e-05	ENSG00000157551	KCNJ15	GBM, LAML, TGCT, UCEC	4
28587.2	-1.04698	0.267442	8.44e-07	0.0002351	ENSG00000164692	COL1A2	GBM, HNSC, TGCT, THYM	4
105.452	-1.14451	0.330539	1.45e-06	0.000334462	ENSG00000172061	LRRC15	GBM, HNSC, TGCT, THYM	4
3.19095	-1.19346	0.327495	6.55e-07	0.000200886	ENSG00000236466	RP11-795J1.1	GBM, PAAD, SKCM, TGCT	4
11.377	-1.14767	0.209251	3.16e-10	2.08e-08	ENSG00000004848	ARX	HNSC, KIRP, PAAD, READ	4
69.1501	-1.32441	0.358489	7.71e-07	2.03e-05	ENSG00000010282	HHATL	HNSC, KIRP, PAAD, TGCT	4
46.5527	-1.19033	0.209642	1.02e-10	7.43e-09	ENSG00000030304	MUSK	HNSC, SKCM, STAD, THYM	4
3163.63	-1.68015	0.302775	1.72e-10	1.2e-08	ENSG00000077522	ACTN2	HNSC, LIHC, PRAD, STAD	4
4244.77	-1.50611	0.296487	2.19e-09	1.16e-07	ENSG00000104879	CKM	HNSC, PRAD, TGCT, THYM	4
53.0093	-1.00224	0.173434	7.6e-11	5.74e-09	ENSG00000109705	NKX3-2	HNSC, STAD, TGCT, THYM	4
1338.2	-1.23711	0.196886	2.58e-12	3.08e-10	ENSG00000117115	PADI2	HNSC, SARC, TGCT, THYM	4
4.13337	-1.19672	0.308091	4.98e-07	1.4e-05	ENSG00000121871	SLITRK3	HNSC, STAD, TGCT, UCEC	4
1291.63	-1.01865	0.156445	7.41e-13	1.03e-10	ENSG00000143341	HMCN1	HNSC, STAD, TGCT, THYM	4
1223.68	-1.1105	0.246263	4.52e-08	1.68e-06	ENSG00000143631	FLG	HNSC, PAAD, STAD, THYM	4
5.27711	-1.21924	0.274897	5.35e-08	1.95e-06	ENSG00000151834	GABRA2	HNSC, KIRP, PCPG, TGCT	4
88.3713	-1.66064	0.347485	7.36e-09	3.39e-07	ENSG00000156885	COX6A2	HNSC, PAAD, PRAD, TGCT	4
536.235	-1.54261	0.361485	7.18e-08	2.54e-06	ENSG00000170807	LMOD2	HNSC, LIHC, PRAD, TGCT	4
9.98937	-1.07935	0.178363	1.25e-11	1.19e-09	ENSG00000174473	GALNTL6	HNSC, KIRP, PCPG, THYM	4
7.79414	-1.1226	0.210562	7.55e-10	4.49e-08	ENSG00000181656	GPR88	HNSC, READ, SARC, TGCT	4
217.348	-1.02191	0.175815	5.93e-11	4.67e-09	ENSG00000186868	MAPT	HNSC, PAAD, STAD, TGCT	4
64.791	-1.11293	0.32508	2.77e-06	6.12e-05	ENSG00000197616	MYH6	HNSC, PAAD, PRAD, TGCT	4
2375.58	-1.35518	0.384342	1.23e-06	3.05e-05	ENSG00000197893	NRAP	HNSC, KIRP, PRAD, TGCT	4
1227.81	-1.76257	0.30329	3.64e-11	3.11e-09	ENSG00000239474	KLHL41	HNSC, PAAD, STAD, TGCT	4
564.958	-1.80596	0.280336	8.01e-13	1.1e-10	ENSG00000263639	MSMB	HNSC, SKCM, TGCT, UCEC	4
156.241	-1.50422	0.631853	2.97e-05	0.00540245	ENSG00000168481	LGI3	KICH, LUAD, PAAD, STAD	4
72.8494	-1.31254	0.473567	3.18e-05	0.00558343	ENSG00000171236	LRG1	KICH, READ, SKCM, TGCT	4
14.5952	-1.93857	0.538074	4.66e-07	0.000518706	ENSG00000275088	RP11-442O1.3	KICH, LAML, LIHC, PRAD	4
177.12	-3.00004	0.321434	1.53e-22	7.34e-19	ENSG00000086159	AQP6	KIRC, KIRP, LIHC, THYM	4
140.72	-1.23703	0.186133	2.61e-13	3.75e-10	ENSG00000112530	PACRG	KIRC, PAAD, TGCT, THYM	4
25.6455	-1.62382	0.430351	1.15e-07	1.72e-05	ENSG00000131910	NR0B2	KIRC, KIRP, SKCM, TGCT	4
46.4925	-1.04613	0.271103	9.64e-07	9.88e-05	ENSG00000148123	PLPPR1	KIRC, PAAD, SKCM, TGCT	4
213.459	-2.77107	0.545954	2.05e-10	8.33e-08	ENSG00000156284	CLDN8	KIRC, KIRP, SKCM, TGCT	4
88.2902	-4.41616	0.395016	2.89e-30	4.15e-26	ENSG00000167749	KLK4	KIRC, KIRP, LIHC, TGCT	4
458.488	-2.36529	0.372244	1.85e-14	3.07e-11	ENSG00000214128	TMEM213	KIRC, KIRP, SKCM, THYM	4
27.7492	-1.15162	0.331609	2.36e-06	0.000205287	ENSG00000229314	ORM1	KIRC, LUSC, TGCT, UCEC	4
47.9523	-1.91459	0.369684	1.01e-09	5.84e-07	ENSG00000071909	MYO3B	KIRP, LAML, MESO, THYM	4
20.4239	-1.31177	0.335543	6.52e-07	0.000148434	ENSG00000075035	WSCD2	KIRP, SKCM, TGCT, THCA	4
50.5689	-2.0917	0.407807	1.45e-09	8.05e-07	ENSG00000083307	GRHL2	KIRP, LIHC, SKCM, TGCT	4
169.019	-2.24475	0.391485	6.49e-11	5.84e-08	ENSG00000116183	PAPPA2	KIRP, PAAD, TGCT, THYM	4
15.6403	-1.53061	0.326701	1.52e-08	6.05e-06	ENSG00000177133	LINC00982	KIRP, SKCM, TGCT, UCEC	4
6.78343	-1.12633	0.331586	5e-06	0.000755712	ENSG00000189377	CXCL17	KIRP, MESO, SKCM, TGCT	4
10.4155	-2.28973	0.463224	3.86e-09	1.94e-06	ENSG00000198788	MUC2	KIRP, TGCT, THYM, UCEC	4
125.392	-1.20593	0.333464	1.55e-06	0.000129132	ENSG00000127954	STEAP4	LAML, READ, THYM, UCEC	4
16.2917	-1.21664	0.263269	3.28e-08	7.67e-06	ENSG00000143502	SUSD4	LAML, MESO, SKCM, TGCT	4
3.64025	-1.00204	0.652696	0.00018231	0.00407869	ENSG00000149972	CNTN5	LAML, PAAD, TGCT, THYM	4
63.7964	-1.07187	0.328281	5.31e-06	0.000316226	ENSG00000163464	CXCR1	LAML, MESO, THYM, UCEC	4
1544.37	-1.44296	0.315052	3.94e-08	8.8e-06	ENSG00000188906	LRRK2	LAML, STAD, TGCT, THYM	4
6314.67	-1.32021	0.350535	8.55e-07	8.51e-05	ENSG00000197249	SERPINA1	LAML, LUSC, SKCM, TGCT	4
17.3948	-1.02282	0.25996	2.93e-07	6.46e-06	ENSG00000047936	ROS1	LGG, SKCM, TGCT, UCEC	4
587.439	-1.06059	0.163923	1.4e-12	2.72e-10	ENSG00000106034	CPED1	LIHC, STAD, TGCT, THYM	4
25.1241	-1.41932	0.21825	1.66e-13	4.61e-11	ENSG00000112214	FHL5	LIHC, SARC, THYM, UCEC	4
29.3828	-1.1957	0.413236	8.99e-06	0.00011781	ENSG00000135443	KRT85	LIHC, SKCM, THCA, UCEC	4
6.82607	-2.16783	0.694767	9.22e-07	1.79e-05	ENSG00000260951	RP5-978I12.1	LIHC, PAAD, PCPG, TGCT	4
2.43417	-1.00455	0.238185	1.97e-07	5.02e-06	ENSG00000280073	CTD-2525P14.5	LIHC, SKCM, TGCT, UCEC	4
65.1805	-1.1377	0.222518	2.32e-09	1.07e-07	ENSG00000140274	DUOXA2	LUAD, PCPG, TGCT, THYM	4
1310.07	-1.17397	0.252608	1.83e-08	6.41e-07	ENSG00000156076	WIF1	LUAD, PCPG, TGCT, THYM	4
25.1129	-1.06989	0.225158	2.29e-08	7.84e-07	ENSG00000184221	OLIG1	LUAD, MESO, PCPG, TGCT	4
1252.32	-2.56716	0.303877	8.19e-20	5.94e-17	ENSG00000184956	MUC6	LUAD, TGCT, THYM, UCEC	4
172.302	-1.69171	0.230171	2.6e-16	6.45e-14	ENSG00000198643	FAM3D	LUAD, SKCM, TGCT, UCEC	4
99.09	-2.20168	0.27833	1.94e-17	6.15e-15	ENSG00000214814	FER1L6	LUAD, TGCT, THCA, THYM	4
7987.35	-1.75608	0.339985	3.15e-10	1.83e-08	ENSG00000215182	MUC5AC	LUAD, TGCT, THYM, UCEC	4
142.525	-1.42238	0.245613	9.79e-12	8.33e-10	ENSG00000253818	IGLV1-41	LUAD, LUSC, SKCM, UCEC	4
2386.37	-1.24352	0.262207	7.42e-10	4.86e-08	ENSG00000117983	MUC5B	LUSC, TGCT, THYM, UCEC	4
1582.63	-1.13681	0.245047	1.47e-09	8.75e-08	ENSG00000171885	AQP4	LUSC, PAAD, STAD, TGCT	4
61.1242	-1.26328	0.621419	0.000133812	0.00995126	ENSG00000110436	SLC1A2	MESO, READ, SKCM, TGCT	4
17.8579	-1.55702	0.713515	5.33e-05	0.00566996	ENSG00000144406	UNC80	MESO, PAAD, STAD, THYM	4
88.9484	-2.05546	0.319955	8.69e-13	5.38e-09	ENSG00000153002	CPB1	OV, PAAD, STAD, TGCT	4
7.95268	-1.12649	0.410567	1.25e-05	0.00188439	ENSG00000182050	MGAT4C	OV, PAAD, SARC, SKCM	4
39.6839	-1.01168	0.386006	1.8e-05	0.0024933	ENSG00000196136	SERPINA3	OV, READ, SKCM, UCEC	4
11589.9	-1.23648	0.299279	4.22e-07	0.000182489	ENSG00000211895	IGHA1	OV, SKCM, UCEC, UVM	4
1588	-1.0882	0.214062	5.44e-09	2.48e-07	ENSG00000018236	CNTN1	PAAD, STAD, TGCT, THYM	4
69.8127	-1.34691	0.251551	1.7e-09	9.14e-08	ENSG00000083067	TRPM3	PAAD, TGCT, THCA, THYM	4
34.9819	-1.45292	0.46629	1.83e-05	0.000262817	ENSG00000102239	BRS3	PAAD, PCPG, SARC, THYM	4
308.999	-1.04192	0.184845	2.69e-10	1.82e-08	ENSG00000112964	GHR	PAAD, READ, TGCT, THYM	4
92.8221	-1.30316	0.26612	1.66e-08	6.69e-07	ENSG00000115353	TACR1	PAAD, SARC, STAD, TGCT	4
27.7712	-1.15648	0.329861	5.33e-06	9.36e-05	ENSG00000152954	NRSN1	PAAD, SKCM, STAD, TGCT	4
10.5809	-1.56796	0.36271	3.26e-07	8.72e-06	ENSG00000166006	KCNC2	PAAD, SARC, TGCT, UCEC	4
1075.38	-1.59134	0.294253	2.2e-09	1.14e-07	ENSG00000171303	KCNK3	PAAD, SKCM, STAD, TGCT	4
730.584	-1.25269	0.221725	2.68e-10	1.82e-08	ENSG00000171533	MAP6	PAAD, STAD, TGCT, THYM	4
272.328	-2.08833	0.294784	9.93e-14	1.61e-11	ENSG00000187957	DNER	PAAD, STAD, TGCT, THYM	4
8510.4	-1.7412	0.223305	4.98e-16	1.28e-13	ENSG00000211445	GPX3	PAAD, READ, SKCM, THYM	4
3.09886	-1.28286	0.339517	2.04e-06	4.17e-05	ENSG00000235209	CTA-150C2.13	PAAD, SARC, TGCT, THYM	4
2.89897	-1.03178	0.260008	1.01e-06	2.28e-05	ENSG00000244056	RN7SL417P	PAAD, SKCM, TGCT, THYM	4
27.4295	-1.23611	0.203986	2.24e-11	2.1e-09	ENSG00000259683	RP11-182J1.14	PAAD, SKCM, TGCT, THYM	4
1046.77	-3.00084	0.40917	5.02e-15	1.44e-11	ENSG00000000971	CFH	READ, SKCM, TGCT, THYM	4
29.6861	-3.37656	0.720177	1.18e-08	5.92e-06	ENSG00000012504	NR1H4	READ, SKCM, TGCT, UCEC	4
184.919	-1.11672	0.418752	3.42e-05	0.00266485	ENSG00000042980	ADAM28	READ, SKCM, TGCT, THYM	4
15.8221	-1.81027	1.0621	0.000100901	0.00550575	ENSG00000111339	ART4	READ, SARC, SKCM, TGCT	4
352.838	-3.19734	0.5451	5.15e-11	5.67e-08	ENSG00000112299	VNN1	READ, TGCT, THYM, UCEC	4
20.9799	-1.37011	0.544931	3.33e-05	0.00262203	ENSG00000158488	CD1E	READ, SARC, SKCM, TGCT	4
363.502	-2.02993	0.842507	2.26e-05	0.00206755	ENSG00000198734	F5	READ, SKCM, TGCT, THYM	4
845.49	-1.20822	0.253384	2.9e-08	6.01e-06	ENSG00000169282	KCNAB1	SARC, TGCT, THCA, THYM	4
7.92446	-1.11522	0.197656	6.3e-10	3.68e-08	ENSG00000126950	TMEM35A	SKCM, STAD, TGCT, THYM	4
32.0677	-2.43034	0.253139	3.03e-24	1.78e-21	ENSG00000154269	ENPP3	TGCT, THCA, UCEC, UCS	4
372.925	-2.46338	0.680828	5.89e-07	0.00130026	ENSG00000124935	SCGB1D2	ACC, CESC, UCEC	3
12.2411	-2.50072	0.978951	1.75e-06	0.00261202	ENSG00000169562	GJB1	ACC, TGCT, THCA	3
7.0769	-2.40527	1.37304	1.28e-06	0.00201243	ENSG00000171560	FGA	ACC, CESC, UCS	3
5.36155	-1.39041	0.306958	3.21e-08	2.03e-06	ENSG00000004846	ABCB5	BLCA, BRCA, THYM	3
1932.05	-1.00184	0.206064	1.59e-08	1.14e-06	ENSG00000049540	ELN	BLCA, SKCM, TGCT	3
269.984	-1.62259	0.243198	6.9e-14	6.32e-11	ENSG00000053438	NNAT	BLCA, TGCT, THYM	3
85.3332	-1.29281	0.25901	6.18e-09	5.28e-07	ENSG00000054356	PTPRN	BLCA, PAAD, STAD	3
637.952	-1.26614	0.285194	7.35e-08	3.94e-06	ENSG00000054938	CHRDL2	BLCA, SKCM, TGCT	3
435.203	-1.2927	0.203114	3.39e-12	1.28e-09	ENSG00000059915	PSD	BLCA, STAD, TGCT	3
368.116	-1.10571	0.267578	3.44e-07	1.45e-05	ENSG00000064205	WISP2	BLCA, ESCA, HNSC	3
53.6553	-1.4158	0.260267	4.09e-10	5.88e-08	ENSG00000070193	FGF10	BLCA, SKCM, TGCT	3
1065.17	-1.06036	0.156555	2.73e-13	1.78e-10	ENSG00000072163	LIMS2	BLCA, STAD, TGCT	3
37.5277	-1.90385	0.263946	2.12e-16	7.43e-13	ENSG00000079112	CDH17	BLCA, CESC, TGCT	3
5292.43	-1.08317	0.171635	5.69e-12	1.9e-09	ENSG00000079308	TNS1	BLCA, STAD, TGCT	3
688.043	-1.02824	0.176234	9.48e-11	1.78e-08	ENSG00000089472	HEPH	BLCA, TGCT, THYM	3
2021.72	-1.13465	0.205461	5.69e-10	7.57e-08	ENSG00000095637	SORBS1	BLCA, STAD, THYM	3
125.026	-1.08648	0.273832	6.53e-07	2.43e-05	ENSG00000100181	TPTEP1	BLCA, GBM, SKCM	3
43.5162	-1.1077	0.293703	1.25e-06	4.14e-05	ENSG00000101076	HNF4A	BLCA, CESC, TGCT	3
14905.7	-1.27356	0.181365	4.68e-14	4.87e-11	ENSG00000101335	MYL9	BLCA, STAD, TGCT	3
47.1008	-1.12545	0.341295	5.2e-06	0.000130505	ENSG00000101441	CST4	BLCA, BRCA, UCEC	3
1356.61	-1.20551	0.195407	1.35e-11	3.63e-09	ENSG00000112562	SMOC2	BLCA, STAD, TGCT	3
8.4708	-1.06253	0.201485	2.1e-09	2.16e-07	ENSG00000116176	TPSG1	BLCA, KIRP, TGCT	3
1354.29	-1.08878	0.197657	6.14e-10	7.99e-08	ENSG00000116774	OLFML3	BLCA, SKCM, THYM	3
182.487	-1.19056	0.166839	2.4e-14	2.72e-11	ENSG00000121577	POPDC2	BLCA, STAD, TGCT	3
64.3204	-1.48451	0.292596	1.78e-09	1.91e-07	ENSG00000122121	XPNPEP2	BLCA, HNSC, TGCT	3
30.4746	-1.40641	0.270713	1.48e-09	1.64e-07	ENSG00000126233	SLURP1	BLCA, OV, SKCM	3
2484.49	-1.34963	0.241103	2.39e-10	3.77e-08	ENSG00000128591	FLNC	BLCA, HNSC, STAD	3
188.529	-1.06826	0.201576	1.84e-09	1.97e-07	ENSG00000128606	LRRC17	BLCA, OV, TGCT	3
59.1218	-1.53732	0.304851	1.53e-09	1.68e-07	ENSG00000130700	GATA5	BLCA, CESC, OV	3
72.069	-1.23432	0.196479	6.49e-12	2.08e-09	ENSG00000132840	BHMT2	BLCA, ESCA, STAD	3
28.4157	-1.4718	0.334413	3.67e-08	2.25e-06	ENSG00000134443	GRP	BLCA, HNSC, TGCT	3
283.485	-1.0298	0.22365	5.22e-08	3.01e-06	ENSG00000135744	AGT	BLCA, PAAD, TGCT	3
73.7398	-1.31688	0.244421	8.16e-10	1.01e-07	ENSG00000144891	AGTR1	BLCA, ESCA, HNSC	3
4.59584	-1.25207	0.306699	2.98e-07	1.29e-05	ENSG00000147724	FAM135B	BLCA, LIHC, PAAD	3
2180.75	-1.1353	0.167566	2.9e-13	1.86e-10	ENSG00000154856	APCDD1	BLCA, COAD, THYM	3
570.575	-1.2821	0.218296	6.57e-11	1.33e-08	ENSG00000156298	TSPAN7	BLCA, PAAD, TGCT	3
58.4143	-1.19943	0.166364	1.41e-14	1.94e-11	ENSG00000160801	PTH1R	BLCA, READ, UCEC	3
9.20007	-1.30746	0.328142	3.48e-07	1.46e-05	ENSG00000161270	NPHS1	BLCA, CESC, SKCM	3
12.0617	-1.2384	0.372635	3.35e-06	9.25e-05	ENSG00000162670	BRINP3	BLCA, KIRP, TGCT	3
3009.02	-1.88596	0.329657	4.9e-12	1.7e-09	ENSG00000162896	PIGR	BLCA, OV, TGCT	3
60.6953	-1.74164	0.303803	1.06e-11	3.09e-09	ENSG00000164106	SCRG1	BLCA, STAD, TGCT	3
70.2197	-1.13845	0.236764	1.97e-08	1.34e-06	ENSG00000165379	LRFN5	BLCA, BRCA, STAD	3
363.936	-1.04365	0.291165	2.63e-06	7.64e-05	ENSG00000165794	SLC39A2	BLCA, PRAD, SKCM	3
247.527	-1.15358	0.340988	3.76e-06	0.000100946	ENSG00000166391	MOGAT2	BLCA, SKCM, TGCT	3
21.5576	-2.20912	0.398116	4.8e-12	1.68e-09	ENSG00000166509	CLEC3A	BLCA, CESC, TGCT	3
8.06707	-1.02209	0.210806	1.71e-08	1.19e-06	ENSG00000166960	CCDC178	BLCA, BRCA, TGCT	3
27.3617	-3.00169	0.414274	1.58e-16	6.78e-13	ENSG00000167941	SOST	BLCA, TGCT, THYM	3
6.75263	-1.08314	0.458845	5.26e-05	0.000818544	ENSG00000170054	SERPINA9	BLCA, READ, SKCM	3
128.878	-1.44802	0.254072	8.55e-11	1.65e-08	ENSG00000173597	SULT1B1	BLCA, LUAD, TGCT	3
6.89169	-1.0036	0.317408	1.05e-05	0.000226447	ENSG00000179796	LRRC3B	BLCA, BRCA, TGCT	3
49.3611	-1.47182	0.201116	2.23e-15	3.9e-12	ENSG00000180139	ACTA2-AS1	BLCA, STAD, TGCT	3
2.62218	-1.02255	0.488828	0.000106448	0.00142829	ENSG00000180440	SERTM1	BLCA, PAAD, STAD	3
525.745	-1.89127	0.367137	1.16e-10	2.05e-08	ENSG00000183036	PCP4	BLCA, PAAD, TGCT	3
27.8011	-1.36423	0.214303	2.58e-12	1.05e-09	ENSG00000183134	PTGDR2	BLCA, PAAD, TGCT	3
632.179	-1.00228	0.169103	5.34e-11	1.1e-08	ENSG00000184113	CLDN5	BLCA, BRCA, TGCT	3
202.993	-1.67158	0.288686	1.21e-11	3.34e-09	ENSG00000185038	MROH2A	BLCA, LIHC, PCPG	3
131.492	-1.17114	0.241864	1.62e-08	1.15e-06	ENSG00000185274	WBSCR17	BLCA, SKCM, STAD	3
4.40039	-1.59187	0.325164	2.23e-09	2.26e-07	ENSG00000185681	MORN5	BLCA, STAD, TGCT	3
2.27896	-1.54133	0.406271	2.34e-07	1.06e-05	ENSG00000187922	LCN10	BLCA, BRCA, ESCA	3
1023.44	-1.29922	0.206681	5.4e-12	1.84e-09	ENSG00000188783	PRELP	BLCA, ESCA, STAD	3
2387.48	-1.14826	0.258622	9.58e-08	4.94e-06	ENSG00000189058	APOD	BLCA, ESCA, TGCT	3
186.928	-1.064	0.167349	4.14e-12	1.46e-09	ENSG00000189129	PLAC9	BLCA, BRCA, TGCT	3
323.178	-1.1869	0.186453	4.11e-12	1.46e-09	ENSG00000197380	DACT3	BLCA, STAD, TGCT	3
11586.4	-1.13731	0.175163	1.86e-12	8.22e-10	ENSG00000198467	TPM2	BLCA, STAD, TGCT	3
6.94483	-1.05175	0.239108	1.26e-07	6.26e-06	ENSG00000198650	TAT	BLCA, BRCA, PAAD	3
1996.52	-2.14921	0.315468	1.63e-15	3.3e-12	ENSG00000198848	CES1	BLCA, HNSC, TGCT	3
4.82254	-1.04489	0.226799	5.14e-08	2.97e-06	ENSG00000205106	DKFZp779M0652	BLCA, READ, TGCT	3
36.7058	-1.37281	0.340085	2.25e-07	1.02e-05	ENSG00000205221	VIT	BLCA, SKCM, THYM	3
18.9105	-1.06829	0.229525	4.13e-08	2.5e-06	ENSG00000209082	MT-TL1	BLCA, TGCT, UCEC	3
3.06083	-1.02491	0.272235	1.47e-06	4.75e-05	ENSG00000222012	AC005481.5	BLCA, BRCA, LAML	3
4.70673	-1.1031	0.218111	6.22e-09	5.3e-07	ENSG00000223774	RP11-307B6.3	BLCA, ESCA, STAD	3
27.4308	-1.07172	0.24023	9.54e-08	4.93e-06	ENSG00000224511	LINC00365	BLCA, CHOL, TGCT	3
12.0019	-1.07198	0.434223	4.51e-05	0.000726809	ENSG00000228695	CES1P1	BLCA, HNSC, TGCT	3
26.2135	-1.1121	0.277699	5.48e-07	2.12e-05	ENSG00000229604	MTATP8P2	BLCA, TGCT, UCEC	3
5.15966	-1.08306	0.321711	4.77e-06	0.000121809	ENSG00000233392	AC104809.4	BLCA, SKCM, TGCT	3
1.99343	-1.00784	0.368191	3.18e-05	0.000551852	ENSG00000235688	AC116614.1	BLCA, PAAD, SKCM	3
3.98085	-1.0974	0.26016	2.5e-07	1.11e-05	ENSG00000237851	RP1-67K17.4	BLCA, TGCT, UCEC	3
28.7881	-1.84148	0.257069	4.45e-16	1.32e-12	ENSG00000240216	CPHL1P	BLCA, BRCA, TGCT	3
3.40699	-1.08299	0.256326	2.48e-07	1.11e-05	ENSG00000242860	RN7SL180P	BLCA, TGCT, UCEC	3
19.5332	-1.13793	0.210977	1.12e-09	1.31e-07	ENSG00000255282	WTAPP1	BLCA, CESC, THYM	3
34.576	-1.03858	0.206915	7.51e-09	6.18e-07	ENSG00000255399	TBX5-AS1	BLCA, HNSC, TGCT	3
4.46284	-1.17812	0.240014	1.18e-08	8.94e-07	ENSG00000256508	MRGPRF-AS1	BLCA, STAD, TGCT	3
10.8833	-1.43192	0.259219	2.41e-10	3.79e-08	ENSG00000258274	RP11-887P2.5	BLCA, KIRP, LUAD	3
41.4469	-1.03007	0.35628	2.03e-05	0.000386372	ENSG00000259905	PWRN1	BLCA, PAAD, THYM	3
31.5058	-1.24016	0.197385	6.39e-12	2.07e-09	ENSG00000261625	RP11-554A11.4	BLCA, STAD, TGCT	3
35.019	-2.06524	0.463077	1.86e-09	1.97e-07	ENSG00000261713	SSTR5-AS1	BLCA, KIRC, TGCT	3
96.152	-1.31406	0.248507	1.37e-09	1.53e-07	ENSG00000269404	SPIB	BLCA, READ, SKCM	3
1.40389	-1.06197	0.457632	6.18e-05	0.000931299	ENSG00000269553	U62631.5	BLCA, SARC, SKCM	3
6.13982	-1.18666	0.316053	1.1e-06	3.72e-05	ENSG00000276972	RP11-116D17.5	BLCA, KIRP, TGCT	3
72.9727	-1.02475	0.199543	4.19e-09	3.92e-07	ENSG00000277494	GPIHBP1	BLCA, BRCA, TGCT	3
4.82966	-1.03479	0.473623	8.74e-05	0.00123658	ENSG00000278464	RP11-96A15.1	BLCA, ESCA, HNSC	3
3.09518	-1.53036	0.297429	9.64e-10	1.14e-07	ENSG00000278909	RP11-401P9.7	BLCA, TGCT, UCEC	3
2.84212	-1.08528	0.270311	5.51e-07	2.12e-05	ENSG00000279484	KLHL30-AS1	BLCA, HNSC, TGCT	3
65.7562	-1.0737	0.0969028	3.61e-30	3.38e-28	ENSG00000054803	CBLN4	BRCA, LIHC, TGCT	3
2473.41	-1.07837	0.134895	2.58e-17	5.97e-16	ENSG00000065618	COL17A1	BRCA, KIRP, SKCM	3
16.2939	-1.0061	0.126968	4.55e-17	1.03e-15	ENSG00000073734	ABCB11	BRCA, SKCM, TGCT	3
139.562	-1.17073	0.155822	1.01e-15	1.94e-14	ENSG00000091138	SLC26A3	BRCA, CESC, UCEC	3
26.2485	-1.17798	0.0911012	6.83e-40	1.93e-37	ENSG00000101280	ANGPT4	BRCA, LIHC, SARC	3
30.1157	-1.21629	0.149898	8.5e-18	2.09e-16	ENSG00000101349	PAK5	BRCA, KIRC, TGCT	3
1629.54	-1.11812	0.114808	4.43e-24	2.18e-22	ENSG00000105894	PTN	BRCA, SKCM, TGCT	3
9.07002	-1.05277	0.185401	2.09e-10	2.01e-09	ENSG00000108342	CSF3	BRCA, KICH, PRAD	3
16.425	-1.03327	0.188581	6.47e-10	5.77e-09	ENSG00000114771	AADAC	BRCA, LUAD, TGCT	3
13.2451	-1.4185	0.203417	3.1e-14	4.89e-13	ENSG00000120903	CHRNA2	BRCA, LUAD, TGCT	3
168.835	-1.45919	0.1657	1.3e-20	4.41e-19	ENSG00000124253	PCK1	BRCA, CESC, TGCT	3
33.0281	-3.39792	0.2787	2.58e-38	6.03e-36	ENSG00000126545	CSN1S1	BRCA, SARC, SKCM	3
479.014	-1.03848	0.198906	2.56e-09	2.09e-08	ENSG00000127324	TSPAN8	BRCA, KIRP, TGCT	3
705.607	-1.13302	0.0839384	3.83e-43	1.7e-40	ENSG00000131386	GALNT15	BRCA, ESCA, THYM	3
54.2381	-1.45904	0.120482	1.01e-35	1.79e-33	ENSG00000132874	SLC14A2	BRCA, THCA, UCEC	3
536.211	-1.10075	0.107291	2.39e-26	1.5e-24	ENSG00000134121	CHL1	BRCA, MESO, TGCT	3
251.933	-1.06281	0.111788	4.25e-23	1.88e-21	ENSG00000134201	GSTM5	BRCA, KICH, STAD	3
435.634	-1.28204	0.115154	1.52e-30	1.5e-28	ENSG00000138722	MMRN1	BRCA, ESCA, SKCM	3
150.898	-1.24457	0.121955	3.49e-26	2.15e-24	ENSG00000144908	ALDH1L1	BRCA, MESO, TGCT	3
585.539	-1.00598	0.16581	2.18e-11	2.37e-10	ENSG00000147255	IGSF1	BRCA, PRAD, THYM	3
412.664	-1.04339	0.0847168	1.76e-36	3.39e-34	ENSG00000149090	PAMR1	BRCA, CESC, HNSC	3
911.788	-1.20768	0.143621	7.46e-19	2.08e-17	ENSG00000151632	AKR1C2	BRCA, READ, TGCT	3
55.6183	-1.30366	0.117593	2.44e-30	2.34e-28	ENSG00000151655	ITIH2	BRCA, LUAD, TGCT	3
85.1331	-1.36831	0.148884	5.15e-22	2.03e-20	ENSG00000152578	GRIA4	BRCA, PAAD, TGCT	3
141.451	-1.34823	0.0975187	2.78e-45	1.82e-42	ENSG00000154263	ABCA10	BRCA, GBM, READ	3
284.81	-1.34841	0.220756	1.07e-11	1.21e-10	ENSG00000154478	GPR26	BRCA, KIRP, TGCT	3
220.251	-1.1338	0.097475	6.51e-33	8.47e-31	ENSG00000164946	FREM1	BRCA, CESC, TGCT	3
1587.04	-1.0349	0.0794514	2.11e-40	6.38e-38	ENSG00000165124	SVEP1	BRCA, STAD, THYM	3
249.958	-1.4018	0.135295	4.64e-27	3.16e-25	ENSG00000165269	AQP7	BRCA, MESO, SARC	3
45.2241	-2.05393	0.16582	1.38e-37	2.99e-35	ENSG00000167434	CA4	BRCA, CESC, OV	3
62.2593	-2.10878	0.171378	3.83e-37	8.03e-35	ENSG00000167768	KRT1	BRCA, LIHC, UCEC	3
60.7228	-1.60447	0.124735	5.22e-40	1.51e-37	ENSG00000171189	GRIK1	BRCA, SARC, TGCT	3
46.6699	-1.223	0.110624	4.11e-30	3.79e-28	ENSG00000172901	LVRN	BRCA, CESC, MESO	3
64.1	-1.5263	0.137755	1.37e-30	1.36e-28	ENSG00000174680	GRIK1-AS1	BRCA, SARC, TGCT	3
19.5194	-1.03594	0.148157	4.96e-14	7.64e-13	ENSG00000183378	OVCH2	BRCA, KIRP, THYM	3
24.6756	-1.67696	0.209014	5.86e-18	1.47e-16	ENSG00000185002	RFX6	BRCA, PAAD, TGCT	3
5.97686	-1.13828	0.151439	1.03e-15	1.96e-14	ENSG00000186466	AQP7P1	BRCA, SARC, SKCM	3
873.859	-1.10482	0.209163	1.73e-09	1.45e-08	ENSG00000186526	CYP4F8	BRCA, KIRP, TGCT	3
588.444	-1.57542	0.162384	2.22e-24	1.14e-22	ENSG00000187288	CIDEC	BRCA, MESO, TGCT	3
5.65043	-1.01173	0.157498	2.31e-12	2.86e-11	ENSG00000187758	ADH1A	BRCA, MESO, TGCT	3
40.8321	-1.41922	0.14851	1.41e-23	6.59e-22	ENSG00000188133	TMEM215	BRCA, CESC, SARC	3
5.57312	-1.11486	0.157322	2.44e-14	3.92e-13	ENSG00000196071	OR2L13	BRCA, GBM, PAAD	3
32.2006	-1.07463	0.1034	6.02e-27	4.03e-25	ENSG00000197769	MAP1LC3C	BRCA, SARC, TGCT	3
3.84651	-1.30412	0.265968	8.38e-09	6.3e-08	ENSG00000198739	LRRTM3	BRCA, TGCT, THCA	3
18.4093	-1.02635	0.180511	2.05e-10	1.96e-09	ENSG00000198914	POU3F3	BRCA, LAML, TGCT	3
4.03729	-1.30544	0.140624	2.56e-22	1.05e-20	ENSG00000204687	MAS1L	BRCA, LUAD, STAD	3
1391.49	-1.82827	0.25079	1.33e-15	2.51e-14	ENSG00000213759	UGT2B11	BRCA, PAAD, UCEC	3
7.30803	-1.19535	0.143526	1.49e-18	4.04e-17	ENSG00000226005	RP11-464C19.3	BRCA, TGCT, THYM	3
2.899	-1.16779	0.174935	3.94e-13	5.39e-12	ENSG00000228035	RP4-663N10.1	BRCA, ESCA, TGCT	3
2.236	-1.07495	0.142465	8.59e-16	1.66e-14	ENSG00000231943	PGM5P4-AS1	BRCA, STAD, TGCT	3
19.7411	-1.3052	0.142699	9.1e-22	3.49e-20	ENSG00000232079	AL035610.1	BRCA, SKCM, TGCT	3
7.40192	-1.1647	0.110653	1.41e-27	1.01e-25	ENSG00000240654	C1QTNF9	BRCA, HNSC, OV	3
5.12309	-1.25905	0.172316	4.09e-15	7.29e-14	ENSG00000246022	ALDH1L1-AS2	BRCA, SARC, TGCT	3
9.78878	-2.5749	0.276487	3.96e-23	1.76e-21	ENSG00000249690	RP11-1336O20.2	BRCA, TGCT, THYM	3
1.90066	-1.60724	0.192856	5.23e-19	1.49e-17	ENSG00000250280	RP11-305O6.3	BRCA, STAD, TGCT	3
11.6339	-1.41211	0.148724	2.6e-23	1.18e-21	ENSG00000250584	LINC01511	BRCA, LUAD, THYM	3
7.05074	-1.00522	0.111618	4.5e-21	1.61e-19	ENSG00000250971	RP11-696F12.1	BRCA, LIHC, SKCM	3
1.80386	-1.27888	0.318827	4.14e-07	2.32e-06	ENSG00000251011	TMEM108-AS1	BRCA, LUAD, TGCT	3
1.6022	-1.34169	0.263481	3.07e-09	2.47e-08	ENSG00000251076	RP11-526F3.1	BRCA, TGCT, THCA	3
11.3224	-1.4174	0.113436	9.8e-38	2.17e-35	ENSG00000254366	RP11-38H17.1	BRCA, TGCT, THYM	3
8.14031	-1.26228	0.129885	4.41e-24	2.17e-22	ENSG00000258331	RP11-118A3.1	BRCA, STAD, TGCT	3
16.3785	-1.08568	0.0954884	1.38e-31	1.51e-29	ENSG00000258636	CTD-2298J14.2	BRCA, GBM, STAD	3
2.07949	-1.13071	0.157561	1.27e-14	2.11e-13	ENSG00000267339	LINC00906	BRCA, LIHC, LUSC	3
5.54862	-1.23099	0.174035	2.32e-14	3.74e-13	ENSG00000270409	RP11-44D5.1	BRCA, LUAD, TGCT	3
10.8384	-2.34553	0.272745	2.85e-20	9.36e-19	ENSG00000270722	U1	BRCA, OV, THYM	3
2.2438	-1.02428	0.16828	1.92e-11	2.1e-10	ENSG00000276668	RP11-35J10.7	BRCA, KIRP, THYM	3
240.353	-1.97075	0.491352	7.19e-08	1.63e-05	ENSG00000006611	USH1C	CESC, TGCT, THYM	3
51.945	-1.12862	0.251903	4.81e-07	7.76e-05	ENSG00000015413	DPEP1	CESC, PAAD, UCEC	3
69.1609	-1.90994	0.35564	9.25e-11	6.35e-08	ENSG00000072133	RPS6KA6	CESC, PAAD, STAD	3
34.8727	-2.96734	0.478623	1.67e-12	2.44e-09	ENSG00000075891	PAX2	CESC, TGCT, THYM	3
18.9127	-3.49772	0.675924	4.53e-10	2.44e-07	ENSG00000078898	BPIFB2	CESC, TGCT, UCEC	3
21.8854	-1.55162	0.261705	2.72e-11	2.5e-08	ENSG00000079101	CLUL1	CESC, TGCT, THYM	3
80.8697	-1.04935	0.2489	1.6e-06	0.00020657	ENSG00000091137	SLC26A4	CESC, MESO, TGCT	3
2.17876	-1.18139	0.748625	0.000145605	0.00588374	ENSG00000105398	SULT2A1	CESC, KIRP, TGCT	3
28.7176	-1.21165	0.315674	3.04e-06	0.000340525	ENSG00000109832	DDX25	CESC, PAAD, THYM	3
30.573	-1.17823	0.22102	7.37e-09	2.58e-06	ENSG00000113209	PCDHB5	CESC, TGCT, UCEC	3
303.267	-1.22477	0.22729	4.32e-09	1.7e-06	ENSG00000113361	CDH6	CESC, TGCT, THYM	3
28.548	-1.80378	0.307683	8.21e-12	1.03e-08	ENSG00000113805	CNTN3	CESC, HNSC, TGCT	3
135.88	-1.14247	0.265286	8.77e-07	0.00012532	ENSG00000124440	HIF3A	CESC, TGCT, THYM	3
217.721	-1.09519	0.222798	8.42e-08	1.88e-05	ENSG00000125869	LAMP5	CESC, READ, TGCT	3
10.1383	-1.25555	0.235367	4.94e-09	1.86e-06	ENSG00000129159	KCNC1	CESC, PAAD, SKCM	3
12.9435	-1.5044	0.314104	1.81e-08	5.43e-06	ENSG00000131142	CCL25	CESC, COAD, TGCT	3
73.7908	-4.11352	0.457664	5.46e-22	9.55e-18	ENSG00000134193	REG4	CESC, LUAD, TGCT	3
122.601	-3.19776	0.468562	4.7e-14	1.1e-10	ENSG00000134240	HMGCS2	CESC, LUAD, THCA	3
4186.04	-1.36204	0.308073	2.11e-07	4.01e-05	ENSG00000137673	MMP7	CESC, SKCM, TGCT	3
110.695	-1.04175	0.315676	1.81e-05	0.00125997	ENSG00000139209	SLC38A4	CESC, PAAD, TGCT	3
16.7859	-1.00117	0.340481	3.98e-05	0.00228126	ENSG00000144278	GALNT13	CESC, PAAD, THYM	3
18.0164	-1.40461	0.30928	1.01e-07	2.19e-05	ENSG00000144481	TRPM8	CESC, STAD, TGCT	3
34.479	-1.07463	0.277829	4.3e-06	0.000442319	ENSG00000154118	JPH3	CESC, MESO, PAAD	3
5.78823	-1.31984	0.381615	5.37e-06	0.000528138	ENSG00000156687	UNC5D	CESC, PAAD, UCEC	3
122.707	-1.19891	0.345426	8.06e-06	0.000696395	ENSG00000161896	IP6K3	CESC, HNSC, TGCT	3
491.826	-1.29506	0.359718	4.18e-06	0.000436658	ENSG00000161905	ALOX15	CESC, SKCM, TGCT	3
6.67937	-1.16182	0.392158	2.53e-05	0.00163605	ENSG00000162989	KCNJ3	CESC, PAAD, TGCT	3
56.2911	-1.28989	0.406833	1.12e-05	0.000888831	ENSG00000163631	ALB	CESC, SKCM, TGCT	3
41.1387	-1.13407	0.267554	1.15e-06	0.000156153	ENSG00000164418	GRIK2	CESC, SARC, TGCT	3
8.09517	-1.27409	0.473516	2.81e-05	0.00176026	ENSG00000164434	FABP7	CESC, KIRP, TGCT	3
8.48634	-1.04628	0.232722	5.93e-07	9.1e-05	ENSG00000165899	OTOGL	CESC, PAAD, THYM	3
53.0114	-1.43958	0.287943	9.66e-09	3.22e-06	ENSG00000166866	MYO1A	CESC, LUAD, TGCT	3
294.319	-3.2915	0.317104	4.07e-27	1.42e-22	ENSG00000169994	MYO7B	CESC, TGCT, UVM	3
3.22073	-1.39597	0.308005	1.1e-07	2.32e-05	ENSG00000170743	SYT9	CESC, READ, STAD	3
6.48732	-1.25583	0.302919	9.83e-07	0.000137014	ENSG00000170827	CELP	CESC, PAAD, TGCT	3
65.0003	-1.21932	0.274733	3.95e-07	6.7e-05	ENSG00000173376	NDNF	CESC, HNSC, TGCT	3
4.00056	-1.38035	0.396125	3.98e-06	0.000419403	ENSG00000176204	LRRTM4	CESC, PAAD, THCA	3
9.98459	-1.42631	0.421954	4.27e-06	0.000440738	ENSG00000178343	SHISA3	CESC, LUAD, SKCM	3
9.05264	-1.37153	0.328635	5.2e-07	8.3e-05	ENSG00000179914	ITLN1	CESC, LUAD, TGCT	3
50.7484	-3.37803	0.476381	8.18e-15	3.18e-11	ENSG00000180745	CLRN3	CESC, SARC, TGCT	3
770.952	-3.03512	0.501867	4.49e-12	6.04e-09	ENSG00000181617	FDCSP	CESC, COAD, SKCM	3
16.2934	-1.18677	0.247187	9.78e-08	2.14e-05	ENSG00000182132	KCNIP1	CESC, PAAD, THYM	3
6.24632	-1.50778	0.449675	3.32e-06	0.000366082	ENSG00000185742	C11orf87	CESC, PRAD, TGCT	3
8.4917	-1.00354	0.289443	1.36e-05	0.00103658	ENSG00000187323	DCC	CESC, ESCA, TGCT	3
4.47255	-1.15833	0.416994	3.52e-05	0.00208741	ENSG00000187950	OVCH1	CESC, STAD, THYM	3
23.9577	-1.38549	0.305894	1.18e-07	2.46e-05	ENSG00000196090	PTPRT	CESC, PAAD, SKCM	3
4.18165	-1.02775	0.368951	4.95e-05	0.00267918	ENSG00000198354	DCAF12L2	CESC, PAAD, TGCT	3
4.35499	-1.18711	0.353311	1.07e-05	0.00086374	ENSG00000198597	ZNF536	CESC, ESCA, LUAD	3
135.25	-1.13906	0.200816	1.33e-09	6.33e-07	ENSG00000198744	MTCO3P12	CESC, KIRC, UCEC	3
6.61803	-1.16999	0.633158	0.000119637	0.00506236	ENSG00000198842	DUSP27	CESC, HNSC, THYM	3
9.91943	-1.23897	0.344117	5.16e-06	0.00050961	ENSG00000204065	TCEAL5	CESC, PAAD, STAD	3
5.53535	-1.43651	0.73208	4.71e-05	0.00259357	ENSG00000204711	C9orf135	CESC, HNSC, LUAD	3
87.1393	-1.67422	0.2947	5.26e-11	4e-08	ENSG00000205038	PKHD1L1	CESC, THCA, THYM	3
9.71491	-1.70827	0.341587	1.85e-09	8.51e-07	ENSG00000206579	XKR4	CESC, LAML, SKCM	3
222.52	-1.4072	0.335958	4.1e-07	6.93e-05	ENSG00000211973	IGHV1-69	CESC, ESCA, OV	3
407.035	-1.2074	0.317175	3.37e-06	0.000367013	ENSG00000211976	IGHV3-73	CESC, OV, THYM	3
6.59131	-1.14742	0.434644	4.55e-05	0.00251857	ENSG00000213030	CGB8	CESC, LUSC, THYM	3
26.6869	-2.74715	0.397061	1.03e-14	3.27e-11	ENSG00000219159	AC011298.2	CESC, PAAD, TGCT	3
85.0177	-1.00138	0.241388	2.23e-06	0.000269518	ENSG00000221866	PLXNA4	CESC, LIHC, TGCT	3
5.71892	-1.28282	0.311095	9.42e-07	0.000133454	ENSG00000223403	MEG9	CESC, PAAD, THYM	3
2.00738	-1.11942	0.825223	0.000200542	0.00730258	ENSG00000224060	ARSEP1	CESC, PAAD, THYM	3
15.9283	-1.43195	0.262471	9.19e-10	4.66e-07	ENSG00000230916	MTCO1P53	CESC, KICH, TGCT	3
2.05784	-1.20629	0.439395	3.2e-05	0.00195058	ENSG00000240103	RP11-846F4.6	CESC, TGCT, UCEC	3
8.82472	-1.07257	0.627394	0.000189082	0.00702412	ENSG00000251664	PCDHA12	CESC, KIRC, LIHC	3
59.1576	-1.09345	0.533229	0.00012277	0.00516992	ENSG00000253154	CTA-392E5.1	CESC, ESCA, GBM	3
87.6608	-1.08526	0.53284	0.000128173	0.00532061	ENSG00000253998	IGKV2-29	CESC, OV, SKCM	3
17.163	-1.25993	0.412081	1.55e-05	0.00113	ENSG00000254290	RP11-150O12.3	CESC, TGCT, THYM	3
213.815	-2.15498	0.394606	3.16e-11	2.84e-08	ENSG00000257017	HP	CESC, SKCM, UCEC	3
8.7387	-1.30839	0.446883	1.67e-05	0.0011856	ENSG00000258986	TMEM179	CESC, PAAD, STAD	3
19.1348	-1.23966	0.39231	1.36e-05	0.00103658	ENSG00000259674	RP11-356M20.1	CESC, SKCM, TGCT	3
28.765	-1.13357	0.268214	1.2e-06	0.000161881	ENSG00000276547	PCDHGB5	CESC, GBM, THYM	3
158.942	-1.46349	0.531653	1.36e-05	0.00103658	ENSG00000281990	CH17-212P11.5	CESC, LIHC, OV	3
2.17772	-1.74321	0.597339	4.27e-06	0.000440738	ENSG00000282012	LL22NC03-N95F10.1	CESC, KIRP, LUSC	3
205.58	-1.11805	0.364368	2.36e-05	0.00155177	ENSG00000282639	CH17-224D4.1	CESC, OV, THYM	3
213.374	-2.35605	0.797408	1.04e-05	0.00615378	ENSG00000053108	FSTL4	CHOL, PAAD, STAD	3
370.916	-2.79022	0.819045	2.59e-06	0.00292221	ENSG00000101842	VSIG1	CHOL, MESO, SKCM	3
270.783	-5.17734	1.03397	4.95e-12	6.41e-08	ENSG00000104112	SCG3	CHOL, MESO, PAAD	3
9.30119	-2.65377	0.912007	6.5e-06	0.00481337	ENSG00000148408	CACNA1B	CHOL, COAD, PAAD	3
9.59239	-2.68493	1.01158	7.9e-06	0.00499734	ENSG00000166111	SVOP	CHOL, PAAD, TGCT	3
385.561	-1.31456	0.346261	2.56e-05	0.000366059	ENSG00000021826	CPS1	COAD, PRAD, TGCT	3
924.537	-1.78289	0.264601	1.95e-12	6.54e-10	ENSG00000092758	COL9A3	COAD, THCA, THYM	3
61.0357	-1.09484	0.282042	2.33e-05	0.000339417	ENSG00000101210	EEF1A2	COAD, HNSC, LAML	3
40.9029	-1.06324	0.286857	4.15e-05	0.00053986	ENSG00000106511	MEOX2	COAD, OV, STAD	3
11.6596	-1.69627	0.367651	4.63e-07	1.4e-05	ENSG00000120057	SFRP5	COAD, LIHC, TGCT	3
3.40737	-1.20637	0.370229	0.000139186	0.00143806	ENSG00000122136	OBP2A	COAD, THYM, UCEC	3
23.6407	-1.34122	0.245623	1.45e-08	8.69e-07	ENSG00000124780	KCNK17	COAD, PAAD, THCA	3
15.0701	-1.29855	0.335153	2.02e-05	0.00030222	ENSG00000127325	BEST3	COAD, HNSC, TGCT	3
26.0752	-1.02442	0.338522	0.000278851	0.00249538	ENSG00000129988	LBP	COAD, SKCM, UCEC	3
18.1121	-1.22676	0.332541	4e-05	0.000523237	ENSG00000136267	DGKB	COAD, ESCA, PAAD	3
27.1091	-1.01227	0.293922	9.1e-05	0.00101914	ENSG00000136881	BAAT	COAD, KIRP, TGCT	3
248.603	-2.08484	0.33226	1.51e-11	3.27e-09	ENSG00000141469	SLC14A1	COAD, TGCT, THYM	3
15.9025	-1.15215	0.387267	0.00029606	0.00261644	ENSG00000166828	SCNN1G	COAD, KIRP, SKCM	3
5.07392	-1.16275	0.476137	0.000934336	0.00646906	ENSG00000170370	EMX2	COAD, HNSC, TGCT	3
1380.18	-1.38384	0.333148	6.5e-06	0.000120749	ENSG00000170835	CEL	COAD, PAAD, TGCT	3
11.0902	-1.43103	0.418258	6.45e-05	0.000772552	ENSG00000171102	OBP2B	COAD, THCA, UCEC	3
3181.86	-1.07846	0.480832	0.00154957	0.00961436	ENSG00000172016	REG3A	COAD, LIHC, UCEC	3
6.43096	-1.30064	0.440757	0.000260097	0.00236326	ENSG00000178171	AMER3	COAD, LUAD, PAAD	3
7.50126	-1.26768	0.373455	9.04e-05	0.00101379	ENSG00000181408	UTS2R	COAD, HNSC, THYM	3
78.1351	-1.047	0.244911	5.65e-06	0.00010733	ENSG00000198075	SULT1C4	COAD, TGCT, THYM	3
399.31	-1.14899	0.290528	1.78e-05	0.000272391	ENSG00000198910	L1CAM	COAD, KIRP, SARC	3
81.289	-1.37949	0.396048	5.98e-05	0.000725008	ENSG00000204889	KRT40	COAD, PAAD, TGCT	3
14.6368	-1.06295	0.345114	0.000241483	0.00223217	ENSG00000259417	LINC01314	COAD, PAAD, TGCT	3
315.265	-1.18247	0.202754	1.27e-10	7.99e-08	ENSG00000005108	THSD7A	ESCA, TGCT, THYM	3
185.195	-1.28595	0.285856	4.29e-08	7.48e-06	ENSG00000008226	DLEC1	ESCA, MESO, TGCT	3
303.495	-1.09235	0.28382	1.91e-06	0.000127827	ENSG00000064886	CHI3L2	ESCA, LUSC, PRAD	3
756.85	-1.12279	0.212823	4.14e-09	1.24e-06	ENSG00000069431	ABCC9	ESCA, LIHC, TGCT	3
7992.69	-1.03907	0.21199	4.15e-08	7.3e-06	ENSG00000077157	PPP1R12B	ESCA, STAD, TGCT	3
32.711	-1.03839	0.302503	8.52e-06	0.00040524	ENSG00000078549	ADCYAP1R1	ESCA, PAAD, STAD	3
496.058	-1.16721	0.23739	1.74e-08	3.77e-06	ENSG00000087258	GNAO1	ESCA, PAAD, STAD	3
2900.58	-1.00237	0.326249	2.48e-05	0.000893249	ENSG00000088002	SULT2B1	ESCA, SKCM, TGCT	3
6362.48	-1.23123	0.249797	9.83e-09	2.43e-06	ENSG00000091986	CCDC80	ESCA, STAD, THYM	3
49.3393	-2.42278	0.474569	1.29e-10	7.99e-08	ENSG00000105675	ATP4A	ESCA, PAAD, STAD	3
29.554	-1.03071	0.440559	8.96e-05	0.00233586	ENSG00000107295	SH3GL2	ESCA, PAAD, STAD	3
1705.8	-1.20048	0.224439	1.57e-09	5.7e-07	ENSG00000107562	CXCL12	ESCA, READ, STAD	3
71.6468	-1.13814	0.262913	2.65e-07	3e-05	ENSG00000108381	ASPA	ESCA, MESO, READ	3
669.46	-1.18109	0.20491	1.9e-10	1.1e-07	ENSG00000108950	FAM20A	ESCA, LAML, READ	3
4046.79	-1.13004	0.243667	7.95e-08	1.18e-05	ENSG00000111341	MGP	ESCA, STAD, TGCT	3
125.474	-1.09541	0.206202	4.1e-09	1.24e-06	ENSG00000117594	HSD11B1	ESCA, LIHC, READ	3
74.8037	-1.06578	0.267124	1.38e-06	0.000100389	ENSG00000118160	SLC8A2	ESCA, PAAD, STAD	3
600.092	-1.45613	0.612544	1.18e-05	0.00051924	ENSG00000122711	SPINK4	ESCA, LUAD, TGCT	3
58.7639	-1.50493	0.407314	2.11e-07	2.54e-05	ENSG00000123560	PLP1	ESCA, SARC, STAD	3
136.306	-1.10869	0.246686	1.66e-07	2.12e-05	ENSG00000124203	ZNF831	ESCA, READ, SKCM	3
275.669	-1.01468	0.243013	9.15e-07	7.3e-05	ENSG00000126353	CCR7	ESCA, KICH, SKCM	3
2399.07	-1.15117	0.249327	7.51e-08	1.15e-05	ENSG00000127951	FGL2	ESCA, LAML, SKCM	3
63.198	-1.08968	0.297385	3.41e-06	0.000203417	ENSG00000129596	CDO1	ESCA, PAAD, STAD	3
52.7767	-1.32097	0.298186	4.26e-08	7.47e-06	ENSG00000132938	MTUS2	ESCA, PAAD, STAD	3
396.132	-1.12998	0.304372	2.35e-06	0.000152195	ENSG00000138356	AOX1	ESCA, STAD, THYM	3
483.709	-1.25315	0.276281	4.82e-08	8.25e-06	ENSG00000138944	KIAA1644	ESCA, STAD, TGCT	3
14095.3	-1.13634	0.285638	9.6e-07	7.55e-05	ENSG00000143369	ECM1	ESCA, LUAD, THYM	3
742.798	-1.10494	0.268645	7.27e-07	6.28e-05	ENSG00000145147	SLIT2	ESCA, STAD, TGCT	3
720.237	-1.5523	0.267596	3.95e-12	5.17e-09	ENSG00000145362	ANK2	ESCA, STAD, THYM	3
18.1054	-1.01437	0.296802	9.9e-06	0.000456012	ENSG00000146469	VIP	ESCA, STAD, TGCT	3
250.151	-1.52358	0.317705	1.38e-09	5.08e-07	ENSG00000147138	GPR174	ESCA, READ, SKCM	3
42.2564	-1.13222	0.415751	2.67e-05	0.000940249	ENSG00000152092	ASTN1	ESCA, KIRP, PAAD	3
3310.52	-1.00401	0.271594	4.67e-06	0.000256896	ENSG00000152137	HSPB8	ESCA, STAD, TGCT	3
2019.16	-1.18802	0.301571	7.81e-07	6.62e-05	ENSG00000156113	KCNMA1	ESCA, STAD, TGCT	3
539.343	-1.26124	0.29724	1.5e-07	1.98e-05	ENSG00000159307	SCUBE1	ESCA, TGCT, THCA	3
203.681	-1.08444	0.186701	2.95e-10	1.48e-07	ENSG00000161929	SCIMP	ESCA, LAML, THYM	3
24.4	-1.00754	0.309756	1.57e-05	0.00063932	ENSG00000164100	NDST3	ESCA, LIHC, TGCT	3
61.5082	-1.04245	0.348021	2.44e-05	0.000882764	ENSG00000164128	NPY1R	ESCA, LIHC, SKCM	3
411.843	-1.07802	0.422664	4.92e-05	0.00148493	ENSG00000166589	CDH16	ESCA, PAAD, TGCT	3
469.374	-1.24916	0.237561	1.64e-09	5.86e-07	ENSG00000172260	NEGR1	ESCA, STAD, TGCT	3
359.692	-1.8312	0.392197	6.05e-10	2.59e-07	ENSG00000172724	CCL19	ESCA, READ, SKCM	3
98.8312	-1.00909	0.254668	1.96e-06	0.000130753	ENSG00000174123	TLR10	ESCA, READ, SKCM	3
78.223	-1.21206	0.236774	4.59e-09	1.35e-06	ENSG00000175857	GAPT	ESCA, READ, SKCM	3
550.021	-1.66543	0.295573	4.65e-12	5.91e-09	ENSG00000178031	ADAMTSL1	ESCA, TGCT, THYM	3
2.89971	-1.54371	0.416699	1.64e-07	2.1e-05	ENSG00000189367	KIAA0408	ESCA, STAD, TGCT	3
61.0308	-1.04224	0.205036	1.73e-08	3.77e-06	ENSG00000196329	GIMAP5	ESCA, READ, SKCM	3
151.944	-1.25236	0.247728	4.43e-09	1.32e-06	ENSG00000203710	CR1	ESCA, GBM, SKCM	3
60.9816	-2.29262	0.433195	3.69e-11	3.07e-08	ENSG00000204644	ZFP57	ESCA, LUSC, READ	3
7.51775	-1.06059	0.418724	5.56e-05	0.00162635	ENSG00000207563	MIR23B	ESCA, STAD, TGCT	3
54.3797	-1.32503	0.304072	5.59e-08	9.16e-06	ENSG00000211891	IGHE	ESCA, SKCM, THYM	3
1719.08	-1.08129	0.387989	3.1e-05	0.00104701	ENSG00000211943	IGHV3-15	ESCA, OV, THYM	3
54.1561	-1.30899	0.496201	1.27e-05	0.000546423	ENSG00000211974	IGHV2-70	ESCA, LUSC, UCEC	3
5.53944	-1.16206	0.487834	4.24e-05	0.00133802	ENSG00000230481	IGKV1OR22-5	ESCA, OV, THYM	3
91.8228	-1.15042	0.252314	9.64e-08	1.38e-05	ENSG00000245164	LINC00861	ESCA, READ, SKCM	3
7.57135	-1.36301	0.405358	1.51e-06	0.00010766	ENSG00000259490	IGHV3OR15-7	ESCA, SKCM, THYM	3
151.651	-1.1025	0.242253	1.36e-07	1.84e-05	ENSG00000259834	RP11-284N8.3	ESCA, READ, SKCM	3
198.028	-1.11294	0.430424	3.84e-05	0.00124569	ENSG00000261175	CTD-2015G9.2	ESCA, LIHC, UCEC	3
5.67578	-1.03537	0.262989	1.91e-06	0.000127827	ENSG00000261245	RP11-120K18.3	ESCA, LAML, THYM	3
37.1405	-1.71903	0.472847	1.02e-07	1.45e-05	ENSG00000261795	RP11-90P13.1	ESCA, LAML, THYM	3
5.13583	-1.07375	0.53833	0.000115522	0.00284069	ENSG00000264781	MIR4537	ESCA, SKCM, THYM	3
2.65508	-1.32048	0.33922	3.52e-07	3.7e-05	ENSG00000269933	RP3-333A15.2	ESCA, KIRP, TGCT	3
20.001	-1.47884	0.400959	2.52e-07	2.86e-05	ENSG00000269954	RP11-148O21.6	ESCA, READ, SKCM	3
16.6911	-1.21063	0.273318	1.06e-07	1.49e-05	ENSG00000273328	RP11-141M3.6	ESCA, READ, THYM	3
623.034	-1.06643	0.436061	6.26e-05	0.00178635	ENSG00000276775	IGHV4-4	ESCA, HNSC, OV	3
5.0602	-1.3853	0.38891	1.87e-07	8.78e-05	ENSG00000095777	MYO3A	GBM, PAAD, PCPG	3
48.2617	-1.29681	0.335448	1.55e-07	7.92e-05	ENSG00000100362	PVALB	GBM, KIRC, KIRP	3
304.066	-1.07684	0.243343	1.25e-07	6.71e-05	ENSG00000117122	MFAP2	GBM, TGCT, THYM	3
199.566	-1.19303	0.216166	2.87e-10	1.14e-06	ENSG00000120820	GLT8D2	GBM, TGCT, THYM	3
14.8675	-1.43218	0.29428	8.27e-10	2.46e-06	ENSG00000137975	CLCA2	GBM, PRAD, TGCT	3
25.0556	-2.25249	0.505418	6.43e-11	5.74e-07	ENSG00000138675	FGF5	GBM, LUSC, THYM	3
2135.15	-1.09279	0.268178	3.84e-07	0.00014145	ENSG00000139329	LUM	GBM, TGCT, THYM	3
4452.05	-1.18543	0.317992	5.56e-07	0.000184221	ENSG00000163359	COL6A3	GBM, TGCT, THYM	3
297.905	-1.02517	0.272271	1.46e-06	0.000334462	ENSG00000166250	CLMP	GBM, STAD, THYM	3
208.839	-1.11724	0.26104	1.61e-07	8.07e-05	ENSG00000166923	GREM1	GBM, TGCT, THYM	3
10.5938	-1.13852	0.190698	1.9e-11	1.73e-09	ENSG00000055813	CCDC85A	HNSC, TGCT, THYM	3
8.52567	-1.32951	0.367417	9.73e-07	2.49e-05	ENSG00000056291	NPFFR2	HNSC, PRAD, SARC	3
3249.22	-1.04147	0.219371	1.72e-08	7.17e-07	ENSG00000060718	COL11A1	HNSC, TGCT, THYM	3
642.981	-1.42203	0.192779	1.54e-15	5.06e-13	ENSG00000070182	SPTB	HNSC, PAAD, THYM	3
57.2876	-1.01804	0.199998	3.31e-09	1.67e-07	ENSG00000091128	LAMB4	HNSC, TGCT, THYM	3
418.317	-1.14978	0.360819	5.09e-06	0.00010266	ENSG00000091482	SMPX	HNSC, KIRP, TGCT	3
2608.11	-1.59852	0.325604	4.51e-09	2.18e-07	ENSG00000092054	MYH7	HNSC, PAAD, TGCT	3
20.0969	-1.00821	0.182814	3.42e-10	2.23e-08	ENSG00000101638	ST8SIA5	HNSC, PAAD, SKCM	3
10.417	-3.3131	0.550962	1.14e-15	3.86e-13	ENSG00000110484	SCGB2A2	HNSC, SKCM, UCEC	3
243.733	-1.54083	0.353218	5e-08	1.84e-06	ENSG00000111046	MYF6	HNSC, KICH, TGCT	3
70.2575	-1.18375	0.274288	9.35e-08	3.21e-06	ENSG00000115592	PRKAG3	HNSC, LAML, TGCT	3
107.039	-1.04107	0.182048	9.86e-11	7.2e-09	ENSG00000120332	TNN	HNSC, TGCT, THYM	3
4.97291	-1.88039	0.415055	1.1e-08	4.87e-07	ENSG00000124237	C20orf85	HNSC, TGCT, THCA	3
360.431	-1.28003	0.252029	2.46e-09	1.29e-07	ENSG00000130528	HRC	HNSC, SARC, TGCT	3
225.282	-1.56999	0.223593	2.11e-14	4.85e-12	ENSG00000131730	CKMT2	HNSC, KIRP, LIHC	3
4.6875	-1.16893	0.279649	1.67e-07	5.32e-06	ENSG00000132464	ENAM	HNSC, PAAD, TGCT	3
19763	-1.09534	0.169201	8.28e-13	1.13e-10	ENSG00000133110	POSTN	HNSC, TGCT, THYM	3
70.0333	-1.06382	0.171735	5.25e-12	5.82e-10	ENSG00000144619	CNTN4	HNSC, LIHC, THYM	3
14.9278	-1.1145	0.385146	1.2e-05	0.000211824	ENSG00000146926	ASB10	HNSC, PRAD, UVM	3
18.8049	-1.35004	0.26154	1.56e-09	8.66e-08	ENSG00000147588	PMP2	HNSC, SARC, TGCT	3
8.22232	-1.00157	0.198665	4.43e-09	2.15e-07	ENSG00000150275	PCDH15	HNSC, SARC, THYM	3
1.80904	-1.16109	0.401948	1.07e-05	0.000192554	ENSG00000156096	UGT2B4	HNSC, TGCT, UCEC	3
152.016	-1.10281	0.423833	2.42e-05	0.000383834	ENSG00000157119	KLHL40	HNSC, PRAD, TGCT	3
2031.56	-1.34331	0.412153	2.66e-06	5.91e-05	ENSG00000163092	XIRP2	HNSC, PRAD, UCEC	3
745.348	-1.13952	0.242259	1.77e-08	7.34e-07	ENSG00000168334	XIRP1	HNSC, PRAD, THYM	3
165.001	-1.33651	0.202737	3.55e-13	5.39e-11	ENSG00000168427	KLHL30	HNSC, TGCT, THYM	3
620.491	-1.23888	0.176995	2.13e-14	4.86e-12	ENSG00000170624	SGCD	HNSC, LIHC, TGCT	3
2202.33	-1.78824	0.285219	2.41e-12	2.9e-10	ENSG00000173991	TCAP	HNSC, KICH, PRAD	3
1.06473	-1.32526	0.356789	7.21e-07	1.92e-05	ENSG00000175664	TEX26	HNSC, LUAD, TGCT	3
5.82357	-1.40669	0.371419	4.91e-07	1.38e-05	ENSG00000184544	DHRS7C	HNSC, PRAD, TGCT	3
21.5415	-1.21067	0.369415	3.44e-06	7.31e-05	ENSG00000187616	TMEM8C	HNSC, LUAD, TGCT	3
3367.76	-1.55174	0.345584	2.95e-08	1.15e-06	ENSG00000196091	MYBPC1	HNSC, SKCM, TGCT	3
884.868	-1.06155	0.292516	1.6e-06	3.83e-05	ENSG00000211898	IGHD	HNSC, SKCM, UVM	3
6.53021	-1.06566	0.240224	6.83e-08	2.43e-06	ENSG00000220154	RP11-46B11.2	HNSC, TGCT, UCEC	3
6.68794	-1.34253	0.410667	2.6e-06	5.8e-05	ENSG00000223564	CYP4F32P	HNSC, PAAD, THCA	3
26.982	-1.65588	0.307803	4.29e-10	2.73e-08	ENSG00000226306	NPY6R	HNSC, SARC, TGCT	3
36.5982	-1.84447	0.371267	2.06e-09	1.11e-07	ENSG00000240045	RP11-451G4.2	HNSC, PRAD, TGCT	3
17.4542	-1.08127	0.189196	9.33e-11	6.86e-09	ENSG00000248890	HHIP-AS1	HNSC, STAD, TGCT	3
26.4056	-1.59045	0.260749	8.28e-12	8.46e-10	ENSG00000251257	CTD-2263F21.1	HNSC, KIRP, THYM	3
2.24354	-1.31912	0.434214	4.92e-06	9.96e-05	ENSG00000253474	RP11-10H3.1	HNSC, STAD, UCEC	3
8.06923	-1.50926	0.205973	2.33e-15	6.99e-13	ENSG00000261742	LINC00922	HNSC, TGCT, THYM	3
185.746	-1.16718	0.269525	9e-08	3.11e-06	ENSG00000267056	AC005336.4	HNSC, SKCM, TGCT	3
36.7859	-1.13726	0.211859	6.08e-10	3.69e-08	ENSG00000275620	FLJ16779	HNSC, LUSC, TGCT	3
116.425	-1.74648	0.48907	1.1e-06	0.000809184	ENSG00000010310	GIPR	KICH, PAAD, PCPG	3
40.6666	-1.98241	0.633241	1.56e-06	0.000929217	ENSG00000115009	CCL20	KICH, TGCT, THYM	3
77.7266	-2.06064	0.649357	1.11e-06	0.000809184	ENSG00000127249	ATP13A4	KICH, OV, TGCT	3
82.024	-2.50748	0.547294	1.59e-09	2.32e-05	ENSG00000136244	IL6	KICH, LAML, THYM	3
28.2657	-1.70831	0.531956	3.29e-06	0.00160703	ENSG00000143171	RXRG	KICH, LIHC, PAAD	3
931.277	-1.13297	0.345126	2.07e-05	0.00473558	ENSG00000144810	COL8A1	KICH, TGCT, THYM	3
1116.33	-1.19196	0.368862	1.97e-05	0.00464121	ENSG00000159403	C1R	KICH, READ, TGCT	3
100.454	-4.15429	1.12486	1.8e-08	0.000174485	ENSG00000167757	KLK11	KICH, SKCM, TGCT	3
377.293	-1.34072	0.625098	6.93e-05	0.00881384	ENSG00000167767	KRT80	KICH, SKCM, TGCT	3
376.277	-1.59207	0.935453	4.47e-05	0.00695549	ENSG00000174502	SLC26A9	KICH, SKCM, TGCT	3
1175.07	-1.247	0.443391	3.67e-05	0.00617567	ENSG00000182326	C1S	KICH, READ, THYM	3
6.281	-1.49026	0.588482	2.52e-05	0.00496343	ENSG00000204099	NEU4	KICH, TGCT, THCA	3
73.4095	-1.28261	0.334714	3.45e-06	0.00160703	ENSG00000210140	MT-TC	KICH, TGCT, UCEC	3
49.831	-1.61031	0.949912	4.25e-05	0.0067216	ENSG00000211935	IGHV1-3	KICH, OV, UVM	3
30.2439	-2.49414	0.784361	4.31e-07	0.000518706	ENSG00000261678	SCRT1	KICH, KIRP, PAAD	3
386.55	-2.24489	0.311766	3.03e-17	7.68e-14	ENSG00000004939	SLC4A1	KIRC, SKCM, THYM	3
26.6832	-2.15425	0.429579	5.56e-11	2.86e-08	ENSG00000110680	CALCA	KIRC, STAD, THCA	3
63.4091	-2.56803	0.46987	1.09e-11	7.56e-09	ENSG00000162399	BSND	KIRC, KIRP, SKCM	3
174.212	-3.87028	0.452355	9.41e-19	3.69e-15	ENSG00000168269	FOXI1	KIRC, KIRP, UCEC	3
189.597	-4.69186	0.37328	1.25e-37	2.69e-33	ENSG00000188175	HEPACAM2	KIRC, KIRP, TGCT	3
171.666	-1.20535	0.288845	1.7e-07	2.4e-05	ENSG00000205358	MT1H	KIRC, READ, THCA	3
40.1131	-1.12249	0.271733	2.64e-07	3.36e-05	ENSG00000231292	IGKV1OR2-108	KIRC, OV, THYM	3
5.81234	-1.39992	0.284829	3.28e-09	9.08e-07	ENSG00000250436	RP11-622A1.2	KIRC, PAAD, TGCT	3
7.15446	-1.16311	0.254489	3.56e-08	6.65e-06	ENSG00000262920	RP11-1260E13.1	KIRC, KIRP, TGCT	3
236.658	-1.65051	0.279173	1.59e-11	1.91e-08	ENSG00000049283	EPN3	KIRP, SKCM, TGCT	3
96.2129	-1.22137	0.275035	1.12e-07	3.34e-05	ENSG00000100842	EFS	KIRP, TGCT, THYM	3
9.1842	-1.04011	0.391103	3.07e-05	0.00273056	ENSG00000101542	CDH20	KIRP, TGCT, THYM	3
3.65546	-1.3789	0.619805	3.04e-05	0.00273055	ENSG00000103546	SLC6A2	KIRP, LIHC, UCEC	3
4.62451	-1.6483	0.515779	2.8e-06	0.000476521	ENSG00000115665	SLC5A7	KIRP, STAD, THCA	3
103.575	-1.34892	0.224183	1.66e-11	1.91e-08	ENSG00000120645	IQSEC3	KIRP, PAAD, TGCT	3
41.1093	-1.00267	0.290334	5.97e-06	0.000872425	ENSG00000131746	TNS4	KIRP, SKCM, THYM	3
120.758	-1.25539	0.374782	4.03e-06	0.000636315	ENSG00000132855	ANGPTL3	KIRP, PAAD, THYM	3
160.563	-2.61481	0.352073	1.3e-15	3.81e-12	ENSG00000137203	TFAP2A	KIRP, TGCT, THYM	3
15.4783	-1.23544	0.252334	1.33e-08	5.41e-06	ENSG00000137878	GCOM1	KIRP, SKCM, THYM	3
78.6541	-1.92568	0.372284	1.05e-09	5.97e-07	ENSG00000140519	RHCG	KIRP, LIHC, TGCT	3
25.0435	-1.05469	0.29523	3.81e-06	0.000608319	ENSG00000142973	CYP4B1	KIRP, SKCM, TGCT	3
20.5652	-2.39952	0.410266	3.71e-11	3.52e-08	ENSG00000147689	FAM83A	KIRP, TGCT, THYM	3
10.6419	-1.87587	0.490473	3.63e-07	9.24e-05	ENSG00000152931	PART1	KIRP, PAAD, TGCT	3
390.849	-2.41006	0.316815	3.34e-16	1.07e-12	ENSG00000155066	PROM2	KIRP, SKCM, TGCT	3
1.71347	-1.2098	1.02343	0.000130994	0.00784466	ENSG00000162763	LRRC52	KIRP, SKCM, TGCT	3
26.4281	-1.78891	0.32666	1.95e-10	1.43e-07	ENSG00000163331	DAPL1	KIRP, SARC, TGCT	3
504.018	-1.33748	0.245811	5.11e-10	3.38e-07	ENSG00000164120	HPGD	KIRP, PCPG, SARC	3
3.2186	-1.0281	0.456674	6.48e-05	0.00484564	ENSG00000165621	OXGR1	KIRP, PAAD, TGCT	3
62.9735	-2.23886	0.491185	2.11e-08	8.12e-06	ENSG00000167580	AQP2	KIRP, PCPG, PRAD	3
340.988	-3.92658	0.428081	9.63e-23	1.38e-18	ENSG00000167748	KLK1	KIRP, PAAD, SKCM	3
135.439	-2.01916	0.384279	7.27e-10	4.64e-07	ENSG00000178568	ERBB4	KIRP, TGCT, THYM	3
1.22108	-1.305	0.587683	3.56e-05	0.00302091	ENSG00000179270	C2orf71	KIRP, PAAD, TGCT	3
16.0924	-1.96394	0.368828	4.83e-10	3.26e-07	ENSG00000185303	SFTPA2	KIRP, MESO, TGCT	3
562.213	-1.1218	0.313705	3.14e-06	0.000522725	ENSG00000187783	TMEM72	KIRP, PAAD, TGCT	3
9.28227	-1.00717	0.52669	0.0001156	0.00722654	ENSG00000189001	SBSN	KIRP, SKCM, TGCT	3
10.7511	-1.14298	0.392056	1.44e-05	0.00156732	ENSG00000242048	RP13-452N2.1	KIRP, TGCT, THYM	3
14.5338	-1.41483	0.289248	7.28e-09	3.32e-06	ENSG00000249695	RP11-598F7.4	KIRP, PAAD, TGCT	3
35.9878	-1.28877	0.3214	4.89e-07	0.000116626	ENSG00000258548	LINC00645	KIRP, SARC, TGCT	3
2.62321	-1.85701	0.589861	2.4e-06	0.000420636	ENSG00000261409	RP6-24A23.7	KIRP, STAD, THCA	3
3.60498	-1.2636	0.654564	6.05e-05	0.00455623	ENSG00000268416	CTD-2626G11.2	KIRP, LUSC, TGCT	3
199.666	-1.32589	0.299616	8.41e-08	2.64e-05	ENSG00000276644	DACH1	KIRP, MESO, TGCT	3
50.5242	-1.01012	0.45191	7.7e-05	0.00223244	ENSG00000089169	RPH3A	LAML, PAAD, TGCT	3
548.964	-1.71779	0.359689	8.99e-09	3.02e-06	ENSG00000103569	AQP9	LAML, MESO, READ	3
59.9104	-1.06636	0.38723	2.14e-05	0.000879769	ENSG00000111181	SLC6A12	LAML, READ, TGCT	3
69.9022	-1.2335	0.265594	2.99e-08	7.24e-06	ENSG00000119457	SLC46A2	LAML, LIHC, UCEC	3
27.4227	-1.75713	0.339432	1.28e-09	8.13e-07	ENSG00000134138	MEIS2	LAML, TGCT, THYM	3
17.5388	-1.44117	0.273357	1.7e-09	1.01e-06	ENSG00000142408	CACNG8	LAML, PCPG, THYM	3
0.905425	-1.5471	0.643283	7.98e-06	0.00043382	ENSG00000148942	SLC5A12	LAML, SKCM, TGCT	3
10.7421	-1.3792	0.272361	4.67e-09	1.97e-06	ENSG00000165325	DEUP1	LAML, SKCM, THYM	3
260.455	-1.02093	0.467808	8.23e-05	0.00234653	ENSG00000166523	CLEC4E	LAML, TGCT, THYM	3
4.0841	-1.72899	0.385413	2.69e-08	6.62e-06	ENSG00000169862	CTNND2	LAML, PAAD, TGCT	3
22.0611	-1.51617	0.271257	3.22e-10	3.51e-07	ENSG00000177098	SCN4B	LAML, STAD, TGCT	3
638.473	-1.39366	0.320637	1.04e-07	1.8e-05	ENSG00000183023	SLC8A1	LAML, TGCT, THYM	3
266.987	-1.07633	0.353831	9.98e-06	0.000509191	ENSG00000203799	CCDC162P	LAML, PAAD, THYM	3
333.153	-1.66349	0.355964	1.69e-08	4.77e-06	ENSG00000225217	HSPA7	LAML, SKCM, THYM	3
10.8437	-1.24885	0.360731	2.37e-06	0.000179102	ENSG00000231170	AC002451.3	LAML, MESO, TGCT	3
653.569	-1.78393	0.333358	4.83e-10	4.75e-07	ENSG00000244682	FCGR2C	LAML, SKCM, THYM	3
1.71528	-1.13374	0.551829	5.86e-05	0.000572673	ENSG00000182333	LIPF	LGG, LUAD, TGCT	3
400.793	-1.30291	0.218759	1.05e-11	1.47e-09	ENSG00000091831	ESR1	LIHC, READ, STAD	3
12.1933	-1.2459	0.248078	2.3e-09	1.27e-07	ENSG00000123572	NRK	LIHC, STAD, THYM	3
110.204	-1.25411	0.328806	3.87e-07	8.75e-06	ENSG00000130234	ACE2	LIHC, SARC, TGCT	3
36.3064	-1.48633	0.350748	3.39e-08	1.17e-06	ENSG00000132698	RAB25	LIHC, SKCM, TGCT	3
60.6671	-2.9161	0.357707	2.06e-18	4.28e-15	ENSG00000142623	PADI1	LIHC, STAD, TGCT	3
26.2375	-1.04925	0.208204	4.51e-09	2.19e-07	ENSG00000144230	GPR17	LIHC, SARC, TGCT	3
735.794	-1.06184	0.237018	5.65e-08	1.8e-06	ENSG00000146233	CYP39A1	LIHC, TGCT, THYM	3
97.8346	-1.26955	0.261928	4.79e-09	2.3e-07	ENSG00000148053	NTRK2	LIHC, MESO, TGCT	3
2566.36	-1.49073	0.336414	1.43e-08	5.66e-07	ENSG00000151365	THRSP	LIHC, MESO, SKCM	3
1.58753	-1.02532	0.471526	9.8e-05	0.000830633	ENSG00000152785	BMP3	LIHC, TGCT, UCEC	3
9.24274	-1.37591	0.296989	8.23e-09	3.58e-07	ENSG00000164129	NPY5R	LIHC, SARC, SKCM	3
9.55467	-1.09358	0.386081	1.53e-05	0.000183211	ENSG00000165694	FRMD7	LIHC, TGCT, THYM	3
1093.06	-1.00417	0.30647	5.81e-06	8.19e-05	ENSG00000166148	AVPR1A	LIHC, READ, TGCT	3
262.49	-1.0432	0.214038	1.01e-08	4.26e-07	ENSG00000197580	BCO2	LIHC, READ, TGCT	3
5.09014	-1.10949	0.186402	2.87e-11	3.3e-09	ENSG00000226252	RP1-18D14.7	LIHC, SARC, TGCT	3
5.13558	-3.14734	0.450046	7.12e-15	3.27e-12	ENSG00000230876	LINC00486	LIHC, PCPG, TGCT	3
2.015	-1.30255	0.373325	1.02e-06	1.94e-05	ENSG00000235875	ARHGEF7-AS2	LIHC, PAAD, TGCT	3
4.2959	-1.9016	0.580627	7.77e-07	1.56e-05	ENSG00000250125	RP11-707A18.1	LIHC, TGCT, THCA	3
34.3451	-1.16493	0.182786	1.77e-12	3.31e-10	ENSG00000254122	PCDHGB7	LIHC, STAD, THYM	3
3.67288	-1.33018	0.410392	2.1e-06	3.53e-05	ENSG00000259478	RP11-753A21.1	LIHC, PAAD, TGCT	3
9.0138	-1.41913	0.375132	2.53e-07	6.14e-06	ENSG00000267690	LDLRAD4-AS1	LIHC, LUAD, SARC	3
1.4584	-1.1449	0.254373	3.89e-08	1.31e-06	ENSG00000271075	RP11-589M4.4	LIHC, STAD, THYM	3
41823.9	-1.77168	0.318599	3.81e-11	2.71e-09	ENSG00000096088	PGC	LUAD, MESO, TGCT	3
767.745	-1.41105	0.251946	3.17e-11	2.32e-09	ENSG00000099937	SERPIND1	LUAD, PAAD, UCEC	3
168.743	-1.09452	0.181514	1.8e-11	1.39e-09	ENSG00000102970	CCL17	LUAD, SARC, TGCT	3
18.8628	-1.46034	0.180756	6.58e-19	3.47e-16	ENSG00000113303	BTNL8	LUAD, TGCT, THYM	3
533.066	-1.58657	0.244646	9.51e-14	1.29e-11	ENSG00000134216	CHIA	LUAD, LUSC, STAD	3
29.8738	-1.0121	0.170264	5.81e-11	3.98e-09	ENSG00000137976	DNASE2B	LUAD, LUSC, TGCT	3
644.029	-1.42076	0.21383	3.9e-14	5.8e-12	ENSG00000140279	DUOX2	LUAD, PRAD, TGCT	3
592.332	-4.97535	0.490642	3.62e-26	1.94e-22	ENSG00000160181	TFF2	LUAD, TGCT, THCA	3
39.3496	-1.6388	0.285401	1.09e-11	9.08e-10	ENSG00000164588	HCN1	LUAD, PAAD, SKCM	3
802.686	-1.05604	0.170942	9.84e-12	8.36e-10	ENSG00000166448	TMEM130	LUAD, PAAD, TGCT	3
48068.4	-1.18014	0.283393	1.52e-07	4.1e-06	ENSG00000168484	SFTPC	LUAD, PAAD, TGCT	3
163.186	-1.22218	0.273973	3.23e-08	1.06e-06	ENSG00000178473	UCN3	LUAD, PAAD, TGCT	3
6.72911	-1.14799	0.226206	2.63e-09	1.18e-07	ENSG00000179520	SLC17A8	LUAD, SARC, TGCT	3
4.69591	-1.3257	0.238499	5.85e-11	4.01e-09	ENSG00000182533	CAV3	LUAD, PRAD, TGCT	3
470.622	-1.23774	0.276005	2.65e-08	8.93e-07	ENSG00000183607	GKN2	LUAD, LUSC, TGCT	3
101.051	-2.03516	0.288698	7.67e-15	1.33e-12	ENSG00000196620	UGT2B15	LUAD, READ, TGCT	3
5.17199	-1.11171	0.254067	9.5e-08	2.7e-06	ENSG00000197353	LYPD2	LUAD, TGCT, UCEC	3
90.7433	-1.45997	0.212948	7.96e-15	1.37e-12	ENSG00000211452	DIO1	LUAD, OV, THYM	3
35.9802	-1.14601	0.137961	7.46e-19	3.75e-16	ENSG00000246430	LINC00968	LUAD, TGCT, THYM	3
10.6407	-1.02515	0.198578	4.15e-09	1.77e-07	ENSG00000249899	CTD-2175A23.1	LUAD, TGCT, THYM	3
53.6534	-1.45532	0.234643	6.78e-13	7.68e-11	ENSG00000255974	CYP2A6	LUAD, TGCT, THYM	3
3932.31	-1.07245	0.236205	3.14e-09	1.64e-07	ENSG00000131400	NAPSA	LUSC, MESO, UCEC	3
24.9814	-1.26976	0.225022	5.87e-12	8.76e-10	ENSG00000134115	CNTN6	LUSC, MESO, TGCT	3
16.2574	-1.05852	0.278332	9.77e-08	2.88e-06	ENSG00000151952	TMEM132D	LUSC, PAAD, UCEC	3
13540.7	-1.05902	0.218906	7.43e-10	4.86e-08	ENSG00000157765	SLC34A2	LUSC, SKCM, THYM	3
508.698	-1.17151	0.254201	1.57e-09	9.22e-08	ENSG00000196260	SFTA2	LUSC, MESO, TGCT	3
45.4794	-1.30289	0.219913	1.2e-12	2.43e-10	ENSG00000228278	ORM2	LUSC, OV, SKCM	3
11.5478	-1.09478	0.374059	1.97e-06	3.52e-05	ENSG00000235070	AC068138.1	LUSC, TGCT, THCA	3
1.86718	-1.24813	0.329409	5.34e-08	1.76e-06	ENSG00000280800	CH507-513H4.6	LUSC, PRAD, UCEC	3
19.067	-1.371	0.399928	5.88e-06	0.00137402	ENSG00000070019	GUCY2C	MESO, TGCT, THYM	3
7.39602	-1.52014	1.04893	0.00010959	0.00876909	ENSG00000099715	PCDH11Y	MESO, PRAD, STAD	3
10.7219	-2.00038	1.44111	2.47e-05	0.00373581	ENSG00000108242	CYP2C18	MESO, READ, TGCT	3
4754.18	-1.08021	0.261231	1.44e-06	0.000540632	ENSG00000109436	TBC1D9	MESO, TGCT, THYM	3
636.429	-1.38175	0.463105	1.75e-05	0.00295566	ENSG00000110076	NRXN2	MESO, STAD, THYM	3
797.764	-8.36222	1.42687	7.33e-11	5.52e-07	ENSG00000122852	SFTPA1	MESO, PAAD, TGCT	3
2126.86	-3.53903	0.79895	1.35e-09	3.7e-06	ENSG00000132872	SYT4	MESO, PAAD, TGCT	3
124.325	-1.00486	0.413622	0.000125581	0.00955523	ENSG00000148541	FAM13C	MESO, STAD, TGCT	3
58.7605	-1.54703	0.878977	8.99e-05	0.00767431	ENSG00000148795	CYP17A1	MESO, SKCM, THYM	3
8.96637	-1.06348	0.40441	7.54e-05	0.00699347	ENSG00000154227	CERS3	MESO, SKCM, TGCT	3
67.9156	-1.72221	0.599229	1.09e-05	0.00216873	ENSG00000156486	KCNS2	MESO, SKCM, STAD	3
250.181	-1.15382	0.41523	4.57e-05	0.00519729	ENSG00000163406	SLC15A2	MESO, SKCM, TGCT	3
1498	-1.25317	0.381326	1.14e-05	0.00220017	ENSG00000163638	ADAMTS9	MESO, TGCT, THYM	3
28.601	-1.96069	1.09367	2.78e-05	0.00387837	ENSG00000164265	SCGB3A2	MESO, SKCM, THCA	3
6.14433	-1.7076	0.796216	3.93e-05	0.00472898	ENSG00000180660	MAB21L1	MESO, TGCT, THYM	3
15.4608	-2.14225	0.854458	8.6e-06	0.00182416	ENSG00000181378	CFAP65	MESO, PAAD, TGCT	3
13.4348	-1.43487	0.589745	4.68e-05	0.00525862	ENSG00000186479	RGS7BP	MESO, SARC, SKCM	3
353.641	-1.6805	0.486028	2.8e-06	0.000879053	ENSG00000228221	LINC00578	MESO, TGCT, THYM	3
46.1511	-2.13529	0.685491	2.9e-06	0.000891112	ENSG00000256618	MTRNR2L1	MESO, THYM, UCEC	3
7.38244	-1.19223	0.356662	1.15e-05	0.00220181	ENSG00000258545	RHOXF1-AS1	MESO, SKCM, THYM	3
20.4809	-1.39925	0.788854	0.0001325	0.00988208	ENSG00000272321	KB-1517D11.4	MESO, SKCM, STAD	3
4047.95	-1.19603	0.240303	1.7e-08	1.32e-05	ENSG00000118849	RARRES1	OV, READ, THYM	3
869.921	-1.04149	0.31582	4.21e-06	0.000874195	ENSG00000141750	STAC2	OV, SKCM, THYM	3
59.1321	-1.20485	0.377131	4.7e-06	0.000949653	ENSG00000166396	SERPINB7	OV, TGCT, THYM	3
984.529	-1.79452	0.334825	8.34e-10	1.07e-06	ENSG00000211966	IGHV5-51	OV, THYM, UVM	3
301.611	-1.86316	0.343741	5.12e-10	8.27e-07	ENSG00000243290	IGKV1-12	OV, SKCM, UVM	3
585.645	-1.17868	0.447209	1.4e-05	0.00205482	ENSG00000280411	IGHV1-69-2	OV, SKCM, THYM	3
1414.07	-1.40725	0.256065	9.07e-10	5.26e-08	ENSG00000009950	MLXIPL	PAAD, SKCM, TGCT	3
4840.05	-1.40198	0.341041	6.3e-07	1.53e-05	ENSG00000010438	PRSS3	PAAD, TGCT, UCEC	3
578.966	-1.36491	0.178006	4.65e-16	1.22e-13	ENSG00000013619	MAMLD1	PAAD, TGCT, THYM	3
351.01	-1.55813	0.278496	7.54e-10	4.47e-08	ENSG00000058335	RASGRF1	PAAD, TGCT, THYM	3
246.66	-1.29115	0.311124	4.81e-07	1.22e-05	ENSG00000065609	SNAP91	PAAD, SKCM, STAD	3
45.3653	-1.87107	0.31377	1.45e-10	1.06e-08	ENSG00000075429	CACNG5	PAAD, SKCM, THYM	3
47.9735	-1.6479	0.276592	1.16e-10	8.78e-09	ENSG00000077279	DCX	PAAD, STAD, TGCT	3
56.3997	-2.65341	0.348907	5.64e-16	1.41e-13	ENSG00000077327	SPAG6	PAAD, UCEC, UVM	3
2560.7	-1.7123	0.360128	6.15e-08	2.08e-06	ENSG00000079689	SCGN	PAAD, TGCT, THCA	3
734.952	-2.747	0.344453	2.23e-17	8.51e-15	ENSG00000091583	APOH	PAAD, SKCM, TGCT	3
1140.74	-2.26377	0.39432	3.75e-10	2.41e-08	ENSG00000095981	KCNK16	PAAD, TGCT, THCA	3
16477.6	-2.24868	0.362695	2.65e-11	2.4e-09	ENSG00000100604	CHGA	PAAD, TGCT, THCA	3
175.017	-1.22887	0.312733	1.12e-06	2.48e-05	ENSG00000107518	ATRNL1	PAAD, STAD, THCA	3
385.173	-1.34657	0.205648	1.32e-12	1.72e-10	ENSG00000108924	HLF	PAAD, STAD, TGCT	3
659.949	-1.10875	0.182001	1.62e-11	1.58e-09	ENSG00000109339	MAPK10	PAAD, STAD, TGCT	3
17408.1	-1.95913	0.247572	2.2e-16	6.68e-14	ENSG00000109472	CPE	PAAD, STAD, TGCT	3
225.953	-1.42445	0.31915	1.51e-07	4.47e-06	ENSG00000112175	BMP5	PAAD, SARC, TGCT	3
7246.42	-1.53539	0.312583	2.36e-08	9.15e-07	ENSG00000116299	KIAA1324	PAAD, TGCT, THCA	3
37.4118	-1.02223	0.310142	1.2e-05	0.000184621	ENSG00000116983	HPCAL4	PAAD, TGCT, THYM	3
186.623	-1.47171	0.361887	8.04e-07	1.88e-05	ENSG00000124493	GRM4	PAAD, PCPG, THYM	3
1197.59	-2.19615	0.321921	5.27e-13	7.55e-11	ENSG00000128564	VGF	PAAD, STAD, THCA	3
295.44	-1.23375	0.19605	5.13e-12	5.59e-10	ENSG00000128573	FOXP2	PAAD, STAD, TGCT	3
285.524	-2.61527	0.29069	5.82e-21	5e-18	ENSG00000130037	KCNA5	PAAD, STAD, TGCT	3
212.662	-1.631	0.270258	7.16e-11	5.78e-09	ENSG00000131094	C1QL1	PAAD, STAD, TGCT	3
95.9317	-1.71464	0.345167	2.34e-08	9.12e-07	ENSG00000145087	STXBP5L	PAAD, STAD, THCA	3
41.2345	-1.59002	0.307398	7.32e-09	3.24e-07	ENSG00000145451	GLRA3	PAAD, PCPG, SARC	3
128.906	-1.73598	0.283285	4.9e-11	4.16e-09	ENSG00000146151	HMGCLL1	PAAD, SKCM, TGCT	3
382.062	-2.30217	0.302228	1.39e-15	3.21e-13	ENSG00000147488	ST18	PAAD, STAD, TGCT	3
242.595	-1.02663	0.228119	1.02e-07	3.23e-06	ENSG00000151320	AKAP6	PAAD, STAD, TGCT	3
90.5347	-2.09696	0.310222	9.19e-13	1.26e-10	ENSG00000153086	ACMSD	PAAD, TGCT, THYM	3
297.119	-1.01905	0.183799	4.75e-10	2.97e-08	ENSG00000153291	SLC25A27	PAAD, TGCT, THYM	3
20.1939	-2.66277	0.417189	2.8e-12	3.33e-10	ENSG00000157330	C1orf158	PAAD, SKCM, TGCT	3
95.0998	-1.45395	0.243198	6.5e-11	5.3e-09	ENSG00000157423	HYDIN	PAAD, TGCT, THYM	3
52422.2	-1.45301	0.697601	0.000204147	0.00192994	ENSG00000158516	CPA2	PAAD, STAD, TGCT	3
1682.16	-1.21996	0.224434	8.56e-10	5.01e-08	ENSG00000163531	NFASC	PAAD, STAD, TGCT	3
21.8766	-3.07389	0.394232	2.46e-17	9.26e-15	ENSG00000165566	AMER2	PAAD, TGCT, THYM	3
253.001	-1.62179	0.243544	1.42e-12	1.82e-10	ENSG00000166257	SCN3B	PAAD, READ, SKCM	3
291.411	-1.31527	0.264847	1.2e-08	5.09e-07	ENSG00000166405	RIC3	PAAD, SKCM, THYM	3
4343.32	-1.35992	0.210374	2.38e-12	2.91e-10	ENSG00000169116	PARM1	PAAD, TGCT, THYM	3
1078.61	-1.70044	0.331812	1.09e-08	4.67e-07	ENSG00000170099	SERPINA6	PAAD, PRAD, STAD	3
849.255	-1.0362	0.202292	4.68e-09	2.2e-07	ENSG00000170500	LONRF2	PAAD, STAD, TGCT	3
79.3623	-2.06764	0.342725	9.19e-11	7.13e-09	ENSG00000173452	TMEM196	PAAD, TGCT, UCEC	3
1091.05	-1.30644	0.221452	6.97e-11	5.63e-09	ENSG00000175445	LPL	PAAD, SARC, TGCT	3
334.593	-1.14002	0.189138	2.43e-11	2.25e-09	ENSG00000178662	CSRNP3	PAAD, TGCT, THYM	3
93.6531	-1.0698	0.377657	4.84e-05	0.000591626	ENSG00000187889	C1orf168	PAAD, READ, SKCM	3
20.1417	-1.22494	0.283319	2.18e-07	6.14e-06	ENSG00000196277	GRM7	PAAD, SARC, TGCT	3
537.774	-1.89972	0.284322	1.7e-12	2.13e-10	ENSG00000197106	SLC6A17	PAAD, STAD, THYM	3
141.794	-1.3	0.253341	5.02e-09	2.33e-07	ENSG00000197410	DCHS2	PAAD, TGCT, THYM	3
154.607	-1.16437	0.227003	4.28e-09	2.05e-07	ENSG00000197977	ELOVL2	PAAD, READ, THYM	3
1072.61	-1.53044	0.182097	2.27e-18	1.05e-15	ENSG00000198932	GPRASP1	PAAD, STAD, THYM	3
16.133	-1.20606	0.353837	7.4e-06	0.000122776	ENSG00000204347	BTBD17	PAAD, SARC, THCA	3
26.9279	-1.47495	0.248614	9.02e-11	7.03e-09	ENSG00000213171	LINGO4	PAAD, TGCT, UCEC	3
381.13	-1.97141	0.233811	3.14e-18	1.38e-15	ENSG00000215218	UBE2QL1	PAAD, STAD, TGCT	3
3.46186	-1.41565	0.307034	7.73e-08	2.55e-06	ENSG00000224239	AC090044.2	PAAD, STAD, THYM	3
12.4595	-1.17305	0.257686	7.54e-08	2.49e-06	ENSG00000224957	LINC01266	PAAD, STAD, THYM	3
9.98185	-1.96845	0.301947	4.87e-12	5.37e-10	ENSG00000227487	NCAM1-AS1	PAAD, TGCT, THYM	3
5.56559	-2.03171	0.340758	1.43e-10	1.05e-08	ENSG00000230317	LINC01284	PAAD, SKCM, TGCT	3
3.19009	-1.55846	0.291006	2.71e-09	1.37e-07	ENSG00000235902	RP11-626E13.1	PAAD, TGCT, THYM	3
108.041	-2.20851	0.256261	4.81e-19	2.65e-16	ENSG00000250056	LINC01018	PAAD, STAD, THYM	3
26.2315	-2.09811	0.27451	1.61e-15	3.67e-13	ENSG00000250360	CTD-2089N3.1	PAAD, STAD, TGCT	3
2.02832	-1.17522	0.334244	5.13e-06	9.06e-05	ENSG00000251448	RP11-71E19.2	PAAD, TGCT, THYM	3
2.06879	-1.72003	0.309483	1.22e-09	6.8e-08	ENSG00000258847	CTD-2014B16.3	PAAD, SARC, TGCT	3
12.9162	-1.02198	0.28429	4.25e-06	7.77e-05	ENSG00000259840	LA16c-380A1.1	PAAD, TGCT, UCEC	3
11.0905	-1.06581	0.203683	2.51e-09	1.28e-07	ENSG00000259920	RP11-2E11.5	PAAD, TGCT, THYM	3
2.17635	-1.23789	0.350777	4.91e-06	8.74e-05	ENSG00000260008	RP11-732A21.2	PAAD, TGCT, THYM	3
147.113	-1.06173	0.268912	1.06e-06	2.38e-05	ENSG00000260220	CCDC187	PAAD, TGCT, THYM	3
136.048	-2.37047	0.347213	3.58e-13	5.27e-11	ENSG00000260903	XKR7	PAAD, SKCM, THYM	3
12.7265	-1.97181	0.283296	2.57e-13	3.92e-11	ENSG00000260918	RP11-731J8.2	PAAD, SKCM, TGCT	3
25.784	-1.51327	0.292136	6.09e-09	2.73e-07	ENSG00000260947	RP11-384P7.7	PAAD, STAD, TGCT	3
7.74958	-1.87565	0.375985	2.35e-08	9.13e-07	ENSG00000261963	CCDC92B	PAAD, THYM, UVM	3
4.99841	-1.67203	0.281553	1.36e-10	1e-08	ENSG00000267651	RP11-95O2.1	PAAD, TGCT, THYM	3
2.23166	-2.00704	0.349802	5.16e-10	3.19e-08	ENSG00000269621	RP11-98D18.15	PAAD, TGCT, UCEC	3
7.54286	-1.38172	0.295685	5.51e-08	1.9e-06	ENSG00000272372	RP11-441F2.5	PAAD, STAD, TGCT	3
7.45753	-1.00659	0.277444	3.84e-06	7.11e-05	ENSG00000273972	CTD-2306A12.1	PAAD, TGCT, UCEC	3
55.9063	-2.81495	0.288334	2.05e-24	4.21e-21	ENSG00000277531	LLNLF-187D8.1	PAAD, TGCT, THYM	3
5.51763	-2.00394	0.380035	5.92e-09	2.66e-07	ENSG00000279905	RP11-117L5.1	PAAD, THCA, THYM	3
69.0997	-1.14987	0.298581	1.34e-07	9.85e-05	ENSG00000054179	ENTPD2	PCPG, SKCM, TGCT	3
86.4063	-1.23116	0.418256	3.1e-06	0.000923467	ENSG00000126778	SIX1	PCPG, TGCT, THYM	3
35.2817	-1.08397	0.325564	1.23e-06	0.000428256	ENSG00000140254	DUOXA1	PCPG, SKCM, TGCT	3
179.348	-2.58882	0.461257	9.16e-11	3.15e-07	ENSG00000163273	NPPC	PCPG, SARC, THCA	3
277.268	-1.17524	0.451586	8.67e-06	0.00172029	ENSG00000183798	EMILIN3	PCPG, SKCM, TGCT	3
4.55923	-1.01153	0.617876	8.82e-05	0.00752469	ENSG00000260518	BMS1P8	PCPG, SARC, THCA	3
6.7927	-1.07103	0.679287	8.03e-05	0.00716446	ENSG00000261701	HPR	PCPG, SKCM, UCEC	3
19.8298	-1.00132	0.675057	0.000110356	0.00862344	ENSG00000281406	BLACAT1	PCPG, SARC, THYM	3
47.0475	-1.96684	0.643382	5.22e-06	0.000747158	ENSG00000092607	TBX15	READ, TGCT, THYM	3
200.828	-3.1661	0.588676	7.35e-10	5.54e-07	ENSG00000104435	STMN2	READ, STAD, TGCT	3
133.932	-1.90985	0.826129	3.12e-05	0.00252141	ENSG00000113389	NPR3	READ, STAD, TGCT	3
335.371	-1.34171	0.512304	2.62e-05	0.00226532	ENSG00000113924	HGD	READ, SKCM, TGCT	3
3169.39	-2.82248	0.504349	3.51e-10	2.8e-07	ENSG00000120885	CLU	READ, SKCM, THYM	3
289.919	-1.66453	0.539332	5.27e-06	0.000747158	ENSG00000123843	C4BPB	READ, SKCM, TGCT	3
28.5429	-1.42058	0.505096	1.39e-05	0.00153575	ENSG00000137727	ARHGAP20	READ, TGCT, THYM	3
36.5123	-1.30956	0.392713	3.23e-06	0.000510851	ENSG00000144218	AFF3	READ, STAD, TGCT	3
124.909	-1.3757	0.455369	7.95e-06	0.00101648	ENSG00000154864	PIEZO2	READ, TGCT, THYM	3
57.3953	-2.82354	0.354373	4.98e-17	2.38e-13	ENSG00000157103	SLC6A1	READ, TGCT, THYM	3
4.87019	-1.03843	0.506428	0.000201082	0.00911512	ENSG00000170396	ZNF804A	READ, TGCT, THYM	3
201.393	-1.1198	0.499761	0.000104315	0.00563832	ENSG00000181458	TMEM45A	READ, TGCT, THYM	3
13.525	-1.52778	0.463893	2.98e-06	0.00048729	ENSG00000183908	LRRC55	READ, TGCT, THYM	3
18.5608	-1.26956	0.609987	0.000114146	0.00601094	ENSG00000184226	PCDH9	READ, STAD, THYM	3
120.333	-1.98317	0.532958	7.26e-07	0.000180909	ENSG00000205403	CFI	READ, TGCT, THYM	3
4.54679	-2.44619	0.887071	7.31e-06	0.000952435	ENSG00000231013	AC013275.2	READ, TGCT, THYM	3
8.13699	-1.424	0.63248	6.02e-05	0.00396824	ENSG00000232855	AF131217.1	READ, TGCT, THYM	3
81.8181	-1.18823	0.343186	2.57e-06	0.000451338	ENSG00000241399	CD302	READ, TGCT, THYM	3
21.2624	-1.58076	0.452976	1.52e-06	0.000325127	ENSG00000259370	RP11-1069G10.1	READ, TGCT, THYM	3
517.159	-1.17697	0.226878	4.1e-09	1.2e-06	ENSG00000112782	CLIC5	SARC, TGCT, THYM	3
88.8591	-1.81894	0.290529	6.44e-12	6.51e-09	ENSG00000131095	GFAP	SARC, TGCT, THCA	3
1948.79	-1.25702	0.244128	5.06e-09	1.4e-06	ENSG00000131620	ANO1	SARC, TGCT, THYM	3
2286.31	-1.00762	0.230427	1.19e-07	1.83e-05	ENSG00000138735	PDE5A	SARC, TGCT, THYM	3
34454.6	-1.06123	0.190906	5.36e-10	2.42e-07	ENSG00000152583	SPARCL1	SARC, STAD, TGCT	3
1148.87	-1.09575	0.284118	9.01e-07	8.37e-05	ENSG00000162998	FRZB	SARC, TGCT, THYM	3
480.993	-2.11678	0.315005	1.76e-13	3.21e-10	ENSG00000164220	F2RL2	SARC, SKCM, TGCT	3
58.6104	-2.3353	0.361986	4.42e-13	6.2e-10	ENSG00000166091	CMTM5	SARC, STAD, TGCT	3
4016.73	-1.13385	0.292183	8.48e-07	7.99e-05	ENSG00000196569	LAMA2	SARC, STAD, THYM	3
25.6674	-1.05132	0.230521	5.98e-08	1.08e-05	ENSG00000227502	LINC01268	SARC, TGCT, THYM	3
22.8864	-1.12895	0.290606	8.35e-07	7.94e-05	ENSG00000231852	CYP21A2	SARC, SKCM, TGCT	3
18.5823	-1.01634	0.543895	0.000177992	0.0040579	ENSG00000249631	RP11-281P23.2	SARC, TGCT, THYM	3
3.33658	-1.18779	0.503259	4.9e-05	0.00158814	ENSG00000255191	RP11-626H12.1	SARC, TGCT, THYM	3
10.8109	-1.42167	0.34614	3.82e-07	4.33e-05	ENSG00000257277	RP11-434H14.1	SARC, STAD, TGCT	3
760.578	-1.07119	0.165731	5.27e-12	7.29e-10	ENSG00000049089	COL9A2	SKCM, TGCT, THYM	3
3.43646	-1.33604	0.28467	2.49e-08	8.32e-07	ENSG00000079841	RIMS1	SKCM, TGCT, THYM	3
14.2532	-2.05955	0.505969	8.44e-09	3.32e-07	ENSG00000094796	KRT31	SKCM, TGCT, UCEC	3
384.89	-1.22197	0.143217	3.15e-19	9.53e-16	ENSG00000108846	ABCC3	SKCM, TGCT, THYM	3
2953.22	-1.1188	0.178505	1.41e-11	1.61e-09	ENSG00000132470	ITGB4	SKCM, TGCT, THYM	3
8.22446	-1.84496	0.37048	5.01e-10	3.02e-08	ENSG00000135374	ELF5	SKCM, TGCT, THYM	3
11.8864	-1.92034	0.257746	8.24e-17	7.54e-14	ENSG00000135960	EDAR	SKCM, TGCT, THYM	3
38.5382	-1.00137	0.175658	8.51e-10	4.74e-08	ENSG00000141622	RNF165	SKCM, STAD, TGCT	3
2450.73	-1.25907	0.250502	7.57e-09	3.03e-07	ENSG00000143546	S100A8	SKCM, TGCT, UCEC	3
119.487	-1.21447	0.243274	1.16e-08	4.32e-07	ENSG00000145934	TENM2	SKCM, TGCT, THYM	3
129.289	-1.09148	0.249735	4.01e-07	8.78e-06	ENSG00000148735	PLEKHS1	SKCM, TGCT, UCEC	3
237.49	-1.02451	0.177269	4.77e-10	2.89e-08	ENSG00000151090	THRB	SKCM, TGCT, THYM	3
301.241	-1.87367	0.233631	1.18e-18	2.73e-15	ENSG00000153064	BANK1	SKCM, THYM, UVM	3
1008.71	-1.26472	0.178728	2.45e-14	8.19e-12	ENSG00000164694	FNDC1	SKCM, TGCT, THYM	3
54.0582	-1.2552	0.171362	4.22e-15	1.75e-12	ENSG00000169031	COL4A3	SKCM, THYM, UCEC	3
184.987	-1.10808	0.184253	7.31e-11	6.15e-09	ENSG00000179593	ALOX15B	SKCM, TGCT, THYM	3
97.1069	-1.10561	0.161043	2.84e-13	6.23e-11	ENSG00000182575	NXPH3	SKCM, STAD, THYM	3
295.934	-1.10925	0.219295	1.52e-08	5.43e-07	ENSG00000182795	C1orf116	SKCM, TGCT, THYM	3
535.462	-1.67629	0.297359	3.29e-11	3.24e-09	ENSG00000189334	S100A14	SKCM, TGCT, UVM	3
210.845	-1.13431	0.167943	5.16e-13	1.07e-10	ENSG00000197479	PCDHB11	SKCM, TGCT, THYM	3
79.2975	-2.06566	0.397575	6.21e-11	5.34e-09	ENSG00000204421	LY6G6C	SKCM, THYM, UCEC	3
4.844	-1.2381	0.635883	6.21e-05	0.000628839	ENSG00000204897	KRT25	SKCM, THYM, UCEC	3
1794.8	-1.19581	0.232265	5.82e-09	2.45e-07	ENSG00000211890	IGHA2	SKCM, UCEC, UVM	3
1.79372	-1.11216	0.348723	1.88e-05	0.000231561	ENSG00000223991	AC104809.2	SKCM, TGCT, THYM	3
18.6113	-1.32117	0.195411	1.63e-13	3.91e-11	ENSG00000258498	DIO3OS	SKCM, TGCT, UCEC	3
17.3621	-1.15883	0.258454	1.73e-07	4.35e-06	ENSG00000279806	RP11-58O9.2	SKCM, TGCT, THYM	3
9.42878	-1.10923	0.226618	3.41e-08	1.1e-06	ENSG00000280119	AC093642.1	SKCM, TGCT, UCEC	3
22772.7	-1.00851	0.147178	2.51e-13	4.28e-11	ENSG00000011465	DCN	STAD, TGCT, THYM	3
137.508	-1.05415	0.168133	9.32e-12	9.27e-10	ENSG00000109738	GLRB	STAD, TGCT, THYM	3
1460.65	-1.3064	0.19006	3.41e-14	7.97e-12	ENSG00000144857	BOC	STAD, TGCT, THYM	3
48.618	-1.02296	0.238933	2.89e-07	5.86e-06	ENSG00000156466	GDF6	STAD, TGCT, THYM	3
1013.45	-1.04836	0.157607	8.21e-13	1.17e-10	ENSG00000163637	PRICKLE2	STAD, TGCT, THYM	3
351.42	-1.56811	0.245291	8.52e-14	1.73e-11	ENSG00000165072	MAMDC2	STAD, TGCT, THYM	3
215.715	-1.04466	0.281427	2.17e-06	3.3e-05	ENSG00000165443	PHYHIPL	STAD, TGCT, THYM	3
323.814	-1.01202	0.154861	2.05e-12	2.53e-10	ENSG00000170390	DCLK2	STAD, TGCT, THYM	3
2765.59	-1.01181	0.180072	5.06e-10	2.65e-08	ENSG00000174099	MSRB3	STAD, TGCT, THYM	3
1099.96	-1.39351	0.175564	5.82e-18	4.2e-15	ENSG00000185070	FLRT2	STAD, TGCT, THYM	3
1649.32	-1.03441	0.155003	7.55e-13	1.11e-10	ENSG00000187720	THSD4	STAD, TGCT, THYM	3
35.1055	-1.29133	0.274862	1.04e-08	3.35e-07	ENSG00000188730	VWC2	STAD, TGCT, UCEC	3
10.8942	-1.37344	0.209812	1.78e-13	3.25e-11	ENSG00000205562	RP11-497E19.1	STAD, TGCT, THYM	3
4.79551	-1.25833	0.231018	3.23e-10	1.84e-08	ENSG00000207864	MIR27B	STAD, TGCT, THYM	3
2.14097	-1.24023	0.398669	4.5e-06	6.16e-05	ENSG00000230525	AC007403.2	STAD, TGCT, THYM	3
6.5493	-1.08665	0.211267	4.47e-09	1.64e-07	ENSG00000253105	KB-1448A5.1	STAD, TGCT, THYM	3
41.827	-1.06243	0.144107	4.89e-15	1.43e-12	ENSG00000278962	RP11-399B17.1	STAD, TGCT, THYM	3
469.099	-1.25737	0.253131	4.74e-08	4.41e-07	ENSG00000104415	WISP1	TGCT, THYM, UCS	3
34.088	-2.54002	0.350552	1.48e-15	9.35e-14	ENSG00000124875	CXCL6	TGCT, THYM, UCEC	3
2.36104	-1.33888	0.508059	0.000280565	0.00107421	ENSG00000137634	NXPE4	TGCT, THYM, UCEC	3
4.81268	-1.10972	0.306001	2e-05	0.0001015	ENSG00000241641	RPS23P6	TGCT, THCA, UCEC	3
9.6692	-1.19036	0.261596	3.82e-07	2.9e-06	ENSG00000250979	RP11-656G20.1	TGCT, THCA, THYM	3
13.5471	-2.519	0.772803	8.81e-07	0.00160455	ENSG00000128610	FEZF1	ACC, TGCT	2
92.2393	-1.91968	0.711417	1.08e-05	0.00790225	ENSG00000146013	GFRA3	ACC, THYM	2
142.016	-1.34381	0.400657	1.39e-05	0.00939537	ENSG00000149380	P4HA3	ACC, THYM	2
109.721	-2.9638	0.746353	4.81e-08	0.000358075	ENSG00000156959	LHFPL4	ACC, PAAD	2
3.21684	-1.93282	0.76729	1.24e-05	0.0088255	ENSG00000264727	RP11-680C21.1	ACC, UCEC	2
25.8581	-1.52202	0.53023	2.99e-06	8.44e-05	ENSG00000009709	PAX7	BLCA, TGCT	2
1.71605	-1.0743	0.384061	2.21e-05	0.000413896	ENSG00000066813	ACSM2B	BLCA, TGCT	2
29.4585	-1.19707	0.22243	1.13e-09	1.31e-07	ENSG00000070808	CAMK2A	BLCA, PRAD	2
60.8948	-1.25059	0.188048	6.06e-13	3.43e-10	ENSG00000092051	JPH4	BLCA, THYM	2
1.26094	-1.38393	0.436304	2.75e-06	7.9e-05	ENSG00000095110	NXPE1	BLCA, CESC	2
4.2396	-1.14297	0.305174	1.27e-06	4.17e-05	ENSG00000095627	TDRD1	BLCA, LIHC	2
2.13881	-1.17362	0.29154	4.5e-07	1.81e-05	ENSG00000101251	SEL1L2	BLCA, SKCM	2
575.734	-1.08528	0.152175	2.35e-14	2.72e-11	ENSG00000103175	WFDC1	BLCA, TGCT	2
46.2194	-1.03359	0.227086	6.59e-08	3.6e-06	ENSG00000104313	EYA1	BLCA, TGCT	2
11.2716	-1.11563	0.403745	2.06e-05	0.000390909	ENSG00000104827	CGB3	BLCA, LUSC	2
41.0658	-1.32962	0.316222	1.46e-07	7.09e-06	ENSG00000104921	FCER2	BLCA, SKCM	2
802.191	-1.06565	0.169764	6.89e-12	2.19e-09	ENSG00000105472	CLEC11A	BLCA, TGCT	2
2815.73	-1.06955	0.163288	1.21e-12	6e-10	ENSG00000106333	PCOLCE	BLCA, TGCT	2
4.52168	-1.17506	0.414119	1.4e-05	0.000286921	ENSG00000106631	MYL7	BLCA, PAAD	2
20.7575	-1.10876	0.277074	5.57e-07	2.14e-05	ENSG00000108018	SORCS1	BLCA, TGCT	2
2.60183	-1.23401	0.473895	1.77e-05	0.000344543	ENSG00000112115	IL17A	BLCA, TGCT	2
6.21146	-1.02083	0.378366	3.34e-05	0.000573941	ENSG00000122194	PLG	BLCA, CESC	2
20.003	-1.05204	0.222118	2.87e-08	1.84e-06	ENSG00000127074	RGS13	BLCA, SKCM	2
87.5323	-1.01956	0.217294	3.53e-08	2.18e-06	ENSG00000127472	PLA2G5	BLCA, SKCM	2
8.80757	-1.12753	0.414964	2.18e-05	0.000409164	ENSG00000131050	BPIFA2	BLCA, SKCM	2
8.1704	-1.25992	0.232088	7.84e-10	9.8e-08	ENSG00000138379	MSTN	BLCA, TGCT	2
2.11241	-1.10708	0.457352	4.27e-05	0.000696171	ENSG00000159398	CES5A	BLCA, HNSC	2
1501.23	-1.00991	0.227234	1.06e-07	5.35e-06	ENSG00000166825	ANPEP	BLCA, READ	2
79.917	-1.52178	0.271008	8.76e-11	1.69e-08	ENSG00000167281	RBFOX3	BLCA, STAD	2
1187.86	-1.01251	0.17537	1.32e-10	2.26e-08	ENSG00000167617	CDC42EP5	BLCA, TGCT	2
5.02418	-1.20186	0.230273	2.56e-09	2.55e-07	ENSG00000167780	SOAT2	BLCA, COAD	2
202.882	-1.37544	0.208556	5.68e-13	3.26e-10	ENSG00000168490	PHYHIP	BLCA, SARC	2
193.535	-1.26388	0.233393	8.32e-10	1.02e-07	ENSG00000172346	CSDC2	BLCA, THYM	2
59.1709	-1.0662	0.200259	1.62e-09	1.77e-07	ENSG00000174332	GLIS1	BLCA, TGCT	2
5.54563	-1.75084	0.238099	2.06e-16	7.43e-13	ENSG00000174576	NPAS4	BLCA, STAD	2
102.454	-1.23092	0.22294	5.14e-10	7.06e-08	ENSG00000181856	SLC2A4	BLCA, STAD	2
166.167	-1.02969	0.170844	3.05e-11	7.12e-09	ENSG00000182168	UNC5C	BLCA, THYM	2
17.4949	-3.64299	0.529866	7.22e-16	1.74e-12	ENSG00000185559	DLK1	BLCA, PRAD	2
5.60593	-1.08454	0.413511	3.14e-05	0.000547317	ENSG00000186732	MPPED1	BLCA, TGCT	2
31.3979	-1.23439	0.408224	7.26e-06	0.000169981	ENSG00000187689	AMTN	BLCA, TGCT	2
3352.25	-1.02454	0.349049	1.84e-05	0.000356156	ENSG00000198074	AKR1B10	BLCA, SKCM	2
298.622	-1.29104	0.32242	3.45e-07	1.45e-05	ENSG00000198758	EPS8L3	BLCA, TGCT	2
12.0251	-1.00185	0.221342	7.42e-08	3.97e-06	ENSG00000204338	CYP21A1P	BLCA, TGCT	2
117.686	-1.62428	0.219401	3.83e-16	1.23e-12	ENSG00000205363	C15orf59	BLCA, STAD	2
3.55722	-1.08889	0.386098	1.99e-05	0.000380594	ENSG00000214039	RP11-474D1.3	BLCA, TGCT	2
3.8877	-1.05289	0.251105	2.9e-07	1.26e-05	ENSG00000223382	RP5-1125N11.2	BLCA, TGCT	2
0.731476	-1.05309	0.544459	0.000111389	0.00147812	ENSG00000223716	RP11-113O24.3	BLCA, TGCT	2
15.4956	-1.28628	0.253869	4.42e-09	4.1e-07	ENSG00000223722	RP11-467L13.5	BLCA, UVM	2
1.35158	-1.36911	0.407827	1.83e-06	5.64e-05	ENSG00000223795	RP11-473E2.2	BLCA, HNSC	2
6.84915	-1.17599	0.289563	3.93e-07	1.62e-05	ENSG00000224034	RP11-445P17.8	BLCA, SKCM	2
160.706	-1.0812	0.218984	1.12e-08	8.57e-07	ENSG00000225969	ABHD11-AS1	BLCA, TGCT	2
6.0206	-1.48525	0.37207	1.58e-07	7.57e-06	ENSG00000227877	MRLN	BLCA, PAAD	2
168.819	-1.12022	0.20284	5.7e-10	7.57e-08	ENSG00000227953	LINC01341	BLCA, TGCT	2
1.50906	-1.41765	0.287434	4.91e-09	4.42e-07	ENSG00000228877	RP11-473E2.4	BLCA, TGCT	2
3.6426	-1.22092	0.278989	1.07e-07	5.41e-06	ENSG00000229274	XXbac-BPG13B8.10	BLCA, ESCA	2
1.92231	-1.13406	0.280714	4.64e-07	1.85e-05	ENSG00000229367	HMGN2P19	BLCA, TGCT	2
1.91914	-1.12995	0.334584	4.09e-06	0.000108332	ENSG00000229720	RP3-495K2.2	BLCA, TGCT	2
1.32197	-1.14811	0.509166	4.67e-05	0.000746547	ENSG00000230500	MKX-AS1	BLCA, TGCT	2
110.336	-1.20374	0.172064	6.34e-14	5.95e-11	ENSG00000230630	DNM3OS	BLCA, TGCT	2
134.268	-1.07138	0.227801	3.32e-08	2.08e-06	ENSG00000233608	TWIST2	BLCA, TGCT	2
51.407	-1.38402	0.7187	2.15e-05	0.000404866	ENSG00000234068	PAGE2	BLCA, KIRC	2
8.23833	-1.1962	0.3382	2.11e-06	6.35e-05	ENSG00000234184	RP5-887A10.1	BLCA, SKCM	2
9.24348	-2.01874	0.46406	3.5e-09	3.33e-07	ENSG00000234638	AC053503.6	BLCA, TGCT	2
2.16426	-1.32914	0.355516	7.16e-07	2.61e-05	ENSG00000234754	C1orf140	BLCA, TGCT	2
2.39849	-1.0063	0.25051	5.98e-07	2.27e-05	ENSG00000235271	LINC01422	BLCA, THYM	2
2.29732	-1.02546	0.293964	3.71e-06	0.000100036	ENSG00000238246	RP11-575A19.2	BLCA, TGCT	2
5.26655	-1.32893	0.243024	5.15e-10	7.06e-08	ENSG00000245869	RP11-158I9.5	BLCA, SKCM	2
1.80906	-1.20787	0.361097	3.52e-06	9.58e-05	ENSG00000247416	RP11-629G13.1	BLCA, TGCT	2
4.58983	-1.19565	0.52801	3.7e-05	0.000621603	ENSG00000248359	CTC-537E7.2	BLCA, TGCT	2
17.3485	-1.34027	0.33434	2.82e-07	1.23e-05	ENSG00000248713	RP11-766F14.2	BLCA, HNSC	2
2.81821	-1.16022	0.24792	3.4e-08	2.12e-06	ENSG00000248884	CTC-537E7.3	BLCA, LIHC	2
23.157	-1.04108	0.331188	1.01e-05	0.000219287	ENSG00000249790	RP11-20D14.6	BLCA, THYM	2
8.16013	-1.932	0.647244	4.77e-07	1.89e-05	ENSG00000251061	RP11-789C1.2	BLCA, LUAD	2
1.28708	-1.33787	0.410169	2.67e-06	7.73e-05	ENSG00000251258	RFPL4B	BLCA, BRCA	2
18.4293	-1.57119	0.220514	4.41e-15	7.08e-12	ENSG00000254510	RP11-867G23.10	BLCA, STAD	2
51.8563	-1.10069	0.306823	2.32e-06	6.9e-05	ENSG00000254851	RP11-109L13.1	BLCA, STAD	2
1.12187	-1.21138	0.392977	6.88e-06	0.000162403	ENSG00000255446	CTD-2531D15.4	BLCA, TGCT	2
25.5106	-1.88137	0.344845	2.31e-11	5.57e-09	ENSG00000255774	AP000439.3	BLCA, TGCT	2
9.22753	-1.20528	0.332358	1.56e-06	4.95e-05	ENSG00000255847	RP11-167N4.2	BLCA, TGCT	2
12.0828	-1.73319	0.289045	2.34e-12	9.99e-10	ENSG00000258137	RP11-753H16.3	BLCA, TGCT	2
39.1183	-1.12348	0.310712	2.01e-06	6.13e-05	ENSG00000260034	LCMT1-AS2	BLCA, THYM	2
31.1359	-2.43072	0.690865	2.91e-08	1.86e-06	ENSG00000260676	LINC01541	BLCA, KICH	2
2.00335	-1.29817	0.331706	4.57e-07	1.83e-05	ENSG00000261303	RP11-160C18.2	BLCA, SARC	2
7.93186	-1.21589	0.226635	1.2e-09	1.36e-07	ENSG00000267287	RP11-567M16.1	BLCA, TGCT	2
1.59837	-1.02676	0.260464	7.76e-07	2.79e-05	ENSG00000267719	HP09025	BLCA, TGCT	2
1.4518	-1.03664	0.357016	1.93e-05	0.00037036	ENSG00000267890	CTD-2126E3.4	BLCA, PAAD	2
1.70642	-1.25774	0.544111	2.59e-05	0.00046743	ENSG00000268433	RP11-420K14.2	BLCA, LIHC	2
5.49267	-1.11849	0.238917	3.54e-08	2.19e-06	ENSG00000269186	LINC01082	BLCA, TGCT	2
1154.28	-1.25518	0.334084	8.85e-07	3.1e-05	ENSG00000269235	ZNF350-AS1	BLCA, THCA	2
53.4912	-1.89876	0.33783	8.28e-12	2.51e-09	ENSG00000271579	RP11-116D17.3	BLCA, TGCT	2
3.71998	-1.83813	0.39943	2.28e-09	2.3e-07	ENSG00000271996	RP11-337N6.1	BLCA, TGCT	2
10.5147	-1.04274	0.189309	6.01e-10	7.9e-08	ENSG00000272789	RP11-286H15.1	BLCA, TGCT	2
1.45548	-1.15385	0.332148	2.88e-06	8.17e-05	ENSG00000273409	RP11-480C22.1	BLCA, BRCA	2
2.65859	-1.0524	0.250518	2.81e-07	1.23e-05	ENSG00000274443	C8orf89	BLCA, TGCT	2
3.29718	-1.40449	0.24705	1.16e-10	2.05e-08	ENSG00000277010	RP11-616M22.12	BLCA, PAAD	2
274.434	-1.13032	0.236407	2.24e-08	1.49e-06	ENSG00000279141	LINC01451	BLCA, TGCT	2
4.2634	-1.03659	0.266979	9.53e-07	3.29e-05	ENSG00000279353	RP11-864N7.4	BLCA, TGCT	2
10.2623	-1.18525	0.254538	3.62e-08	2.22e-06	ENSG00000279954	WI2-85898F10.2	BLCA, TGCT	2
5.08274	-1.00842	0.232305	1.64e-07	7.83e-06	ENSG00000282556	RP11-304C12.5	BLCA, THYM	2
34.3283	-1.10047	0.282121	8.12e-07	2.9e-05	ENSG00000283633	AC005301.9	BLCA, GBM	2
84.091	-1.41956	0.0989305	1.35e-48	1.65e-45	ENSG00000006283	CACNA1G	BRCA, TGCT	2
143.886	-1.05465	0.0880067	1.02e-34	1.65e-32	ENSG00000017427	IGF1	BRCA, STAD	2
1.61167	-1.1937	0.213922	3.09e-10	2.89e-09	ENSG00000036473	OTC	BRCA, TGCT	2
1338.15	-1.03156	0.0814607	2.25e-38	5.38e-36	ENSG00000078596	ITM2A	BRCA, SKCM	2
399.515	-2.10248	0.144788	4.19e-50	7.15e-47	ENSG00000080493	SLC4A4	BRCA, TGCT	2
7493.67	-1.10442	0.148693	2.05e-15	3.78e-14	ENSG00000081479	LRP2	BRCA, GBM	2
27.624	-1.01926	0.151548	3.13e-13	4.34e-12	ENSG00000084674	APOB	BRCA, THYM	2
101.65	-1.05032	0.144954	8.03e-15	1.37e-13	ENSG00000111404	RERGL	BRCA, TGCT	2
13.7471	-1.15586	0.15151	4.28e-16	8.6e-15	ENSG00000116882	HAO2	BRCA, TGCT	2
165.453	-1.22579	0.111105	5.27e-30	4.79e-28	ENSG00000123612	ACVR1C	BRCA, PAAD	2
62.5796	-1.01845	0.091992	3.96e-30	3.67e-28	ENSG00000126895	AVPR2	BRCA, KIRP	2
7.047	-1.33617	0.163958	4.95e-18	1.25e-16	ENSG00000127362	TAS2R3	BRCA, THYM	2
130.327	-1.41764	0.126455	4.37e-31	4.57e-29	ENSG00000129167	TPH1	BRCA, UCEC	2
5797.69	-1.12894	0.11822	2.76e-23	1.24e-21	ENSG00000135218	CD36	BRCA, ESCA	2
348.02	-1.0902	0.137245	3.85e-17	8.74e-16	ENSG00000135917	SLC19A3	BRCA, MESO	2
793.376	-1.22499	0.107704	1.14e-31	1.27e-29	ENSG00000137033	IL33	BRCA, ESCA	2
4.0526	-1.56971	0.203078	7.72e-17	1.71e-15	ENSG00000138039	LHCGR	BRCA, THCA	2
4.68116	-1.04902	0.243197	1.87e-07	1.12e-06	ENSG00000139797	RNF113B	BRCA, LUAD	2
835.674	-1.0709	0.206385	2.93e-09	2.36e-08	ENSG00000141668	CBLN2	BRCA, TGCT	2
10183.3	-1.13147	0.0835837	2.27e-43	1.03e-40	ENSG00000143248	RGS5	BRCA, SKCM	2
21.4076	-1.25635	0.21744	9.1e-11	9.1e-10	ENSG00000145526	CDH18	BRCA, PAAD	2
918.649	-1.14826	0.117372	2.81e-24	1.42e-22	ENSG00000154027	AK5	BRCA, HNSC	2
4.70634	-1.34732	0.244833	3.54e-10	3.27e-09	ENSG00000158874	APOA2	BRCA, KIRP	2
508.81	-1.54011	0.313701	4.91e-09	3.83e-08	ENSG00000161634	DCD	BRCA, SKCM	2
17.0547	-1.15143	0.109163	1.13e-27	8.23e-26	ENSG00000163792	TCF23	BRCA, STAD	2
475.847	-1.17872	0.0934078	3.7e-38	8.45e-36	ENSG00000165810	BTNL9	BRCA, LUAD	2
568.317	-1.4454	0.0973596	8.54e-52	1.66e-48	ENSG00000168497	SDPR	BRCA, TGCT	2
172.872	-1.27896	0.0930575	1.04e-44	6.33e-42	ENSG00000168874	ATOH8	BRCA, THYM	2
7.08659	-1.02734	0.15123	1.97e-13	2.82e-12	ENSG00000169306	IL1RAPL1	BRCA, THCA	2
38.3553	-1.5119	0.262709	5.94e-11	6.09e-10	ENSG00000171195	MUC7	BRCA, UCEC	2
127.422	-1.4387	0.263724	3.74e-10	3.46e-09	ENSG00000171199	OPRPN	BRCA, LIHC	2
3.72963	-1.2836	0.209971	1.19e-11	1.34e-10	ENSG00000178021	TSPYL6	BRCA, THYM	2
1.97323	-1.0806	0.142534	6.52e-16	1.28e-14	ENSG00000178734	LMO7DN	BRCA, TGCT	2
1.56907	-1.34962	0.229309	4.03e-11	4.24e-10	ENSG00000181997	AQP7P2	BRCA, SKCM	2
23.0066	-1.27699	0.125157	3.32e-26	2.06e-24	ENSG00000183166	CALN1	BRCA, PAAD	2
1.26263	-1.13084	0.206512	5.96e-10	5.35e-09	ENSG00000183463	URAD	BRCA, TGCT	2
2.77719	-1.32277	0.194832	1.39e-13	2.03e-12	ENSG00000183535	COL18A1-AS1	BRCA, THYM	2
6.86092	-1.34064	0.133258	1.21e-25	7.05e-24	ENSG00000185031	SLC2A3P2	BRCA, THYM	2
20.8736	-1.0976	0.123556	1.35e-20	4.56e-19	ENSG00000196468	FGF16	BRCA, HNSC	2
3.25132	-1.57732	0.185214	1.19e-19	3.65e-18	ENSG00000197882	OR7E13P	BRCA, THYM	2
1.86845	-1.96896	0.250411	1.45e-17	3.48e-16	ENSG00000197891	SLC22A12	BRCA, LIHC	2
138.801	-1.37221	0.21568	2.07e-12	2.58e-11	ENSG00000198077	CYP2A7	BRCA, THYM	2
6.34303	-1.31373	0.198816	4.8e-13	6.49e-12	ENSG00000203506	RBMS3-AS2	BRCA, TGCT	2
208.829	-1.3267	0.189444	3.14e-14	4.95e-13	ENSG00000205592	MUC19	BRCA, PAAD	2
4.3294	-3.69905	0.579591	3.42e-16	6.97e-15	ENSG00000206702	RNU1-11P	BRCA, OV	2
3.79425	-3.44423	0.947372	2.37e-09	1.94e-08	ENSG00000206737	RNVU1-18	BRCA, OV	2
2.37946	-1.1245	0.142876	6.73e-17	1.49e-15	ENSG00000207870	MIR221	BRCA, THYM	2
1.04665	-1.32069	0.291129	4.38e-08	2.92e-07	ENSG00000212257	RNU6-1176P	BRCA, STAD	2
48.8378	-1.81438	0.216987	2.83e-19	8.3e-18	ENSG00000212464	SNORA12	BRCA, PAAD	2
8.01666	-1.02971	0.18843	7.02e-10	6.21e-09	ENSG00000223528	RP11-223P11.3	BRCA, UCEC	2
6.12111	-1.24706	0.223404	2.79e-10	2.63e-09	ENSG00000223642	AC008277.1	BRCA, THYM	2
1.49064	-1.56253	0.236889	2.86e-13	3.98e-12	ENSG00000225078	RP11-123N4.4	BRCA, LUAD	2
3.76012	-1.02696	0.150902	1.82e-13	2.61e-12	ENSG00000227200	RP11-121A14.3	BRCA, THYM	2
234.79	-1.07207	0.164509	1.23e-12	1.58e-11	ENSG00000227471	AKR1B15	BRCA, PRAD	2
1.85291	-1.1905	0.196786	2.05e-11	2.24e-10	ENSG00000228522	RP11-236F9.2	BRCA, SARC	2
1.14723	-1.04566	0.225886	4.64e-08	3.08e-07	ENSG00000228528	AC068057.1	BRCA, SKCM	2
3.3727	-1.0089	0.192788	2.47e-09	2.02e-08	ENSG00000229154	KCNQ5-AS1	BRCA, THYM	2
1.07546	-1.55559	0.404949	4.24e-07	2.37e-06	ENSG00000229695	AC011242.5	BRCA, LUAD	2
3.95218	-1.02592	0.109236	1.27e-22	5.32e-21	ENSG00000230787	PSAT1P3	BRCA, THYM	2
1.48131	-1.36249	0.164216	1.37e-18	3.7e-17	ENSG00000231405	CTA-992D9.7	BRCA, TGCT	2
1.2916	-1.12815	0.301835	1.57e-06	7.86e-06	ENSG00000231756	RP11-183I6.2	BRCA, STAD	2
1.9218	-1.37282	0.398964	2.47e-06	1.19e-05	ENSG00000232282	MTND1P32	BRCA, LUAD	2
5.29289	-1.11288	0.161896	1.08e-13	1.6e-12	ENSG00000232306	AC012485.2	BRCA, TGCT	2
7.06218	-1.23974	0.164122	6.71e-16	1.31e-14	ENSG00000232928	DDX3P1	BRCA, THYM	2
22.8155	-1.0084	0.124789	1.29e-17	3.11e-16	ENSG00000233760	AC004947.2	BRCA, TGCT	2
14.2386	-1.06212	0.126495	9.38e-19	2.59e-17	ENSG00000234459	AC002064.4	BRCA, THYM	2
32.087	-1.02537	0.16846	1.92e-11	2.1e-10	ENSG00000234593	RP4-704D23.1	BRCA, THYM	2
1.21288	-1.29082	0.203509	2.8e-12	3.43e-11	ENSG00000234661	CHL1-AS1	BRCA, TGCT	2
1.01481	-1.05842	0.266877	7.63e-07	4.07e-06	ENSG00000235310	GXYLT1P6	BRCA, SARC	2
4.96188	-1.25643	0.182806	8.99e-14	1.34e-12	ENSG00000235731	AC124997.1	BRCA, LUAD	2
2.06247	-1.38512	0.241563	8.96e-11	8.97e-10	ENSG00000235834	RP1-60N8.1	BRCA, LAML	2
2.27728	-1.72311	0.286874	8.67e-12	9.96e-11	ENSG00000236327	RP11-759F5.1	BRCA, LUAD	2
58.5422	-1.34849	0.162889	1.65e-18	4.44e-17	ENSG00000236333	TRHDE-AS1	BRCA, THYM	2
1.06883	-1.09089	0.16547	7.37e-13	9.71e-12	ENSG00000236509	RPL21P133	BRCA, TGCT	2
2.71869	-1.1927	0.22853	2.13e-09	1.76e-08	ENSG00000237560	LINC01497	BRCA, TGCT	2
0.917226	-1.13321	0.384378	1.97e-05	7.95e-05	ENSG00000237628	MTCO2P19	BRCA, LUAD	2
0.829557	-1.51226	0.454	2.5e-06	1.2e-05	ENSG00000238297	U3	BRCA, THYM	2
251.085	-1.08575	0.240319	7.26e-08	4.65e-07	ENSG00000238741	SCARNA7	BRCA, TGCT	2
1.5782	-1.10979	0.20898	1.48e-09	1.26e-08	ENSG00000238835	SCARNA18	BRCA, PAAD	2
1.84359	-1.68354	0.275322	4.82e-12	5.72e-11	ENSG00000239677	PDZRN3-AS1	BRCA, TGCT	2
17.5801	-1.06255	0.105707	2.01e-25	1.15e-23	ENSG00000240499	RP5-1101C3.1	BRCA, TGCT	2
1.706	-1.16252	0.249286	3.34e-08	2.27e-07	ENSG00000241231	RP11-275H4.1	BRCA, TGCT	2
8.54801	-1.60363	0.153943	1.46e-27	1.04e-25	ENSG00000248869	RP11-138I17.1	BRCA, TGCT	2
2.03165	-1.25934	0.218535	9.88e-11	9.83e-10	ENSG00000248965	CTB-174D11.2	BRCA, TGCT	2
1.69016	-1.07379	0.17141	6.19e-12	7.26e-11	ENSG00000249776	RP11-133F8.2	BRCA, PAAD	2
0.934904	-1.60646	0.268744	1.3e-11	1.45e-10	ENSG00000250271	RP11-64D22.5	BRCA, TGCT	2
1.38505	-1.53951	0.287708	5.24e-10	4.73e-09	ENSG00000250384	UBE2CP3	BRCA, STAD	2
10.0059	-1.25316	0.393627	7.29e-06	3.21e-05	ENSG00000250431	RP13-577H12.2	BRCA, LUAD	2
10.2123	-1.5717	0.341798	1.95e-08	1.38e-07	ENSG00000250696	RP11-704M14.1	BRCA, TGCT	2
266.955	-5.90663	0.21094	1.23e-173	5.23e-169	ENSG00000252010	SCARNA5	BRCA, OV	2
63.5581	-3.06359	0.199468	3.77e-56	1.07e-52	ENSG00000252835	SCARNA21	BRCA, TGCT	2
5.28635	-1.40206	0.281795	4.81e-09	3.75e-08	ENSG00000252906	SCARNA3	BRCA, OV	2
2.02393	-1.63808	0.326592	2.39e-09	1.96e-08	ENSG00000253932	RP11-10C8.2	BRCA, LUAD	2
4.59073	-1.23268	0.127022	5.37e-24	2.61e-22	ENSG00000254040	RP11-421P23.2	BRCA, THYM	2
0.993388	-1.02444	0.259656	8.8e-07	4.64e-06	ENSG00000254202	RP11-120I21.2	BRCA, UCEC	2
7.86788	-1.27998	0.200487	2.2e-12	2.73e-11	ENSG00000254404	RP11-703H8.9	BRCA, UCEC	2
15.4157	-1.06715	0.131055	7.74e-18	1.91e-16	ENSG00000254842	RP11-890B15.2	BRCA, LUSC	2
4.58589	-1.00007	0.163278	1.53e-11	1.7e-10	ENSG00000254936	AF131215.3	BRCA, THYM	2
1.89668	-1.00815	0.19382	2.92e-09	2.36e-08	ENSG00000255986	MT1JP	BRCA, KIRP	2
3.86886	-1.05644	0.342423	1.62e-05	6.63e-05	ENSG00000256025	CACNA1C-AS4	BRCA, STAD	2
10.8169	-1.09368	0.10567	9.38e-27	6.14e-25	ENSG00000259091	LINC00517	BRCA, TGCT	2
2.37335	-1.61096	0.199569	4.54e-18	1.16e-16	ENSG00000259481	RP11-39M21.1	BRCA, THYM	2
1.88262	-1.20306	0.265389	5.59e-08	3.66e-07	ENSG00000259505	RP11-74D7.1	BRCA, LUAD	2
5.25725	-1.20481	0.156608	2.45e-16	5.1e-15	ENSG00000259916	RP11-407P15.2	BRCA, SARC	2
1.47446	-1.8535	0.284548	2.89e-13	4.02e-12	ENSG00000263501	RP11-269G24.2	BRCA, LUAD	2
13.0009	-1.21265	0.234019	2.5e-09	2.04e-08	ENSG00000265727	RN7SL648P	BRCA, THYM	2
3.00005	-1.29852	0.275443	2.06e-08	1.45e-07	ENSG00000267337	LINC01478	BRCA, SKCM	2
1.43627	-1.60405	0.334593	7.46e-09	5.66e-08	ENSG00000268906	CTC-518B2.9	BRCA, THYM	2
2.14529	-1.34491	0.232284	7.11e-11	7.2e-10	ENSG00000269902	RP6-99M1.3	BRCA, THYM	2
0.80667	-1.13375	0.299231	1.29e-06	6.55e-06	ENSG00000270087	RP11-399K21.11	BRCA, TGCT	2
4.71053	-1.12455	0.134474	1.21e-18	3.31e-17	ENSG00000272506	RP4-535B20.4	BRCA, LUAD	2
4.11858	-1.73225	0.308311	8.23e-11	8.27e-10	ENSG00000274397	CTD-2540L5.9	BRCA, LUAD	2
9.57642	-1.3513	0.142665	3.83e-23	1.7e-21	ENSG00000275017	RP11-317B17.4	BRCA, THYM	2
6.19082	-1.22312	0.117657	5.06e-27	3.43e-25	ENSG00000275152	CCL16	BRCA, TGCT	2
1.30332	-1.03938	0.142938	6.68e-15	1.15e-13	ENSG00000275344	MIR6503	BRCA, THYM	2
1.20106	-1.00241	0.186116	1.1e-09	9.48e-09	ENSG00000276012	RP11-397O8.7	BRCA, STAD	2
48.4365	-1.08812	0.134922	1.45e-17	3.48e-16	ENSG00000277586	NEFL	BRCA, PAAD	2
4.94175	-1.67562	0.203665	1.1e-18	3.02e-17	ENSG00000277737	FP325317.1	BRCA, SARC	2
1.63292	-1.18564	0.172105	9.03e-14	1.35e-12	ENSG00000278236	uc_338	BRCA, THYM	2
61.8531	-1.05054	0.116454	3.95e-21	1.42e-19	ENSG00000278811	LINC00624	BRCA, LIHC	2
27.2672	-1.26215	0.167856	8.36e-16	1.62e-14	ENSG00000279029	RP11-144I2.1	BRCA, THYM	2
0.963536	-1.02639	0.354991	3.11e-05	0.000120133	ENSG00000279366	RP11-380M21.3	BRCA, LUAD	2
13.3481	-1.14851	0.159221	9.54e-15	1.61e-13	ENSG00000279390	AF127577.13	BRCA, TGCT	2
7.7623	-1.1634	0.161988	1.18e-14	1.96e-13	ENSG00000280362	RP11-643A5.3	BRCA, TGCT	2
0.823023	-1.38032	0.258147	7.61e-10	6.71e-09	ENSG00000283647	RP11-265B7.1	BRCA, TGCT	2
300.888	-1.12375	0.423586	4.78e-05	0.00261829	ENSG00000001626	CFTR	CESC, TGCT	2
1077.31	-1.08722	0.219152	7e-08	1.6e-05	ENSG00000003436	TFPI	CESC, READ	2
8.56361	-1.0805	0.29846	8.03e-06	0.000696053	ENSG00000055957	ITIH1	CESC, SKCM	2
47.9833	-1.02704	0.248739	2.24e-06	0.000270009	ENSG00000067798	NAV3	CESC, THYM	2
88.7148	-1.00646	0.241974	2.13e-06	0.000260309	ENSG00000074276	CDHR2	CESC, TGCT	2
837.334	-1.23302	0.223231	1.98e-09	8.86e-07	ENSG00000079931	MOXD1	CESC, STAD	2
268.52	-1.2543	0.257077	4.95e-08	1.22e-05	ENSG00000081052	COL4A4	CESC, UCEC	2
294.707	-1.07689	0.294225	7.35e-06	0.000658143	ENSG00000086696	HSD17B2	CESC, TGCT	2
122.34	-2.1173	0.325112	4.18e-14	1.05e-10	ENSG00000095932	SMIM24	CESC, TGCT	2
121.035	-2.34297	0.38622	8.73e-13	1.39e-09	ENSG00000099834	CDHR5	CESC, TGCT	2
30.2129	-1.18221	0.293704	1.95e-06	0.000242261	ENSG00000100373	UPK3A	CESC, TGCT	2
58.4677	-1.99141	0.802152	6.16e-06	0.000583108	ENSG00000100665	SERPINA4	CESC, KIRP	2
4.80582	-1.21934	0.299492	1.46e-06	0.000192965	ENSG00000101425	BPI	CESC, TGCT	2
230.955	-1.69804	0.271329	1.3e-12	1.98e-09	ENSG00000103449	SALL1	CESC, THYM	2
16.652	-2.14061	0.366308	3.19e-12	4.47e-09	ENSG00000104537	ANXA13	CESC, TGCT	2
40.3678	-1.16436	0.310347	4.52e-06	0.000459979	ENSG00000105668	UPK1A	CESC, KIRP	2
2.89128	-1.18037	1.10753	0.000156902	0.00623937	ENSG00000110245	APOC3	CESC, LGG	2
9.90457	-1.01041	0.438681	0.000112052	0.00482901	ENSG00000112280	COL9A1	CESC, TGCT	2
222.074	-1.3211	0.239839	1.34e-09	6.33e-07	ENSG00000112303	VNN2	CESC, LAML	2
60.6588	-2.18062	0.315812	2.6e-15	1.35e-11	ENSG00000112852	PCDHB2	CESC, TGCT	2
20.0408	-2.05243	0.366765	1.63e-11	1.63e-08	ENSG00000113396	SLC27A6	CESC, SKCM	2
39.035	-1.06427	0.515985	0.000132751	0.00545888	ENSG00000114455	HHLA2	CESC, TGCT	2
144.583	-2.92273	0.844508	2.48e-07	4.53e-05	ENSG00000115386	REG1A	CESC, TGCT	2
38.3213	-1.07206	0.274558	3.91e-06	0.000414186	ENSG00000117834	SLC5A9	CESC, TGCT	2
21.4995	-1.07539	0.352004	2.71e-05	0.00171457	ENSG00000118094	TREH	CESC, TGCT	2
55.97	-2.34712	0.440963	7.29e-11	5.21e-08	ENSG00000122133	PAEP	CESC, KIRP	2
237.137	-2.39717	0.509447	1.96e-09	8.86e-07	ENSG00000127831	VIL1	CESC, TGCT	2
15.2347	-1.03944	0.567489	0.000187939	0.00699653	ENSG00000130433	CACNG6	CESC, HNSC	2
80.2418	-1.19461	0.198715	1.38e-10	8.97e-08	ENSG00000131409	LRRC4B	CESC, PAAD	2
5.71486	-1.10344	0.417715	5.16e-05	0.00275411	ENSG00000133115	STOML3	CESC, TGCT	2
10.7752	-1.05038	0.41327	7e-05	0.00338519	ENSG00000133169	BEX1	CESC, PAAD	2
45.7954	-1.56451	0.462343	2.47e-06	0.000294057	ENSG00000135100	HNF1A	CESC, TGCT	2
1.94716	-1.62053	0.572939	7.25e-06	0.000650799	ENSG00000136110	LECT1	CESC, THYM	2
15.954	-1.13034	0.312438	7.05e-06	0.000642013	ENSG00000136928	GABBR2	CESC, STAD	2
13.2654	-1.28086	0.283168	2.1e-07	4.01e-05	ENSG00000137731	FXYD2	CESC, SKCM	2
8.37402	-1.11055	0.371215	2.78e-05	0.00174821	ENSG00000138622	HCN4	CESC, PAAD	2
34.1204	-1.04829	0.272257	4.81e-06	0.000478419	ENSG00000139540	SLC39A5	CESC, TGCT	2
50.4094	-2.34271	0.377137	3.46e-13	6.05e-10	ENSG00000139874	SSTR1	CESC, HNSC	2
146.367	-1.15768	0.465999	5.59e-05	0.00290735	ENSG00000141639	MAPK4	CESC, PAAD	2
83.5234	-1.15385	0.290642	2.54e-06	0.000297048	ENSG00000143167	GPA33	CESC, TGCT	2
6.62188	-1.3689	0.388773	3.81e-06	0.000405423	ENSG00000148584	A1CF	CESC, PAAD	2
52.8649	-1.05051	0.22819	3.83e-07	6.6e-05	ENSG00000151322	NPAS3	CESC, TGCT	2
4.05168	-1.16635	0.360999	1.5e-05	0.00110004	ENSG00000152467	ZSCAN1	CESC, PAAD	2
123.988	-1.12562	0.2563	6.82e-07	0.000102439	ENSG00000153012	LGI2	CESC, ESCA	2
175.868	-1.08729	0.235856	3.31e-07	5.8e-05	ENSG00000157502	MUM1L1	CESC, COAD	2
261.862	-1.8832	0.473381	1.05e-07	2.27e-05	ENSG00000160182	TFF1	CESC, KIRP	2
41.7941	-1.50021	0.253778	4.27e-11	3.47e-08	ENSG00000160963	COL26A1	CESC, PAAD	2
39.6112	-1.55666	0.293573	9.48e-10	4.74e-07	ENSG00000162631	NTNG1	CESC, THYM	2
43.0814	-1.28133	0.237087	2.95e-09	1.26e-06	ENSG00000163618	CADPS	CESC, MESO	2
3.57081	-1.22538	0.65679	9.82e-05	0.00433426	ENSG00000167117	LINC00483	CESC, TGCT	2
36.5967	-1.09373	0.225099	1.1e-07	2.32e-05	ENSG00000168546	GFRA2	CESC, STAD	2
464.426	-1.54579	0.308571	4.72e-09	1.82e-06	ENSG00000169436	COL22A1	CESC, READ	2
40.6707	-1.31579	0.225352	2.07e-10	1.29e-07	ENSG00000170891	CYTL1	CESC, TGCT	2
68.4838	-2.88342	0.51534	4.25e-11	3.47e-08	ENSG00000171564	FGB	CESC, LUSC	2
4.79148	-2.90967	0.717592	4.16e-08	1.08e-05	ENSG00000171772	SYCE1	CESC, KIRP	2
14.3603	-1.06637	0.314252	1.4e-05	0.00105802	ENSG00000172367	PDZD3	CESC, TGCT	2
16.3991	-1.60169	0.400963	3.11e-07	5.52e-05	ENSG00000172482	AGXT	CESC, TGCT	2
534.924	-1.60958	0.268656	1.26e-11	1.37e-08	ENSG00000172572	PDE3A	CESC, TGCT	2
8.30754	-1.34942	0.30196	1.85e-07	3.65e-05	ENSG00000173080	RXFP4	CESC, TGCT	2
4.52656	-1.00448	0.435568	0.00011337	0.00487381	ENSG00000175161	CADM2	CESC, HNSC	2
67.5097	-2.88242	0.518489	5.14e-11	3.99e-08	ENSG00000175311	ANKS4B	CESC, TGCT	2
94.1572	-1.18865	0.250476	1.25e-07	2.58e-05	ENSG00000176490	DIRAS1	CESC, PAAD	2
35.375	-1.0357	0.272586	5.67e-06	0.00055159	ENSG00000177103	DSCAML1	CESC, PAAD	2
201.714	-1.39752	0.302674	7.54e-08	1.7e-05	ENSG00000178882	FAM101A	CESC, TGCT	2
2.85666	-1.71434	1.35991	3.88e-05	0.00224666	ENSG00000182968	SOX1	CESC, TGCT	2
194.722	-1.05256	0.211019	6.98e-08	1.6e-05	ENSG00000184304	PRKD1	CESC, TGCT	2
13.6652	-1.26269	0.26014	5.34e-08	1.3e-05	ENSG00000184434	LRRC19	CESC, TGCT	2
23.4369	-1.24578	0.228997	2.93e-09	1.26e-06	ENSG00000186462	NAP1L2	CESC, PAAD	2
17.0228	-1.16664	0.293346	2.38e-06	0.000286206	ENSG00000188263	IL17REL	CESC, SKCM	2
7.17391	-1.45796	0.370828	7.82e-07	0.000114527	ENSG00000198099	ADH4	CESC, TGCT	2
32.4926	-1.26398	0.947928	0.000128037	0.00532061	ENSG00000198183	BPIFA1	CESC, UCEC	2
134.455	-1.05259	0.345187	2.9e-05	0.00179381	ENSG00000198203	SULT1C2	CESC, TGCT	2
485.283	-1.12667	0.361427	2.1e-05	0.00141491	ENSG00000211638	IGLV8-61	CESC, OV	2
1951.33	-1.04877	0.308802	1.45e-05	0.00107673	ENSG00000211659	IGLV3-25	CESC, KICH	2
3.081	-1.05359	0.397427	5.83e-05	0.00297679	ENSG00000214100	AC079776.2	CESC, GBM	2
24.1015	-1.06023	0.232582	4.45e-07	7.35e-05	ENSG00000214652	ZNF727	CESC, THYM	2
29.4606	-2.23227	0.524529	1.65e-08	5.12e-06	ENSG00000225383	SFTA1P	CESC, TGCT	2
6.02216	-1.35183	0.301292	1.7e-07	3.38e-05	ENSG00000225449	RAB6C-AS1	CESC, GBM	2
139.755	-1.51787	0.322778	2.51e-08	7.03e-06	ENSG00000225698	IGHV3-72	CESC, OV	2
6.91634	-1.09506	0.233096	2.23e-07	4.17e-05	ENSG00000225746	SNHG23	CESC, THYM	2
4.47106	-1.06306	0.275714	4.58e-06	0.000460461	ENSG00000226530	RP11-348F1.2	CESC, PAAD	2
22.1641	-1.14073	0.332399	1.05e-05	0.000852589	ENSG00000229719	MIR194-2HG	CESC, TGCT	2
1.8019	-1.16194	0.413995	3.32e-05	0.00199786	ENSG00000233730	RP4-666F24.3	CESC, TGCT	2
1.42773	-1.11865	0.370105	2.57e-05	0.00164468	ENSG00000235563	RP11-334A14.8	CESC, LUAD	2
2.13307	-1.83198	0.895355	1.68e-05	0.00118762	ENSG00000237463	RP11-280O1.2	CESC, SKCM	2
3.38351	-1.29385	0.285121	1.86e-07	3.65e-05	ENSG00000244503	RP11-278L15.6	CESC, TGCT	2
9.27625	-1.0448	0.277869	6.17e-06	0.000583108	ENSG00000248540	RP11-247C2.2	CESC, TGCT	2
4.63582	-1.03713	0.238525	1.05e-06	0.00014403	ENSG00000250107	CACNA1G-AS1	CESC, TGCT	2
18.2712	-1.12716	0.281471	2.49e-06	0.000294057	ENSG00000250120	PCDHA10	CESC, TGCT	2
3.13675	-1.44063	0.533088	1.59e-05	0.00115035	ENSG00000253308	RP1-170O19.17	CESC, COAD	2
85.3191	-2.66589	0.465688	1.35e-11	1.43e-08	ENSG00000258837	CTD-2566J3.1	CESC, TGCT	2
8.3372	-1.02446	0.276846	7.5e-06	0.000668001	ENSG00000271474	RP11-710C12.1	CESC, TGCT	2
6477.98	-1.56095	0.281936	2.53e-10	1.5e-07	ENSG00000275395	FCGBP	CESC, SKCM	2
13.5961	-1.47834	0.26873	5.3e-10	2.81e-07	ENSG00000282933	RHOXF1P3	CESC, PAAD	2
257.349	-2.56453	0.53964	1.54e-07	0.000498069	ENSG00000130477	UNC13A	CHOL, PAAD	2
127.352	-2.95552	0.607454	3.9e-08	0.000215382	ENSG00000185818	NAT8L	CHOL, PAAD	2
9.91319	-1.16862	0.437653	0.000579151	0.00442033	ENSG00000007350	TKTL1	COAD, LUSC	2
63.134	-1.26053	0.388597	0.000136014	0.00141384	ENSG00000064195	DLX3	COAD, SKCM	2
21.7135	-1.18956	0.275277	4.37e-06	8.69e-05	ENSG00000070601	FRMPD1	COAD, LIHC	2
24.6472	-1.80585	0.412195	8.98e-07	2.42e-05	ENSG00000075673	ATP12A	COAD, THCA	2
169.563	-1.28368	0.234445	1.48e-08	8.79e-07	ENSG00000078814	MYH7B	COAD, UCEC	2
187.562	-1.23075	0.247674	2.28e-07	7.79e-06	ENSG00000091129	NRCAM	COAD, PAAD	2
20.048	-1.54842	0.374555	5e-06	9.71e-05	ENSG00000100721	TCL1A	COAD, SKCM	2
171.197	-1.03748	0.405182	0.000827426	0.00587281	ENSG00000102109	PCSK1N	COAD, PAAD	2
20.4705	-1.46555	0.311792	5.51e-07	1.62e-05	ENSG00000105880	DLX5	COAD, TGCT	2
239.582	-1.61251	0.3401	3.24e-07	1.05e-05	ENSG00000111432	FZD10	COAD, SKCM	2
21.8653	-1.04596	0.328012	0.000183359	0.00179134	ENSG00000115596	WNT6	COAD, THYM	2
45.1892	-1.67046	0.428171	8.35e-06	0.000148602	ENSG00000124678	TCP11	COAD, THYM	2
13.5677	-1.26067	0.334324	2.98e-05	0.000411991	ENSG00000131668	BARX1	COAD, STAD	2
75.0832	-1.60116	0.3158	6.68e-08	2.97e-06	ENSG00000134812	GIF	COAD, STAD	2
24.57	-1.64952	0.425309	9.58e-06	0.000165956	ENSG00000134873	CLDN10	COAD, THYM	2
199.399	-2.04404	0.370958	1.6e-09	1.42e-07	ENSG00000138823	MTTP	COAD, TGCT	2
30.6246	-1.30626	0.29816	2.98e-06	6.34e-05	ENSG00000139219	COL2A1	COAD, TGCT	2
3806.38	-1.35394	0.240055	5.17e-09	3.73e-07	ENSG00000140807	NKD1	COAD, TGCT	2
13.5821	-1.11967	0.471378	0.00113103	0.00750644	ENSG00000148604	RGR	COAD, TGCT	2
307.283	-1.17055	0.231865	1.66e-07	6.1e-06	ENSG00000163083	INHBB	COAD, THYM	2
62.2003	-1.00182	0.288363	8.32e-05	0.000948887	ENSG00000164619	BMPER	COAD, TGCT	2
67.6462	-1.09176	0.26582	1.06e-05	0.000180077	ENSG00000166682	TMPRSS5	COAD, TGCT	2
22.3034	-1.04984	0.300017	7.78e-05	0.000900267	ENSG00000173826	KCNH6	COAD, PAAD	2
2572.19	-1.98034	0.348508	7.75e-10	7.91e-08	ENSG00000185269	NOTUM	COAD, TGCT	2
149.435	-1.60866	0.319072	7.57e-08	3.26e-06	ENSG00000186474	KLK12	COAD, TGCT	2
18.0773	-1.71029	0.62154	0.000118544	0.00126177	ENSG00000198930	CSAG1	COAD, THCA	2
14.6387	-1.75163	0.532047	3.64e-05	0.000484055	ENSG00000203783	PRR9	COAD, ESCA	2
91.9919	-1.92576	0.373886	1.67e-08	9.69e-07	ENSG00000204542	C6orf15	COAD, TGCT	2
19.7873	-1.54482	0.403563	1.49e-05	0.000236201	ENSG00000221986	MYBPHL	COAD, TGCT	2
8.65515	-1.5161	0.512459	0.000160089	0.0016065	ENSG00000248874	C5orf17	COAD, ESCA	2
4.65905	-1.39603	0.404377	6.33e-05	0.000760754	ENSG00000249201	CTD-3080P12.3	COAD, TGCT	2
6.14126	-1.48428	0.490059	0.000149802	0.00152229	ENSG00000251350	LVCAT1	COAD, HNSC	2
11.2602	-1.1615	0.468567	0.00086951	0.00610748	ENSG00000253239	IGLVI-70	COAD, UCEC	2
11.2925	-1.2571	0.433607	0.00031244	0.00272729	ENSG00000256084	RP11-134N1.2	COAD, TGCT	2
13.8296	-1.0211	0.27732	4.47e-05	0.000573619	ENSG00000261448	CTD-2576D5.4	COAD, SKCM	2
59.8092	-1.66628	0.389877	2.14e-06	4.89e-05	ENSG00000276122	RP11-143E21.3	COAD, TGCT	2
45.0901	-1.23663	0.432964	0.000353983	0.00299968	ENSG00000278505	C17orf78	COAD, TGCT	2
368.613	-2.25031	0.673505	4.95e-06	0.00518732	ENSG00000128536	CDHR3	DLBC, PAAD	2
334.21	-1.23716	0.546176	1.38e-05	0.00836488	ENSG00000165633	VSTM4	DLBC, TGCT	2
21.4771	-2.46804	0.641421	1.92e-06	0.00303765	ENSG00000170128	GPR25	DLBC, THYM	2
27.84	-2.48828	0.588675	8.53e-07	0.00178738	ENSG00000181126	HLA-V	DLBC, THYM	2
288.088	-1.1779	0.29717	7.7e-07	6.54e-05	ENSG00000012124	CD22	ESCA, READ	2
2499.24	-1.02293	0.205992	3.32e-08	6.35e-06	ENSG00000072952	MRVI1	ESCA, STAD	2
323.302	-1.21538	0.205554	5.99e-11	4.71e-08	ENSG00000079102	RUNX1T1	ESCA, HNSC	2
2625.5	-1.20691	0.371446	5.37e-06	0.00028631	ENSG00000094963	FMO2	ESCA, READ	2
49.6823	-1.46983	0.281221	2.29e-10	1.24e-07	ENSG00000102468	HTR2A	ESCA, TGCT	2
577.517	-1.14236	0.243696	5.89e-08	9.5e-06	ENSG00000102802	MEDAG	ESCA, THYM	2
722.309	-1.10319	0.204995	2.73e-09	8.87e-07	ENSG00000103710	RASL12	ESCA, TGCT	2
61.6612	-1.3085	0.284667	2.3e-08	4.81e-06	ENSG00000105366	SIGLEC8	ESCA, THYM	2
15803.6	-1.48116	0.470191	1.51e-06	0.00010766	ENSG00000105427	CNFN	ESCA, SKCM	2
56.9117	-1.04664	0.227996	1.57e-07	2.05e-05	ENSG00000105492	SIGLEC6	ESCA, READ	2
26.1465	-1.03132	0.371965	4.13e-05	0.00130816	ENSG00000106302	HYAL4	ESCA, KIRC	2
66.7417	-1.38584	0.250078	9.29e-11	6.38e-08	ENSG00000107317	PTGDS	ESCA, TGCT	2
347.583	-1.04573	0.261055	1.44e-06	0.000104297	ENSG00000111452	ADGRD1	ESCA, SKCM	2
41.8272	-1.19177	0.304349	8.24e-07	6.83e-05	ENSG00000113088	GZMK	ESCA, READ	2
13.065	-2.29772	0.828809	7.93e-07	6.65e-05	ENSG00000118702	GHRH	ESCA, PCPG	2
14.538	-1.25138	0.759777	7.67e-05	0.002072	ENSG00000125820	NKX2-2	ESCA, PAAD	2
18.6667	-1.80813	0.425455	5.22e-09	1.49e-06	ENSG00000128322	IGLL1	ESCA, LUSC	2
1123.48	-1.25034	0.371696	3.03e-06	0.00018524	ENSG00000128383	APOBEC3A	ESCA, LAML	2
31.8616	-1.26995	0.349387	1.2e-06	8.98e-05	ENSG00000128438	TBC1D27	ESCA, SKCM	2
637.065	-1.21401	0.215593	3.04e-10	1.5e-07	ENSG00000128815	WDFY4	ESCA, SKCM	2
96.7098	-1.1009	0.324716	6.91e-06	0.000348364	ENSG00000132185	FCRLA	ESCA, READ	2
6381.69	-1.00834	0.45045	0.000117339	0.00287884	ENSG00000136155	SCEL	ESCA, TGCT	2
835.778	-1.23843	0.18795	7.08e-13	1.3e-09	ENSG00000136869	TLR4	ESCA, THYM	2
42.4444	-1.00936	0.283129	6.72e-06	0.00034213	ENSG00000139220	PPFIA2	ESCA, TGCT	2
683.38	-1.18191	0.258826	7.46e-08	1.15e-05	ENSG00000140285	FGF7	ESCA, TGCT	2
84.6831	-1.05013	0.231579	1.94e-07	2.38e-05	ENSG00000140287	HDC	ESCA, MESO	2
31.3954	-1.00157	0.231426	5.46e-07	5.17e-05	ENSG00000147570	DNAJC5B	ESCA, TGCT	2
213.479	-1.25726	0.361402	2.09e-06	0.000137329	ENSG00000158786	PLA2G2F	ESCA, LUSC	2
9.58597	-2.07957	0.680302	4.5e-07	4.42e-05	ENSG00000159197	KCNE2	ESCA, TGCT	2
72.8599	-1.09723	0.267828	8.05e-07	6.74e-05	ENSG00000164972	C9orf24	ESCA, TGCT	2
3.68202	-1.5006	0.389235	1.16e-07	1.61e-05	ENSG00000165383	LRRC18	ESCA, TGCT	2
361.231	-1.11366	0.192433	2.76e-10	1.4e-07	ENSG00000165995	CACNB2	ESCA, THYM	2
1800.01	-1.00643	0.527615	0.000180108	0.00395639	ENSG00000167754	KLK5	ESCA, SKCM	2
87.6368	-1.30222	0.481732	1.14e-05	0.000507048	ENSG00000167769	ACER1	ESCA, HNSC	2
21.9797	-1.20027	0.267706	9.18e-08	1.33e-05	ENSG00000169218	RSPO1	ESCA, TGCT	2
5118.42	-2.18165	0.642206	1.36e-07	1.84e-05	ENSG00000169509	CRCT1	ESCA, TGCT	2
2682.43	-1.05623	0.318843	1.07e-05	0.000484922	ENSG00000169583	CLIC3	ESCA, TGCT	2
104.851	-1.21236	0.290968	2.92e-07	3.2e-05	ENSG00000170369	CST2	ESCA, UCEC	2
91.3436	-1.03072	0.320967	1.56e-05	0.000637262	ENSG00000173406	DAB1	ESCA, PAAD	2
110.387	-1.21962	0.298751	3.78e-07	3.9e-05	ENSG00000176083	ZNF683	ESCA, READ	2
105.018	-1.132	0.207879	1.6e-09	5.77e-07	ENSG00000179921	GPBAR1	ESCA, TGCT	2
35.1319	-1.2257	0.2263	8.84e-10	3.54e-07	ENSG00000181036	FCRL6	ESCA, READ	2
28.6718	-1.51526	0.434109	4.2e-07	4.24e-05	ENSG00000182674	KCNB2	ESCA, PAAD	2
154.904	-1.03019	0.236247	4.28e-07	4.29e-05	ENSG00000183813	CCR4	ESCA, SKCM	2
333.414	-1.25827	0.695861	6.31e-05	0.00179414	ENSG00000185966	LCE3E	ESCA, SKCM	2
20.0233	-1.09673	0.385671	2.54e-05	0.000907737	ENSG00000186766	FOXI2	ESCA, STAD	2
91.4737	-1.68914	0.593094	1.73e-06	0.000120311	ENSG00000188624	IGFL3	ESCA, TGCT	2
254.28	-1.45095	0.414855	5.83e-07	5.41e-05	ENSG00000189051	RNF222	ESCA, SKCM	2
146.695	-1.0213	0.215861	9.66e-08	1.38e-05	ENSG00000196664	TLR7	ESCA, READ	2
15.0365	-1.44804	0.480455	2.63e-06	0.000166565	ENSG00000197177	ADGRA1	ESCA, TGCT	2
1533.23	-1.04631	0.361511	2.98e-05	0.00101526	ENSG00000197191	CYSRT1	ESCA, KIRC	2
94.9292	-1.15037	0.447281	3.23e-05	0.00108684	ENSG00000211611	IGKV6-21	ESCA, OV	2
2273.59	-1.05694	0.398541	4.57e-05	0.00141004	ENSG00000211663	IGLV3-19	ESCA, OV	2
93.1604	-1.16508	0.420361	2.03e-05	0.000772259	ENSG00000211664	IGLV2-18	ESCA, OV	2
252.087	-1.06516	0.442035	6.69e-05	0.00186562	ENSG00000211670	IGLV3-9	ESCA, OV	2
4.06395	-1.08701	0.54293	0.000107128	0.00267381	ENSG00000211672	IGLV4-3	ESCA, LUSC	2
20262.6	-1.04835	0.364397	3.06e-05	0.00103684	ENSG00000211892	IGHG4	ESCA, UVM	2
2043	-1.047	0.368084	3.29e-05	0.00110062	ENSG00000211947	IGHV3-21	ESCA, THYM	2
283.073	-1.12089	0.439171	3.91e-05	0.00126021	ENSG00000211951	IGHV2-26	ESCA, OV	2
1542.34	-1.69119	0.427902	2.95e-08	5.83e-06	ENSG00000211964	IGHV3-48	ESCA, OV	2
150.408	-1.03101	0.347178	2.73e-05	0.000953013	ENSG00000226777	FAM30A	ESCA, SKCM	2
43.2114	-1.13655	0.32614	4.37e-06	0.0002452	ENSG00000232679	RP11-400N13.3	ESCA, LUSC	2
23.047	-1.2282	0.340964	1.75e-06	0.000121143	ENSG00000232680	AC002511.3	ESCA, PAAD	2
218.499	-1.09961	0.272069	9.63e-07	7.56e-05	ENSG00000233117	LINC00702	ESCA, THYM	2
3.56045	-1.10137	0.551732	0.000100518	0.00255152	ENSG00000237290	LINC01343	ESCA, LUSC	2
91.8507	-1.55061	0.443236	3.42e-07	3.62e-05	ENSG00000239819	IGKV1D-8	ESCA, THYM	2
15.557	-1.36729	0.291269	8.71e-09	2.18e-06	ENSG00000239961	LILRA4	ESCA, SKCM	2
24.4391	-1.02969	0.31237	1.27e-05	0.000545076	ENSG00000240563	L1TD1	ESCA, THYM	2
272.801	-1.32835	0.430765	4.04e-06	0.000232901	ENSG00000242371	IGKV1-39	ESCA, OV	2
157.071	-1.12367	0.337186	7.08e-06	0.000353416	ENSG00000245750	DRAIC	ESCA, PAAD	2
19.2052	-1.31848	0.245168	4.51e-10	2.06e-07	ENSG00000245954	RP11-18H21.1	ESCA, SKCM	2
6.94357	-1.79163	0.562019	4.52e-07	4.42e-05	ENSG00000253364	RP11-731F5.2	ESCA, SKCM	2
0.92634	-1.0459	0.557238	0.000151701	0.00348654	ENSG00000253576	GS1-5L10.1	ESCA, STAD	2
2.77755	-1.52391	0.525979	2.61e-06	0.000166565	ENSG00000253692	IGHEP1	ESCA, SKCM	2
8160.44	-1.06592	0.434315	6.19e-05	0.00176817	ENSG00000253755	IGHGP	ESCA, UCS	2
3.61963	-1.04374	0.612621	0.000179785	0.00395544	ENSG00000254046	IGHV1-17	ESCA, SKCM	2
101.85	-5.6549	0.604762	1.08e-23	2.34e-19	ENSG00000256713	PGA5	ESCA, STAD	2
24.9342	-1.09269	0.311192	5.21e-06	0.000281624	ENSG00000260135	RP11-212I21.2	ESCA, TGCT	2
4.35517	-1.45516	0.530115	5.15e-06	0.000279734	ENSG00000265612	MIR4539	ESCA, THYM	2
6.76072	-1.03003	0.247082	8.77e-07	7.1e-05	ENSG00000267262	CTC-232P5.3	ESCA, LUAD	2
730.182	-1.17473	0.389226	1.13e-05	0.000504132	ENSG00000268621	AC006262.5	ESCA, OV	2
68.5558	-1.00293	0.409314	8.64e-05	0.00227843	ENSG00000268879	IGFL1P1	ESCA, OV	2
2.75684	-1.05556	0.361749	2.7e-05	0.000947516	ENSG00000271680	RP11-564A8.8	ESCA, SKCM	2
8.20226	-1.30906	0.355733	7.92e-07	6.65e-05	ENSG00000280255	RP5-1007F24.1	ESCA, TGCT	2
606.398	-2.08626	0.536993	2.16e-08	4.58e-06	ENSG00000282651	CH17-224D4.2	ESCA, THYM	2
5.5953	-1.07379	0.263124	9.68e-07	7.59e-05	ENSG00000282780	TRBJ1-6	ESCA, SKCM	2
15.4843	-1.06289	0.454621	7.59e-05	0.00205979	ENSG00000283178	AL590763.16	ESCA, TGCT	2
181.067	-1.01758	0.283374	2.39e-06	0.000479601	ENSG00000072041	SLC6A15	GBM, TGCT	2
86.4668	-1.1728	0.254759	2.95e-08	3.29e-05	ENSG00000115648	MLPH	GBM, TGCT	2
239.868	-1.09843	0.239493	5.69e-08	4.42e-05	ENSG00000122641	INHBA	GBM, THYM	2
2084.91	-1.04862	0.211492	1.61e-08	2.13e-05	ENSG00000136960	ENPP2	GBM, PAAD	2
132.769	-1.37216	0.325816	2.46e-08	2.95e-05	ENSG00000140563	MCTP2	GBM, THYM	2
3.90674	-1.18865	0.341645	1.02e-06	0.000264733	ENSG00000144644	GADL1	GBM, HNSC	2
103.79	-1.29036	0.303408	4.33e-08	4.09e-05	ENSG00000150051	MKX	GBM, TGCT	2
4.2171	-1.0539	0.365885	8.05e-06	0.00107674	ENSG00000150201	FXYD4	GBM, KIRP	2
4.20848	-2.21939	0.510997	1.13e-10	5.99e-07	ENSG00000172752	COL6A5	GBM, TGCT	2
155.338	-1.15815	0.242314	1.55e-08	2.13e-05	ENSG00000178860	MSC	GBM, KICH	2
237.673	-1.02154	0.304225	4e-06	0.000694269	ENSG00000179178	TMEM125	GBM, SKCM	2
40.7903	-1.01902	0.268972	1.42e-06	0.000334462	ENSG00000196460	RFX8	GBM, TGCT	2
64.7643	-1.35904	0.383364	2.4e-07	0.000100792	ENSG00000198028	ZNF560	GBM, PCPG	2
163.264	-1.22584	0.296461	1.15e-07	6.3e-05	ENSG00000198796	ALPK2	GBM, TGCT	2
16.5264	-1.42597	0.462442	4.49e-07	0.000160334	ENSG00000198807	PAX9	GBM, TGCT	2
9.30499	-1.04824	0.308637	3.15e-06	0.000579258	ENSG00000203446	AC004988.1	GBM, TGCT	2
9.6044	-1.00102	0.256588	1.14e-06	0.000281196	ENSG00000204866	IGFL2	GBM, LUSC	2
417.761	-1.03909	0.367467	9.6e-06	0.00121761	ENSG00000211899	IGHM	GBM, OV	2
25.706	-1.03056	0.245356	3.79e-07	0.000140947	ENSG00000227392	HPN-AS1	GBM, SARC	2
46.0236	-1.09326	0.228164	2.47e-08	2.95e-05	ENSG00000228203	RNF144A-AS1	GBM, TGCT	2
7.69023	-1.21383	0.288399	9.75e-08	6.15e-05	ENSG00000228509	AC006460.2	GBM, THYM	2
10.9535	-1.18963	0.286084	1.42e-07	7.34e-05	ENSG00000233968	RP11-354E11.2	GBM, TGCT	2
29.2679	-1.02377	0.284043	2.23e-06	0.000458444	ENSG00000251600	RP11-673E1.1	GBM, TGCT	2
11.7612	-1.3931	0.360003	6.91e-08	4.93e-05	ENSG00000254092	RP11-369E15.3	GBM, LIHC	2
2.74444	-1.76684	0.67596	2.08e-07	9.5e-05	ENSG00000259430	CERS3-AS1	GBM, TGCT	2
176.47	-1.45081	0.275182	8.6e-10	5.06e-08	ENSG00000007314	SCN4A	HNSC, PRAD	2
36.5184	-1.18403	0.250133	1.45e-08	6.14e-07	ENSG00000071991	CDH19	HNSC, SARC	2
182.408	-1.58492	0.168287	5.97e-23	2.29e-19	ENSG00000082196	C1QTNF3	HNSC, TGCT	2
40.1546	-1.54396	0.265008	4.15e-11	3.46e-09	ENSG00000083782	EPYC	HNSC, TGCT	2
10248	-1.00941	0.173249	5.63e-11	4.49e-09	ENSG00000099953	MMP11	HNSC, TGCT	2
22.022	-1.36631	0.208809	4.97e-13	7.22e-11	ENSG00000101198	NKAIN4	HNSC, LUSC	2
1032.9	-1.68979	0.258959	5.58e-13	7.99e-11	ENSG00000101470	TNNC2	HNSC, LUAD	2
83.3951	-1.19068	0.355994	2.96e-06	6.44e-05	ENSG00000101892	ATP1B4	HNSC, TGCT	2
57.5458	-1.16227	0.202981	7.91e-11	5.9e-09	ENSG00000104848	KCNA7	HNSC, THYM	2
128.162	-1.23962	0.331853	7.81e-07	2.06e-05	ENSG00000108878	CACNG1	HNSC, TGCT	2
1222.91	-1.10155	0.216852	2.94e-09	1.5e-07	ENSG00000109063	MYH3	HNSC, TGCT	2
1690	-1.75186	0.277312	1.91e-12	2.37e-10	ENSG00000114854	TNNC1	HNSC, TGCT	2
209.446	-1.31516	0.30291	7.13e-08	2.52e-06	ENSG00000120729	MYOT	HNSC, TGCT	2
342.61	-1.21029	0.382636	4.71e-06	9.59e-05	ENSG00000122180	MYOG	HNSC, TGCT	2
68.1553	-1.10605	0.189519	4.41e-11	3.67e-09	ENSG00000122477	LRRC39	HNSC, TGCT	2
144.475	-1.23491	0.162692	2.74e-16	1.18e-13	ENSG00000124743	KLHL31	HNSC, TGCT	2
7334.58	-1.89335	0.387173	2.44e-09	1.28e-07	ENSG00000125414	MYH2	HNSC, PRAD	2
30.0563	-1.26577	0.353754	1.25e-06	3.09e-05	ENSG00000129152	MYOD1	HNSC, TGCT	2
1519.06	-1.81065	0.368032	2.82e-09	1.45e-07	ENSG00000129170	CSRP3	HNSC, TGCT	2
4.80444	-1.25747	0.356975	1.51e-06	3.63e-05	ENSG00000129744	ART1	HNSC, SKCM	2
103.279	-1.15144	0.200578	7.34e-11	5.59e-09	ENSG00000129910	CDH15	HNSC, TGCT	2
2000.41	-1.93487	0.237759	2.97e-18	2.59e-15	ENSG00000130598	TNNI2	HNSC, TGCT	2
2061.19	-1.2142	0.351637	2.04e-06	4.72e-05	ENSG00000133055	MYBPH	HNSC, TGCT	2
42.9467	-2.40987	0.25557	1.58e-24	1.01e-20	ENSG00000134551	PRH2	HNSC, THYM	2
43.8505	-1.49654	0.240557	4.01e-12	4.56e-10	ENSG00000135447	PPP1R1A	HNSC, PAAD	2
325.586	-2.80412	0.284121	1.16e-28	1.7e-24	ENSG00000137441	FGFBP2	HNSC, UCS	2
443.45	-1.09306	0.257706	1.49e-07	4.8e-06	ENSG00000138435	CHRNA1	HNSC, TGCT	2
3.20016	-1.45847	0.325931	3.53e-08	1.34e-06	ENSG00000140798	ABCC12	HNSC, THCA	2
294.367	-1.60487	0.277627	5.22e-11	4.21e-09	ENSG00000141161	UNC45B	HNSC, THYM	2
70.4323	-1.04183	0.137502	3.43e-16	1.4e-13	ENSG00000142549	IGLON5	HNSC, KICH	2
223.261	-1.98803	0.250472	1.23e-17	8.88e-15	ENSG00000143318	CASQ1	HNSC, STAD	2
405.198	-1.3539	0.330996	1.84e-07	5.76e-06	ENSG00000143520	FLG2	HNSC, TGCT	2
8086.07	-1.16397	0.33498	2.11e-06	4.88e-05	ENSG00000143632	ACTA1	HNSC, PRAD	2
312.581	-1.33493	0.241302	2.2e-10	1.5e-08	ENSG00000145358	DDIT4L	HNSC, THYM	2
9940.42	-1.21873	0.162473	5.4e-16	2.07e-13	ENSG00000145423	SFRP2	HNSC, STAD	2
67.1606	-1.17349	0.211441	2.14e-10	1.47e-08	ENSG00000145536	ADAMTS16	HNSC, THYM	2
281.619	-1.19764	0.175184	6.65e-14	1.28e-11	ENSG00000150594	ADRA2A	HNSC, TGCT	2
45.2572	-1.02184	0.462108	6.77e-05	0.000913292	ENSG00000154415	PPP1R3A	HNSC, TGCT	2
269.635	-1.66159	0.276223	1.3e-11	1.24e-09	ENSG00000158022	TRIM63	HNSC, KIRP	2
4102.49	-1.21722	0.242737	3.56e-09	1.78e-07	ENSG00000159173	TNNI1	HNSC, TGCT	2
1.45107	-1.16613	0.448923	2.01e-05	0.000327596	ENSG00000162598	C1orf87	HNSC, TGCT	2
419.466	-1.55481	0.257319	1.18e-11	1.14e-09	ENSG00000163380	LMOD3	HNSC, TGCT	2
93.3887	-1.38832	0.229087	1.05e-11	1.04e-09	ENSG00000163827	LRRC2	HNSC, THYM	2
31.5698	-1.55273	0.316013	4.65e-09	2.24e-07	ENSG00000163833	FBXO40	HNSC, PRAD	2
23.6394	-1.09519	0.330254	4e-06	8.35e-05	ENSG00000165953	SERPINA12	HNSC, TGCT	2
13.6498	-1.68791	0.402168	6.84e-08	2.43e-06	ENSG00000168333	C8orf22	HNSC, TGCT	2
181061	-1.09907	0.158642	3.74e-14	7.85e-12	ENSG00000168542	COL3A1	HNSC, TGCT	2
1078.6	-1.6805	0.297699	1.03e-10	7.47e-09	ENSG00000170290	SLN	HNSC, PRAD	2
156.093	-1.44566	0.350003	1.39e-07	4.55e-06	ENSG00000172995	ARPP21	HNSC, TGCT	2
0.961878	-1.1253	0.45207	2.84e-05	0.000440643	ENSG00000173627	APOBEC4	HNSC, TGCT	2
23.0531	-1.27071	0.450198	9.18e-06	0.00016891	ENSG00000174407	MIR1-1HG	HNSC, PRAD	2
27.8237	-1.5923	0.296636	4.86e-10	3.05e-08	ENSG00000174429	ABRA	HNSC, SARC	2
338.015	-1.007	0.163438	7.3e-12	7.72e-10	ENSG00000176971	FIBIN	HNSC, TGCT	2
20.3076	-1.13467	0.204543	2.26e-10	1.53e-08	ENSG00000177234	LINC01561	HNSC, TGCT	2
242.984	-1.43617	0.386487	5.84e-07	1.61e-05	ENSG00000177354	C10orf71	HNSC, PRAD	2
14.7425	-1.54109	0.303056	2.08e-09	1.11e-07	ENSG00000177752	YIPF7	HNSC, PAAD	2
5.56538	-1.09655	0.252077	9.34e-08	3.21e-06	ENSG00000179399	GPC5	HNSC, KIRP	2
949.967	-1.15374	0.285315	2.95e-07	8.79e-06	ENSG00000180209	MYLPF	HNSC, TGCT	2
5912.26	-1.66488	0.245487	1.06e-13	1.92e-11	ENSG00000183091	NEB	HNSC, THYM	2
9.03073	-1.02081	0.367288	2.05e-05	0.000333261	ENSG00000183631	PRR32	HNSC, TGCT	2
12.9299	-1.08503	0.220023	6.41e-09	3e-07	ENSG00000183715	OPCML	HNSC, TGCT	2
17.7295	-1.20954	0.21956	2.62e-10	1.75e-08	ENSG00000184106	TREML3P	HNSC, TGCT	2
11.8357	-1.07894	0.257052	1.84e-07	5.76e-06	ENSG00000186335	SLC36A2	HNSC, UCEC	2
956.984	-1.51542	0.32996	2.02e-08	8.17e-07	ENSG00000186439	TRDN	HNSC, PRAD	2
32.4403	-1.50409	0.285455	8.54e-10	5.04e-08	ENSG00000196811	CHRNG	HNSC, TGCT	2
30.5306	-1.14305	0.243305	1.81e-08	7.46e-07	ENSG00000196917	HCAR1	HNSC, THYM	2
3190.4	-1.72292	0.259243	2.47e-13	3.95e-11	ENSG00000198125	MB	HNSC, TGCT	2
196.711	-1.35387	0.318257	9.75e-08	3.31e-06	ENSG00000203782	LOR	HNSC, TGCT	2
5.3855	-1.08682	0.340564	5.86e-06	0.00011554	ENSG00000204118	NAP1L6	HNSC, PAAD	2
9.72605	-1.85097	0.390917	5.47e-09	2.6e-07	ENSG00000204460	AC079586.1	HNSC, SKCM	2
187.313	-1.18734	0.196744	1.23e-11	1.18e-09	ENSG00000215861	WI2-1896O14.1	HNSC, TGCT	2
2.29624	-1.05296	0.461845	5.37e-05	0.000750463	ENSG00000223786	RP11-554D15.1	HNSC, TGCT	2
5.27435	-1.02055	0.212404	1.37e-08	5.89e-07	ENSG00000223949	ROR1-AS1	HNSC, TGCT	2
6.61031	-1.06285	0.223233	1.54e-08	6.5e-07	ENSG00000225329	LHFPL3-AS2	HNSC, LUAD	2
3.95789	-1.29481	0.432135	5.8e-06	0.000114621	ENSG00000226094	RPL7P3	HNSC, TGCT	2
10.9479	-1.13561	0.173767	5.28e-13	7.61e-11	ENSG00000227082	CH17-437K3.1	HNSC, TGCT	2
49.2826	-1.15478	0.160904	6.04e-15	1.6e-12	ENSG00000229847	EMX2OS	HNSC, TGCT	2
1.72673	-1.01512	0.286323	2.37e-06	5.39e-05	ENSG00000230390	LINC01048	HNSC, TGCT	2
4.42442	-1.22168	0.261427	1.84e-08	7.56e-07	ENSG00000230873	STMND1	HNSC, TGCT	2
1.3656	-1.51396	0.563413	5.11e-06	0.000102852	ENSG00000237767	LINC01370	HNSC, PAAD	2
19.5712	-1.22658	0.443321	1.18e-05	0.00020913	ENSG00000242366	UGT1A8	HNSC, TGCT	2
6.09247	-1.2721	0.371469	1.97e-06	4.59e-05	ENSG00000244215	RP11-88I21.2	HNSC, LUAD	2
2.77168	-1.06032	0.249419	1.53e-07	4.91e-06	ENSG00000255772	LINC01479	HNSC, TGCT	2
1.67188	-1.14887	0.249853	2.84e-08	1.12e-06	ENSG00000259847	RP11-95H3.1	HNSC, TGCT	2
19.0247	-1.0208	0.198656	2.55e-09	1.33e-07	ENSG00000260398	RP11-594N15.3	HNSC, TGCT	2
6.9492	-1.00031	0.225999	8.33e-08	2.9e-06	ENSG00000261213	RP11-510C10.4	HNSC, TGCT	2
14.8486	-1.32148	0.199933	3.15e-13	4.91e-11	ENSG00000262061	RP11-1260E13.4	HNSC, SARC	2
3.13833	-1.89935	0.435647	1.9e-08	7.77e-07	ENSG00000270816	LINC00221	HNSC, MESO	2
2.00725	-1.35767	0.298939	2.93e-08	1.15e-06	ENSG00000274330	RP11-486O13.5	HNSC, THYM	2
8.31334	-1.26585	0.201087	2.4e-12	2.9e-10	ENSG00000277893	SRD5A2	HNSC, TGCT	2
3769.2	-1.07584	0.359391	4.2e-05	0.0066878	ENSG00000006327	TNFRSF12A	KICH, THYM	2
823.403	-1.27457	0.335336	3.88e-06	0.00160703	ENSG00000025708	TYMP	KICH, LAML	2
621.061	-1.50395	0.676736	3.63e-05	0.00614946	ENSG00000062038	CDH3	KICH, KIRP	2
130.954	-1.20777	0.38108	2.14e-05	0.00474579	ENSG00000072694	FCGR2B	KICH, THYM	2
461.721	-1.23218	0.384206	1.84e-05	0.00446505	ENSG00000085514	PILRA	KICH, LAML	2
773.921	-1.04556	0.319232	2.54e-05	0.00496343	ENSG00000090339	ICAM1	KICH, THYM	2
3.06187	-1.54528	1.02764	5.57e-05	0.00772061	ENSG00000101405	OXT	KICH, SARC	2
1429.04	-1.25809	0.554532	7.95e-05	0.00940121	ENSG00000103034	NDRG4	KICH, PAAD	2
1398.95	-1.09525	0.400461	6.41e-05	0.00842639	ENSG00000103196	CRISPLD2	KICH, THYM	2
176.822	-1.177	0.370107	2.28e-05	0.00484204	ENSG00000104951	IL4I1	KICH, LAML	2
237.466	-1.75599	0.487079	9.55e-07	0.000780372	ENSG00000105255	FSD1	KICH, KIRP	2
45.9294	-1.66376	0.463866	1.48e-06	0.00089957	ENSG00000105697	HAMP	KICH, THYM	2
18.9583	-1.35891	0.629407	6.41e-05	0.00842639	ENSG00000112195	TREML2	KICH, SKCM	2
113.158	-1.03411	0.389317	8.46e-05	0.00984402	ENSG00000118473	SGIP1	KICH, TGCT	2
383.315	-1.55359	0.442824	2.9e-06	0.00148232	ENSG00000122691	TWIST1	KICH, THYM	2
1294.82	-1.17046	0.419658	4.79e-05	0.00711707	ENSG00000131435	PDLIM4	KICH, TGCT	2
31.6437	-1.88977	0.489587	2.34e-07	0.000309321	ENSG00000139572	GPR84	KICH, THYM	2
75.4114	-1.18606	0.415393	4.09e-05	0.00662148	ENSG00000140379	BCL2A1	KICH, LAML	2
134.294	-1.93838	0.541196	4.99e-07	0.000518706	ENSG00000149527	PLCH2	KICH, TGCT	2
426.369	-1.38133	0.470542	1.9e-05	0.00454037	ENSG00000153162	BMP6	KICH, THYM	2
819.062	-1.19592	0.398654	3.06e-05	0.00547319	ENSG00000162692	VCAM1	KICH, THYM	2
105.11	-1.3799	0.363613	2.67e-06	0.00138647	ENSG00000168389	MFSD2A	KICH, THYM	2
475.058	-2.25328	0.727112	8.39e-07	0.000739572	ENSG00000169851	PCDH7	KICH, THYM	2
309.317	-1.14249	0.391889	4.14e-05	0.00662148	ENSG00000171476	HOPX	KICH, SKCM	2
15.7413	-1.60083	0.701164	2.46e-05	0.00489544	ENSG00000172548	NIPAL4	KICH, TGCT	2
48.1012	-1.81123	0.702271	8.26e-06	0.00255621	ENSG00000175315	CST6	KICH, LUSC	2
355.386	-1.20023	0.446009	5.18e-05	0.00734989	ENSG00000183160	TMEM119	KICH, TGCT	2
626.059	-1.49536	0.475985	8.52e-06	0.00255621	ENSG00000186340	THBS2	KICH, THYM	2
2771.42	-1.0183	0.381259	8.52e-05	0.00987117	ENSG00000196735	HLA-DQA1	KICH, TGCT	2
10.7284	-1.42555	0.549261	2.86e-05	0.00531037	ENSG00000204583	LRCOL1	KICH, TGCT	2
73.9102	-1.56204	0.514873	8.29e-06	0.00255621	ENSG00000204653	ASPDH	KICH, PAAD	2
98.581	-1.29863	0.343956	3.83e-06	0.00160703	ENSG00000210144	MT-TY	KICH, TGCT	2
3.18616	-1.55399	1.25383	4.89e-05	0.00717471	ENSG00000229393	RP3-395M20.3	KICH, TGCT	2
22.2694	-1.51393	0.420029	2.65e-06	0.00138647	ENSG00000232810	TNF	KICH, THYM	2
3.66533	-1.43975	1.38723	4.78e-05	0.00711707	ENSG00000232835	AC107057.1	KICH, TGCT	2
174.799	-2.39983	0.869008	1.44e-06	0.000898174	ENSG00000241186	TDGF1	KICH, KIRC	2
15.9413	-3.55388	1.00935	6.6e-08	0.000223418	ENSG00000243766	HOTTIP	KICH, TGCT	2
5.25224	-1.11385	0.440049	8.55e-05	0.00987117	ENSG00000258010	RP11-210M15.1	KICH, TGCT	2
26.8797	-1.09791	0.337898	2.41e-05	0.00489544	ENSG00000267801	RP11-552F3.9	KICH, TGCT	2
48.9452	-1.4214	0.53336	2.61e-05	0.00500562	ENSG00000270225	MTCO2P22	KICH, PCPG	2
156.762	-1.23647	0.334461	5.84e-06	0.0021516	ENSG00000275302	CCL4	KICH, THYM	2
70.3225	-1.21072	0.491672	7.13e-05	0.00901739	ENSG00000276085	CCL3L3	KICH, THYM	2
364.057	-1.15702	0.19437	2.37e-11	1.4e-08	ENSG00000065320	NTN1	KIRC, TGCT	2
549.303	-1.09648	0.169117	9.14e-13	1.13e-09	ENSG00000072954	TMEM38A	KIRC, LAML	2
70.3144	-1.07034	0.242438	9.38e-08	1.45e-05	ENSG00000079557	AFM	KIRC, PAAD	2
12.2278	-1.4448	0.331714	3.14e-08	5.99e-06	ENSG00000081138	CDH7	KIRC, THYM	2
179.043	-1.1549	0.286898	3.58e-07	4.34e-05	ENSG00000100867	DHRS2	KIRC, KIRP	2
134.435	-1.81833	0.335558	2.03e-11	1.25e-08	ENSG00000113889	KNG1	KIRC, KIRP	2
11.6424	-1.01298	0.282532	2.77e-06	0.000237742	ENSG00000116039	ATP6V1B1	KIRC, THYM	2
40.8851	-1.47159	0.246044	8.36e-12	6.12e-09	ENSG00000133742	CA1	KIRC, TGCT	2
26.4315	-2.44238	0.362259	1.81e-15	3.72e-12	ENSG00000155886	SLC24A2	KIRC, THYM	2
54.7612	-3.06851	0.380662	9.96e-18	3.07e-14	ENSG00000158639	PAGE5	KIRC, OV	2
5306.15	-1.00244	0.211367	2.54e-08	5.06e-06	ENSG00000164825	DEFB1	KIRC, SKCM	2
90.6263	-2.6465	0.374388	6.96e-16	1.57e-12	ENSG00000168907	PLA2G4F	KIRC, KIRP	2
13.0388	-3.64604	0.549763	1.1e-12	1.28e-09	ENSG00000174562	KLK15	KIRC, KIRP	2
239.919	-1.82713	0.260388	7.27e-16	1.57e-12	ENSG00000184012	TMPRSS2	KIRC, TGCT	2
65.5682	-1.49969	0.343369	2.26e-08	4.56e-06	ENSG00000196660	SLC30A10	KIRC, TGCT	2
9.2557	-1.24387	0.236069	9.42e-10	3.1e-07	ENSG00000211979	IGHV7-81	KIRC, SKCM	2
45.2136	-1.84405	0.401055	1.24e-09	3.98e-07	ENSG00000215644	GCGR	KIRC, SKCM	2
16.6752	-1.4973	0.313933	4.03e-09	1.08e-06	ENSG00000239975	IGKV1D-33	KIRC, THYM	2
88.7914	-4.17181	0.375493	8.52e-30	9.19e-26	ENSG00000249601	LINC01187	KIRC, THYM	2
10.4355	-1.42372	0.4976	3.62e-06	0.00029251	ENSG00000250266	LINC01612	KIRC, LUAD	2
1.46838	-1.23809	0.462583	1.12e-05	0.000704743	ENSG00000261730	RP4-668J24.2	KIRC, TGCT	2
12.324	-1.04632	0.970984	0.000123096	0.00410431	ENSG00000267774	RP11-2N1.2	KIRC, TGCT	2
2.77964	-1.5817	0.526453	1.4e-06	0.000134542	ENSG00000267790	RP11-316M20.1	KIRC, TGCT	2
2.40791	-1.07939	0.291102	1.46e-06	0.000138698	ENSG00000281591	DBET	KIRC, PCPG	2
65.3346	-1.11331	0.276147	7.84e-07	0.000171905	ENSG00000011347	SYT7	KIRP, PAAD	2
848.538	-1.07092	0.209135	8.53e-09	3.77e-06	ENSG00000053918	KCNQ1	KIRP, TGCT	2
47.5919	-1.5974	0.306833	9.61e-10	5.62e-07	ENSG00000067715	SYT1	KIRP, THYM	2
559.615	-1.39585	0.61366	2.71e-05	0.00251826	ENSG00000077009	NMRK2	KIRP, LUAD	2
1080.92	-1.26684	0.266083	2.25e-08	8.39e-06	ENSG00000085276	MECOM	KIRP, TGCT	2
9.50704	-1.32968	0.355544	1.09e-06	0.000226615	ENSG00000088726	TMEM40	KIRP, TGCT	2
97.0931	-1.22091	0.255257	2.42e-08	8.84e-06	ENSG00000104140	RHOV	KIRP, SKCM	2
19.3969	-1.88208	0.294661	8.48e-13	1.49e-09	ENSG00000105278	ZFR2	KIRP, PAAD	2
15.4844	-1.09167	0.281349	1.39e-06	0.000268658	ENSG00000109101	FOXN1	KIRP, SKCM	2
9.71354	-1.17382	0.345113	4.35e-06	0.000672761	ENSG00000120471	TP53AIP1	KIRP, TGCT	2
3.25283	-1.83934	0.602847	3.05e-06	0.000509642	ENSG00000126733	DACH2	KIRP, PAAD	2
109.201	-1.62185	0.282814	4.72e-11	4.36e-08	ENSG00000128710	HOXD10	KIRP, TGCT	2
4.05894	-2.50766	0.600114	7.83e-08	2.48e-05	ENSG00000130701	RBBP8NL	KIRP, TGCT	2
114.936	-1.06033	0.229299	9.23e-08	2.84e-05	ENSG00000130822	PNCK	KIRP, STAD	2
50.788	-1.33542	0.384945	2.41e-06	0.000420636	ENSG00000131771	PPP1R1B	KIRP, SKCM	2
24.603	-2.56318	0.485941	7.82e-10	4.82e-07	ENSG00000132746	ALDH3B2	KIRP, TGCT	2
0.909462	-1.14149	0.634931	9.65e-05	0.00644982	ENSG00000136931	NR5A1	KIRP, SKCM	2
21.7928	-1.1985	0.276664	1.91e-07	5.36e-05	ENSG00000137273	FOXF2	KIRP, TGCT	2
152.96	-1.75426	0.378448	1.49e-08	6.02e-06	ENSG00000137648	TMPRSS4	KIRP, TGCT	2
5.84767	-1.30424	0.365936	1.99e-06	0.000364797	ENSG00000139144	PIK3C2G	KIRP, TGCT	2
8.1996	-1.17379	0.305102	1.2e-06	0.000246682	ENSG00000147206	NXF3	KIRP, LUAD	2
5.68416	-1.39177	0.347313	3.72e-07	9.33e-05	ENSG00000151025	GPR158	KIRP, PAAD	2
96.5722	-1.75338	0.278407	1.38e-12	2.31e-09	ENSG00000156475	PPP2R2B	KIRP, PAAD	2
4.48854	-1.89704	0.721939	6.4e-06	0.000915545	ENSG00000156564	LRFN2	KIRP, TGCT	2
278.52	-1.26484	0.309757	4.02e-07	9.79e-05	ENSG00000157613	CREB3L1	KIRP, UCEC	2
45.4581	-1.19058	0.258965	6.37e-08	2.09e-05	ENSG00000165125	TRPV6	KIRP, SKCM	2
173.911	-1.45738	0.248682	3.02e-11	3.03e-08	ENSG00000165685	TMEM52B	KIRP, SARC	2
59.442	-3.20905	0.362567	5.63e-21	4.94e-17	ENSG00000167653	PSCA	KIRP, TGCT	2
342.088	-1.68155	0.366169	1.91e-08	7.46e-06	ENSG00000167741	GGT6	KIRP, TGCT	2
23.2719	-1.09814	0.542967	7.79e-05	0.0055665	ENSG00000169297	NR0B1	KIRP, PAAD	2
262.902	-1.43441	0.400117	1.38e-06	0.000268658	ENSG00000170044	ZPLD1	KIRP, TGCT	2
19.638	-1.33873	0.344446	6.56e-07	0.000148434	ENSG00000171724	VAT1L	KIRP, TGCT	2
10.7594	-1.08644	0.247777	2.29e-07	6.34e-05	ENSG00000173714	WFIKKN2	KIRP, TGCT	2
787.4	-1.41127	0.28159	3.99e-09	1.97e-06	ENSG00000176387	HSD11B2	KIRP, SKCM	2
16.7319	-2.12751	0.357563	1.68e-11	1.91e-08	ENSG00000180251	SLC9A4	KIRP, LUAD	2
3.25286	-1.09109	0.425158	3.22e-05	0.0028084	ENSG00000180532	ZSCAN4	KIRP, THYM	2
74.1292	-1.05768	0.331414	9.8e-06	0.00121567	ENSG00000182048	TRPC2	KIRP, TGCT	2
123.413	-1.03893	0.229569	1.52e-07	4.32e-05	ENSG00000182580	EPHB3	KIRP, THYM	2
477.234	-1.00564	0.298323	7.29e-06	0.00100284	ENSG00000184368	MAP7D2	KIRP, PAAD	2
13.9417	-1.20895	0.924504	0.000131329	0.0078513	ENSG00000184564	SLITRK6	KIRP, TGCT	2
733.542	-1.15945	0.238593	2.15e-08	8.18e-06	ENSG00000185633	NDUFA4L2	KIRP, TGCT	2
178.986	-1.14343	0.266442	2.72e-07	7.29e-05	ENSG00000186510	CLCNKA	KIRP, PAAD	2
11.0558	-2.66273	0.582733	1.7e-08	6.69e-06	ENSG00000197308	GATA3-AS1	KIRP, TGCT	2
53.8025	-1.47327	0.264011	1.51e-10	1.18e-07	ENSG00000198515	CNGA1	KIRP, THYM	2
125.153	-1.13361	0.282085	7.68e-07	0.00016958	ENSG00000198753	PLXNB3	KIRP, TGCT	2
25.7402	-1.42221	0.35737	3.83e-07	9.53e-05	ENSG00000198768	APCDD1L	KIRP, TGCT	2
271.342	-1.87195	0.300381	2.27e-12	3.4e-09	ENSG00000198829	SUCNR1	KIRP, THYM	2
1.31567	-1.52335	0.670948	2.15e-05	0.00213947	ENSG00000214754	AC004870.5	KIRP, SARC	2
25.221	-1.07021	0.263443	8.06e-07	0.000175709	ENSG00000223573	TINCR	KIRP, MESO	2
10.6919	-1.47201	0.427295	1.93e-06	0.000356364	ENSG00000224652	LINC00885	KIRP, TGCT	2
5.0071	-2.45133	0.603052	1.18e-07	3.49e-05	ENSG00000227338	RP11-195B3.1	KIRP, TGCT	2
5.87806	-1.21641	0.835741	0.000117854	0.00725761	ENSG00000229051	RP5-952N6.1	KIRP, THYM	2
25.391	-1.40591	0.463983	6.22e-06	0.000894746	ENSG00000231106	LINC01436	KIRP, THYM	2
14.7773	-1.04135	0.393529	3.14e-05	0.00277616	ENSG00000232759	AC002480.3	KIRP, STAD	2
7.45251	-1.28121	0.387947	4.26e-06	0.000666289	ENSG00000232949	AC002480.4	KIRP, THYM	2
1.67244	-1.1631	0.648561	9.21e-05	0.00624081	ENSG00000235049	LINC00940	KIRP, STAD	2
1.68243	-1.3524	0.588648	2.85e-05	0.00262445	ENSG00000236136	ADORA2BP1	KIRP, LIHC	2
32.9409	-1.12992	0.268355	3.89e-07	9.55e-05	ENSG00000236824	BCYRN1	KIRP, THCA	2
28.761	-1.64354	0.323135	1.72e-09	9.35e-07	ENSG00000240990	HOXA11-AS	KIRP, OV	2
1.56417	-1.0472	0.649932	0.000155452	0.00876836	ENSG00000243480	AMY2A	KIRP, PAAD	2
5.46538	-1.18987	0.74391	0.000109523	0.00700086	ENSG00000250511	RP11-380D23.1	KIRP, TGCT	2
4.23688	-2.42562	0.6424	2.83e-07	7.45e-05	ENSG00000251129	RP11-734I18.1	KIRP, LGG	2
20.0367	-1.05071	0.473204	6.43e-05	0.004824	ENSG00000254632	RP11-21L23.4	KIRP, TGCT	2
7.64858	-1.28859	0.386338	3.85e-06	0.000611246	ENSG00000255462	RP11-483L5.1	KIRP, TGCT	2
116.695	-1.00095	0.27979	4.32e-06	0.000671258	ENSG00000255571	MIR9-3HG	KIRP, THYM	2
1.2102	-1.36451	0.660711	4.01e-05	0.00326536	ENSG00000256443	RP11-794G24.1	KIRP, PAAD	2
2.91979	-1.28263	0.380865	3.59e-06	0.000580939	ENSG00000256812	CAPNS2	KIRP, TGCT	2
29.5064	-2.26215	0.556874	1.35e-07	3.9e-05	ENSG00000258616	RP11-369C8.1	KIRP, LUAD	2
1.74654	-1.0057	0.59305	0.000156387	0.00878092	ENSG00000260337	RP11-386M24.6	KIRP, THYM	2
2.15146	-1.64574	0.514599	2.79e-06	0.000476521	ENSG00000261514	RP11-527L4.2	KIRP, PAAD	2
4.56433	-2.66886	0.70899	2.18e-07	6.08e-05	ENSG00000267259	CTD-2008P7.9	KIRP, PAAD	2
1.47932	-1.32204	0.57724	3.07e-05	0.00273056	ENSG00000267420	RP11-527L4.6	KIRP, PAAD	2
1.49802	-1.33992	0.459538	9.15e-06	0.00116841	ENSG00000270325	BNIP3P9	KIRP, SKCM	2
3.42825	-1.18727	0.387455	9.41e-06	0.00118726	ENSG00000271653	RP11-259K5.1	KIRP, TGCT	2
2.48752	-1.09968	0.704938	0.000143653	0.00834639	ENSG00000271850	RP11-16D22.2	KIRP, TGCT	2
21.1653	-1.92307	0.423036	2.17e-08	8.18e-06	ENSG00000274173	RP4-568C11.4	KIRP, TGCT	2
7.48967	-2.42616	0.547677	3.36e-08	1.18e-05	ENSG00000275612	RP11-35J10.6	KIRP, THYM	2
1.60658	-1.18157	0.599278	6.87e-05	0.00504522	ENSG00000280217	RP11-638F5.2	KIRP, TGCT	2
12.8184	-1.12199	0.376008	1.08e-05	0.00053668	ENSG00000006747	SCIN	LAML, THYM	2
226.357	-1.76509	0.423596	7e-08	1.39e-05	ENSG00000019169	MARCO	LAML, TGCT	2
355.577	-2.03923	0.411904	5.96e-10	5.47e-07	ENSG00000038945	MSR1	LAML, THYM	2
114.513	-1.19292	0.236583	4.43e-09	1.94e-06	ENSG00000057704	TMCC3	LAML, THYM	2
178.847	-1.10819	0.400335	1.89e-05	0.000806349	ENSG00000093134	VNN3	LAML, TGCT	2
261.99	-1.07952	0.499358	7.07e-05	0.00213504	ENSG00000100079	LGALS2	LAML, TGCT	2
0.746346	-1.07047	0.478064	6.37e-05	0.00196908	ENSG00000102243	VGLL1	LAML, SKCM	2
1231.24	-1.12777	0.308398	1.44e-06	0.000123287	ENSG00000104972	LILRB1	LAML, THYM	2
30.8719	-1.87425	0.36348	7.31e-10	6.13e-07	ENSG00000111199	TRPV4	LAML, THYM	2
128.525	-2.16997	0.402542	2.36e-11	6.98e-08	ENSG00000111961	SASH1	LAML, THYM	2
2149.03	-1.0169	0.254624	4.55e-07	5.39e-05	ENSG00000113916	BCL6	LAML, TGCT	2
524.135	-1.17827	0.320516	1.3e-06	0.000116923	ENSG00000117228	GBP1	LAML, THYM	2
7.66658	-1.06531	0.511657	8.44e-05	0.00237815	ENSG00000120324	PCDHB10	LAML, TGCT	2
85.0642	-1.15114	0.323099	1.93e-06	0.000152698	ENSG00000120875	DUSP4	LAML, THYM	2
120.488	-1.13195	0.419982	2.13e-05	0.000877728	ENSG00000123689	G0S2	LAML, TGCT	2
98.205	-1.1061	0.333703	4.38e-06	0.000272198	ENSG00000126262	FFAR2	LAML, THYM	2
1.82655	-1.50768	0.92453	1.31e-05	0.000619211	ENSG00000129151	BBOX1	LAML, TGCT	2
184.974	-1.66438	0.33413	4.55e-09	1.94e-06	ENSG00000131355	ADGRE3	LAML, TGCT	2
979.294	-1.14076	0.271674	1.92e-07	2.87e-05	ENSG00000131981	LGALS3	LAML, TGCT	2
2.35592	-1.28467	0.428002	7.43e-06	0.000410876	ENSG00000135480	KRT7	LAML, SKCM	2
130.511	-1.14803	0.214308	8.25e-10	6.31e-07	ENSG00000135519	KCNH3	LAML, PAAD	2
3766.77	-1.33484	0.43657	5.78e-06	0.000338124	ENSG00000137801	THBS1	LAML, THYM	2
42.9431	-1.25777	0.315037	4.16e-07	5.01e-05	ENSG00000141497	ZMYND15	LAML, TGCT	2
43.1056	-1.42555	0.376262	6.81e-07	7.13e-05	ENSG00000146070	PLA2G7	LAML, TGCT	2
100.868	-1.18563	0.33173	1.8e-06	0.000145834	ENSG00000147883	CDKN2B	LAML, TGCT	2
10.1505	-1.17978	0.270969	1.02e-07	1.79e-05	ENSG00000148082	SHC3	LAML, THYM	2
101.326	-1.24642	0.310488	3.86e-07	4.73e-05	ENSG00000148926	ADM	LAML, THYM	2
2.81319	-1.92535	0.416544	5.45e-09	2.19e-06	ENSG00000150551	LYPD1	LAML, THYM	2
84.603	-1.64262	0.348806	1.56e-08	4.52e-06	ENSG00000153823	PID1	LAML, TGCT	2
328.408	-1.38833	0.278662	6.88e-09	2.52e-06	ENSG00000156299	TIAM1	LAML, READ	2
4.72425	-1.00581	0.446498	7.54e-05	0.00220369	ENSG00000156395	SORCS3	LAML, TGCT	2
43.9388	-1.50246	0.437221	1.49e-06	0.000125692	ENSG00000157168	NRG1	LAML, THYM	2
3237.93	-1.23949	0.296158	2.03e-07	2.95e-05	ENSG00000160593	JAML	LAML, TGCT	2
348.757	-1.11614	0.303717	1.37e-06	0.000121186	ENSG00000160791	CCR5	LAML, THYM	2
158.294	-1.45003	0.426325	1.89e-06	0.000150899	ENSG00000162747	FCGR3B	LAML, THYM	2
13764.9	-1.26573	0.229485	4.18e-10	4.43e-07	ENSG00000163131	CTSS	LAML, TGCT	2
146.016	-1.50434	0.32326	2.71e-08	6.62e-06	ENSG00000166278	C2	LAML, TGCT	2
741.645	-1.12868	0.308992	1.46e-06	0.000124409	ENSG00000166928	MS4A14	LAML, THYM	2
35.5189	-1.76114	0.343404	1.57e-09	9.41e-07	ENSG00000169245	CXCL10	LAML, THYM	2
5.13959	-1.16099	0.464982	3e-05	0.00113132	ENSG00000169248	CXCL11	LAML, THYM	2
1104.02	-1.24469	0.376394	3.71e-06	0.000242883	ENSG00000171051	FPR1	LAML, THYM	2
7.39452	-1.19272	0.311941	7.8e-07	7.95e-05	ENSG00000175003	SLC22A1	LAML, TGCT	2
11.6146	-1.25684	0.457254	1.39e-05	0.000646571	ENSG00000177839	PCDHB9	LAML, TGCT	2
11.4441	-1.00701	0.258143	6.57e-07	6.95e-05	ENSG00000184611	KCNH7	LAML, THYM	2
1156.72	-1.20248	0.225209	9.77e-10	6.84e-07	ENSG00000185477	GPRIN3	LAML, THYM	2
468.862	-1.05334	0.336111	8e-06	0.0004339	ENSG00000187554	TLR5	LAML, TGCT	2
1400.24	-1.41619	0.328742	1.18e-07	1.99e-05	ENSG00000203747	FCGR3A	LAML, THYM	2
1726.07	-1.20576	0.407813	9.83e-06	0.000505011	ENSG00000204103	MAFB	LAML, PAAD	2
3.07854	-1.26558	0.586805	3.54e-05	0.00127671	ENSG00000206531	CD200R1L	LAML, THYM	2
2.14579	-1.34734	0.483117	9.83e-06	0.000505011	ENSG00000213892	CEACAM16	LAML, TGCT	2
3.24543	-1.45073	0.401823	1.09e-06	0.00010204	ENSG00000226383	AC093375.1	LAML, THYM	2
146.007	-1.76878	0.305653	5.43e-11	1.12e-07	ENSG00000227028	SLC8A1-AS1	LAML, PAAD	2
8.25	-1.16203	0.30726	9.17e-07	8.95e-05	ENSG00000229000	SEPT7P8	LAML, THYM	2
2.46931	-1.17925	0.411915	1.3e-05	0.000614508	ENSG00000229160	AC009229.6	LAML, TGCT	2
33.0016	-1.05705	0.340988	8.76e-06	0.000462199	ENSG00000229162	RP11-84D1.1	LAML, THYM	2
2.01457	-1.59972	0.340058	1.81e-08	4.95e-06	ENSG00000230524	COL6A4P1	LAML, THYM	2
10.6726	-1.0039	0.300084	4.55e-06	0.000280152	ENSG00000230943	RP11-367G18.1	LAML, TGCT	2
17.8261	-1.27919	0.371401	2.39e-06	0.000180403	ENSG00000232334	RP11-47G11.2	LAML, THYM	2
18.7504	-1.0529	0.317747	4.7e-06	0.00028525	ENSG00000234506	LINC01506	LAML, LIHC	2
7.63527	-1.21649	0.293745	2.41e-07	3.44e-05	ENSG00000235665	LINC00298	LAML, TGCT	2
9.65076	-1.05568	0.238885	7.63e-08	1.47e-05	ENSG00000238279	BX470102.3	LAML, TGCT	2
2.24078	-1.66781	0.601739	2.91e-06	0.000205754	ENSG00000241280	RP11-221J22.2	LAML, TGCT	2
60.0951	-1.35065	0.288598	2.68e-08	6.62e-06	ENSG00000244242	IFITM10	LAML, TGCT	2
273.281	-1.37242	0.313336	9.21e-08	1.68e-05	ENSG00000248323	LUCAT1	LAML, THYM	2
51.661	-1.62774	0.449759	6.15e-07	6.61e-05	ENSG00000248810	RP11-362F19.1	LAML, OV	2
119.816	-1.446	0.454506	3.21e-06	0.000221148	ENSG00000249835	VCAN-AS1	LAML, THYM	2
83.3787	-3.02811	0.539785	3.03e-13	2.5e-09	ENSG00000250337	LINC01021	LAML, THYM	2
36.9227	-1.23807	0.32913	9.36e-07	9.11e-05	ENSG00000255163	HSPE1P18	LAML, THYM	2
3.78318	-1.06077	0.330461	6.35e-06	0.00036301	ENSG00000258499	RP11-862G15.2	LAML, PAAD	2
1.60107	-1.22262	0.415147	9.75e-06	0.000502909	ENSG00000258742	RP11-862G15.1	LAML, PAAD	2
2.37298	-1.62108	0.480729	1.14e-06	0.000106626	ENSG00000260943	RP11-476D10.1	LAML, LUAD	2
55.6689	-1.17352	0.246247	1.65e-08	4.71e-06	ENSG00000261888	AC144831.1	LAML, TGCT	2
11.1365	-1.45893	0.375749	4.78e-07	5.55e-05	ENSG00000262097	CTD-2135D7.5	LAML, TGCT	2
47.0858	-1.10308	0.357235	8.43e-06	0.000449316	ENSG00000272568	CTB-113D17.1	LAML, THYM	2
9.14368	-1.20991	0.239532	4.32e-09	1.94e-06	ENSG00000272666	CTA-384D8.35	LAML, TGCT	2
27.5928	-1.0278	0.262758	6.19e-07	6.63e-05	ENSG00000272825	LL21NC02-1C16.2	LAML, TGCT	2
1.61632	-1.24323	0.385145	4.6e-06	0.000281447	ENSG00000273341	RP5-899E9.1	LAML, TGCT	2
25.1993	-2.0248	0.456015	5.88e-09	2.32e-06	ENSG00000276107	CTD-2033D15.2	LAML, THYM	2
4.5382	-1.02956	0.569242	0.000138551	0.00334236	ENSG00000278875	CTC-439O9.1	LAML, THYM	2
11.9725	-1.02727	0.354099	1.59e-05	0.000712893	ENSG00000279447	RP4-737E23.6	LAML, TGCT	2
1.40825	-1.40458	0.515068	9.66e-06	0.000127453	ENSG00000233577	RP3-462D8.2	LGG, PAAD	2
182.379	-2.2449	0.200895	2.04e-30	4.53e-27	ENSG00000253953	PCDHGB4	LGG, THYM	2
3.89898	-1.00332	0.241723	1.24e-07	3.02e-06	ENSG00000270947	AC025811.3	LGG, PAAD	2
60.2028	-1.16194	0.290238	2.71e-07	6.51e-06	ENSG00000100012	SEC14L3	LIHC, LUAD	2
53.3596	-1.4673	0.330332	1.45e-08	5.72e-07	ENSG00000100346	CACNA1I	LIHC, SKCM	2
746.958	-2.10299	0.405995	4.34e-10	3.16e-08	ENSG00000106633	GCK	LIHC, PAAD	2
275.189	-1.00129	0.153959	1.23e-12	2.47e-10	ENSG00000120156	TEK	LIHC, THYM	2
48.7129	-1.107	0.227874	9.04e-09	3.86e-07	ENSG00000136011	STAB2	LIHC, MESO	2
28.9054	-1.43472	0.667698	2.88e-05	0.00030623	ENSG00000140600	SH3GL3	LIHC, PAAD	2
55.5687	-1.66673	0.543083	1.81e-06	3.13e-05	ENSG00000149654	CDH22	LIHC, TGCT	2
237.527	-1.6205	0.304279	1.19e-10	1.05e-08	ENSG00000151789	ZNF385D	LIHC, TGCT	2
30.8731	-1.93838	0.476374	5.05e-08	1.63e-06	ENSG00000155897	ADCY8	LIHC, OV	2
112.82	-1.16538	0.30728	5.82e-07	1.23e-05	ENSG00000160339	FCN2	LIHC, SARC	2
16.932	-1.47238	0.473858	2.23e-06	3.69e-05	ENSG00000163217	BMP10	LIHC, SKCM	2
476.544	-1.33517	0.225487	1.07e-11	1.49e-09	ENSG00000164398	ACSL6	LIHC, PAAD	2
62.1213	-1.96353	0.729177	3.28e-06	5.08e-05	ENSG00000166869	CHP2	LIHC, TGCT	2
5.06025	-1.10901	0.388521	1.36e-05	0.000166075	ENSG00000170160	CCDC144A	LIHC, THYM	2
8.75906	-1.29262	0.276325	9.5e-09	4.02e-07	ENSG00000171722	C1orf111	LIHC, READ	2
29.0212	-1.13538	0.299914	6.67e-07	1.38e-05	ENSG00000171916	LGALS9C	LIHC, TGCT	2
220.804	-1.15893	0.179252	1.01e-12	2.15e-10	ENSG00000172159	FRMD3	LIHC, THYM	2
10.7649	-3.47715	0.446934	9.53e-18	1.4e-14	ENSG00000172689	MS4A10	LIHC, LUAD	2
46.8398	-1.19806	0.2306	1.22e-09	7.54e-08	ENSG00000175164	ABO	LIHC, TGCT	2
26.8974	-1.27181	0.220882	4e-11	4.33e-09	ENSG00000178795	GDPD4	LIHC, THYM	2
19.7344	-1.22852	0.342287	9.38e-07	1.81e-05	ENSG00000187398	LUZP2	LIHC, TGCT	2
7.99028	-1.0697	0.18596	1.02e-10	9.3e-09	ENSG00000188869	TMC3	LIHC, SARC	2
68.5479	-1.55631	0.35409	1.45e-08	5.73e-07	ENSG00000213023	SYT3	LIHC, PAAD	2
1.50651	-1.61654	0.701007	1.39e-05	0.000168498	ENSG00000226337	RP11-274B18.4	LIHC, TGCT	2
7.53144	-1.83876	0.327962	2.64e-11	3.1e-09	ENSG00000231824	AKAIN1	LIHC, PAAD	2
2.64088	-1.6021	0.355196	7.95e-09	3.48e-07	ENSG00000232131	NCOA7-AS1	LIHC, LUAD	2
1.8234	-2.12564	0.666893	8.17e-07	1.62e-05	ENSG00000233936	RP11-399H11.2	LIHC, TGCT	2
0.7965	-1.59201	0.483271	9.95e-07	1.9e-05	ENSG00000234223	AC003988.1	LIHC, STAD	2
64.4183	-1.77152	0.503663	3.91e-07	8.82e-06	ENSG00000237070	AC005550.3	LIHC, TGCT	2
2.60537	-1.25425	0.308015	1.46e-07	3.95e-06	ENSG00000242419	PCDHGC4	LIHC, THYM	2
28.5376	-1.73458	0.339903	3.83e-10	2.84e-08	ENSG00000243232	PCDHAC2	LIHC, SKCM	2
21.7134	-1.62679	0.215387	3.98e-17	3.91e-14	ENSG00000244921	MTCYBP18	LIHC, PRAD	2
8.13461	-1.06881	0.216941	7.37e-09	3.27e-07	ENSG00000250413	RP11-448G15.1	LIHC, TGCT	2
34.6402	-1.14943	0.218303	1.06e-09	6.75e-08	ENSG00000253159	PCDHGA12	LIHC, THYM	2
33.379	-1.05245	0.446317	5.87e-05	0.000548221	ENSG00000253821	RP11-246K15.1	LIHC, LUSC	2
57.6853	-1.15361	0.2119	4.09e-10	3e-08	ENSG00000253910	PCDHGB2	LIHC, THYM	2
2.47219	-1.09579	0.423539	2.87e-05	0.000305975	ENSG00000255151	GLYATL1P3	LIHC, SKCM	2
6.13113	-1.53144	0.732828	2.57e-05	0.000280197	ENSG00000256151	RP11-76C10.5	LIHC, PAAD	2
20.2894	-1.0808	0.227006	1.54e-08	6.02e-07	ENSG00000259863	SH3RF3-AS1	LIHC, TGCT	2
55.977	-1.0642	0.226568	2.16e-08	8e-07	ENSG00000262576	PCDHGA4	LIHC, THYM	2
1.54454	-1.04408	0.367418	1.8e-05	0.000209036	ENSG00000263167	RP11-149I9.2	LIHC, TGCT	2
1.15608	-1.07473	0.410414	2.88e-05	0.000305975	ENSG00000271945	RP11-354K4.2	LIHC, PAAD	2
36.9985	-1.24678	0.689755	9.11e-05	0.000784246	ENSG00000278928	RP11-481F24.3	LIHC, UCEC	2
5.07065	-1.00357	0.197018	3.79e-09	1.94e-07	ENSG00000280304	CTD-2536I1.2	LIHC, UCEC	2
1133.19	-1.02991	0.162795	4.73e-12	4.37e-10	ENSG00000025423	HSD17B6	LUAD, MESO	2
46.1815	-2.00976	0.269363	3.9e-16	9.16e-14	ENSG00000036828	CASR	LUAD, TGCT	2
4550.56	-2.11191	0.254243	7.54e-19	3.75e-16	ENSG00000066405	CLDN18	LUAD, LUSC	2
135.422	-1.08196	0.183908	4.84e-11	3.38e-09	ENSG00000099769	IGFALS	LUAD, TGCT	2
11.74	-1.06923	0.259026	3.53e-07	8.41e-06	ENSG00000101448	EPPIN	LUAD, THCA	2
119.716	-1.48058	0.224586	4.8e-14	7e-12	ENSG00000108576	SLC6A4	LUAD, PAAD	2
495.112	-2.13165	0.329861	4.07e-13	4.79e-11	ENSG00000109511	ANXA10	LUAD, TGCT	2
7.9997	-1.17589	0.205956	6.45e-11	4.36e-09	ENSG00000118017	A4GNT	LUAD, TGCT	2
6.07063	-2.65016	0.484043	1.43e-11	1.14e-09	ENSG00000135220	UGT2A3	LUAD, TGCT	2
49.3575	-1.15483	0.218708	8.44e-10	4.35e-08	ENSG00000144852	NR1I2	LUAD, TGCT	2
806.654	-1.12624	0.216312	1.55e-09	7.54e-08	ENSG00000149435	GGTLC1	LUAD, LUSC	2
184.885	-1.29117	0.231933	6.74e-11	4.53e-09	ENSG00000157890	MEGF11	LUAD, TGCT	2
65.9809	-1.17949	0.225914	9.7e-10	4.94e-08	ENSG00000160838	LRRC71	LUAD, TGCT	2
58.15	-1.94683	0.227073	4.72e-20	3.81e-17	ENSG00000163501	IHH	LUAD, LUSC	2
2.55676	-1.35208	0.634957	3.26e-05	0.000389317	ENSG00000169605	GKN1	LUAD, TGCT	2
10.1742	-1.27853	0.379802	1.9e-06	3.54e-05	ENSG00000175121	WFDC5	LUAD, TGCT	2
4.27652	-1.08444	0.260626	2.8e-07	6.91e-06	ENSG00000178084	HTR3C	LUAD, LUSC	2
10.9092	-1.05683	0.174827	2.22e-11	1.68e-09	ENSG00000184530	C6orf58	LUAD, TGCT	2
32.334	-1.06173	0.30943	4.42e-06	7.23e-05	ENSG00000186191	BPIFB4	LUAD, TGCT	2
4.36108	-1.29029	0.329594	2.4e-07	6.05e-06	ENSG00000197934	CYYR1-AS1	LUAD, THYM	2
67.8198	-2.23873	0.288518	6.14e-17	1.75e-14	ENSG00000203878	CHIAP2	LUAD, LUSC	2
3662.94	-1.07131	0.196769	6.51e-10	3.5e-08	ENSG00000204305	AGER	LUAD, LUSC	2
11.9395	-1.00042	0.125072	3.27e-17	9.77e-15	ENSG00000204403	CASP12	LUAD, TGCT	2
20.9087	-1.15041	0.270263	1.23e-07	3.41e-06	ENSG00000214797	RP11-1036E20.9	LUAD, SKCM	2
3.59578	-1.00323	0.353015	3.09e-05	0.000371985	ENSG00000220392	FCF1P5	LUAD, THYM	2
3.48554	-1.10391	0.239402	3.48e-08	1.13e-06	ENSG00000224215	RP11-371A19.2	LUAD, THYM	2
3.50252	-1.77199	0.355052	7.83e-10	4.08e-08	ENSG00000224739	AC016735.1	LUAD, TGCT	2
1.82174	-1.00004	0.383117	5.37e-05	0.000591863	ENSG00000229900	HSPD1P21	LUAD, THCA	2
[truncated: 8,444 more rows]
