# Supplementary material for: Pan-cancer analysis of telomere maintenance mechanisms
Source: J Biol Chem. 2024 May 18;300(6):107392. doi: 10.1016/j.jbc.2024.107392 (PMC11225560; doi:10.1016/j.jbc.2024.107392)
Supplement: Table S10 [file mmc10.xlsx]

## Sheet: Pan_cancer_ALT_middle_TEL_middl
baseMean	log2FoldChange	lfcSE	pvalue	padj	GENEID	SYMBOL	cancer_list	Frequency
575.478	1.221	0.366669	3.5e-06	9.54e-05	ENSG00000104327	CALB1	BLCA, CHOL, COAD, LUAD, STAD, TGCT, UCEC	7
839.243	1.2218	0.075125	3.92e-61	2.39e-57	ENSG00000178999	AURKB	BRCA, LGG, LIHC, MESO, READ, STAD, THYM	7
17.6926	1.53484	0.366951	1.22e-07	7.52e-07	ENSG00000275216	RP11-54H7.4	BRCA, LIHC, LUAD, MESO, PAAD, SARC, STAD	7
61.8337	3.57721	0.355143	9.58e-29	1.36e-24	ENSG00000184357	HIST1H1B	COAD, LGG, LUAD, PAAD, READ, THYM, UCEC	7
78.8098	2.87508	0.323612	2.14e-22	7.64e-18	ENSG00000154997	SEPT14	GBM, LGG, LIHC, LUAD, STAD, TGCT, UCEC	7
33.4576	1.49748	0.368547	1.16e-07	5.79e-06	ENSG00000133863	TEX15	BLCA, BRCA, COAD, LIHC, LUAD, THYM	6
6.20258	1.30191	0.525474	1.64e-05	0.00032356	ENSG00000187268	FAM9C	BLCA, CESC, COAD, STAD, TGCT, UCEC	6
163.874	1.58905	0.213147	6.05e-16	1.19e-14	ENSG00000072041	SLC6A15	BRCA, COAD, KIRC, LIHC, LUAD, THYM	6
262.639	2.6792	0.205936	3.85e-41	1.33e-38	ENSG00000117148	ACTL8	BRCA, PAAD, READ, SKCM, STAD, THYM	6
3.56741	2.58142	0.792336	5.26e-07	8.36e-05	ENSG00000227234	SPANXB1	CESC, LUAD, SKCM, STAD, TGCT, THYM	6
2.60046	1.32358	0.301652	2.82e-06	6.08e-05	ENSG00000199331	Y_RNA	COAD, KIRC, LGG, STAD, TGCT, THYM	6
85.5476	4.40654	0.596388	9.64e-17	5.96e-13	ENSG00000186895	FGF3	ESCA, HNSC, LGG, OV, PAAD, STAD	6
101.245	1.40878	0.241884	5.24e-11	1.08e-08	ENSG00000006047	YBX2	BLCA, HNSC, PAAD, READ, STAD	5
15.4767	1.24001	0.530544	2.7e-05	0.00048518	ENSG00000240476	LINC00973	BLCA, KIRC, SARC, SKCM, THCA	5
215.805	1.5284	0.139351	4.72e-30	4.33e-28	ENSG00000069482	GAL	BRCA, LIHC, READ, SARC, TGCT	5
2941.42	1.12426	0.0772343	1.3e-49	2.06e-46	ENSG00000089685	BIRC5	BRCA, LGG, LIHC, PAAD, THYM	5
3571.46	1.2439	0.0894845	1.28e-45	8.65e-43	ENSG00000101057	MYBL2	BRCA, LGG, LIHC, READ, THYM	5
5.33643	1.85548	0.361977	9.43e-10	8.21e-09	ENSG00000105550	FGF21	BRCA, COAD, LGG, LUSC, SARC	5
2348.74	1.18269	0.0740658	4.99e-59	1.94e-55	ENSG00000111206	FOXM1	BRCA, LGG, LUAD, READ, THYM	5
2466.8	1.08059	0.0788432	2.31e-44	1.32e-41	ENSG00000117399	CDC20	BRCA, LGG, LIHC, PAAD, THYM	5
1551.79	1.01445	0.0708521	4.12e-48	4.44e-45	ENSG00000142945	KIF2C	BRCA, LGG, LIHC, MESO, THYM	5
14.0571	1.01268	0.187751	1.05e-09	9.06e-09	ENSG00000186487	MYT1L	BRCA, CESC, COAD, THYM, UCEC	5
21.7194	1.14081	0.175017	1.15e-12	1.48e-11	ENSG00000234722	LINC01287	BRCA, CESC, COAD, LUAD, STAD	5
4.26319	2.18145	0.198153	1.5e-30	1.48e-28	ENSG00000250509	CTC-573N18.1	BRCA, COAD, HNSC, PAAD, STAD	5
14.8069	3.17303	0.557489	3.61e-11	3.16e-08	ENSG00000261780	CTD-2354A18.1	CESC, LUAD, LUSC, STAD, TGCT	5
2.4225	1.15978	0.370627	0.000201931	0.00193493	ENSG00000160886	LY6K	COAD, LIHC, PAAD, SARC, TGCT	5
14.2434	2.38165	0.355099	2.48e-13	1.08e-10	ENSG00000276368	HIST1H2AJ	COAD, LIHC, LUAD, THYM, UCEC	5
9.35978	1.21596	0.331183	4.27e-05	0.000551662	ENSG00000277775	HIST1H3F	COAD, LGG, LUAD, THYM, UCEC	5
132.874	2.90605	0.740449	1.22e-06	0.00240328	ENSG00000107159	CA9	DLBC, LGG, LIHC, PCPG, THYM	5
259.935	1.00622	0.0986632	2.23e-26	2.4e-23	ENSG00000094804	CDC6	LGG, MESO, STAD, TGCT, THYM	5
84.875	1.56248	0.410507	4.25e-06	0.00487544	ENSG00000165891	E2F7	ACC, KICH, LGG, LUAD	4
141.618	1.15794	0.199904	1.27e-10	2.19e-08	ENSG00000077935	SMC1B	BLCA, BRCA, HNSC, PAAD	4
3.98205	1.74851	0.502038	2.44e-07	1.09e-05	ENSG00000259848	AC097374.2	BLCA, LUSC, STAD, UCS	4
6.53203	1.23821	0.365054	2.78e-06	7.97e-05	ENSG00000262117	BCAR4	BLCA, ESCA, STAD, TGCT	4
4.2456	1.86759	0.315163	1.57e-12	7.31e-10	ENSG00000280890	ELDR	BLCA, COAD, LGG, STAD	4
862.713	1.13154	0.0781312	3.8e-49	5.24e-46	ENSG00000065328	MCM10	BRCA, STAD, TGCT, THYM	4
930.472	1.23005	0.149606	3.43e-18	8.88e-17	ENSG00000092758	COL9A3	BRCA, ESCA, LUAD, STAD	4
467.932	1.04109	0.075879	1.87e-44	1.08e-41	ENSG00000115163	CENPA	BRCA, LGG, TGCT, THYM	4
459.36	1.10951	0.0719908	3.41e-55	9.11e-52	ENSG00000129195	FAM64A	BRCA, LGG, LIHC, THYM	4
24.4276	1.43477	0.259116	2.42e-10	2.29e-09	ENSG00000152192	POU4F1	BRCA, HNSC, LAML, THYM	4
1.10025	2.16655	0.512527	3.19e-08	2.18e-07	ENSG00000163530	DPPA2	BRCA, STAD, TGCT, THYM	4
4.24389	2.31404	0.244685	1.24e-23	5.82e-22	ENSG00000165556	CDX2	BRCA, LIHC, LUAD, THYM	4
894.303	1.66342	0.180131	1.56e-22	6.49e-21	ENSG00000166535	A2ML1	BRCA, DLBC, LUAD, PAAD	4
247.17	2.31662	0.220321	3.11e-28	2.42e-26	ENSG00000167656	LY6D	BRCA, PAAD, READ, THYM	4
12.0217	1.04942	0.139007	8.4e-16	1.62e-14	ENSG00000171804	WDR87	BRCA, COAD, HNSC, STAD	4
2441.02	1.10646	0.0794671	1.12e-45	7.7e-43	ENSG00000175063	UBE2C	BRCA, LGG, STAD, THYM	4
6340.28	3.90941	0.221857	9.61e-77	1.37e-72	ENSG00000181617	FDCSP	BRCA, HNSC, LIHC, PAAD	4
11.1518	1.82337	0.151964	1.74e-35	3.02e-33	ENSG00000182459	TEX19	BRCA, CESC, KIRC, TGCT	4
150.185	3.41629	0.189432	9.57e-77	1.37e-72	ENSG00000184697	CLDN6	BRCA, MESO, STAD, TGCT	4
94.6002	2.14032	0.186438	7.31e-33	9.44e-31	ENSG00000204542	C6orf15	BRCA, CESC, LGG, STAD	4
1197.45	1.05625	0.214227	1.09e-08	8.05e-08	ENSG00000205420	KRT6A	BRCA, PAAD, STAD, THCA	4
111.029	1.07935	0.401787	4.69e-05	0.000174789	ENSG00000213401	MAGEA12	BRCA, CESC, SARC, UCS	4
3.64368	1.28712	0.400212	6.08e-06	2.72e-05	ENSG00000214897	U82695.5	BRCA, SARC, STAD, TGCT	4
14.6045	1.01032	0.328769	1.9e-05	7.67e-05	ENSG00000226057	PHF2P2	BRCA, ESCA, LIHC, STAD	4
1.34416	1.72768	0.276691	1.98e-12	2.47e-11	ENSG00000228496	AC106875.1	BRCA, LUAD, STAD, THYM	4
104.584	2.28458	0.25168	4.25e-22	1.69e-20	ENSG00000230257	NFE4	BRCA, KIRC, LUAD, LUSC	4
0.717359	1.00826	0.164224	1.4e-11	1.56e-10	ENSG00000230356	NCAPD2P1	BRCA, COAD, READ, STAD	4
0.677656	1.53926	0.504982	5.22e-06	2.37e-05	ENSG00000233379	RP11-318G21.4	BRCA, LUAD, LUSC, STAD	4
3.43372	1.51641	0.571277	1.45e-05	6.01e-05	ENSG00000253898	LINC01419	BRCA, LUAD, SKCM, STAD	4
1.86069	1.11036	0.198633	3.26e-10	3.04e-09	ENSG00000261514	RP11-527L4.2	BRCA, LIHC, LUAD, THYM	4
2.40212	1.2219	0.14393	3.67e-19	1.06e-17	ENSG00000269846	RP4-621N11.2	BRCA, COAD, LUAD, THYM	4
15.4663	6.66713	1.17614	3.07e-13	5.97e-10	ENSG00000075388	FGF4	CESC, ESCA, LUSC, TGCT	4
8.15949	1.0431	0.332065	2.49e-05	0.00161348	ENSG00000127325	BEST3	CESC, KICH, LUAD, THYM	4
56.9263	3.59247	0.533472	7.43e-14	1.63e-10	ENSG00000135346	CGA	CESC, KICH, LUAD, TGCT	4
1.1131	1.48183	1.27475	6.79e-05	0.0033068	ENSG00000150244	TRIM48	CESC, LGG, TGCT, UCEC	4
60.5375	3.81362	0.522502	1.08e-15	7.56e-12	ENSG00000162344	FGF19	CESC, ESCA, SARC, TGCT	4
2.332	2.24671	1.44984	1.21e-05	0.000941017	ENSG00000164822	DEFA6	CESC, LUAD, PRAD, THYM	4
209.245	1.50707	0.272925	3.92e-10	2.18e-07	ENSG00000171403	KRT9	CESC, LUAD, PAAD, THYM	4
4.25214	1.30318	0.373267	5.3e-06	0.000522164	ENSG00000185847	LINC01405	CESC, DLBC, LUAD, TGCT	4
4.26321	1.28728	0.252863	1.48e-08	4.75e-06	ENSG00000226539	AC012512.1	CESC, LIHC, LUAD, TGCT	4
0.790769	1.53623	0.390705	5.34e-07	8.42e-05	ENSG00000260072	CTD-2313J23.1	CESC, COAD, LUAD, STAD	4
1.5322	1.05602	0.386159	0.000553954	0.0042608	ENSG00000075429	CACNG5	COAD, KIRP, LUSC, SARC	4
1.94397	1.00544	0.327267	0.000248466	0.00228287	ENSG00000123977	DAW1	COAD, ESCA, KIRC, LIHC	4
1.11044	1.62571	0.369441	1.42e-06	3.52e-05	ENSG00000198028	ZNF560	COAD, STAD, TGCT, UCS	4
1057.05	2.03114	0.404262	2.1e-08	1.15e-06	ENSG00000200087	SNORA73B	COAD, LUAD, TGCT, UCEC	4
257.66	2.77096	0.464562	2.71e-12	8.13e-10	ENSG00000202538	RNU4-2	COAD, READ, THYM, UCEC	4
7.05673	1.53779	0.260725	7.82e-10	7.94e-08	ENSG00000233056	ERVH48-1	COAD, LUAD, TGCT, THYM	4
2.65085	1.18526	0.245251	4.67e-07	1.41e-05	ENSG00000274011	Metazoa_SRP	COAD, TGCT, THYM, UCEC	4
41.1245	3.01923	0.383064	1.01e-18	2.06e-15	ENSG00000277157	HIST1H4D	COAD, LUAD, THYM, UCEC	4
11.3579	1.32855	0.445953	0.000232809	0.00217129	ENSG00000278463	HIST1H2AB	COAD, LUAD, THYM, UCEC	4
19.185	2.97223	0.47631	1.43e-13	7.03e-11	ENSG00000278588	HIST1H2BI	COAD, LUAD, THYM, UCEC	4
89.0074	2.64726	0.761268	3.39e-06	0.00394387	ENSG00000260498	RP4-536B24.4	DLBC, STAD, TGCT, THYM	4
2647.8	1.05676	0.310211	8.35e-06	0.000399524	ENSG00000149948	HMGA2	ESCA, LGG, LIHC, STAD	4
2119.96	3.94372	0.391442	5.14e-27	2.22e-22	ENSG00000185269	NOTUM	ESCA, KIRC, STAD, THYM	4
10.8058	1.18449	0.491094	2.71e-05	0.000422442	ENSG00000169297	NR0B1	HNSC, LIHC, TGCT, THYM	4
24.0605	1.15048	0.215489	7e-10	4.19e-08	ENSG00000173809	TDRD12	HNSC, LUAD, LUSC, THYM	4
37.1022	1.15014	0.423105	5.72e-05	0.00780975	ENSG00000109674	NEIL3	KICH, LGG, LUAD, THYM	4
9.70847	2.74302	1.40016	2.35e-06	0.00126487	ENSG00000282012	LL22NC03-N95F10.1	KICH, LAML, TGCT, THYM	4
1.97768	1.31943	0.304978	6.11e-08	1.04e-05	ENSG00000165349	SLC7A3	KIRC, LUAD, TGCT, THYM	4
1.32099	1.12331	0.517362	4.11e-05	0.00182153	ENSG00000187772	LIN28B	KIRC, LUAD, STAD, TGCT	4
2.36292	1.36088	0.29696	1.75e-08	3.75e-06	ENSG00000239620	RP11-88I21.1	KIRC, SKCM, STAD, THYM	4
51.5724	1.86916	0.418227	5.13e-08	1.4e-06	ENSG00000128714	HOXD13	LGG, LIHC, LUAD, PAAD	4
47.2338	1.0747	0.122821	2.93e-20	8.11e-18	ENSG00000177602	GSG2	LGG, READ, TGCT, THYM	4
14.949	2.46295	0.298878	1.9e-18	4.2e-15	ENSG00000007038	PRSS21	LIHC, PAAD, SARC, SKCM	4
3.45296	2.30013	0.44861	7.28e-10	4.93e-08	ENSG00000019186	CYP24A1	LIHC, PAAD, SARC, STAD	4
24668.2	1.38283	0.404051	1e-06	1.91e-05	ENSG00000081051	AFP	LIHC, LUAD, STAD, THYM	4
3.66875	2.1533	0.656773	6.27e-07	1.31e-05	ENSG00000169551	CT55	LIHC, SARC, STAD, TGCT	4
1.42344	1.19538	0.683955	0.000118005	0.000970246	ENSG00000273706	LHX1	LIHC, LUAD, STAD, THCA	4
362.348	1.05536	0.100192	1.06e-27	7.54e-24	ENSG00000085840	ORC1	LUAD, MESO, TGCT, THYM	4
52.8732	1.65496	0.383352	1.83e-08	6.42e-07	ENSG00000180210	F2	LUAD, MESO, READ, STAD	4
80.8538	1.0607	0.17554	6.64e-13	1.49e-10	ENSG00000164362	TERT	LUSC, PAAD, TGCT, THYM	4
487.211	1.02216	0.389287	9.2e-05	0.00101343	ENSG00000130720	FIBCD1	PAAD, SARC, TGCT, THYM	4
8.29347	1.962	0.580964	3.93e-06	0.00468806	ENSG00000139269	INHBE	ACC, KIRC, LUAD	3
152.035	1.96063	0.707742	8.94e-06	0.00784942	ENSG00000159217	IGF2BP1	ACC, LUAD, READ	3
42.1544	1.6941	0.536428	1.03e-05	0.00790225	ENSG00000168671	UGT3A2	ACC, KIRC, THYM	3
15.3597	2.20142	0.497903	1.52e-07	0.000756658	ENSG00000183971	NPW	ACC, SARC, THYM	3
15.0997	2.74033	0.92715	5.46e-07	0.00130026	ENSG00000264424	MYH4	ACC, STAD, THYM	3
78.2663	1.14599	0.232906	1.16e-08	8.84e-07	ENSG00000084628	NKAIN1	BLCA, LAML, UCEC	3
4.71457	1.01012	0.303079	6.21e-06	0.000150265	ENSG00000086506	HBQ1	BLCA, BRCA, SARC	3
1.42738	1.31423	0.511371	1.32e-05	0.00027312	ENSG00000100341	PNPLA5	BLCA, BRCA, TGCT	3
31.637	1.20802	0.472958	2.17e-05	0.000407898	ENSG00000125798	FOXA2	BLCA, LGG, SARC	3
1110.93	1.02429	0.294303	3.81e-06	0.00010214	ENSG00000169248	CXCL11	BLCA, LGG, STAD	3
39.681	1.33661	0.496609	9.59e-06	0.000211657	ENSG00000179046	TRIML2	BLCA, COAD, LUAD	3
1.60329	2.65765	0.454137	5.81e-12	6.84e-11	ENSG00000068985	PAGE1	BRCA, LIHC, STAD	3
41.9224	1.08013	0.15102	1.56e-14	2.57e-13	ENSG00000090932	DLL3	BRCA, LIHC, TGCT	3
1170.75	1.05309	0.0784363	1.04e-42	4.43e-40	ENSG00000101447	FAM83D	BRCA, KICH, LGG	3
7374.74	1.09549	0.0935472	2.64e-33	3.53e-31	ENSG00000103257	SLC7A5	BRCA, MESO, READ	3
94.8304	1.76988	0.236763	3.63e-16	7.37e-15	ENSG00000105143	SLC1A6	BRCA, COAD, LUAD	3
914.122	1.10439	0.0682225	1.55e-60	8.28e-57	ENSG00000111665	CDCA3	BRCA, STAD, THYM	3
6.81585	2.47735	0.203383	1.7e-36	3.29e-34	ENSG00000111783	RFX4	BRCA, LUSC, THYM	3
5.39918	1.33029	0.146837	1.89e-21	7.04e-20	ENSG00000124391	IL17C	BRCA, PAAD, READ	3
110.321	1.13796	0.149614	5.19e-16	1.04e-14	ENSG00000130829	DUSP9	BRCA, LIHC, STAD	3
65.1099	1.32892	0.160648	1.83e-18	4.88e-17	ENSG00000136231	IGF2BP3	BRCA, LGG, LIHC	3
16.9292	1.50903	0.22318	1.07e-13	1.58e-12	ENSG00000136695	IL36RN	BRCA, PAAD, STAD	3
223.477	1.39806	0.186061	6.34e-16	1.25e-14	ENSG00000140519	RHCG	BRCA, PAAD, STAD	3
19.1471	1.08439	0.246068	1.19e-07	7.32e-07	ENSG00000140522	RLBP1	BRCA, ESCA, READ	3
226.188	1.90706	0.204558	4.87e-23	2.15e-21	ENSG00000143452	HORMAD1	BRCA, PAAD, TGCT	3
1.13184	1.23147	0.208992	4.89e-11	5.07e-10	ENSG00000149305	HTR3B	BRCA, COAD, TGCT	3
144.893	1.3606	0.136891	3.88e-25	2.16e-23	ENSG00000154645	CHODL	BRCA, LGG, UCEC	3
13.7016	1.38921	0.422381	3.8e-06	1.77e-05	ENSG00000155622	XAGE2	BRCA, STAD, TGCT	3
39.809	1.09866	0.182925	2.97e-11	3.17e-10	ENSG00000155918	RAET1L	BRCA, PAAD, TGCT	3
177.711	1.13944	0.122834	3.64e-22	1.47e-20	ENSG00000158164	TMSB15A	BRCA, HNSC, THYM	3
518.426	1.02124	0.067768	6.32e-53	1.42e-49	ENSG00000164045	CDC25A	BRCA, LIHC, THYM	3
23.1198	2.12468	0.192542	1.12e-30	1.12e-28	ENSG00000164076	CAMKV	BRCA, TGCT, THYM	3
1.50842	1.01189	0.195716	3.42e-09	2.73e-08	ENSG00000165606	DRGX	BRCA, HNSC, SARC	3
141.283	1.79691	0.172973	1.37e-27	9.82e-26	ENSG00000166396	SERPINB7	BRCA, COAD, SARC	3
591.393	1.21303	0.198102	1.27e-11	1.42e-10	ENSG00000167755	KLK6	BRCA, LUAD, PAAD	3
69.9887	1.79289	0.127069	1.68e-47	1.56e-44	ENSG00000170627	GTSF1	BRCA, STAD, THYM	3
12.4514	1.71003	0.270647	1.28e-12	1.64e-11	ENSG00000176165	FOXG1	BRCA, LUSC, SKCM	3
14.5261	2.06019	0.244245	1.27e-19	3.88e-18	ENSG00000179059	ZFP42	BRCA, STAD, TGCT	3
30.574	1.70379	0.12067	1.67e-47	1.56e-44	ENSG00000181418	DDN	BRCA, LIHC, STAD	3
3.52023	1.08316	0.216726	7.6e-09	5.75e-08	ENSG00000181433	SAGE1	BRCA, LIHC, STAD	3
599.603	1.05083	0.0788576	3.99e-42	1.55e-39	ENSG00000184661	CDCA2	BRCA, LGG, THYM	3
3483.4	1.19083	0.18092	7.11e-13	9.39e-12	ENSG00000185479	KRT6B	BRCA, PAAD, THYM	3
25.1382	1.13351	0.134704	7.76e-19	2.16e-17	ENSG00000185615	PDIA2	BRCA, PRAD, READ	3
1798.65	1.0558	0.207902	5.24e-09	4.06e-08	ENSG00000185686	PRAME	BRCA, LGG, PAAD	3
743.904	1.03393	0.0724824	8.94e-48	8.88e-45	ENSG00000186185	KIF18B	BRCA, PRAD, THYM	3
4008.89	1.70404	0.18517	1.94e-22	7.98e-21	ENSG00000186832	KRT16	BRCA, PAAD, SARC	3
302.4	1.66479	0.221487	3.22e-16	6.58e-15	ENSG00000189001	SBSN	BRCA, PAAD, THYM	3
110.065	1.00226	0.0963684	5.49e-27	3.7e-25	ENSG00000197472	ZNF695	BRCA, TGCT, THYM	3
4.01654	1.23417	0.287656	1.49e-07	9.03e-07	ENSG00000227195	MIR663AHG	BRCA, STAD, TGCT	3
158.081	1.36731	0.186989	3.08e-15	5.58e-14	ENSG00000228278	ORM2	BRCA, PAAD, STAD	3
19.6726	1.3234	0.144944	1.01e-21	3.85e-20	ENSG00000229140	CCDC26	BRCA, COAD, THYM	3
2.54972	1.52277	0.243432	2.84e-12	3.48e-11	ENSG00000230570	RP11-69L16.6	BRCA, LUAD, STAD	3
8.50906	1.00824	0.131252	3.06e-16	6.27e-15	ENSG00000232727	YWHAEP1	BRCA, LUAD, TGCT	3
31.185	1.29426	0.120315	9.26e-29	7.55e-27	ENSG00000233532	LINC00460	BRCA, LIHC, SARC	3
2.00401	1.55266	0.560642	1.01e-05	4.33e-05	ENSG00000234710	AC060834.3	BRCA, LIHC, UCEC	3
74.385	1.1796	0.180387	9.56e-13	1.24e-11	ENSG00000240280	TCAM1P	BRCA, HNSC, PAAD	3
82.5487	1.50962	0.158831	1.79e-23	8.23e-22	ENSG00000246228	CASC8	BRCA, LIHC, PAAD	3
131.747	1.23995	0.158687	9.02e-17	1.97e-15	ENSG00000248538	RP11-10A14.5	BRCA, PAAD, TGCT	3
33.4044	1.33446	0.273162	8.59e-09	6.44e-08	ENSG00000253301	LINC01606	BRCA, COAD, LUAD	3
29.6403	1.73336	0.205742	1.87e-19	5.59e-18	ENSG00000254416	RP11-347E10.1	BRCA, LUAD, THYM	3
31.791	1.09555	0.25872	2.42e-07	1.41e-06	ENSG00000256678	RP11-611O2.2	BRCA, GBM, LUAD	3
6.79123	1.081	0.220724	1.25e-08	9.11e-08	ENSG00000261949	GFY	BRCA, LIHC, LUAD	3
19.5232	1.01837	0.101419	2.22e-25	1.27e-23	ENSG00000263513	FAM72C	BRCA, LUAD, THYM	3
9.01152	1.61058	0.217787	9.02e-16	1.73e-14	ENSG00000263711	RP11-169F17.1	BRCA, CESC, READ	3
73.1034	1.25719	0.320974	6.19e-07	3.35e-06	ENSG00000265933	LINC00668	BRCA, LIHC, PAAD	3
1.65378	1.42164	0.576102	2.85e-05	0.000111042	ENSG00000269586	CT45A10	BRCA, LIHC, STAD	3
22.2723	1.74722	0.177133	3.11e-25	1.75e-23	ENSG00000274209	ANTXRL	BRCA, KIRC, THYM	3
11.5976	1.64752	0.400759	1.59e-07	3.2e-05	ENSG00000095627	TDRD1	CESC, LUSC, THYM	3
56.5061	1.39768	0.571608	2.76e-05	0.00173774	ENSG00000124260	MAGEA10	CESC, LIHC, STAD	3
515.514	1.53076	0.283876	6.88e-10	3.59e-07	ENSG00000125726	CD70	CESC, LGG, TGCT	3
59.1273	1.02179	0.224958	5.31e-07	8.4e-05	ENSG00000131969	ABHD12B	CESC, TGCT, THYM	3
3.67896	1.7257	0.382114	1.86e-08	5.46e-06	ENSG00000137948	BRDT	CESC, LIHC, TGCT	3
13.887	1.58376	0.482503	2.97e-06	0.000335287	ENSG00000145920	CPLX2	CESC, ESCA, LUAD	3
2.53977	1.20419	0.455026	3.77e-05	0.00219801	ENSG00000154646	TMPRSS15	CESC, STAD, UCEC	3
5.87705	2.3406	2.15225	6.1e-06	0.000580395	ENSG00000164816	DEFA5	CESC, PRAD, THYM	3
1.908	3.27966	0.623153	3.18e-10	1.8e-07	ENSG00000166049	PASD1	CESC, SARC, STAD	3
0.818363	2.1132	0.578247	2.24e-07	4.17e-05	ENSG00000198033	TUBA3C	CESC, SARC, TGCT	3
20.2716	1.22151	0.680805	0.000106759	0.00465248	ENSG00000223812	RP11-197K6.1	CESC, LIHC, STAD	3
7.57285	1.12039	0.300901	5.57e-06	0.000544642	ENSG00000243284	VSIG8	CESC, MESO, THYM	3
1.39421	1.3683	0.287906	4.83e-08	1.2e-05	ENSG00000258128	MKRN9P	CESC, ESCA, STAD	3
206.677	2.01105	0.48731	1.89e-06	0.00231284	ENSG00000111716	LDHB	CHOL, READ, THYM	3
150.634	2.56625	0.87931	7.65e-06	0.00499734	ENSG00000171004	HS6ST2	CHOL, KICH, UVM	3
109.437	3.23261	0.822139	3.28e-07	0.000875753	ENSG00000213225	NOC2LP1	CHOL, LIHC, READ	3
2.29774	1.05351	0.289395	5.1e-05	0.000638351	ENSG00000082126	MPP4	COAD, MESO, SARC	3
18.3178	1.13951	0.250746	1.8e-06	4.22e-05	ENSG00000105877	DNAH11	COAD, LGG, MESO	3
2.09049	1.35845	0.281999	3.91e-07	1.22e-05	ENSG00000109832	DDX25	COAD, HNSC, TGCT	3
1.32496	1.32863	0.435224	0.000196551	0.00189401	ENSG00000111305	GSG1	COAD, SARC, TGCT	3
44.1122	1.23524	0.410335	0.000249288	0.00228795	ENSG00000124575	HIST1H1D	COAD, THYM, UCEC	3
1.21337	1.16566	0.357246	0.00014263	0.00146512	ENSG00000130182	ZSCAN10	COAD, STAD, TGCT	3
0.885779	2.30948	0.498318	3.42e-08	1.71e-06	ENSG00000132297	HHLA1	COAD, LUSC, TGCT	3
24.8212	1.18753	0.242209	3.33e-07	1.07e-05	ENSG00000137869	CYP19A1	COAD, SARC, TGCT	3
10.8019	1.40304	0.323495	3.04e-06	6.45e-05	ENSG00000145087	STXBP5L	COAD, LUAD, THYM	3
0.741675	1.51908	0.59319	0.000325932	0.00281169	ENSG00000145526	CDH18	COAD, ESCA, LUAD	3
1.14433	1.06093	0.343487	0.000236375	0.00219543	ENSG00000151005	TKTL2	COAD, LIHC, TGCT	3
2.22735	1.23181	0.267394	1.25e-06	3.16e-05	ENSG00000163705	FANCD2OS	COAD, TGCT, THYM	3
13.476	1.08956	0.254893	5.61e-06	0.000106746	ENSG00000165899	OTOGL	COAD, KICH, LUAD	3
207.299	2.07004	0.392206	4.97e-09	3.63e-07	ENSG00000168298	HIST1H1E	COAD, THYM, UCEC	3
0.518102	1.65278	0.535507	8.09e-05	0.000927866	ENSG00000178235	SLITRK1	COAD, LUAD, THYM	3
12.301	2.03478	0.464019	3.67e-07	1.15e-05	ENSG00000184270	HIST2H2AB	COAD, THYM, UCEC	3
0.520579	1.35933	0.599846	0.000835181	0.00591113	ENSG00000184571	PIWIL3	COAD, LAML, TGCT	3
38.841	1.85697	0.342871	5.2e-09	3.74e-07	ENSG00000185130	HIST1H2BL	COAD, THYM, UCEC	3
32.5598	1.43472	0.309858	8.09e-07	2.22e-05	ENSG00000196747	HIST1H2AI	COAD, THYM, UCEC	3
160.867	1.47396	0.526882	0.000247477	0.00227623	ENSG00000200795	RNU4-1	COAD, THYM, UCEC	3
3.96792	1.19868	0.262721	1.58e-06	3.81e-05	ENSG00000203995	ZYG11A	COAD, LGG, TGCT	3
3.72175	1.60579	0.347053	5.57e-07	1.63e-05	ENSG00000212175	SNORA12	COAD, LUAD, UCEC	3
77.5384	1.87927	0.27088	3.71e-13	1.51e-10	ENSG00000212232	SNORD17	COAD, LUAD, UCEC	3
0.729967	1.5455	0.558826	0.000212955	0.00202507	ENSG00000223523	AC079613.1	COAD, KIRP, PRAD	3
0.871484	2.15177	0.412675	4.87e-09	3.57e-07	ENSG00000224209	LINC00466	COAD, LIHC, TGCT	3
3.10192	1.49283	0.887457	0.000432509	0.0035134	ENSG00000228670	NANOGP2	COAD, TGCT, UCEC	3
0.614333	1.46401	0.558631	0.000351232	0.00298217	ENSG00000228980	LINC01205	COAD, LUAD, TGCT	3
11.6249	1.20945	0.23434	8.9e-08	3.71e-06	ENSG00000229261	RP11-227H15.4	COAD, LUAD, THYM	3
0.621254	1.46399	0.497789	0.000190216	0.00184421	ENSG00000229373	LINC00452	COAD, MESO, SARC	3
2.62426	1.34044	0.325085	7.83e-06	0.00014106	ENSG00000237452	BHMG1	COAD, STAD, TGCT	3
1.37429	1.18538	0.412226	0.000361187	0.00305222	ENSG00000237667	LINC01115	COAD, LAML, THYM	3
10.2643	1.53137	0.404749	1.78e-05	0.000272391	ENSG00000244476	ERVFRD-1	COAD, TGCT, THYM	3
165.862	1.77534	0.552125	3.95e-05	0.000517186	ENSG00000250920	RP11-297P16.4	COAD, LUAD, STAD	3
31.6195	1.89821	0.35045	4.52e-09	3.36e-07	ENSG00000251791	SCARNA6	COAD, LUAD, UCEC	3
0.678997	1.45765	0.530601	0.000284561	0.00253637	ENSG00000261156	RP11-215E13.1	COAD, TGCT, THYM	3
3.48775	1.60714	0.334391	2.42e-07	8.21e-06	ENSG00000262003	RP11-676J12.7	COAD, TGCT, THYM	3
2.60058	1.66742	0.405851	4.03e-06	8.1e-05	ENSG00000265185	SNORD3B-1	COAD, LIHC, THYM	3
2.64116	1.19888	0.345554	7.89e-05	0.000909715	ENSG00000266579	RP1-71H19.2	COAD, TGCT, THYM	3
0.762125	1.70216	0.567997	8.12e-05	0.000929914	ENSG00000270816	LINC00221	COAD, STAD, THYM	3
3.68844	1.30199	0.362117	4.87e-05	0.000614975	ENSG00000272259	RP11-305P22.9	COAD, TGCT, THYM	3
9.20457	1.36081	0.500238	0.0003786	0.00316862	ENSG00000273703	HIST1H2BM	COAD, THYM, UCEC	3
64.5751	1.67193	0.404674	3.65e-06	7.49e-05	ENSG00000274641	HIST1H2BO	COAD, LUAD, THYM	3
11.513	2.22892	0.307694	1.19e-14	9.92e-12	ENSG00000274997	HIST1H2AH	COAD, THYM, UCEC	3
7.7117	1.69391	0.390378	1.52e-06	3.71e-05	ENSG00000275379	HIST1H3I	COAD, LUAD, THYM	3
8.14964	1.52735	0.342166	1.38e-06	3.44e-05	ENSG00000275714	HIST1H3A	COAD, THYM, UCEC	3
6.20482	1.84625	0.658442	5.89e-05	0.00071618	ENSG00000276410	HIST1H2BB	COAD, LUAD, THYM	3
19.9874	1.69784	0.378089	7.93e-07	2.18e-05	ENSG00000276903	HIST1H2AL	COAD, LUAD, THYM	3
6.77846	1.39719	0.418512	8.59e-05	0.000972239	ENSG00000278637	HIST1H4A	COAD, THYM, UCEC	3
23.7238	2.42682	0.411119	2.97e-11	5.53e-09	ENSG00000278705	HIST1H4B	COAD, THYM, UCEC	3
10.2232	1.68995	0.390426	1.6e-06	3.85e-05	ENSG00000280381	RP11-197N18.8	COAD, TGCT, THYM	3
32.5547	2.95786	0.545874	7.86e-09	6.18e-05	ENSG00000054356	PTPRN	DLBC, SKCM, TGCT	3
11.6032	3.25166	0.779511	4.68e-07	0.00113139	ENSG00000138650	PCDH10	DLBC, LAML, THYM	3
80.64	1.64382	0.431235	6.54e-08	1.03e-05	ENSG00000114113	RBP2	ESCA, LIHC, SARC	3
1763.14	1.20174	0.298088	5.16e-07	4.95e-05	ENSG00000118513	MYB	ESCA, HNSC, THYM	3
477.545	1.34958	0.360854	4.88e-07	4.73e-05	ENSG00000134323	MYCN	ESCA, LUSC, TGCT	3
70.5206	2.78734	0.362963	4.65e-17	3.35e-13	ENSG00000168878	SFTPB	ESCA, SARC, STAD	3
15.2785	2.39642	0.49034	3.47e-10	1.65e-07	ENSG00000171102	OBP2B	ESCA, HNSC, STAD	3
1.14233	1.28487	0.567298	2.9e-05	0.000996802	ENSG00000177504	VCX2	ESCA, STAD, TGCT	3
9.05228	1.3514	0.379396	8.74e-07	7.1e-05	ENSG00000182223	ZAR1	ESCA, LGG, TGCT	3
8.75392	2.6645	0.473142	1.48e-11	1.56e-08	ENSG00000237412	PRSS56	ESCA, READ, STAD	3
2.0731	1.23939	0.437691	1.2e-05	0.000524374	ENSG00000248560	CTB-14A14.2	ESCA, HNSC, THYM	3
31.3633	1.7526	0.417655	7.81e-09	2.05e-06	ENSG00000254126	CD8BP	ESCA, LIHC, THCA	3
15.0625	2.00919	0.615518	2.45e-07	2.81e-05	ENSG00000275016	RP11-61O11.1	ESCA, LIHC, LUSC	3
12.0231	1.74449	0.561504	6.66e-07	5.89e-05	ENSG00000280953	LINC01163	ESCA, STAD, THYM	3
9.38097	1.10059	0.433224	9.4e-06	0.00120352	ENSG00000046774	MAGEC2	GBM, STAD, TGCT	3
1.38447	1.31619	0.461954	1.45e-06	0.000334462	ENSG00000131864	USP29	GBM, LGG, TGCT	3
3.06836	1.78232	0.454092	1.22e-07	4.05e-06	ENSG00000118702	GHRH	HNSC, THYM, UCEC	3
2.01907	1.24497	0.358578	1.8e-06	4.25e-05	ENSG00000136750	GAD2	HNSC, SKCM, TGCT	3
89.3893	1.26371	0.301363	1.39e-07	4.53e-06	ENSG00000163273	NPPC	HNSC, PAAD, THYM	3
3.35915	1.01645	0.263962	8.17e-07	2.13e-05	ENSG00000163440	PDCL2	HNSC, STAD, TGCT	3
31.805	1.27016	0.296442	9.5e-08	3.25e-06	ENSG00000169900	PYDC1	HNSC, LAML, THYM	3
3.95662	1.13391	0.236616	1.17e-08	5.12e-07	ENSG00000217646	HIST1H2BPS2	HNSC, PAAD, THYM	3
87.2875	1.17087	0.361319	2.05e-05	0.00472869	ENSG00000024526	DEPDC1	KICH, LGG, THYM	3
201.116	1.08956	0.344476	2.93e-05	0.00537561	ENSG00000066279	ASPM	KICH, LGG, THYM	3
168.569	1.09296	0.306328	1.19e-05	0.00330141	ENSG00000109805	NCAPG	KICH, LGG, THYM	3
634.174	1.20965	0.284603	1.17e-06	0.000828417	ENSG00000117724	CENPF	KICH, LGG, THYM	3
37.6942	1.00093	0.359919	7.24e-05	0.00908235	ENSG00000129810	SGO1	KICH, LGG, THYM	3
749.83	1.09082	0.310218	1.35e-05	0.00356566	ENSG00000131747	TOP2A	KICH, LGG, THYM	3
188.923	1.01655	0.247014	3.06e-06	0.00153537	ENSG00000156970	BUB1B	KICH, LUAD, THYM	3
0.593635	1.02648	0.658389	0.00011454	0.00387989	ENSG00000249196	RP11-669N7.2	KIRC, LIHC, STAD	3
201.49	1.07351	0.351272	1.27e-05	0.00143734	ENSG00000122121	XPNPEP2	KIRP, PAAD, THYM	3
409.776	1.28072	0.688851	4.14e-05	0.00142801	ENSG00000133454	MYO18B	LAML, STAD, THYM	3
666.403	1.20142	0.538772	4.15e-05	0.00142965	ENSG00000147488	ST18	LAML, LIHC, LUAD	3
37.2918	1.18744	0.21173	1.77e-10	8.77e-09	ENSG00000073754	CD5L	LGG, STAD, THYM	3
38.4216	2.54697	0.352606	8.44e-15	9.79e-13	ENSG00000078399	HOXA9	LGG, LUAD, THYM	3
20.8161	2.33606	0.481472	9.26e-09	3.04e-07	ENSG00000123364	HOXC13	LGG, PAAD, UCEC	3
778.82	2.03858	0.280976	8.25e-15	9.59e-13	ENSG00000133110	POSTN	LGG, PCPG, THCA	3
268.8	1.26575	0.116857	4.84e-29	7.43e-26	ENSG00000134690	CDCA8	LGG, MESO, THYM	3
245.875	1.1985	0.148179	9.9e-18	1.83e-15	ENSG00000135451	TROAP	LGG, READ, THYM	3
198.602	1.04504	0.123192	2.53e-19	6.04e-17	ENSG00000165480	SKA3	LGG, TGCT, THYM	3
10.3595	1.08128	0.221508	5.73e-09	1.98e-07	ENSG00000167767	KRT80	LGG, MESO, SARC	3
360.772	1.12578	0.118511	3.78e-23	1.89e-20	ENSG00000167900	TK1	LGG, PAAD, THYM	3
73.1844	1.38987	0.240628	7.63e-11	4.27e-09	ENSG00000174343	CHRNA9	LGG, PCPG, THYM	3
169.453	1.43159	0.132182	3.44e-29	5.49e-26	ENSG00000174371	EXO1	LGG, LUAD, THYM	3
1.78065	1.43252	0.259765	3.22e-10	1.5e-08	ENSG00000180318	ALX1	LGG, LIHC, LUAD	3
37.4006	1.37824	0.290261	1.35e-08	4.27e-07	ENSG00000183072	NKX2-5	LGG, LIHC, LUAD	3
5.89376	2.69645	0.383437	2.19e-14	2.4e-12	ENSG00000183242	WT1-AS	LGG, LUAD, THCA	3
54.5818	1.01034	0.111108	9.8e-22	3.66e-19	ENSG00000186871	ERCC6L	LGG, TGCT, THYM	3
6.96936	1.80677	0.235388	2.52e-16	3.75e-14	ENSG00000204277	RP11-219G17.4	LGG, LIHC, THYM	3
3.41284	1.26737	0.265504	1.16e-08	3.72e-07	ENSG00000266743	RP11-94B19.6	LGG, TGCT, THYM	3
8.34794	1.13575	0.17644	1.35e-12	2.69e-10	ENSG00000011332	DPF1	LIHC, TGCT, THYM	3
56.2206	1.08711	0.331796	4.32e-06	6.38e-05	ENSG00000105048	TNNT1	LIHC, PAAD, SARC	3
1540.07	2.76369	0.409516	8.44e-14	2.64e-11	ENSG00000133636	NTS	LIHC, LUAD, UCEC	3
10.3157	3.14014	0.672076	2.36e-09	1.31e-07	ENSG00000147381	MAGEA4	LIHC, SARC, STAD	3
906.105	1.09101	0.127826	2.61e-19	7.08e-16	ENSG00000160957	RECQL4	LIHC, STAD, THYM	3
1.59406	1.95423	0.426577	5.97e-09	2.78e-07	ENSG00000169668	BCRP2	LIHC, SARC, THYM	3
13.7617	1.50504	0.451406	1.01e-06	1.92e-05	ENSG00000180066	C10orf91	LIHC, PAAD, READ	3
1.52863	1.88233	0.643955	2.11e-06	3.54e-05	ENSG00000182632	CCNYL2	LIHC, STAD, THYM	3
8.86509	1.19487	0.177046	1.31e-13	3.78e-11	ENSG00000227440	ATP5G1P4	LIHC, PAAD, THYM	3
52.3182	2.48208	0.420715	1.63e-11	2.08e-09	ENSG00000236279	CLEC2L	LIHC, THYM, UCEC	3
0.951309	1.83633	0.459651	6.64e-08	2.05e-06	ENSG00000249942	AC142293.3	LIHC, SARC, STAD	3
58.8448	1.13106	0.174147	9.52e-13	2.02e-10	ENSG00000266402	SNHG25	LIHC, READ, THYM	3
13.2878	1.24779	0.426468	6.92e-06	9.48e-05	ENSG00000283071	RP11-736N17.11	LIHC, PAAD, THYM	3
38.1119	1.91883	0.537667	2.45e-07	6.17e-06	ENSG00000099399	MAGEB2	LUAD, STAD, TGCT	3
95.7537	1.56023	0.311528	6.59e-10	3.52e-08	ENSG00000101188	NTSR1	LUAD, PAAD, SARC	3
42.789	1.13932	0.167755	8.69e-14	1.19e-11	ENSG00000105255	FSD1	LUAD, MESO, THYM	3
7.5562	1.31488	0.325564	1.3e-07	3.56e-06	ENSG00000131914	LIN28A	LUAD, STAD, TGCT	3
12.4639	1.28887	0.391283	2.31e-06	4.18e-05	ENSG00000134538	SLCO1B1	LUAD, PAAD, TGCT	3
258.188	1.08338	0.102488	5.57e-28	5.95e-24	ENSG00000140534	TICRR	LUAD, READ, THYM	3
49.6809	1.32532	0.293573	1.47e-08	5.3e-07	ENSG00000146678	IGFBP1	LUAD, PAAD, PCPG	3
5.73492	1.74552	0.264211	5.87e-14	8.41e-12	ENSG00000158874	APOA2	LUAD, PAAD, STAD	3
1.82931	2.01952	0.277259	1.44e-15	2.99e-13	ENSG00000168135	KCNJ4	LUAD, SARC, THYM	3
10.0236	1.7473	0.271189	1.73e-13	2.21e-11	ENSG00000168505	GBX2	LUAD, SARC, TGCT	3
440.043	1.05404	0.214606	1.19e-08	4.39e-07	ENSG00000169213	RAB3B	LUAD, MESO, SARC	3
234.38	1.46579	0.327594	1.11e-08	4.14e-07	ENSG00000179083	FAM133A	LUAD, TGCT, UCEC	3
1.39533	2.32026	0.691246	1.34e-07	3.65e-06	ENSG00000196406	SPANXD	LUAD, SARC, TGCT	3
1.46143	1.67511	0.688484	6.63e-06	0.000102271	ENSG00000198573	SPANXC	LUAD, SARC, TGCT	3
25.3844	1.48154	0.389061	1.98e-07	5.11e-06	ENSG00000251629	RP11-774D14.1	LUAD, SARC, STAD	3
3.56641	1.13296	0.257638	7.5e-08	2.21e-06	ENSG00000255639	RP11-234B24.6	LUAD, STAD, TGCT	3
0.95223	1.25236	0.460853	1.8e-06	3.27e-05	ENSG00000119973	PRLHR	LUSC, TGCT, THYM	3
1.83209	2.71549	0.475266	3.5e-13	8.76e-11	ENSG00000224099	AC064834.1	LUSC, READ, THYM	3
49.5782	2.97906	0.647461	9.04e-10	1.12e-06	ENSG00000126890	CTAG2	OV, STAD, TGCT	3
10.8892	1.32336	0.273347	2.81e-08	2.04e-05	ENSG00000231208	ZBTB46-AS1	OV, STAD, TGCT	3
44.1513	1.26992	0.414011	2.16e-05	0.000301445	ENSG00000087128	TMPRSS11E	PAAD, SARC, STAD	3
35.5159	1.56647	0.387724	9.67e-07	2.21e-05	ENSG00000170465	KRT6C	PAAD, SARC, THYM	3
66.8365	2.27525	0.382177	1.1e-10	8.3e-09	ENSG00000178934	LGALS7B	PAAD, STAD, THYM	3
49.8771	1.08128	0.334596	1.4e-05	0.000210588	ENSG00000185834	RPL12P4	PAAD, TGCT, THYM	3
401.182	1.91862	0.512963	2.62e-06	5.17e-05	ENSG00000189052	CGB5	PAAD, SARC, TGCT	3
69.2056	1.53902	0.415579	3.09e-06	5.93e-05	ENSG00000229314	ORM1	PAAD, STAD, THYM	3
78.2748	1.07693	0.295574	3.37e-06	6.4e-05	ENSG00000232679	RP11-400N13.3	PAAD, PCPG, THCA	3
1.50298	1.35964	0.690112	0.000292714	0.00256506	ENSG00000256463	SALL3	PAAD, TGCT, THYM	3
10.6361	1.73265	0.734808	3.35e-05	0.00262551	ENSG00000186790	FOXE3	READ, TGCT, THYM	3
2.83536	2.25877	0.468865	4.71e-09	1.32e-06	ENSG00000107187	LHX3	SARC, TGCT, THYM	3
49.6322	2.0684	0.36975	1.88e-10	9.91e-08	ENSG00000124302	CHST8	SARC, TGCT, THYM	3
73.3719	1.1015	0.28778	9.98e-07	8.9e-05	ENSG00000131187	F12	SARC, TGCT, THYM	3
70.2262	2.74722	0.3901	9.7e-16	2.95e-12	ENSG00000182759	MAFA	SARC, TGCT, THYM	3
17.8945	1.18479	0.475248	3.71e-05	0.00129344	ENSG00000259803	SLC22A31	SARC, STAD, UVM	3
17.1081	1.24951	0.28277	4.73e-08	1.21e-06	ENSG00000164744	SUN3	STAD, TGCT, THYM	3
68.9648	2.03493	0.401796	3.48e-11	2.75e-09	ENSG00000206557	TRIM71	STAD, TGCT, THYM	3
1162.22	1.57171	0.349132	6.1e-07	0.00130026	ENSG00000105472	CLEC11A	ACC, THYM	2
8.92308	2.0535	1.00855	1.06e-05	0.00790225	ENSG00000121075	TBX4	ACC, STAD	2
46.7126	2.34196	0.560606	2.2e-07	0.000820169	ENSG00000141750	STAC2	ACC, LIHC	2
59.6112	1.77381	0.536087	6.9e-06	0.0068895	ENSG00000149451	ADAM33	ACC, LGG	2
26.3383	1.59303	0.524766	1.51e-05	0.00980516	ENSG00000183145	RIPPLY3	ACC, LGG	2
6.27451	1.98202	0.755006	9.77e-06	0.00790225	ENSG00000259230	CTD-2555C10.3	ACC, BRCA	2
55.0367	1.57418	0.227286	1.75e-14	2.18e-11	ENSG00000002079	MYH16	BLCA, PAAD	2
23.4067	1.01592	0.23436	1.67e-07	7.96e-06	ENSG00000007314	SCN4A	BLCA, CESC	2
31.5153	1.73042	0.266709	1.05e-13	9.03e-11	ENSG00000104833	TUBB4A	BLCA, TGCT	2
29.0928	1.01375	0.201363	6.92e-09	5.8e-07	ENSG00000107014	RLN2	BLCA, THYM	2
15.093	1.22267	0.210753	1.13e-10	2.01e-08	ENSG00000107018	RLN1	BLCA, THYM	2
66.0353	1.13948	0.222951	4.7e-09	4.27e-07	ENSG00000118156	ZNF541	BLCA, HNSC	2
199.636	1.05561	0.200662	2.24e-09	2.27e-07	ENSG00000118402	ELOVL4	BLCA, THYM	2
468.432	2.30793	0.220663	2.12e-29	8.16e-25	ENSG00000118777	ABCG2	BLCA, TGCT	2
29.5701	1.49843	0.323846	1.26e-08	9.43e-07	ENSG00000138675	FGF5	BLCA, LUAD	2
637.322	1.33335	0.289944	3.05e-08	1.95e-06	ENSG00000141744	PNMT	BLCA, READ	2
53.1949	1.96238	0.648287	3.9e-07	1.61e-05	ENSG00000155495	MAGEC1	BLCA, LUAD	2
58.566	1.09868	0.271023	4.67e-07	1.86e-05	ENSG00000164400	CSF2	BLCA, KIRC	2
22.3095	2.5859	0.46914	5.13e-12	1.76e-09	ENSG00000164434	FABP7	BLCA, LIHC	2
20.4788	1.27409	0.395212	3.81e-06	0.00010214	ENSG00000169059	VCX3A	BLCA, STAD	2
2.53611	1.05625	0.301554	3.34e-06	9.22e-05	ENSG00000172014	ANKRD20A4	BLCA, COAD	2
213.714	1.22165	0.221497	5.39e-10	7.31e-08	ENSG00000173805	HAP1	BLCA, LUAD	2
16.3522	1.03592	0.412403	4.77e-05	0.000757145	ENSG00000182256	GABRG3	BLCA, PAAD	2
13.4412	1.89557	0.41383	1.95e-09	2.04e-07	ENSG00000197408	CYP2B6	BLCA, LUAD	2
11.0171	1.23319	0.469563	1.7e-05	0.000333917	ENSG00000198914	POU3F3	BLCA, LUAD	2
4.67647	1.23722	0.255371	1.41e-08	1.03e-06	ENSG00000205231	TTLL10-AS1	BLCA, COAD	2
7.08716	1.17781	0.334186	2.31e-06	6.88e-05	ENSG00000205642	VCX3B	BLCA, LIHC	2
49.0012	1.01368	0.211432	2.2e-08	1.46e-06	ENSG00000242242	PVRL3-AS1	BLCA, SARC	2
2.01263	1.0027	0.622797	0.000177888	0.00213205	ENSG00000250366	TUNAR	BLCA, SKCM	2
1.49397	1.2106	0.416925	1.05e-05	0.000227254	ENSG00000251410	AC007106.1	BLCA, TGCT	2
1.79283	1.02206	0.302011	5.18e-06	0.000130255	ENSG00000257803	RP11-575G13.2	BLCA, COAD	2
190.185	1.38028	0.2959	1.91e-08	1.31e-06	ENSG00000268089	GABRQ	BLCA, LUAD	2
1.66853	1.03488	0.454466	7.5e-05	0.00108632	ENSG00000269072	CTD-3187F8.14	BLCA, STAD	2
24.647	1.18636	0.289559	3.37e-07	1.43e-05	ENSG00000274276	CBSL	BLCA, TGCT	2
0.690121	1.15442	0.379023	9.24e-06	0.000206306	ENSG00000283638	MIR92A2	BLCA, THYM	2
16.2021	1.01187	0.139066	6.49e-15	1.12e-13	ENSG00000004809	SLC22A16	BRCA, THYM	2
13.7492	1.06519	0.169971	6.13e-12	7.2e-11	ENSG00000006059	KRT33A	BRCA, LUSC	2
19.0955	1.07308	0.156572	1.28e-13	1.88e-12	ENSG00000010438	PRSS3	BRCA, THYM	2
27.2522	1.47407	0.16566	5.49e-21	1.96e-19	ENSG00000047936	ROS1	BRCA, DLBC	2
1608.64	1.33565	0.0829103	3.59e-60	1.7e-56	ENSG00000068489	PRR11	BRCA, THYM	2
1.99308	2.224	0.351582	6.89e-13	9.12e-12	ENSG00000070748	CHAT	BRCA, THCA	2
938.831	1.08441	0.169592	2.7e-12	3.31e-11	ENSG00000077274	CAPN6	BRCA, LGG	2
1327.58	1.08597	0.154087	3.28e-14	5.16e-13	ENSG00000091513	TF	BRCA, STAD	2
9268.85	1.17259	0.175338	3.62e-13	4.97e-12	ENSG00000094755	GABRP	BRCA, CHOL	2
75.4866	1.21693	0.139108	3.94e-20	1.27e-18	ENSG00000101282	RSPO4	BRCA, PAAD	2
25.5283	2.06608	0.246176	1.81e-19	5.44e-18	ENSG00000101292	PROKR2	BRCA, COAD	2
0.948789	1.01287	0.236232	2.21e-07	1.3e-06	ENSG00000101327	PDYN	BRCA, SARC	2
289.239	1.04781	0.168059	7.57e-12	8.78e-11	ENSG00000102109	PCSK1N	BRCA, THYM	2
95.4674	1.70628	0.291017	2.1e-11	2.29e-10	ENSG00000103355	PRSS33	BRCA, LGG	2
44.3992	1.0653	0.195838	7.8e-10	6.86e-09	ENSG00000103546	SLC6A2	BRCA, LUAD	2
542.458	1.23884	0.0962145	1.25e-39	3.39e-37	ENSG00000105173	CCNE1	BRCA, STAD	2
123.329	1.11917	0.211569	1.64e-09	1.38e-08	ENSG00000107807	TLX1	BRCA, LUAD	2
35.7953	1.15507	0.17253	3.52e-13	4.84e-12	ENSG00000108688	CCL7	BRCA, PAAD	2
11.0167	1.85101	0.34222	2.16e-10	2.07e-09	ENSG00000112238	PRDM13	BRCA, LGG	2
112.479	1.26446	0.149296	4.02e-19	1.15e-17	ENSG00000115596	WNT6	BRCA, ESCA	2
51.2732	1.18442	0.17083	6.66e-14	1.01e-12	ENSG00000115850	LCT	BRCA, THYM	2
3.71326	2.1836	0.425237	5.82e-10	5.24e-09	ENSG00000123576	ESX1	BRCA, LUAD	2
286.665	1.71663	0.196128	1.12e-20	3.83e-19	ENSG00000124102	PI3	BRCA, MESO	2
26.6908	1.06388	0.16363	1.36e-12	1.73e-11	ENSG00000127831	VIL1	BRCA, HNSC	2
1078.35	1.41096	0.182249	1.06e-16	2.3e-15	ENSG00000130294	KIF1A	BRCA, LUAD	2
1.64917	1.60806	0.278902	4.52e-11	4.71e-10	ENSG00000131738	KRT33B	BRCA, THYM	2
3.3915	1.42467	0.7027	6.04e-05	0.000220462	ENSG00000132446	FTHL17	BRCA, TGCT	2
80.1697	1.30944	0.119167	7.13e-30	6.41e-28	ENSG00000133101	CCNA1	BRCA, TGCT	2
18.4556	1.52456	0.187648	3.67e-18	9.48e-17	ENSG00000133488	SEC14L4	BRCA, TGCT	2
7.99988	1.1473	0.297348	9.69e-07	5.06e-06	ENSG00000133980	VRTN	BRCA, STAD	2
2.18309	1.12834	0.221974	4.68e-09	3.66e-08	ENSG00000134438	RAX	BRCA, LUAD	2
506.248	1.33486	0.207598	1.46e-12	1.85e-11	ENSG00000134760	DSG1	BRCA, THYM	2
2311.02	1.13997	0.163939	6.09e-14	9.29e-13	ENSG00000135374	ELF5	BRCA, PAAD	2
9.34146	1.01574	0.219716	4.97e-08	3.29e-07	ENSG00000136535	TBR1	BRCA, THYM	2
5816.92	1.44484	0.137658	9.92e-28	7.29e-26	ENSG00000137673	MMP7	BRCA, THCA	2
29.5669	2.28318	0.21144	1.51e-29	1.32e-27	ENSG00000137674	MMP20	BRCA, STAD	2
5.39581	1.10409	0.352115	1.23e-05	5.15e-05	ENSG00000138136	LBX1	BRCA, LGG	2
199.932	1.02784	0.0778504	2.03e-41	7.18e-39	ENSG00000140451	PIF1	BRCA, THYM	2
209.785	1.12867	0.159419	2.53e-14	4.06e-13	ENSG00000142449	FBN3	BRCA, PAAD	2
13.7501	1.41482	0.213979	3.69e-13	5.06e-12	ENSG00000142700	DMRTA2	BRCA, LGG	2
4262.84	1.09332	0.183127	3.69e-11	3.9e-10	ENSG00000143546	S100A8	BRCA, THYM	2
655.541	1.19364	0.105635	2.78e-31	2.98e-29	ENSG00000144354	CDCA7	BRCA, THYM	2
1313.18	1.00328	0.0677801	3.45e-51	6.31e-48	ENSG00000145386	CCNA2	BRCA, THYM	2
25.6343	1.11204	0.18569	3.25e-11	3.46e-10	ENSG00000152463	OLAH	BRCA, TGCT	2
13.124	1.64308	0.254279	5.79e-13	7.74e-12	ENSG00000154975	CA10	BRCA, THYM	2
3.11791	1.05281	0.237018	1.07e-07	6.64e-07	ENSG00000158764	ITLN2	BRCA, STAD	2
72.3159	1.31415	0.133689	1.3e-24	6.88e-23	ENSG00000160963	COL26A1	BRCA, ESCA	2
14.3239	1.03671	0.163562	3.96e-12	4.75e-11	ENSG00000161609	CCDC155	BRCA, HNSC	2
921.89	1.14282	0.148421	2.51e-16	5.22e-15	ENSG00000163064	EN1	BRCA, LGG	2
2.49753	1.28055	0.273301	2.44e-08	1.7e-07	ENSG00000163283	ALPP	BRCA, TGCT	2
99.0959	2.0378	0.181363	1.18e-31	1.31e-29	ENSG00000163735	CXCL5	BRCA, LIHC	2
0.806005	1.39037	0.365125	6.88e-07	3.69e-06	ENSG00000164113	ADAD1	BRCA, TGCT	2
34.3558	1.77662	0.163838	1.08e-29	9.52e-28	ENSG00000164265	SCGB3A2	BRCA, SARC	2
11.7569	1.36904	0.440727	6.81e-06	3.01e-05	ENSG00000164438	TLX3	BRCA, LUAD	2
42.8006	1.05001	0.251762	3.41e-07	1.94e-06	ENSG00000164796	CSMD3	BRCA, KIRC	2
27.3851	1.13458	0.178661	3.41e-12	4.13e-11	ENSG00000166407	LMO1	BRCA, THYM	2
1117.84	1.30829	0.197483	4.34e-13	5.9e-12	ENSG00000166426	CRABP1	BRCA, THYM	2
1480.93	1.13339	0.0681897	1.23e-63	8.72e-60	ENSG00000166851	PLK1	BRCA, THYM	2
717.442	1.14207	0.154204	2.33e-15	4.27e-14	ENSG00000167614	TTYH1	BRCA, STAD	2
389.833	1.21874	0.106325	4.15e-32	4.94e-30	ENSG00000167771	RCOR2	BRCA, LIHC	2
683.156	1.06882	0.151839	3.52e-14	5.51e-13	ENSG00000168243	GNG4	BRCA, LUAD	2
1.00142	1.26896	0.238162	1.06e-09	9.13e-09	ENSG00000168418	KCNG4	BRCA, COAD	2
7.05304	1.25998	0.205435	1.1e-11	1.24e-10	ENSG00000169006	NTSR2	BRCA, KIRC	2
5.5521	1.16497	0.267338	1.28e-07	7.84e-07	ENSG00000169548	ZNF280A	BRCA, LIHC	2
5.26037	1.09601	0.211314	2.88e-09	2.32e-08	ENSG00000169856	ONECUT1	BRCA, CESC	2
44.3875	1.02561	0.18075	2.19e-10	2.09e-09	ENSG00000170523	KRT83	BRCA, MESO	2
18.7331	1.85071	0.197484	3.23e-23	1.45e-21	ENSG00000172782	FADS6	BRCA, DLBC	2
27.084	2.08302	0.27714	2e-16	4.2e-15	ENSG00000173237	C11orf86	BRCA, LIHC	2
0.559821	1.06727	0.317118	6.5e-06	2.89e-05	ENSG00000174450	GOLGA6L2	BRCA, LIHC	2
9.94154	1.32458	0.192785	7.92e-14	1.19e-12	ENSG00000175868	CALCB	BRCA, SARC	2
16.7149	1.48344	0.143906	6.31e-27	4.21e-25	ENSG00000176076	KCNE5	BRCA, THYM	2
359.191	1.71678	0.156769	3.65e-30	3.4e-28	ENSG00000177359	OVOS2	BRCA, LIHC	2
2.24535	1.46357	0.254889	7.15e-11	7.24e-10	ENSG00000179673	RPRML	BRCA, COAD	2
7.45169	1.04964	0.226743	4.62e-08	3.07e-07	ENSG00000180861	LINC01559	BRCA, LIHC	2
0.623083	1.35588	0.334344	2.96e-07	1.7e-06	ENSG00000182271	TMIGD1	BRCA, LIHC	2
21.9387	1.16424	0.149806	1.41e-16	3e-15	ENSG00000182674	KCNB2	BRCA, KIRP	2
9.42171	1.20439	0.173789	6.61e-14	1e-12	ENSG00000183571	PGPEP1L	BRCA, THYM	2
25.4573	1.30333	0.173788	8.9e-16	1.71e-14	ENSG00000183760	ACP7	BRCA, LUAD	2
16.0178	1.29675	0.328874	5.16e-07	2.84e-06	ENSG00000184478	OR56A3	BRCA, STAD	2
11.4172	1.34489	0.191143	2.39e-14	3.84e-13	ENSG00000185038	MROH2A	BRCA, STAD	2
36.4587	2.22347	0.163951	3.21e-44	1.72e-41	ENSG00000185640	KRT79	BRCA, UCEC	2
71.7354	1.2224	0.202152	1.98e-11	2.17e-10	ENSG00000186007	LEMD1	BRCA, LIHC	2
34.5927	2.19013	0.233573	2.71e-23	1.22e-21	ENSG00000186297	GABRA5	BRCA, UVM	2
163.84	1.05689	0.120862	4.67e-20	1.5e-18	ENSG00000186603	HPDL	BRCA, TGCT	2
161.954	1.03452	0.141533	5.07e-15	8.91e-14	ENSG00000187122	SLIT1	BRCA, THYM	2
40.5336	1.0609	0.182957	1.04e-10	1.03e-09	ENSG00000187550	SBK2	BRCA, LIHC	2
0.978221	1.41112	0.36556	5.44e-07	2.98e-06	ENSG00000187821	HELT	BRCA, KIRC	2
3.85053	1.48248	0.192851	1.35e-16	2.88e-15	ENSG00000188162	OTOG	BRCA, LUSC	2
335.218	1.05917	0.122283	9.66e-20	2.99e-18	ENSG00000188338	SLC38A3	BRCA, LUSC	2
76.4151	1.05851	0.0758204	6.67e-46	4.91e-43	ENSG00000188610	FAM72B	BRCA, THYM	2
84.1613	1.05466	0.282362	1.84e-06	9.09e-06	ENSG00000198930	CSAG1	BRCA, CESC	2
11.9738	1.08203	0.189663	1.75e-10	1.7e-09	ENSG00000204021	LIPK	BRCA, THCA	2
176.431	1.17736	0.228087	2.93e-09	2.36e-08	ENSG00000204710	SPDYC	BRCA, STAD	2
0.790878	1.07128	0.239062	8.73e-08	5.51e-07	ENSG00000205300	RP11-352D3.2	BRCA, SARC	2
20.5794	1.3825	0.234845	3.72e-11	3.93e-10	ENSG00000205325	AC005863.1	BRCA, PAAD	2
4.0866	2.04635	0.288191	4.31e-15	7.64e-14	ENSG00000205424	AL592528.1	BRCA, COAD	2
3.47265	1.34867	0.243208	2.8e-10	2.63e-09	ENSG00000205927	OLIG2	BRCA, PAAD	2
0.97787	1.22264	0.359209	3.98e-06	1.84e-05	ENSG00000206931	RNU6-1042P	BRCA, TGCT	2
11.4098	1.23159	0.384159	7.2e-06	3.17e-05	ENSG00000214107	MAGEB1	BRCA, STAD	2
1.41568	1.28758	0.297794	1.17e-07	7.2e-07	ENSG00000214691	AC104654.1	BRCA, KIRC	2
41.3259	1.25551	0.153376	4.4e-18	1.12e-16	ENSG00000214776	RP11-726G1.1	BRCA, COAD	2
3.20525	1.17372	0.154776	5.94e-16	1.17e-14	ENSG00000214919	RP11-674E16.4	BRCA, COAD	2
0.754145	1.09083	0.241403	7.18e-08	4.6e-07	ENSG00000223806	LINC00114	BRCA, STAD	2
17.6332	1.24653	0.422895	1.46e-05	6.02e-05	ENSG00000224817	RP11-190J1.3	BRCA, PAAD	2
37.4098	1.43929	0.339498	1.19e-07	7.36e-07	ENSG00000224853	LINC00393	BRCA, READ	2
1.25736	2.04239	0.317089	3.82e-13	5.23e-12	ENSG00000225174	OSTM1-AS1	BRCA, ESCA	2
9.98176	1.3667	0.342525	3.71e-07	2.09e-06	ENSG00000225255	LINC01297	BRCA, STAD	2
6.00744	1.42396	0.213078	2.25e-13	3.18e-12	ENSG00000225269	LINC00705	BRCA, LIHC	2
3.42782	1.59286	0.203097	3e-17	6.88e-16	ENSG00000227115	LINC01630	BRCA, STAD	2
11.0289	1.54772	0.330691	1.42e-08	1.03e-07	ENSG00000227128	LBX1-AS1	BRCA, LGG	2
1.49986	2.22415	0.293313	1.13e-16	2.44e-15	ENSG00000227722	RP5-1059H15.1	BRCA, COAD	2
4.34162	2.63983	0.434429	1.7e-12	2.13e-11	ENSG00000227932	RP13-16H11.9	BRCA, THYM	2
0.822829	1.26585	0.249042	3.75e-09	2.97e-08	ENSG00000228286	AP000593.5	BRCA, ESCA	2
0.994267	2.21114	0.46026	2.69e-09	2.18e-08	ENSG00000229335	DANT1	BRCA, TGCT	2
84.8603	1.61096	0.231752	2.25e-14	3.64e-13	ENSG00000229544	NKX1-2	BRCA, TGCT	2
14.9184	1.07824	0.190535	2.28e-10	2.18e-09	ENSG00000230453	ANKRD18B	BRCA, LUAD	2
0.849169	1.32813	0.2405	3.31e-10	3.09e-09	ENSG00000230515	AC092580.3	BRCA, COAD	2
2.07422	1.08432	0.167441	1.59e-12	2.01e-11	ENSG00000230829	CTD-2186M15.1	BRCA, CESC	2
1.56155	2.18066	0.373201	1.31e-11	1.47e-10	ENSG00000231427	LINC01445	BRCA, GBM	2
3.06507	1.02345	0.22916	1e-07	6.26e-07	ENSG00000232190	RP11-134D3.1	BRCA, COAD	2
7.2733	1.44633	0.236396	7.99e-12	9.23e-11	ENSG00000232325	AC093627.7	BRCA, TGCT	2
82.3827	1.01496	0.0865754	2.24e-33	3.02e-31	ENSG00000232445	RP11-132A1.4	BRCA, TGCT	2
1.05882	1.20104	0.261381	4.26e-08	2.85e-07	ENSG00000232762	RP4-784A16.4	BRCA, COAD	2
4.77272	1.33659	0.180828	1.85e-15	3.43e-14	ENSG00000233539	AC011294.3	BRCA, LIHC	2
1.75217	1.00738	0.306372	9.67e-06	4.14e-05	ENSG00000234373	SNX18P7	BRCA, LUAD	2
0.603572	1.08531	0.782504	0.000364484	0.00112107	ENSG00000234442	RP11-402P6.12	BRCA, STAD	2
0.739826	1.66693	0.379578	3.97e-08	2.67e-07	ENSG00000234717	TMEM212-AS1	BRCA, LAML	2
17.8632	1.04458	0.165889	5.13e-12	6.08e-11	ENSG00000234896	OR7E62P	BRCA, THYM	2
41.8768	1.18445	0.190633	7.59e-12	8.8e-11	ENSG00000236081	ELFN1-AS1	BRCA, STAD	2
1.56996	1.10191	0.163125	2.47e-13	3.47e-12	ENSG00000236713	RP11-363I22.3	BRCA, TGCT	2
87.8169	1.12326	0.225159	7.55e-09	5.72e-08	ENSG00000238266	LINC00707	BRCA, LUAD	2
1.63773	1.225	0.221529	3.87e-10	3.57e-09	ENSG00000239212	RPL6P7	BRCA, COAD	2
2.88892	1.65074	0.198578	5.66e-19	1.61e-17	ENSG00000240103	RP11-846F4.6	BRCA, COAD	2
0.768132	1.16201	0.233925	7.92e-09	5.98e-08	ENSG00000242407	CTD-2377D24.4	BRCA, LUAD	2
1.56429	1.127	0.202337	3.57e-10	3.31e-09	ENSG00000243518	RP11-639F1.2	BRCA, THYM	2
12.9203	1.25279	0.164979	4.84e-16	9.68e-15	ENSG00000244676	AL109761.5	BRCA, COAD	2
1.20575	1.01883	0.23247	1.46e-07	8.84e-07	ENSG00000245311	ARNTL2-AS1	BRCA, COAD	2
4.69522	1.3793	0.201098	7.57e-14	1.14e-12	ENSG00000248347	RP11-1134I14.2	BRCA, TGCT	2
46.7315	1.48334	0.251013	2.58e-11	2.77e-10	ENSG00000248431	AC005150.1	BRCA, ESCA	2
15.6206	1.058	0.344553	1.69e-05	6.88e-05	ENSG00000248498	ASNSP1	BRCA, STAD	2
16.6782	1.14473	0.209309	6.08e-10	5.44e-09	ENSG00000248515	RP11-608O21.1	BRCA, TGCT	2
1.99719	1.45099	0.343015	1.21e-07	7.44e-07	ENSG00000250060	RP11-332J15.2	BRCA, THYM	2
8.96509	1.14494	0.170535	3.13e-13	4.33e-12	ENSG00000250166	RP11-268P4.5	BRCA, THYM	2
1.12963	1.33405	0.333171	3.78e-07	2.12e-06	ENSG00000250284	CTB-1I21.1	BRCA, STAD	2
31.8146	1.49684	0.142439	7.43e-28	5.57e-26	ENSG00000253348	CTC-455F18.1	BRCA, COAD	2
14.1862	1.16657	0.178421	9.79e-13	1.27e-11	ENSG00000253417	RP11-109J4.1	BRCA, THYM	2
9.86981	1.42435	0.132734	8.56e-29	7e-27	ENSG00000253824	KB-173C10.2	BRCA, TGCT	2
5.28051	1.75748	0.293329	8.95e-12	1.03e-10	ENSG00000253877	LINC01608	BRCA, LUAD	2
134.391	1.39079	0.1927	5.82e-15	1.01e-13	ENSG00000256916	RP11-817J15.2	BRCA, STAD	2
2.87811	1.32093	0.170925	1.49e-16	3.17e-15	ENSG00000256937	KRT17P8	BRCA, TGCT	2
18.7454	1.52054	0.151618	9.95e-26	5.86e-24	ENSG00000257060	RP11-266O8.1	BRCA, CESC	2
0.442907	1.06373	0.396404	4.95e-05	0.000183629	ENSG00000258084	RP11-754N21.1	BRCA, TGCT	2
6.92558	1.57849	0.294724	4.69e-10	4.27e-09	ENSG00000258314	CTD-2314B22.1	BRCA, SKCM	2
131.6	1.09634	0.200596	6.57e-10	5.85e-09	ENSG00000258910	RP11-19E11.1	BRCA, PAAD	2
28.05	1.50701	0.188925	1.28e-17	3.09e-16	ENSG00000259374	NDUFB4P11	BRCA, LIHC	2
436.045	1.12257	0.188972	4.29e-11	4.48e-10	ENSG00000261175	CTD-2015G9.2	BRCA, TGCT	2
1.29459	1.16674	0.396832	1.84e-05	7.47e-05	ENSG00000262267	U95743.1	BRCA, THYM	2
434.197	1.08502	0.151341	1.38e-14	2.28e-13	ENSG00000262406	MMP12	BRCA, SARC	2
3.30298	1.40167	0.196253	9.75e-15	1.64e-13	ENSG00000263680	RP11-57A1.1	BRCA, COAD	2
26.4713	1.06111	0.140909	9.66e-16	1.85e-14	ENSG00000267147	CTC-548K16.1	BRCA, LGG	2
18.8471	1.14123	0.195423	7.58e-11	7.66e-10	ENSG00000268496	CTD-2587H19.2	BRCA, STAD	2
19.8312	1.11327	0.273222	4.5e-07	2.5e-06	ENSG00000268916	CSAG3	BRCA, SARC	2
2.09602	1.00363	0.128156	9.5e-17	2.07e-15	ENSG00000268942	CKS1BP3	BRCA, TGCT	2
22.2105	1.08023	0.245114	1.19e-07	7.36e-07	ENSG00000268964	ERVV-2	BRCA, TGCT	2
1.5656	1.14792	0.334443	4.32e-06	1.99e-05	ENSG00000270038	RP11-1070N10.7	BRCA, TGCT	2
22.1536	1.30564	0.176041	1.65e-15	3.07e-14	ENSG00000272763	RP11-357H14.17	BRCA, LIHC	2
6.18783	1.03571	0.219589	3.13e-08	2.14e-07	ENSG00000276067	RP11-260N14.1	BRCA, THYM	2
0.583237	1.03962	0.496774	0.000210693	0.000682966	ENSG00000276399	FLJ36000	BRCA, STAD	2
1.76751	1.50571	0.320858	1.46e-08	1.06e-07	ENSG00000276627	RP5-1016A21.1	BRCA, TGCT	2
0.965788	1.33805	0.26889	5.49e-09	4.24e-08	ENSG00000276633	AJ011931.1	BRCA, THYM	2
4.45778	1.27076	0.168329	6.55e-16	1.28e-14	ENSG00000278200	RP13-766D20.4	BRCA, THYM	2
40.9983	2.05532	0.320534	4.56e-13	6.18e-12	ENSG00000280081	MGC39584	BRCA, STAD	2
1.64952	1.17333	0.254448	4.15e-08	2.78e-07	ENSG00000283517	RP11-465C12.1	BRCA, COAD	2
8.85503	2.23345	0.567388	6.58e-08	1.53e-05	ENSG00000101441	CST4	CESC, THYM	2
11.6356	2.97623	0.534218	5.56e-11	4.14e-08	ENSG00000112175	BMP5	CESC, ESCA	2
95.4127	1.22429	0.240709	2.09e-08	6.11e-06	ENSG00000120659	TNFSF11	CESC, PCPG	2
2.34787	2.51767	0.641618	6.41e-08	1.49e-05	ENSG00000126752	SSX1	CESC, STAD	2
32.2992	1.31457	0.310889	5.63e-07	8.71e-05	ENSG00000131126	TEX101	CESC, THYM	2
10.8348	1.21612	0.284688	7.48e-07	0.000110875	ENSG00000136931	NR5A1	CESC, THYM	2
759.333	1.37652	0.28007	2.14e-08	6.18e-06	ENSG00000137142	IGFBPL1	CESC, THYM	2
2.38116	2.23856	0.557403	4.71e-08	1.2e-05	ENSG00000152910	CNTNAP4	CESC, STAD	2
73.0099	1.48113	0.433123	3.12e-06	0.000348813	ENSG00000172551	MUCL1	CESC, LUAD	2
10.2051	5.31048	0.835611	1.49e-14	4.35e-11	ENSG00000178522	AMBN	CESC, THYM	2
1.61574	1.8869	0.500288	2.34e-07	4.28e-05	ENSG00000187690	CXorf67	CESC, LUAD	2
1.49653	1.5004	1.48711	5.16e-05	0.00275411	ENSG00000189299	FOXR2	CESC, STAD	2
14.9041	1.26225	0.517481	4.28e-05	0.00241077	ENSG00000214510	SPINK13	CESC, COAD	2
6.66286	1.2021	0.295925	1.61e-06	0.000206953	ENSG00000215910	C1orf167	CESC, TGCT	2
609.636	1.0372	0.188236	5.03e-09	1.87e-06	ENSG00000226887	ERVMER34-1	CESC, LUAD	2
3.08485	1.33059	0.292785	1.49e-07	3.02e-05	ENSG00000232560	LINC01549	CESC, STAD	2
5.71906	1.29646	0.373452	5.69e-06	0.000551919	ENSG00000232624	LINC01517	CESC, STAD	2
2.2191	1.88052	0.346082	7.24e-11	5.21e-08	ENSG00000234235	BOK-AS1	CESC, STAD	2
7.9141	1.07737	0.268979	2.88e-06	0.000329129	ENSG00000234311	RP11-432J24.3	CESC, LIHC	2
5.04381	1.41913	0.325841	2.02e-07	3.89e-05	ENSG00000237166	AC007163.3	CESC, THYM	2
0.795415	1.28176	0.437094	1.81e-05	0.00126168	ENSG00000244301	AOX3P	CESC, THYM	2
41.4743	1.4107	0.225756	9.54e-12	1.14e-08	ENSG00000249307	LINC01088	CESC, DLBC	2
23.44	2.33544	0.337211	2.7e-15	1.35e-11	ENSG00000249790	RP11-20D14.6	CESC, STAD	2
0.958184	1.31866	0.443932	1.49e-05	0.00110004	ENSG00000250493	RP11-640N11.2	CESC, COAD	2
1.16791	2.46367	0.533741	3.18e-09	1.31e-06	ENSG00000251258	RFPL4B	CESC, TGCT	2
4.59021	1.72754	0.529756	1.94e-06	0.000242261	ENSG00000256288	RP11-277P12.10	CESC, TGCT	2
2.38061	2.89246	0.609883	2.72e-09	1.19e-06	ENSG00000260573	RP11-21B23.3	CESC, ESCA	2
38.3252	3.01266	1.19603	4.09e-06	0.00410254	ENSG00000104921	FCER2	CHOL, PAAD	2
282.418	3.6295	1.0997	3.56e-07	0.000875753	ENSG00000117322	CR2	CHOL, TGCT	2
251.489	2.71844	1.04827	7.74e-06	0.00499734	ENSG00000156234	CXCL13	CHOL, PAAD	2
921.298	2.67932	1.16391	1.04e-05	0.00615378	ENSG00000164287	CDC20B	CHOL, KIRP	2
60.8088	2.18333	0.792746	1.7e-05	0.00866671	ENSG00000167483	FAM129C	CHOL, PAAD	2
35.2632	13.6071	4.79693	4.15e-08	0.000215382	ENSG00000168875	SOX14	CHOL, HNSC	2
18.0619	2.45366	1.00003	1.53e-05	0.00795899	ENSG00000188822	CNR2	CHOL, TGCT	2
93.0861	2.55965	0.766989	4.48e-06	0.00414483	ENSG00000263724	DLGAP1-AS3	CHOL, COAD	2
0.546297	1.64031	0.596056	0.00015686	0.00158046	ENSG00000008196	TFAP2B	COAD, LGG	2
1.50926	1.44854	0.556156	0.000377515	0.00316327	ENSG00000072315	TRPC5	COAD, KIRC	2
1.07805	1.76945	0.304858	7.57e-10	7.76e-08	ENSG00000111704	NANOG	COAD, TGCT	2
5.18884	1.14197	0.305991	3.73e-05	0.000494242	ENSG00000114757	PEX5L	COAD, THYM	2
14.4145	1.66535	0.289654	1.39e-09	1.26e-07	ENSG00000116014	KISS1R	COAD, SARC	2
4.65088	1.44638	0.31642	1.03e-06	2.69e-05	ENSG00000118976	OTUD4P1	COAD, TGCT	2
6.61237	1.10092	0.355819	0.000229407	0.00214284	ENSG00000120210	INSL6	COAD, UCEC	2
3.46512	2.07823	0.252338	9.41e-18	1.61e-14	ENSG00000121211	MND1	COAD, THYM	2
0.913496	1.03263	0.399939	0.000791406	0.00567303	ENSG00000122787	AKR1D1	COAD, STAD	2
0.902908	1.10642	0.432292	0.000784885	0.00564223	ENSG00000123171	CCDC70	COAD, SKCM	2
10.3021	1.0374	0.202075	1.2e-07	4.71e-06	ENSG00000124140	SLC12A5	COAD, LIHC	2
0.662726	1.36594	0.499421	0.00036366	0.00306766	ENSG00000129170	CSRP3	COAD, THCA	2
1.41349	1.17194	0.503357	0.00114892	0.00760068	ENSG00000133020	MYH8	COAD, THYM	2
0.485536	1.47729	0.508408	0.00019789	0.00190304	ENSG00000137252	HCRTR2	COAD, SARC	2
2.68567	1.34924	0.342894	1.53e-05	0.000241033	ENSG00000139973	SYT16	COAD, LIHC	2
22.2337	1.07345	0.174176	3.39e-10	4.08e-08	ENSG00000140009	ESR2	COAD, THYM	2
129.788	1.19382	0.387765	0.000221785	0.00208785	ENSG00000140835	CHST4	COAD, TGCT	2
7.12004	1.03372	0.287759	5.9e-05	0.000716951	ENSG00000143469	SYT14	COAD, LUAD	2
0.773521	2.34771	0.507747	2.91e-08	1.5e-06	ENSG00000147596	PRDM14	COAD, TGCT	2
1.23183	1.31779	0.459287	0.000302603	0.00265939	ENSG00000149735	GPHA2	COAD, SARC	2
0.602324	1.45415	0.548089	0.000341296	0.00291826	ENSG00000154162	CDH12	COAD, LUAD	2
1.52834	1.41215	0.599307	0.00062467	0.00470141	ENSG00000156269	NAA11	COAD, STAD	2
8.01398	1.07192	0.278548	2.62e-05	0.000373042	ENSG00000157542	KCNJ6	COAD, THCA	2
17.6828	2.20352	0.277636	6.7e-17	9.52e-14	ENSG00000163492	CCDC141	COAD, KICH	2
2.78277	1.10081	0.391509	0.000451461	0.00363315	ENSG00000163554	SPTA1	COAD, THYM	2
2.12063	1.24045	0.225873	1.44e-08	8.64e-07	ENSG00000163810	TGM4	COAD, PAAD	2
1.40579	1.30016	0.413947	0.000166651	0.00165796	ENSG00000170423	KRT78	COAD, STAD	2
12.2441	1.62701	0.398857	5.03e-06	9.76e-05	ENSG00000170477	KRT4	COAD, PAAD	2
0.760371	1.42857	0.374773	2.02e-05	0.000301757	ENSG00000172519	OR10H5	COAD, UCS	2
0.791977	1.60281	0.548597	0.00013277	0.00138484	ENSG00000172969	FRG2C	COAD, KICH	2
4.34922	1.73149	0.509712	3.04e-05	0.000418301	ENSG00000173124	ACSM6	COAD, THYM	2
7.25494	1.09114	0.279698	2.19e-05	0.000321502	ENSG00000173627	APOBEC4	COAD, LGG	2
3.87883	1.19575	0.316402	3.09e-05	0.000424864	ENSG00000173988	LRRC63	COAD, THYM	2
0.796784	1.34149	0.384379	6.25e-05	0.000752565	ENSG00000174898	CATSPERD	COAD, GBM	2
18.9942	1.00844	0.231722	4.16e-06	8.32e-05	ENSG00000174945	AMZ1	COAD, MESO	2
1.84386	1.02397	0.302711	0.000108507	0.00117279	ENSG00000176160	HSF5	COAD, THYM	2
1.04207	1.07196	0.340816	0.000203942	0.00195157	ENSG00000176320	RP11-404O13.5	COAD, THYM	2
0.730912	1.51026	0.531701	0.000206027	0.00196886	ENSG00000176515	RP5-856G1.2	COAD, ESCA	2
3.42912	1.24252	0.333584	3.52e-05	0.000471883	ENSG00000176601	MAP3K19	COAD, LGG	2
25.3596	1.1633	0.177055	2.17e-11	4.23e-09	ENSG00000176697	BDNF	COAD, TGCT	2
74.222	1.60999	0.223687	1.17e-13	6.04e-11	ENSG00000176919	C8G	COAD, THYM	2
2.16294	1.07242	0.445239	0.00111441	0.00741725	ENSG00000179520	SLC17A8	COAD, THYM	2
2.30625	1.27308	0.255408	1.99e-07	7.03e-06	ENSG00000179564	LSMEM2	COAD, TGCT	2
0.532561	1.09143	0.476029	0.0013814	0.00878046	ENSG00000179994	SPDYE7P	COAD, TGCT	2
2.29198	1.74423	0.541031	4.36e-05	0.000560739	ENSG00000180116	C12orf40	COAD, LUSC	2
164.67	1.48182	0.295406	1.16e-07	4.57e-06	ENSG00000180596	HIST1H2BC	COAD, KICH	2
6.2657	1.0608	0.177174	1.01e-09	9.81e-08	ENSG00000180638	SLC47A2	COAD, LUAD	2
0.789877	1.50409	0.418704	3.41e-05	0.000459256	ENSG00000181626	ANKRD62	COAD, LUAD	2
5.38982	1.03924	0.350371	0.000322607	0.00279148	ENSG00000182585	EPGN	COAD, PAAD	2
1.52105	1.72255	0.373409	4.3e-07	1.32e-05	ENSG00000183324	REC114	COAD, LIHC	2
32.1797	1.01105	0.289605	7.94e-05	0.000914358	ENSG00000184226	PCDH9	COAD, UCEC	2
101.107	1.3355	0.307491	3.33e-06	6.95e-05	ENSG00000184260	HIST2H2AC	COAD, THYM	2
0.796008	1.48833	0.351968	3.97e-06	7.99e-05	ENSG00000184385	UMODL1-AS1	COAD, THYM	2
635.892	1.58623	0.416507	1.43e-05	0.000228979	ENSG00000184956	MUC6	COAD, SARC	2
1.09993	1.33795	0.526549	0.000560286	0.0043016	ENSG00000185899	TAS2R60	COAD, TGCT	2
0.508831	1.41163	0.488881	0.000240886	0.00222762	ENSG00000186103	ARGFX	COAD, TGCT	2
3.5918	1.32371	0.305349	3.51e-06	7.23e-05	ENSG00000186743	TPI1P3	COAD, TGCT	2
869.783	1.03942	0.227628	1.72e-06	4.06e-05	ENSG00000187837	HIST1H1C	COAD, THYM	2
1.82091	1.2558	0.393575	0.000156582	0.00157914	ENSG00000187905	LRRC74B	COAD, SARC	2
3.38313	1.58444	0.417796	1.52e-05	0.000239839	ENSG00000189212	DPY19L2P1	COAD, MESO	2
66.3429	1.52578	0.23497	1.89e-11	3.82e-09	ENSG00000196074	SYCP2	COAD, HNSC	2
18.6128	1.00814	0.308715	0.000149551	0.00152047	ENSG00000197134	ZNF257	COAD, TGCT	2
11.4935	1.82387	0.303928	2e-10	2.67e-08	ENSG00000197153	HIST1H3J	COAD, THYM	2
38.5393	1.22383	0.283269	4.24e-06	8.46e-05	ENSG00000197301	RP11-366L20.2	COAD, LGG	2
8.83386	2.29068	0.483641	2.43e-08	1.29e-06	ENSG00000199377	RNU5F-1	COAD, THYM	2
4.95402	1.90664	0.62849	3.14e-05	0.00043006	ENSG00000200169	RNU5D-1	COAD, THYM	2
67.0193	2.17395	0.482154	1.16e-07	4.59e-06	ENSG00000200959	SNORA74A	COAD, UCEC	2
84.3242	1.94784	0.48599	2.18e-06	4.97e-05	ENSG00000201998	SNORA23	COAD, UCEC	2
1.6034	1.86007	0.526691	1.33e-05	0.000215783	ENSG00000202515	VTRNA1-3	COAD, LIHC	2
17.3842	1.49038	0.257915	1.77e-09	1.55e-07	ENSG00000203930	LINC00632	COAD, LIHC	2
5.98522	2.00406	0.390555	1.37e-08	8.28e-07	ENSG00000204049	RP11-126H7.4	COAD, LUSC	2
16.9064	1.37873	0.239565	2.53e-09	2.08e-07	ENSG00000204380	AC005042.4	COAD, THYM	2
8.70513	1.79604	0.384699	2.66e-07	8.9e-06	ENSG00000204464	C1orf195	COAD, LIHC	2
10.9815	2.21323	0.395441	4.84e-10	5.51e-08	ENSG00000205537	RP11-89H19.1	COAD, KIRC	2
14.0294	1.20764	0.399223	0.000248817	0.00228483	ENSG00000206633	SNORA80B	COAD, UCEC	2
3.43335	1.49136	0.277239	1.69e-08	9.78e-07	ENSG00000206647	SNORA2	COAD, THYM	2
1.73026	1.6585	0.337089	1.22e-07	4.75e-06	ENSG00000207357	RNU6-2	COAD, THYM	2
55.5534	1.95049	0.362983	4.75e-09	3.49e-07	ENSG00000207445	SNORD15B	COAD, LUAD	2
4.17069	1.13596	0.256504	2.95e-06	6.29e-05	ENSG00000211452	DIO1	COAD, PRAD	2
4.13951	1.43139	0.474695	0.000174886	0.0017226	ENSG00000212195	U3	COAD, THYM	2
26.5025	4.61828	0.299764	3.71e-58	1.58e-53	ENSG00000212443	SNORA53	COAD, UCEC	2
1.18001	1.06811	0.433449	0.000995677	0.00679994	ENSG00000213735	ANAPC10P1	COAD, TGCT	2
1.9718	1.1268	0.271101	8.69e-06	0.000153338	ENSG00000213755	RP11-342F17.1	COAD, THYM	2
4.22068	1.14525	0.339381	0.000107173	0.0011619	ENSG00000214514	KRT42P	COAD, THYM	2
2.84764	1.27609	0.40496	0.00016825	0.0016688	ENSG00000214761	HNRNPA1P15	COAD, TGCT	2
0.583029	1.35919	0.360768	2.63e-05	0.000373333	ENSG00000214835	RPL23AP6	COAD, TGCT	2
2.49684	2.16998	0.63062	3.69e-06	7.55e-05	ENSG00000215367	TMED11P	COAD, PRAD	2
0.973665	1.28747	0.284946	1.71e-06	4.05e-05	ENSG00000215771	LRRC37A14P	COAD, PAAD	2
1.42054	1.43177	0.583561	0.000508123	0.0039819	ENSG00000217227	RP1-319M7.2	COAD, KIRC	2
0.910277	1.73735	0.544887	4.83e-05	0.00061112	ENSG00000218823	PAPOLB	COAD, TGCT	2
0.962842	1.17736	0.472204	0.000825992	0.00586751	ENSG00000221740	SNORD93	COAD, TGCT	2
1.0613	1.58597	0.403242	9.44e-06	0.000164172	ENSG00000223502	RP11-96B5.3	COAD, THYM	2
0.414267	1.40783	0.50314	0.000291844	0.00258615	ENSG00000223553	SMPD4P1	COAD, PAAD	2
2.05375	1.27097	0.472113	0.000476783	0.00378886	ENSG00000223787	RP4-593M8.1	COAD, KIRC	2
6.48418	1.68613	0.34453	1.28e-07	4.96e-06	ENSG00000224063	AC007319.1	COAD, TGCT	2
3.04513	1.68895	0.308308	6.08e-09	4.26e-07	ENSG00000224079	AC091729.7	COAD, THYM	2
1.5664	1.42621	0.356424	1.06e-05	0.000179957	ENSG00000224117	PTPN2P2	COAD, THYM	2
1.263	1.53689	0.530738	0.000171292	0.00169487	ENSG00000224802	TUBB4BP2	COAD, TGCT	2
1.31475	1.24718	0.418936	0.00026529	0.00240021	ENSG00000224893	RP1-200K18.1	COAD, LUAD	2
1.88441	1.77503	0.379098	2.68e-07	8.92e-06	ENSG00000226144	RPS27AP3	COAD, TGCT	2
5.12931	1.61553	0.408302	8.05e-06	0.000144179	ENSG00000226148	SLC25A39P1	COAD, KIRC	2
3.43269	2.10991	0.524785	1.01e-06	2.64e-05	ENSG00000226410	AC104058.1	COAD, KIRC	2
5.02836	1.12225	0.244563	1.5e-06	3.69e-05	ENSG00000226472	RP11-551L14.4	COAD, LIHC	2
1.3125	1.94018	0.399342	6.67e-08	2.97e-06	ENSG00000226673	LINC01108	COAD, TGCT	2
2.92422	2.40634	0.508724	1.33e-08	8.04e-07	ENSG00000226761	TAS2R46	COAD, KIRC	2
1.40814	2.52314	0.3834	2.69e-13	1.14e-10	ENSG00000226783	TLK1P1	COAD, KIRC	2
4.43988	1.54624	0.501406	0.00011275	0.00121098	ENSG00000226801	OSTCP8	COAD, KIRC	2
1.77558	1.38571	0.616761	0.000791431	0.00567303	ENSG00000226878	GSTM3P2	COAD, KIRC	2
1.61155	1.51601	0.301073	9.75e-08	3.99e-06	ENSG00000226985	LINC01203	COAD, ESCA	2
10.8121	1.91603	0.382582	3.53e-08	1.76e-06	ENSG00000227028	SLC8A1-AS1	COAD, THYM	2
31.2376	1.19564	0.385019	0.000207349	0.00197972	ENSG00000227121	RP11-319F12.2	COAD, PAAD	2
13.2505	1.0749	0.469138	0.00141328	0.00893648	ENSG00000227309	AC140076.1	COAD, KIRC	2
6.41172	1.76743	0.471908	1.02e-05	0.000174254	ENSG00000227681	RP11-307P5.1	COAD, TGCT	2
2.96554	1.42945	0.359967	1.17e-05	0.00019462	ENSG00000228069	MTCO3P29	COAD, TGCT	2
1.69433	1.7737	0.470528	9.23e-06	0.000161421	ENSG00000228382	ITPKB-IT1	COAD, THYM	2
3.77131	1.40295	0.328784	4.04e-06	8.11e-05	ENSG00000228561	RP11-114M1.1	COAD, LAML	2
7.51958	1.5809	0.367378	2.38e-06	5.34e-05	ENSG00000228634	RP4-534N18.2	COAD, THYM	2
6.78365	1.92186	0.47475	2.11e-06	4.83e-05	ENSG00000228655	AC096558.1	COAD, THYM	2
0.764121	2.07677	0.413473	1.76e-08	1.01e-06	ENSG00000229220	RP11-47A17.2	COAD, TGCT	2
8.24366	1.11333	0.226765	3.46e-07	1.1e-05	ENSG00000229587	RP11-197P3.5	COAD, THYM	2
0.475766	1.4165	0.759463	0.000937154	0.00648436	ENSG00000229855	CTC-546K23.1	COAD, THYM	2
8.33415	2.61882	0.510079	5.9e-10	6.44e-08	ENSG00000229989	MIR181A1HG	COAD, THYM	2
6.37457	2.00878	0.317698	1.48e-11	3.23e-09	ENSG00000230010	RP4-568F9.6	COAD, TGCT	2
2.02512	1.38031	0.421496	0.000104441	0.00113924	ENSG00000230221	RP11-173G21.1	COAD, KIRC	2
0.650879	1.33898	0.504774	0.000452944	0.00364286	ENSG00000230317	LINC01284	COAD, THYM	2
5.49062	1.80897	0.32824	3.59e-09	2.8e-07	ENSG00000230585	PHBP12	COAD, TGCT	2
3.1665	1.61208	0.529482	0.000100807	0.00110724	ENSG00000230988	RPL23AP11	COAD, KIRC	2
3.11277	1.19128	0.287799	8.85e-06	0.000155592	ENSG00000231419	LINC00689	COAD, THYM	2
3.39082	1.76591	0.339263	2.12e-08	1.16e-06	ENSG00000231533	RP1-232L24.3	COAD, THYM	2
0.385722	1.53516	0.692904	0.00046126	0.00369731	ENSG00000231556	RSL24D1P3	COAD, TGCT	2
1.13578	1.6051	0.449923	2.84e-05	0.000396793	ENSG00000231564	EIF4A1P11	COAD, KIRC	2
7.69092	1.01817	0.229301	2.91e-06	6.24e-05	ENSG00000231651	DLG3-AS1	COAD, LGG	2
1.75194	1.42248	0.424938	7.99e-05	0.000918876	ENSG00000232192	RP11-62I21.1	COAD, LGG	2
1.48033	2.44551	0.441332	2.03e-10	2.69e-08	ENSG00000232486	RP11-18B3.2	COAD, TGCT	2
5.79786	1.33014	0.239526	8.84e-09	5.81e-07	ENSG00000232732	AC073043.1	COAD, THYM	2
1.34986	1.31142	0.636417	0.00127341	0.0082377	ENSG00000232824	PRR13P1	COAD, KIRC	2
3.65077	2.10469	0.340306	2.46e-11	4.65e-09	ENSG00000232891	RP11-136K14.1	COAD, THYM	2
3.50383	1.67472	0.49023	3.49e-05	0.000468607	ENSG00000232913	PLCE1-AS2	COAD, LUSC	2
1.79553	1.09825	0.271659	1.33e-05	0.000216404	ENSG00000233183	RP3-468B3.2	COAD, THYM	2
2.43884	1.52786	0.699555	0.000487734	0.00385719	ENSG00000233367	RP11-307L3.4	COAD, KIRC	2
2.94122	1.54659	0.414568	2.03e-05	0.000303327	ENSG00000233610	LINC00462	COAD, LIHC	2
6.84881	1.59002	0.249341	3.51e-11	6.33e-09	ENSG00000233912	AC026202.3	COAD, THYM	2
1.29377	1.28684	0.323981	1.47e-05	0.000233286	ENSG00000233924	RPSAP13	COAD, TGCT	2
1.81897	1.54691	0.398132	1.22e-05	0.00020182	ENSG00000234174	AC016683.5	COAD, THYM	2
1.85931	1.53133	0.320636	3.35e-07	1.07e-05	ENSG00000234261	RP11-146I2.1	COAD, TGCT	2
6.71576	1.06605	0.275329	2.43e-05	0.000349968	ENSG00000234511	C5orf58	COAD, LIHC	2
14.7729	1.4295	0.261749	1.23e-08	7.53e-07	ENSG00000234663	AC104820.2	COAD, THYM	2
0.993265	1.08115	0.307885	7.47e-05	0.000870285	ENSG00000234707	RP11-745C15.2	COAD, LGG	2
0.886252	1.30332	0.487897	0.000469094	0.0037424	ENSG00000234754	C1orf140	COAD, LGG	2
2.07269	1.35814	0.264241	7.87e-08	3.36e-06	ENSG00000234806	RP11-9E13.4	COAD, THYM	2
4.71295	1.21651	0.359554	9.87e-05	0.00108697	ENSG00000235111	RP1-29C18.8	COAD, THYM	2
1.21091	1.44656	0.267051	1.51e-08	8.95e-07	ENSG00000235748	SEPT14P12	COAD, THYM	2
1.0353	1.49406	0.557506	0.000290146	0.00257582	ENSG00000235785	AL109767.1	COAD, THYM	2
1.06872	1.10005	0.380499	0.000375661	0.00314958	ENSG00000235802	HCFC1-AS1	COAD, THYM	2
3.41389	2.02789	0.60489	9.49e-06	0.000164857	ENSG00000235869	RP1-102G20.4	COAD, KIRC	2
4.548	1.57437	0.290875	1.17e-08	7.23e-07	ENSG00000236703	MYB-AS1	COAD, THYM	2
3.42442	1.84847	0.403201	3.26e-07	1.05e-05	ENSG00000236936	RP3-329E20.2	COAD, LGG	2
3.69494	1.08817	0.226733	5.94e-07	1.71e-05	ENSG00000237073	RP11-168K11.2	COAD, THYM	2
2.27785	1.26552	0.265911	5.96e-07	1.72e-05	ENSG00000237115	RP1-131F15.2	COAD, TGCT	2
4.69912	1.21316	0.328921	4.06e-05	0.000529917	ENSG00000237423	LINC01522	COAD, THYM	2
0.515679	1.47634	0.455854	9.38e-05	0.00104409	ENSG00000237588	RP11-66D17.3	COAD, PAAD	2
2.47028	1.49229	0.396967	2.1e-05	0.000310255	ENSG00000237872	POU5F1P4	COAD, TGCT	2
6.20502	1.70496	0.310393	5.36e-09	3.83e-07	ENSG00000238160	AC116366.5	COAD, KIRC	2
10.9927	1.28299	0.419434	0.000208254	0.00198614	ENSG00000238961	SNORA47	COAD, UCEC	2
44.7245	1.39621	0.615366	0.000742768	0.00539493	ENSG00000239039	SNORD13	COAD, THYM	2
8.16215	1.1054	0.45612	0.00104378	0.00704564	ENSG00000239437	RN7SL752P	COAD, UCEC	2
2.76682	1.33911	0.411775	0.000118842	0.00126431	ENSG00000239453	SIDT1-AS1	COAD, THYM	2
0.503761	1.53743	0.665073	0.000419621	0.00342457	ENSG00000239921	LINC01471	COAD, THYM	2
7.41838	1.40164	0.285777	2.37e-07	8.07e-06	ENSG00000240661	RP11-174O3.3	COAD, MESO	2
16.4718	1.62569	0.507786	6.86e-05	0.000813658	ENSG00000242094	FOXP1-IT1	COAD, KIRC	2
13.4831	1.54723	0.261545	6.89e-10	7.26e-08	ENSG00000242100	RPL9P32	COAD, THYM	2
0.479647	1.43796	0.533466	0.000330178	0.00283742	ENSG00000242268	RP11-368I23.2	COAD, KICH	2
1.4427	1.29076	0.364753	5.84e-05	0.0007114	ENSG00000242860	RN7SL180P	COAD, THYM	2
0.88344	1.4782	0.411627	3.62e-05	0.000482645	ENSG00000243478	AOX2P	COAD, THYM	2
2.34131	1.15057	0.298097	2.45e-05	0.000352936	ENSG00000243797	CTB-111H14.1	COAD, THYM	2
1.93564	1.77881	0.4044	9.13e-07	2.45e-05	ENSG00000243854	RN7SL67P	COAD, TGCT	2
1.15079	1.2348	0.380481	0.000139706	0.00144272	ENSG00000244307	RN7SL395P	COAD, TGCT	2
2.02724	1.34559	0.478999	0.000326233	0.00281358	ENSG00000244332	RP11-119K6.6	COAD, THYM	2
4.89608	1.42804	0.267367	2.37e-08	1.26e-06	ENSG00000244342	LINC00698	COAD, TGCT	2
14.7467	1.87233	0.421994	5.65e-07	1.65e-05	ENSG00000244642	RN7SL396P	COAD, UCEC	2
2.9714	1.64852	0.650103	0.000205057	0.00196092	ENSG00000244730	RP13-1056D16.2	COAD, KIRC	2
23.4396	1.38722	0.22949	4.38e-10	5.06e-08	ENSG00000245293	RP11-286E11.1	COAD, THYM	2
0.531856	1.26201	0.635575	0.00162931	0.00998708	ENSG00000245688	CTB-26E19.1	COAD, THYM	2
4.72278	1.49978	0.256804	1.2e-09	1.13e-07	ENSG00000246145	RRS1-AS1	COAD, TGCT	2
4.47729	1.72456	0.367809	3.03e-07	9.88e-06	ENSG00000247473	CARS-AS1	COAD, KIRC	2
3.80323	2.21303	0.323601	2.22e-13	9.85e-11	ENSG00000248115	RP11-752D24.2	COAD, THYM	2
3.45022	1.11954	0.231958	5.12e-07	1.52e-05	ENSG00000248693	CTD-2023M8.1	COAD, LGG	2
3.9294	1.4979	0.647722	0.00049133	0.00388347	ENSG00000249028	RP5-951N9.1	COAD, TGCT	2
1.70067	1.25517	0.46693	0.000493535	0.00389377	ENSG00000249084	RP11-376O6.2	COAD, THYM	2
1.55778	1.82373	0.359658	3.53e-08	1.76e-06	ENSG00000249532	MIR302B	COAD, TGCT	2
1.78697	1.15573	0.430216	0.000567714	0.0043447	ENSG00000249604	RP11-286E11.2	COAD, THYM	2
0.449749	1.35391	0.471805	0.000282528	0.002523	ENSG00000250374	TRIM75P	COAD, TGCT	2
1.00544	1.68463	0.468092	2.06e-05	0.000306017	ENSG00000251054	CTD-2215E18.3	COAD, KIRC	2
4.18884	1.52887	0.41281	2.3e-05	0.000335094	ENSG00000251497	RP11-197N18.7	COAD, THYM	2
0.839589	1.45873	0.525722	0.000269283	0.00243008	ENSG00000251680	CTC-575N7.1	COAD, LUAD	2
286.679	1.55312	0.538572	0.000167048	0.00166074	ENSG00000252010	SCARNA5	COAD, UCEC	2
5.00407	1.4694	0.21287	1.31e-12	4.74e-10	ENSG00000253302	STAU2-AS1	COAD, THYM	2
5.1195	1.28875	0.485747	0.000499907	0.00393159	ENSG00000253394	LINC00534	COAD, TGCT	2
3.51625	1.20553	0.273946	3.12e-06	6.57e-05	ENSG00000253535	RP11-624C23.1	COAD, HNSC	2
1.02637	1.35485	0.610047	0.00090251	0.00630707	ENSG00000253574	RP11-284H18.1	COAD, TGCT	2
0.98047	1.1463	0.286477	1.51e-05	0.000239264	ENSG00000253721	SUMO2P20	COAD, TGCT	2
0.749799	1.88699	0.444951	1.18e-06	3.01e-05	ENSG00000254757	RP13-726E6.1	COAD, TGCT	2
1.08468	1.02603	0.299216	9.52e-05	0.00105632	ENSG00000255384	RP11-770J1.4	COAD, THYM	2
10.8868	1.57052	0.525887	0.000129246	0.00135272	ENSG00000255595	RP4-809F18.1	COAD, TGCT	2
1.78867	1.20737	0.533934	0.00121916	0.0079665	ENSG00000256083	RP11-366L20.3	COAD, LGG	2
0.643145	1.63038	0.741541	0.000288922	0.0025688	ENSG00000256146	RP11-319E16.2	COAD, STAD	2
3.71948	1.07069	0.256831	8.46e-06	0.000149989	ENSG00000256271	CACNA1C-AS2	COAD, THYM	2
0.719749	1.35562	0.372342	3.93e-05	0.000514827	ENSG00000256442	RP11-705C15.4	COAD, THYM	2
7.38597	1.17626	0.25014	8.64e-07	2.35e-05	ENSG00000257043	RP11-137N23.1	COAD, HNSC	2
3.85497	1.02027	0.260043	2.03e-05	0.000303732	ENSG00000257150	PGAM1P5	COAD, TGCT	2
3.76091	1.49734	0.364299	6.14e-06	0.000115017	ENSG00000257474	RP11-359M6.1	COAD, TGCT	2
7.1173	1.03067	0.280237	4.54e-05	0.000580853	ENSG00000257953	RP11-620J15.1	COAD, LGG	2
1.27307	1.47761	0.617975	0.000479841	0.00380952	ENSG00000258134	RP11-956A19.1	COAD, TGCT	2
3.06857	1.18782	0.284108	7.59e-06	0.00013768	ENSG00000258303	RP11-887P2.6	COAD, THYM	2
2.99526	1.01916	0.389739	0.000740201	0.0053813	ENSG00000258373	SLC25A3P2	COAD, THYM	2
27.6167	1.13229	0.44007	0.000742322	0.00539261	ENSG00000258551	CRAT37	COAD, THYM	2
0.728051	1.30571	0.414857	0.000162658	0.00162543	ENSG00000258609	LINC-ROR	COAD, LUAD	2
38.9793	1.09454	0.271564	1.4e-05	0.000224113	ENSG00000258667	HIF1A-AS2	COAD, MESO	2
19.0701	1.74349	0.360256	1.41e-07	5.37e-06	ENSG00000258752	RP11-356K23.1	COAD, GBM	2
2.56837	1.30261	0.289951	1.87e-06	4.38e-05	ENSG00000259151	CAP2P1	COAD, TGCT	2
0.467322	1.36285	0.417465	0.000110585	0.00119132	ENSG00000259265	RP11-809H16.4	COAD, LIHC	2
2.63362	2.2174	0.579746	1.07e-06	2.78e-05	ENSG00000259440	NPM1P43	COAD, KIRC	2
1.49439	1.31234	0.335925	1.78e-05	0.000272391	ENSG00000259469	RP11-227D13.4	COAD, THYM	2
0.420063	1.38405	0.528508	0.000435928	0.00353131	ENSG00000259555	RP11-335K5.2	COAD, THYM	2
23.5514	1.67569	0.370769	7.45e-07	2.07e-05	ENSG00000260034	LCMT1-AS2	COAD, TGCT	2
1.01313	1.00566	0.401635	0.000954396	0.00658018	ENSG00000260289	CTD-2535I10.1	COAD, STAD	2
1.28218	1.58002	0.383161	4.82e-06	9.42e-05	ENSG00000260454	RP11-367F23.2	COAD, PAAD	2
1.44219	1.87675	0.471261	3.16e-06	6.64e-05	ENSG00000260586	RP11-592N21.2	COAD, KIRC	2
12.4085	1.34843	0.290218	8.82e-07	2.38e-05	ENSG00000260816	RP11-319G9.3	COAD, THYM	2
0.517071	1.81966	0.612936	5.25e-05	0.000654074	ENSG00000260834	RP11-256I9.2	COAD, TGCT	2
1.75156	1.65026	0.539624	8.65e-05	0.00097821	ENSG00000260862	RP11-22H5.2	COAD, TGCT	2
7.82088	1.41195	0.26913	4.07e-08	1.97e-06	ENSG00000260891	RP11-96D1.5	COAD, THYM	2
1.40742	1.42194	0.432441	9.32e-05	0.00103819	ENSG00000260896	PRCAT47	COAD, LUAD	2
2.80633	1.56541	0.452288	4.25e-05	0.000550076	ENSG00000261158	CTD-2583P5.3	COAD, THYM	2
3.95416	2.45706	0.431378	8.17e-11	1.29e-08	ENSG00000261529	RP13-487P22.1	COAD, KIRC	2
2.81774	1.64994	0.330077	8.45e-08	3.55e-06	ENSG00000261838	RP11-303E16.6	COAD, SARC	2
3.37462	1.28397	0.449437	0.000329235	0.00283102	ENSG00000262074	SNORD3B-2	COAD, THYM	2
16.3799	1.22481	0.28618	4.98e-06	9.69e-05	ENSG00000263740	RN7SL4P	COAD, UCEC	2
321.709	2.74288	0.30645	7.72e-22	2.99e-18	ENSG00000263934	SNORD3A	COAD, THYM	2
0.732808	1.55984	0.701979	0.000409632	0.00336494	ENSG00000265494	RP11-131K5.2	COAD, KIRC	2
8.49602	1.43985	0.337563	3.79e-06	7.73e-05	ENSG00000265735	RN7SL5P	COAD, UCEC	2
11.13	1.31407	0.201134	2.19e-11	4.24e-09	ENSG00000265749	RP11-849F2.5	COAD, TGCT	2
0.556474	1.44465	0.534977	0.000321481	0.00278625	ENSG00000265788	RP11-19P22.5	COAD, THYM	2
2.0022	1.03129	0.275511	3.69e-05	0.000490452	ENSG00000266852	MIR4482	COAD, TGCT	2
4.02532	1.6595	0.473526	2.9e-05	0.000402605	ENSG00000266998	RP11-936I5.1	COAD, THYM	2
5.08026	1.05793	0.314199	0.000113212	0.00121533	ENSG00000267015	RP11-800A18.4	COAD, LIHC	2
2.49532	2.12173	0.468793	1.39e-07	5.3e-06	ENSG00000267055	RP11-486P11.1	COAD, TGCT	2
3.18263	1.29681	0.28617	1.59e-06	3.84e-05	ENSG00000267366	RP11-53B2.5	COAD, THYM	2
2.11303	1.77991	0.461136	6.77e-06	0.000124982	ENSG00000267503	RP11-53B2.4	COAD, THYM	2
2.03637	1.67548	0.341612	1.25e-07	4.86e-06	ENSG00000267641	BNIP3P16	COAD, TGCT	2
20.9994	1.4331	0.272696	3.72e-08	1.83e-06	ENSG00000267710	AC006116.20	COAD, UCEC	2
6.60262	2.00826	0.363533	1.69e-09	1.49e-07	ENSG00000267924	RP11-255H23.4	COAD, OV	2
1.78157	1.38549	0.633171	0.000854266	0.00601427	ENSG00000268051	CTC-244M17.1	COAD, KIRC	2
0.666877	1.61389	0.362961	1.21e-06	3.07e-05	ENSG00000268144	NIFKP6	COAD, THYM	2
3.59701	1.83573	0.317395	7.01e-10	7.32e-08	ENSG00000268894	PLCE1-AS1	COAD, MESO	2
2.12463	1.10466	0.304402	5.23e-05	0.00065194	ENSG00000269927	RP6-91H8.3	COAD, SARC	2
1.78979	1.20053	0.269565	2.51e-06	5.56e-05	ENSG00000269980	RP11-282O18.7	COAD, THYM	2
0.944318	1.156	0.400227	0.000361487	0.00305356	ENSG00000270036	RP11-685G9.4	COAD, LIHC	2
2.65538	1.4924	0.334246	1.49e-06	3.66e-05	ENSG00000270110	RP5-1139B12.4	COAD, THYM	2
5.45078	1.61455	0.492043	5.88e-05	0.000714971	ENSG00000270174	RP1-256G22.2	COAD, THYM	2
1.00356	1.69028	0.599341	0.000115827	0.00123864	ENSG00000270751	DEAR	COAD, KIRC	2
1.7257	1.31936	0.563666	0.000829495	0.0058826	ENSG00000271075	RP11-589M4.4	COAD, TGCT	2
1.19179	1.54088	0.640051	0.000372117	0.00312356	ENSG00000271137	RP5-966M1.4	COAD, KIRC	2
1.08177	1.22277	0.331918	4.08e-05	0.000531803	ENSG00000271172	RP11-660M5.1	COAD, THYM	2
1.93606	1.15784	0.385008	0.000272748	0.00245261	ENSG00000271215	RPL21P136	COAD, TGCT	2
0.450214	1.43764	0.628177	0.000630465	0.00473677	ENSG00000271461	RP4-673D20.6	COAD, KIRP	2
3.66953	1.06774	0.293059	5.05e-05	0.000632836	ENSG00000271524	BNIP3P17	COAD, TGCT	2
5.81059	1.50137	0.25313	6.95e-10	7.3e-08	ENSG00000271806	RP5-892K4.1	COAD, THYM	2
10.1735	1.14292	0.217084	5.61e-08	2.58e-06	ENSG00000271964	RP11-415F23.2	COAD, THYM	2
2.58056	1.82714	0.302349	1.53e-10	2.15e-08	ENSG00000272181	RP11-245J9.6	COAD, THYM	2
2.37327	1.31661	0.337863	1.83e-05	0.000278429	ENSG00000273143	RP11-525A16.4	COAD, THYM	2
1.16363	1.29247	0.300395	4.19e-06	8.36e-05	ENSG00000273455	RP11-305O4.3	COAD, THYM	2
55.2985	1.47164	0.256555	2.35e-09	1.96e-07	ENSG00000273983	HIST1H3G	COAD, THYM	2
0.886162	1.124	0.286452	2e-05	0.00030074	ENSG00000274010	RP5-935K16.2	COAD, THYM	2
4.68178	1.0171	0.27656	4.53e-05	0.000580277	ENSG00000274038	RP11-66H6.4	COAD, THYM	2
0.498738	1.54697	0.570814	0.000233457	0.00217543	ENSG00000274354	RP11-1151B14.5	COAD, PAAD	2
4.20809	1.15569	0.236335	3.66e-07	1.15e-05	ENSG00000274501	RP4-583P15.16	COAD, THYM	2
2.11372	1.55814	0.67893	0.000390043	0.00324655	ENSG00000275014	RN7SL166P	COAD, KIRC	2
3342.59	1.56379	0.261544	4.53e-10	5.19e-08	ENSG00000276168	RN7SL1	COAD, UCEC	2
2.31747	2.82534	0.419182	1.5e-14	1.16e-11	ENSG00000276282	RP11-210K20.5	COAD, TGCT	2
2.42224	1.44067	0.696917	0.000779698	0.00561725	ENSG00000276393	RP11-106D4.3	COAD, KIRC	2
3.90196	1.45845	0.450063	9.72e-05	0.00107523	ENSG00000276662	RP11-631M21.7	COAD, KIRC	2
2.15727	1.08629	0.261267	8.78e-06	0.000154665	ENSG00000276763	RP11-381E24.4	COAD, TGCT	2
27.6017	1.29353	0.29477	2.95e-06	6.29e-05	ENSG00000277224	HIST1H2BF	COAD, PAAD	2
2.98948	1.06032	0.302137	7.55e-05	0.0008766	ENSG00000277610	RNVU1-4	COAD, THYM	2
1.80827	1.50937	0.495737	0.000135681	0.00141072	ENSG00000277911	RP11-333J10.2	COAD, KIRC	2
20.0454	1.12023	0.263122	5.92e-06	0.000111574	ENSG00000279017	RP11-697K23.3	COAD, THYM	2
1.83297	1.53642	0.529095	0.000168803	0.00167351	ENSG00000279020	C18orf15	COAD, THYM	2
0.731309	1.92369	0.44573	7.64e-07	2.12e-05	ENSG00000279067	GS1-25M2.1	COAD, ESCA	2
77.1072	2.31202	0.335911	1.06e-13	5.57e-11	ENSG00000279110	CTA-243E7.1	COAD, THYM	2
18.52	1.59213	0.420879	1.53e-05	0.0002417	ENSG00000279281	RP11-226M10.3	COAD, THYM	2
7.47147	1.60966	0.328674	1.55e-07	5.77e-06	ENSG00000279481	RP11-181K12.1	COAD, TGCT	2
1.08685	1.46239	0.506391	0.00021322	0.00202671	ENSG00000279637	RP11-196B3.1	COAD, TGCT	2
5.16591	1.512	0.292427	4.92e-08	2.31e-06	ENSG00000279917	RP11-360N9.2	COAD, THYM	2
2.16657	1.60916	0.653873	0.000264612	0.00239561	ENSG00000279985	CTC-436P18.4	COAD, KIRC	2
166.159	1.98718	0.311024	1.04e-11	2.41e-09	ENSG00000280109	PLAC4	COAD, LIHC	2
6.68527	1.41029	0.279193	1.12e-07	4.49e-06	ENSG00000281469	RP11-567F11.1	COAD, THYM	2
9.74828	2.44784	0.290193	3.69e-19	8.74e-16	ENSG00000282961	PRNCR1	COAD, THYM	2
3.23406	1.8382	0.34591	9.55e-09	6.19e-07	ENSG00000283045	RP11-764D10.2	COAD, THYM	2
25.1965	2.83399	0.968138	6.15e-06	0.00585316	ENSG00000096088	PGC	DLBC, PAAD	2
2207.87	1.32862	0.547761	1.12e-05	0.00790331	ENSG00000106366	SERPINE1	DLBC, SARC	2
4.62234	2.38799	0.759162	6.63e-06	0.00594007	ENSG00000131482	G6PC	DLBC, LUAD	2
5.0181	2.96931	0.967952	4.27e-06	0.00478878	ENSG00000134258	VTCN1	DLBC, THCA	2
202.099	2.55145	0.562204	3.73e-07	0.000976545	ENSG00000141738	GRB7	DLBC, TGCT	2
52.8651	1.99089	0.540617	2.4e-06	0.00321291	ENSG00000163661	PTX3	DLBC, LGG	2
16.5259	1.23097	0.528528	1.13e-05	0.00790331	ENSG00000164972	C9orf24	DLBC, THYM	2
20.7536	2.15173	0.724614	9.18e-06	0.00703449	ENSG00000166840	GLYATL1	DLBC, THYM	2
5.12348	2.69268	1.13864	1.38e-05	0.00836488	ENSG00000171564	FGB	DLBC, STAD	2
29.9321	2.65172	0.494686	1.49e-08	9.38e-05	ENSG00000177238	TRIM72	DLBC, READ	2
6.61755	2.95156	1.6179	6.92e-06	0.00594007	ENSG00000224141	MIR548XHG	DLBC, STAD	2
4.98552	3.02174	1.14473	6.05e-06	0.00585316	ENSG00000225126	RP4-549F15.1	DLBC, LGG	2
8.47627	2.96669	0.905933	3.28e-06	0.00394387	ENSG00000237515	SHISA9	DLBC, LUAD	2
5.65484	2.69097	1.02122	1.05e-05	0.00783832	ENSG00000260518	BMS1P8	DLBC, THYM	2
57.7162	1.16393	0.312266	1.82e-06	0.000123718	ENSG00000081479	LRP2	ESCA, STAD	2
7.77162	1.92094	0.568109	1.79e-07	2.26e-05	ENSG00000112246	SIM1	ESCA, LGG	2
5.1169	1.18463	0.678761	9.11e-05	0.00236491	ENSG00000118733	OLFM3	ESCA, THYM	2
9.81281	1.0553	0.332139	1.5e-05	0.000622799	ENSG00000118972	FGF23	ESCA, STAD	2
69.6031	1.0307	0.436756	8.68e-05	0.00228022	ENSG00000133742	CA1	ESCA, STAD	2
10.0936	1.16326	0.334112	3.76e-06	0.000220278	ENSG00000158553	POM121L2	ESCA, TGCT	2
7.51336	1.51115	0.468542	1.04e-06	8.08e-05	ENSG00000163793	DNAJC5G	ESCA, TGCT	2
33.7751	1.21084	0.453136	1.95e-05	0.000747372	ENSG00000165863	C10orf82	ESCA, READ	2
52.2805	2.86735	0.54249	9.51e-11	6.42e-08	ENSG00000168269	FOXI1	ESCA, LUSC	2
42.2542	2.47443	0.443972	1.38e-11	1.49e-08	ENSG00000183128	CALHM3	ESCA, STAD	2
3.59516	1.39	0.4053	1.05e-06	8.09e-05	ENSG00000204278	TMEM235	ESCA, THYM	2
7.62778	1.2048	0.342592	2.63e-06	0.000166565	ENSG00000224717	RP11-576D8.4	ESCA, LGG	2
32.8905	1.621	0.589445	2.78e-06	0.000174089	ENSG00000229089	ANKRD20A8P	ESCA, STAD	2
7.53926	2.28517	0.350353	2.84e-14	9.47e-11	ENSG00000229268	PES1P2	ESCA, HNSC	2
19.1567	1.09208	0.569591	0.000115444	0.00284041	ENSG00000231976	LINC00202-2	ESCA, THYM	2
17.398	1.20993	0.366557	4.61e-06	0.000253906	ENSG00000233718	MYCNOS	ESCA, LUSC	2
2.21062	1.04012	0.392213	4.98e-05	0.00150026	ENSG00000243483	RP11-572M11.2	ESCA, TGCT	2
9.26452	1.30741	0.436233	5.65e-06	0.000297472	ENSG00000244468	RP11-206M11.7	ESCA, HNSC	2
22.0862	1.48567	0.554833	5.38e-06	0.00028631	ENSG00000251129	RP11-734I18.1	ESCA, LUAD	2
1.94326	1.0496	0.441273	7.63e-05	0.00206562	ENSG00000259993	RP11-261B23.1	ESCA, TGCT	2
11.6449	1.74023	0.870634	1.09e-05	0.000492529	ENSG00000261761	RP11-103J17.2	ESCA, STAD	2
5.28738	2.36371	0.574576	9.59e-09	2.38e-06	ENSG00000265554	RP11-419J16.1	ESCA, PAAD	2
27.8486	1.35631	0.317707	6.23e-08	9.87e-06	ENSG00000278909	RP11-401P9.7	ESCA, THYM	2
4.70037	1.62346	0.489914	4.81e-07	4.66e-05	ENSG00000279154	RP11-345K9.2	ESCA, STAD	2
60.4424	1.03995	0.286839	1.93e-06	0.000413217	ENSG00000163885	CFAP100	GBM, LGG	2
33.7173	1.33697	0.339189	8.72e-08	5.99e-05	ENSG00000180264	ADGRD2	GBM, LGG	2
60.0293	1.40291	0.355811	4.97e-08	4.17e-05	ENSG00000181085	MAPK15	GBM, LIHC	2
82.6154	1.08288	0.204992	2.57e-09	5.41e-06	ENSG00000185668	POU3F1	GBM, TGCT	2
2.16817	1.10742	0.783275	1.09e-05	0.00132892	ENSG00000261275	RP11-760D2.11	GBM, TGCT	2
8.73283	1.09316	0.313941	1.96e-06	0.000416323	ENSG00000279328	RP11-203H19.2	GBM, LGG	2
6.71663	1.14056	0.341262	3.33e-06	7.15e-05	ENSG00000081138	CDH7	HNSC, LUAD	2
54.9408	1.65599	0.221454	7.8e-16	2.77e-13	ENSG00000100024	UPB1	HNSC, THYM	2
398.843	2.27547	0.242285	8.23e-24	4.51e-20	ENSG00000100285	NEFH	HNSC, TGCT	2
187.128	1.09502	0.141948	1.1e-16	5.4e-14	ENSG00000128408	RIBC2	HNSC, LGG	2
800.246	1.02733	0.208429	7.33e-09	3.38e-07	ENSG00000145287	PLAC8	HNSC, THYM	2
43.7585	1.29777	0.278529	1.82e-08	7.52e-07	ENSG00000153303	FRMD1	HNSC, THYM	2
33.634	1.64473	0.338327	5.25e-09	2.52e-07	ENSG00000156959	LHFPL4	HNSC, TGCT	2
14.8943	2.43255	0.398431	1.32e-13	2.3e-11	ENSG00000157060	SHCBP1L	HNSC, TGCT	2
27.4286	1.35195	0.15363	1.38e-20	2.47e-17	ENSG00000161860	SYCE2	HNSC, THYM	2
0.635957	1.02674	0.542935	0.000107223	0.00134146	ENSG00000178928	TPRX1	HNSC, TGCT	2
15.9687	2.01547	0.302477	1.01e-13	1.85e-11	ENSG00000187855	ASCL4	HNSC, LUSC	2
18.0776	1.07396	0.387008	1.78e-05	0.000295359	ENSG00000188816	HMX2	HNSC, LUAD	2
31.6574	1.1985	0.285814	1.52e-07	4.89e-06	ENSG00000189127	ANKRD34B	HNSC, LUSC	2
178.094	1.21345	0.22124	2.99e-10	1.97e-08	ENSG00000198963	RORB	HNSC, THYM	2
0.966668	1.4505	0.457507	2.5e-06	5.64e-05	ENSG00000213218	CSH2	HNSC, TGCT	2
49.9133	1.02519	0.195736	1.5e-09	8.36e-08	ENSG00000225778	PROSER2-AS1	HNSC, LUSC	2
64.4846	1.59712	0.252016	1.93e-12	2.39e-10	ENSG00000231453	LINC01305	HNSC, LUAD	2
2.49263	1.03406	0.355971	1.45e-05	0.000247523	ENSG00000231561	CEACAMP5	HNSC, THCA	2
4.0501	2.3042	0.447001	6.39e-11	4.93e-09	ENSG00000245870	LINC00682	HNSC, LGG	2
493.17	1.15635	0.195258	2.5e-11	2.23e-09	ENSG00000255571	MIR9-3HG	HNSC, LIHC	2
2.0958	1.50769	0.257427	3.51e-11	3.01e-09	ENSG00000263612	AF186192.6	HNSC, TGCT	2
90.6523	1.39231	0.308556	1.97e-07	0.000273276	ENSG00000051341	POLQ	KICH, THYM	2
3.47247	1.41425	0.830695	7.88e-05	0.00940121	ENSG00000108242	CYP2C18	KICH, THYM	2
639.124	1.0169	0.325223	3.63e-05	0.00614946	ENSG00000108984	MAP2K6	KICH, THYM	2
206.661	1.9422	0.828774	8.43e-06	0.00255621	ENSG00000134873	CLDN10	KICH, READ	2
5.12231	1.56226	0.354635	1.34e-07	0.00025952	ENSG00000137261	KIAA0319	KICH, LUAD	2
741.725	1.0992	0.307622	1.16e-05	0.00327727	ENSG00000148773	MKI67	KICH, THYM	2
3.89641	1.21219	1.41437	5.48e-05	0.00766256	ENSG00000162670	BRINP3	KICH, UCEC	2
19.0776	2.00283	0.609313	9.69e-07	0.000780372	ENSG00000196353	CPNE4	KICH, THYM	2
6.42506	1.77298	1.0404	2.67e-05	0.0050493	ENSG00000251273	RP11-549K20.1	KICH, PCPG	2
2.88315	1.5366	0.519518	1.05e-05	0.00306428	ENSG00000256377	RP11-1060J15.4	KICH, TGCT	2
1.69274	1.34226	0.312771	6.43e-08	1.08e-05	ENSG00000110243	APOA5	KIRC, STAD	2
6.25419	1.23499	0.277775	4.98e-08	8.85e-06	ENSG00000145040	UCN2	KIRC, LUAD	2
18.2277	1.72961	0.289208	1.49e-12	1.53e-09	ENSG00000153930	ANKFN1	KIRC, THYM	2
31.3376	1.13335	0.216881	1.52e-09	4.65e-07	ENSG00000158477	CD1A	KIRC, THYM	2
254.009	1.04238	0.176873	4.22e-11	2.25e-08	ENSG00000162493	PDPN	KIRC, LGG	2
22.5035	1.78862	0.243478	9.3e-17	2.23e-13	ENSG00000168621	GDNF	KIRC, MESO	2
52.829	1.08489	0.325457	4.53e-06	0.000351735	ENSG00000170381	SEMA3E	KIRC, MESO	2
3.06507	1.23317	0.308219	3e-07	3.73e-05	ENSG00000171872	KLF17	KIRC, TGCT	2
20.6075	1.26585	0.461346	8.78e-06	0.000584119	ENSG00000175121	WFDC5	KIRC, STAD	2
8.26356	1.28082	0.252259	2.28e-09	6.47e-07	ENSG00000175894	TSPEAR	KIRC, LUSC	2
76.0809	1.32174	0.258372	1.66e-09	4.97e-07	ENSG00000188064	WNT7B	KIRC, SARC	2
63.615	3.55213	0.216764	3.37e-61	1.45e-56	ENSG00000198807	PAX9	KIRC, MESO	2
0.942394	1.48171	0.575032	5.27e-06	0.000392616	ENSG00000201428	RN7SKP71	KIRC, UCEC	2
0.730419	1.43236	0.448479	1.58e-06	0.000148502	ENSG00000203877	RIPPLY2	KIRC, LIHC	2
36.857	1.16819	0.177453	4.31e-13	5.99e-10	ENSG00000211721	TRBV6-5	KIRC, THYM	2
2.70305	1.06761	0.213704	5.9e-09	1.47e-06	ENSG00000211813	TRAV34	KIRC, THYM	2
4.48107	1.24705	0.336027	7.82e-07	8.38e-05	ENSG00000223770	AC006145.4	KIRC, SARC	2
3.9032	2.39859	0.42158	1.48e-12	1.53e-09	ENSG00000225206	MIR137HG	KIRC, LIHC	2
1.70345	1.27185	0.462526	8.47e-06	0.000565736	ENSG00000232023	AC009410.1	KIRC, READ	2
22.3425	1.25843	0.172398	2.63e-15	4.74e-12	ENSG00000248837	RP11-412P11.1	KIRC, LUAD	2
4.77909	1.22965	0.21485	8.04e-11	3.83e-08	ENSG00000251578	TRBV21-1	KIRC, THYM	2
1.58877	1.02746	0.618709	0.000106798	0.00368101	ENSG00000278099	U1	KIRC, THYM	2
16.0229	1.72117	0.268144	6.28e-13	1.22e-09	ENSG00000154118	JPH3	KIRP, TGCT	2
3.72879	1.0411	0.289677	3.73e-06	0.000597341	ENSG00000156206	CFAP161	KIRP, LGG	2
308.151	1.15466	0.626565	7.68e-05	0.00222971	ENSG00000102854	MSLN	LAML, PAAD	2
17.4775	1.16782	0.51771	4.5e-05	0.00151	ENSG00000104332	SFRP1	LAML, LUAD	2
136.154	1.51034	0.313442	1.34e-08	4.06e-06	ENSG00000128274	A4GALT	LAML, TGCT	2
1350.51	1.19061	0.381366	6.66e-06	0.000374933	ENSG00000128322	IGLL1	LAML, THYM	2
110.279	1.00575	0.578886	0.000164357	0.00376083	ENSG00000128422	KRT17	LAML, PAAD	2
76.1435	1.78451	0.367852	4.8e-09	2e-06	ENSG00000128591	FLNC	LAML, LGG	2
135.048	1.1696	0.426422	1.75e-05	0.000762533	ENSG00000168754	FAM178B	LAML, STAD	2
57.2898	1.10668	0.427042	2.84e-05	0.00108986	ENSG00000171246	NPTX1	LAML, MESO	2
7.90107	2.43006	0.632238	6.77e-09	2.5e-06	ENSG00000172478	C2orf54	LAML, PCPG	2
6.274	1.54158	0.395767	3.78e-07	4.66e-05	ENSG00000186329	TMEM212	LAML, LGG	2
38.9119	1.45333	0.463811	3.49e-06	0.000234415	ENSG00000187546	AGMO	LAML, UCEC	2
37.7177	1.08035	0.381673	1.72e-05	0.000755692	ENSG00000188883	KLRG2	LAML, TGCT	2
49.9332	1.45618	0.333396	8.97e-08	1.66e-05	ENSG00000197905	TEAD4	LAML, TGCT	2
16.5339	1.14285	0.648516	8.47e-05	0.00237989	ENSG00000223392	CLDN10-AS1	LAML, THCA	2
22.9646	1.14581	0.518401	5.22e-05	0.00168348	ENSG00000233410	LINC01222	LAML, THYM	2
5.15235	2.0431	0.821401	9.4e-07	9.11e-05	ENSG00000241361	SLC25A24P1	LAML, LIHC	2
17.1248	1.49765	0.342796	8.39e-08	1.57e-05	ENSG00000250899	RP11-253E3.3	LAML, TGCT	2
2785.65	1.47251	0.2975	5.56e-09	1.92e-07	ENSG00000012223	LTF	LGG, THYM	2
132.789	1.05798	0.116711	1.66e-21	5.75e-19	ENSG00000035499	DEPDC1B	LGG, THYM	2
312.619	1.16561	0.127537	1.15e-21	4.19e-19	ENSG00000075218	GTSE1	LGG, THYM	2
370.492	1.0174	0.116487	2.51e-20	7.11e-18	ENSG00000075702	WDR62	LGG, THYM	2
1.29257	1.26689	0.370239	1.71e-06	2.94e-05	ENSG00000077498	TYR	LGG, THCA	2
277.869	1.30795	0.134797	5.1e-24	2.99e-21	ENSG00000080986	NDC80	LGG, THYM	2
1228.85	1.12512	0.119692	9.64e-23	4.37e-20	ENSG00000088325	TPX2	LGG, THYM	2
444.688	1.32516	0.118855	1.27e-30	3.17e-27	ENSG00000090889	KIF4A	LGG, THYM	2
226.676	1.18796	0.116224	3.29e-26	3.39e-23	ENSG00000092853	CLSPN	LGG, THYM	2
216.652	1.18117	0.134698	3.21e-20	8.77e-18	ENSG00000093009	CDC45	LGG, THYM	2
194.662	1.32844	0.184997	9.46e-15	1.09e-12	ENSG00000104415	WISP1	LGG, THCA	2
315.7	1.15	0.123694	2.65e-22	1.08e-19	ENSG00000105011	ASF1B	LGG, THYM	2
22.1079	1.58581	0.206978	2.23e-16	3.35e-14	ENSG00000105991	HOXA1	LGG, LUAD	2
33.1855	1.68425	0.198429	2.8e-19	6.53e-17	ENSG00000109705	NKX3-2	LGG, THCA	2
24.8384	1.35314	0.170783	3.36e-17	5.65e-15	ENSG00000111981	ULBP1	LGG, TGCT	2
86.4514	1.36044	0.13773	8.24e-25	5.67e-22	ENSG00000112539	C6orf118	LGG, SARC	2
199.703	1.28489	0.135093	3.39e-23	1.71e-20	ENSG00000112742	TTK	LGG, THYM	2
260.332	1.39986	0.142477	1.28e-24	8.26e-22	ENSG00000112984	KIF20A	LGG, THYM	2
190.722	1.2591	0.131733	2.25e-23	1.2e-20	ENSG00000116183	PAPPA2	LGG, OV	2
171.221	1.25186	0.136712	9.76e-22	3.66e-19	ENSG00000117650	NEK2	LGG, THYM	2
208.285	1.28689	0.129352	4.69e-25	3.54e-22	ENSG00000118193	KIF14	LGG, THYM	2
351.927	1.11837	0.113237	9.67e-25	6.54e-22	ENSG00000121152	NCAPH	LGG, THYM	2
105.108	1.19287	0.118055	1.08e-25	1e-22	ENSG00000121621	KIF18A	LGG, THYM	2
31.0483	1.97831	0.352664	2.65e-10	1.26e-08	ENSG00000122592	HOXA7	LGG, THYM	2
158.976	1.13982	0.117666	6.45e-24	3.68e-21	ENSG00000123219	CENPK	LGG, THYM	2
0.833413	1.88413	0.598144	2.36e-06	3.86e-05	ENSG00000123407	HOXC12	LGG, UCEC	2
265.272	1.35632	0.140692	8.55e-24	4.81e-21	ENSG00000123485	HJURP	LGG, THYM	2
182.425	1.51921	0.157464	6.3e-24	3.64e-21	ENSG00000126787	DLGAP5	LGG, THYM	2
73.747	1.63977	0.344532	1.41e-08	4.43e-07	ENSG00000128710	HOXD10	LGG, LIHC	2
60.2109	1.01944	0.134672	3.27e-16	4.78e-14	ENSG00000129173	E2F8	LGG, THYM	2
1049.51	1.25726	0.15838	3.27e-17	5.56e-15	ENSG00000129654	FOXJ1	LGG, LIHC	2
380.43	3.37887	0.277482	3.13e-37	1.79e-33	ENSG00000130600	H19	LGG, LUSC	2
19850.2	1.84655	0.257913	1.26e-14	1.41e-12	ENSG00000133048	CHI3L1	LGG, PCPG	2
46.5713	1.34263	0.166598	1.14e-17	2.06e-15	ENSG00000133055	MYBPH	LGG, PCPG	2
299.189	1.14311	0.136823	1.05e-18	2.27e-16	ENSG00000135476	ESPL1	LGG, THYM	2
170.725	1.02106	0.126145	5.51e-18	1.05e-15	ENSG00000136492	BRIP1	LGG, THYM	2
57.5281	1.66873	0.252799	4.89e-13	4.16e-11	ENSG00000136542	GALNT5	LGG, LIHC	2
87.6167	1.78664	0.218267	4.15e-18	8.11e-16	ENSG00000136918	WDR38	LGG, THYM	2
267.234	1.27982	0.129871	1.21e-24	8.05e-22	ENSG00000137807	KIF23	LGG, THYM	2
329.904	1.07749	0.135953	2.77e-17	4.79e-15	ENSG00000137812	KNL1	LGG, THYM	2
153.969	1.26357	0.133399	5.07e-23	2.47e-20	ENSG00000138180	CEP55	LGG, THYM	2
263.414	1.30078	0.12102	1.11e-28	1.58e-25	ENSG00000138778	CENPE	LGG, THYM	2
1949.95	1.00484	0.0907658	2.04e-30	4.53e-27	ENSG00000139266	MARCH9	LGG, THYM	2
284.102	1.0972	0.112795	3.9e-24	2.32e-21	ENSG00000143228	NUF2	LGG, THYM	2
408.322	1.01626	0.128007	1.85e-17	3.27e-15	ENSG00000143476	DTL	LGG, THYM	2
365.595	1.02133	0.173391	2.43e-11	1.5e-09	ENSG00000148848	ADAM12	LGG, THCA	2
367.308	1.08473	0.118641	9.18e-22	3.49e-19	ENSG00000151725	CENPU	LGG, THYM	2
109.993	1.28445	0.127744	1.62e-25	1.4e-22	ENSG00000154839	SKA1	LGG, THYM	2
28.1175	1.63046	0.195533	9.49e-19	2.1e-16	ENSG00000155761	SPAG17	LGG, LIHC	2
341.773	1.23587	0.134075	5.65e-22	2.26e-19	ENSG00000157456	CCNB2	LGG, THYM	2
18.8416	1.46132	0.179299	4.69e-18	9.09e-16	ENSG00000157703	SVOPL	LGG, READ	2
90.5552	1.12732	0.130809	1.09e-19	2.81e-17	ENSG00000158402	CDC25C	LGG, THYM	2
35.5024	1.41448	0.397532	1.1e-06	2.01e-05	ENSG00000159184	HOXB13	LGG, LUSC	2
101.34	1.00649	0.161812	3.18e-12	2.35e-10	ENSG00000159625	DRC7	LGG, THYM	2
130.4	1.14514	0.16146	1.65e-14	1.82e-12	ENSG00000163364	LINC01116	LGG, LIHC	2
34.6932	2.62201	0.307588	2.72e-19	6.38e-17	ENSG00000164093	PITX2	LGG, THCA	2
507.545	1.00504	0.123193	2.99e-18	5.97e-16	ENSG00000164611	PTTG1	LGG, THYM	2
96.512	1.61512	0.260894	6.62e-12	4.59e-10	ENSG00000164651	SP8	LGG, TGCT	2
137.685	2.35645	0.213115	7.27e-30	1.32e-26	ENSG00000164746	C7orf57	LGG, TGCT	2
159.872	1.03777	0.160333	7.41e-13	6.06e-11	ENSG00000164932	CTHRC1	LGG, THCA	2
79.8584	1.00747	0.15176	2.21e-13	2.02e-11	ENSG00000165071	TMEM71	LGG, THYM	2
242.946	1.42279	0.14122	1e-25	9.54e-23	ENSG00000165304	MELK	LGG, THYM	2
4.02747	1.90358	0.462068	1.79e-07	4.16e-06	ENSG00000165588	OTX2	LGG, LUAD	2
96.5107	1.0505	0.136279	1.33e-16	2.05e-14	ENSG00000166803	KIAA0101	LGG, THYM	2
183.831	2.55298	0.226652	5.29e-31	1.51e-27	ENSG00000167244	IGF2	LGG, READ	2
456.273	1.23948	0.148236	1.05e-18	2.27e-16	ENSG00000168078	PBK	LGG, THYM	2
159.758	1.59338	0.286676	2.63e-10	1.25e-08	ENSG00000168779	SHOX2	LGG, LIHC	2
199.296	1.56006	0.211751	2.09e-15	2.69e-13	ENSG00000169245	CXCL10	LGG, STAD	2
229.6	1.26213	0.138418	1.38e-21	4.86e-19	ENSG00000169607	CKAP2L	LGG, THYM	2
400.368	1.14353	0.122109	1.39e-22	6.11e-20	ENSG00000169679	BUB1	LGG, THYM	2
14.1009	3.35909	0.288869	2.47e-34	9.85e-31	ENSG00000170162	VGLL2	LGG, LUAD	2
575.917	1.03365	0.128075	7.14e-18	1.34e-15	ENSG00000170312	CDK1	LGG, THYM	2
5.31121	1.99916	0.270447	2.9e-15	3.65e-13	ENSG00000170454	KRT75	LGG, THCA	2
261.82	1.03315	0.102422	8.2e-26	7.98e-23	ENSG00000171241	SHCBP1	LGG, THYM	2
161.62	1.21953	0.133392	1.14e-21	4.18e-19	ENSG00000171320	ESCO2	LGG, THYM	2
727.613	1.30236	0.147172	1.47e-20	4.36e-18	ENSG00000171848	RRM2	LGG, THYM	2
5.48859	1.28404	0.196561	7.94e-13	6.44e-11	ENSG00000172497	ACOT12	LGG, THYM	2
21.9969	1.5302	0.185911	2.3e-18	4.71e-16	ENSG00000173557	C2orf70	LGG, LIHC	2
141.269	1.45065	0.246499	4.06e-11	2.43e-09	ENSG00000175084	DES	LGG, PAAD	2
14.8396	1.73265	0.211604	3.73e-18	7.36e-16	ENSG00000176040	TMPRSS7	LGG, THYM	2
52.1913	1.1833	0.11442	9.51e-27	1.08e-23	ENSG00000176826	FKBP9P1	LGG, LUAD	2
24.4732	1.64695	0.277707	3.25e-11	1.98e-09	ENSG00000183671	GPR1	LGG, THCA	2
368.089	1.16575	0.128542	2.19e-21	7.53e-19	ENSG00000183856	IQGAP3	LGG, THYM	2
42.7168	1.10676	0.498383	4.31e-05	0.000443085	ENSG00000184302	SIX6	LGG, SARC	2
23.9069	2.8629	0.28983	4.71e-25	3.54e-22	ENSG00000184937	WT1	LGG, THCA	2
187.661	1.04699	0.139322	5.65e-16	7.96e-14	ENSG00000189057	FAM111B	LGG, THYM	2
2.08233	1.29391	0.224995	8.74e-11	4.82e-09	ENSG00000189229	AC069277.2	LGG, STAD	2
0.910413	1.09181	0.539748	6.73e-05	0.000643877	ENSG00000197123	ZNF679	LGG, TGCT	2
1.50466	1.18924	0.363708	2.75e-06	4.41e-05	ENSG00000197172	MAGEA6	LGG, TGCT	2
52.299	1.20299	0.187824	1.72e-12	1.32e-10	ENSG00000197261	C6orf141	LGG, LIHC	2
10.5101	1.40369	0.200245	3e-14	3.16e-12	ENSG00000204711	C9orf135	LGG, TGCT	2
24.7735	1.13413	0.312542	9.05e-07	1.7e-05	ENSG00000205835	GMNC	LGG, LUSC	2
0.767572	1.55174	0.339962	3.14e-08	8.98e-07	ENSG00000211825	TRDJ1	LGG, THYM	2
19.3006	1.25504	0.175459	1.19e-14	1.35e-12	ENSG00000211829	TRDC	LGG, THYM	2
28.9746	1.85393	0.171686	6.93e-29	1.02e-25	ENSG00000213085	CFAP45	LGG, THYM	2
0.953538	1.1058	0.25117	4.95e-08	1.36e-06	ENSG00000214772	RP11-174G6.1	LGG, TGCT	2
2.09334	1.81829	0.239953	5.45e-16	7.71e-14	ENSG00000218358	RAET1K	LGG, THYM	2
2.75336	1.73909	0.331314	1.46e-09	5.87e-08	ENSG00000226702	MIR217HG	LGG, LUAD	2
5.23451	1.05951	0.254639	1.26e-07	3.07e-06	ENSG00000231107	LINC01508	LGG, TGCT	2
0.916549	1.14769	0.311268	7.45e-07	1.45e-05	ENSG00000232906	RP11-746P2.3	LGG, TGCT	2
1.70767	1.76684	0.276978	2.28e-12	1.72e-10	ENSG00000233589	RP4-694A7.2	LGG, LUAD	2
2.46548	2.13583	0.318893	4.21e-13	3.6e-11	ENSG00000233730	RP4-666F24.3	LGG, THYM	2
1.04091	1.58682	0.278906	1.27e-10	6.63e-09	ENSG00000235990	RPL23AP20	LGG, THYM	2
634.409	1.11198	0.131464	4.07e-19	9.29e-17	ENSG00000237649	KIFC1	LGG, THYM	2
7.87135	1.30693	0.250007	1.39e-09	5.63e-08	ENSG00000237819	AC002454.1	LGG, THYM	2
31.1158	1.10812	0.159506	4.12e-14	4.25e-12	ENSG00000243620	RP11-649A16.1	LGG, LUAD	2
10.4581	2.54432	0.29498	1.38e-19	3.46e-17	ENSG00000244681	MTHFD2P1	LGG, LUSC	2
4.97769	1.10511	0.19062	5.34e-11	3.1e-09	ENSG00000250081	CTD-2116N20.1	LGG, THYM	2
4.347	1.8463	0.389174	1.66e-08	5.12e-07	ENSG00000251151	HOXC-AS3	LGG, PAAD	2
2.79593	2.67951	0.517391	1.1e-09	4.54e-08	ENSG00000253187	HOXA10-AS	LGG, THYM	2
87.0318	1.40796	0.33824	1.47e-07	3.51e-06	ENSG00000253293	HOXA10	LGG, THYM	2
13.6876	1.23737	0.276407	4.07e-08	1.13e-06	ENSG00000259203	RP11-209K10.2	LGG, TGCT	2
2.28752	1.79007	0.334407	8.94e-10	3.77e-08	ENSG00000259280	RP11-122D10.1	LGG, SARC	2
39.855	1.2243	0.157165	1.05e-16	1.64e-14	ENSG00000269416	LINC01224	LGG, TGCT	2
37.7813	1.36978	0.166349	2.62e-18	5.33e-16	ENSG00000270765	GAS2L2	LGG, THYM	2
6.82934	1.62425	0.204231	2.27e-17	3.97e-15	ENSG00000270933	CTD-2227E11.1	LGG, THYM	2
7.26975	1.09628	0.18029	1.01e-11	6.69e-10	ENSG00000270977	AC015849.16	LGG, THYM	2
19.7444	1.04903	0.140827	9.3e-16	1.28e-13	ENSG00000272382	CTD-2035E11.4	LGG, THYM	2
7.12089	1.48345	0.217596	1.09e-13	1.07e-11	ENSG00000275713	HIST1H2BH	LGG, THYM	2
0.899559	1.2288	0.345601	1.14e-06	2.08e-05	ENSG00000277749	RP11-60L3.6	LGG, THYM	2
13.2635	1.10712	0.143034	1.3e-16	2.01e-14	ENSG00000278023	RDM1	LGG, THYM	2
1.45654	1.97923	0.322817	1.34e-11	8.6e-10	ENSG00000280414	RP11-572N21.1	LGG, LUAD	2
1.76847	1.41407	0.214471	5.08e-13	4.28e-11	ENSG00000282317	RP11-173A6.3	LGG, THYM	2
180.246	1.5727	0.389266	6.56e-08	2.03e-06	ENSG00000007062	PROM1	LIHC, SKCM	2
344.947	1.06404	0.154258	8.21e-14	2.59e-11	ENSG00000011422	PLAUR	LIHC, PCPG	2
25640.7	1.10669	0.153803	9.03e-15	3.96e-12	ENSG00000034510	TMSB10	LIHC, THYM	2
22.6026	1.11387	0.188608	3.7e-11	4.06e-09	ENSG00000100206	DMC1	LIHC, THYM	2
15.256	1.58614	0.264627	2.41e-12	4.21e-10	ENSG00000101197	BIRC7	LIHC, PAAD	2
6.8862	1.13084	0.261722	8.73e-08	2.59e-06	ENSG00000102385	DRP2	LIHC, THYM	2
600.457	2.54023	0.409203	2.86e-12	4.93e-10	ENSG00000106541	AGR2	LIHC, SARC	2
779.456	1.05218	0.397565	2.92e-05	0.000309561	ENSG00000107984	DKK1	LIHC, MESO	2
9.42747	1.81837	0.403712	7.63e-09	3.35e-07	ENSG00000115844	DLX2	LIHC, LUAD	2
530.353	1.07363	0.175444	1.19e-11	1.61e-09	ENSG00000117394	SLC2A1	LIHC, TGCT	2
8.83521	1.29147	0.28559	1.93e-08	7.3e-07	ENSG00000121743	GJA3	LIHC, LUAD	2
6.55788	1.54646	0.332523	4.49e-09	2.19e-07	ENSG00000124493	GRM4	LIHC, TGCT	2
64.0834	1.00746	0.238706	1.93e-07	4.94e-06	ENSG00000124731	TREM1	LIHC, PCPG	2
21.6884	1.62535	0.433672	1.93e-07	4.95e-06	ENSG00000125999	BPIFB1	LIHC, SARC	2
5.08406	1.1262	0.33031	2.47e-06	4.02e-05	ENSG00000126259	KIRREL2	LIHC, THYM	2
1.1504	1.34091	0.703891	5.86e-05	0.000547472	ENSG00000128713	HOXD11	LIHC, LUAD	2
9.72161	1.51394	0.489357	2.14e-06	3.57e-05	ENSG00000129991	TNNI3	LIHC, SARC	2
141.786	1.27384	0.201684	1.36e-12	2.7e-10	ENSG00000130475	FCHO1	LIHC, THYM	2
73.9458	1.3309	0.425391	2.97e-06	4.68e-05	ENSG00000130876	SLC7A10	LIHC, STAD	2
50.0099	1.19802	0.514431	3.74e-05	0.000378387	ENSG00000132429	POPDC3	LIHC, LUAD	2
5.73746	1.68879	0.409068	4e-08	1.34e-06	ENSG00000134398	ERN2	LIHC, THYM	2
17.6892	1.19209	0.274013	6.09e-08	1.91e-06	ENSG00000137648	TMPRSS4	LIHC, THYM	2
496.441	1.10708	0.158153	3.57e-14	1.28e-11	ENSG00000137970	RPL7P9	LIHC, THYM	2
2.0583	2.14742	0.641258	5.22e-07	1.12e-05	ENSG00000138653	NDST4	LIHC, LUAD	2
50.0768	1.16941	0.200134	4.21e-11	4.49e-09	ENSG00000141682	PMAIP1	LIHC, TGCT	2
0.99068	1.77956	0.626361	2.96e-06	4.68e-05	ENSG00000148704	VAX1	LIHC, LUAD	2
2.79388	1.07009	0.257363	2.07e-07	5.22e-06	ENSG00000149506	ZP1	LIHC, THYM	2
16.405	2.15326	0.399722	1.67e-10	1.41e-08	ENSG00000162782	TDRD5	LIHC, SARC	2
3429.71	1.33579	0.372235	6.53e-07	1.36e-05	ENSG00000163993	S100P	LIHC, THYM	2
2.0221	1.86806	0.371078	6.16e-10	4.31e-08	ENSG00000164411	GJB7	LIHC, TGCT	2
5.84234	2.87368	0.391599	1.19e-15	7.11e-13	ENSG00000164756	SLC30A8	LIHC, SARC	2
37.9174	1.70096	0.310491	4.82e-11	4.99e-09	ENSG00000166143	PPP1R14D	LIHC, SARC	2
10.7694	1.26735	0.37829	1.81e-06	3.12e-05	ENSG00000166736	HTR3A	LIHC, TGCT	2
22.9008	1.09276	0.561739	0.000119554	0.000980011	ENSG00000166959	MS4A8	LIHC, SARC	2
62.7047	1.70075	0.211381	7.78e-19	1.83e-15	ENSG00000169583	CLIC3	LIHC, THYM	2
10.6026	1.30852	0.18617	9.07e-15	3.96e-12	ENSG00000169684	CHRNA5	LIHC, THYM	2
0.630335	1.13029	0.544276	8.09e-05	0.000712989	ENSG00000171487	NLRP5	LIHC, TGCT	2
448.648	1.28026	0.187332	4.28e-14	1.5e-11	ENSG00000173762	CD7	LIHC, THYM	2
3.05058	1.07662	0.422824	3.42e-05	0.000352151	ENSG00000177984	LCN15	LIHC, READ	2
130.572	2.25128	0.318502	8.82e-15	3.94e-12	ENSG00000184363	PKP3	LIHC, SARC	2
96.8253	1.03089	0.177649	8.32e-11	7.88e-09	ENSG00000186193	SAPCD2	LIHC, THYM	2
13.1113	1.33133	0.883159	9.91e-05	0.00083919	ENSG00000189064	GAGE2A	LIHC, STAD	2
55.9402	1.97213	0.277331	2.49e-15	1.31e-12	ENSG00000189377	CXCL17	LIHC, SARC	2
82.5133	1.21181	0.388012	4.4e-06	6.48e-05	ENSG00000196188	CTSE	LIHC, SARC	2
0.580672	1.02859	0.743933	0.000326713	0.00223907	ENSG00000204140	CLPSL1	LIHC, TGCT	2
5.56932	1.20657	0.207609	4.19e-11	4.49e-09	ENSG00000205704	LINC00634	LIHC, THYM	2
1.92595	1.35611	0.518542	1.17e-05	0.00014619	ENSG00000214003	ATP5F1P3	LIHC, LUAD	2
14.406	1.1733	0.29732	3.22e-07	7.45e-06	ENSG00000215533	LINC00189	LIHC, TGCT	2
0.58847	1.63477	0.627506	6.72e-06	9.24e-05	ENSG00000217455	AC091801.1	LIHC, PAAD	2
24.506	1.14638	0.161179	1.38e-14	5.59e-12	ENSG00000223551	TMSB4XP4	LIHC, THYM	2
0.86568	1.2953	0.323798	1.65e-07	4.35e-06	ENSG00000224167	RP3-522D1.1	LIHC, TGCT	2
0.982809	1.08535	0.605486	0.000160816	0.00125866	ENSG00000224525	RP11-561I11.3	LIHC, THYM	2
1.12164	1.04181	0.487741	9.95e-05	0.000842171	ENSG00000224775	BRAFP1	LIHC, THYM	2
1.09495	1.25386	0.727651	0.000101493	0.000856613	ENSG00000225127	LINC00237	LIHC, TGCT	2
1.52895	1.73843	0.33773	3.03e-10	2.32e-08	ENSG00000227053	RP11-395B7.4	LIHC, THYM	2
4.74828	1.37038	0.232468	1.02e-11	1.45e-09	ENSG00000230061	TRPM2-AS	LIHC, TGCT	2
23.8139	1.69653	0.363111	3.41e-09	1.77e-07	ENSG00000230426	ERVMER61-1	LIHC, LUAD	2
2.10167	1.42685	0.538703	9.04e-06	0.000118227	ENSG00000230798	FOXD3-AS1	LIHC, TGCT	2
70.1189	1.91492	0.335001	1.64e-11	2.09e-09	ENSG00000231106	LINC01436	LIHC, PAAD	2
0.872142	1.90992	0.604453	1.08e-06	2.02e-05	ENSG00000236580	RP11-95P9.1	LIHC, TGCT	2
1.86225	1.15841	0.55312	7.09e-05	0.000640982	ENSG00000236651	DLX2-AS1	LIHC, LUAD	2
22.6492	1.85354	0.438189	2.57e-08	9.2e-07	ENSG00000237289	CKMT1B	LIHC, THYM	2
26.1556	2.45728	0.417812	1.79e-11	2.22e-09	ENSG00000238269	PAGE2B	LIHC, STAD	2
47.2687	1.30577	0.240109	1.97e-10	1.61e-08	ENSG00000240216	CPHL1P	LIHC, THYM	2
0.613848	1.05324	0.363125	1.48e-05	0.000177985	ENSG00000242512	LINC01206	LIHC, TGCT	2
3.02264	2.31628	0.665268	3.12e-07	7.25e-06	ENSG00000248215	RP11-722M1.1	LIHC, STAD	2
17.7287	1.14975	0.296296	4.49e-07	9.85e-06	ENSG00000254054	RP11-156K13.3	LIHC, TGCT	2
1.16156	1.32987	0.423669	2.88e-06	4.59e-05	ENSG00000254768	CTD-2140G10.2	LIHC, LUAD	2
156.108	1.22643	0.313033	2.93e-07	6.9e-06	ENSG00000256020	RP5-1154L15.2	LIHC, TGCT	2
0.945403	1.30563	0.590744	3.53e-05	0.000360867	ENSG00000260763	RP11-445O3.3	LIHC, STAD	2
4.53317	1.25206	0.224575	1.24e-10	1.09e-08	ENSG00000261762	RP11-650L12.2	LIHC, THYM	2
0.89726	1.03012	0.357123	1.69e-05	0.000198486	ENSG00000262202	RP11-160E2.6	LIHC, THYM	2
3.68631	1.67596	0.217609	1.23e-17	1.6e-14	ENSG00000262874	C19orf84	LIHC, STAD	2
19.3443	1.39724	0.280753	1.43e-09	8.49e-08	ENSG00000263639	MSMB	LIHC, THYM	2
7.82233	1.91601	0.453323	2.67e-08	9.52e-07	ENSG00000266401	RP11-874J12.4	LIHC, PAAD	2
25.896	1.23365	0.191716	8.2e-13	1.81e-10	ENSG00000269246	CTC-246B18.10	LIHC, THYM	2
39.9008	1.30187	0.181287	3.18e-15	1.61e-12	ENSG00000272384	RP11-44N11.2	LIHC, THYM	2
39.795	1.62164	0.198845	3.08e-19	7.77e-16	ENSG00000273066	RP11-216L13.19	LIHC, THYM	2
7.78853	1.20407	0.161904	9.52e-16	6e-13	ENSG00000273162	RP11-108L7.15	LIHC, THYM	2
26.6358	1.03755	0.175549	4.44e-11	4.65e-09	ENSG00000274213	RP11-670E13.6	LIHC, THYM	2
2.38886	3.09132	0.578887	1.45e-10	1.25e-08	ENSG00000277268	RP11-445F12.1	LIHC, STAD	2
2.1387	1.13325	0.216297	1.28e-09	7.87e-08	ENSG00000277342	RP11-843B15.4	LIHC, TGCT	2
0.949331	1.43195	0.348917	6.9e-08	2.12e-06	ENSG00000277901	RP5-851M4.1	LIHC, THYM	2
2.74645	1.26748	0.22229	5.63e-11	5.7e-09	ENSG00000279225	RP11-2K6.1	LIHC, THYM	2
3.13255	1.22984	0.477099	1.85e-05	0.000214304	ENSG00000279479	RP11-91I8.2	LIHC, STAD	2
25.7738	1.79576	0.535022	5.73e-07	1.28e-05	ENSG00000105141	CASP14	LUAD, PAAD	2
442.305	1.64823	0.26174	3.54e-13	4.25e-11	ENSG00000106927	AMBP	LUAD, STAD	2
2.47975	1.60325	0.588253	4.63e-06	7.52e-05	ENSG00000110245	APOC3	LUAD, STAD	2
10.4453	1.34921	0.293268	8.76e-09	3.37e-07	ENSG00000113889	KNG1	LUAD, TGCT	2
4.76665	1.29063	0.243558	3.08e-10	1.79e-08	ENSG00000113905	HRG	LUAD, PAAD	2
32.4894	1.7963	0.306507	7.22e-12	6.43e-10	ENSG00000119919	NKX2-3	LUAD, SARC	2
33.1009	1.03305	0.179245	1.44e-10	9.1e-09	ENSG00000135116	HRK	LUAD, THYM	2
452.928	1.07661	0.155468	5.82e-14	8.37e-12	ENSG00000136943	CTSV	LUAD, PAAD	2
1121.92	1.04955	0.106218	9.14e-25	2.6e-21	ENSG00000146670	CDCA5	LUAD, THYM	2
2.05795	1.02028	0.256154	8.41e-07	1.77e-05	ENSG00000150276	PPIAP26	LUAD, TGCT	2
20.2682	1.02019	0.204052	9.82e-09	3.72e-07	ENSG00000155269	GPR78	LUAD, MESO	2
13.515	1.05453	0.287506	2.12e-06	3.88e-05	ENSG00000156009	MAGEA8	LUAD, STAD	2
3.39004	1.05667	0.523329	0.000126847	0.00120614	ENSG00000164256	PRDM9	LUAD, TGCT	2
24.8544	1.18195	0.313647	7.22e-07	1.56e-05	ENSG00000164794	KCNV1	LUAD, READ	2
7.11829	2.69649	0.316911	1.64e-20	1.5e-17	ENSG00000165643	SOHLH1	LUAD, SARC	2
431.692	1.42217	0.299978	3.37e-09	1.47e-07	ENSG00000167080	B4GALNT2	LUAD, PAAD	2
87.8327	1.77228	0.240661	3.14e-16	7.54e-14	ENSG00000171401	KRT13	LUAD, SARC	2
164.886	1.21037	0.216154	9.46e-11	6.13e-09	ENSG00000172137	CALB2	LUAD, UCEC	2
85.5941	1.51357	0.207027	2.64e-16	6.49e-14	ENSG00000175874	CREG2	LUAD, PCPG	2
60.8371	1.28393	0.431453	6.19e-06	9.65e-05	ENSG00000178372	CALML5	LUAD, THYM	2
306.597	1.32088	0.194139	2.04e-14	3.29e-12	ENSG00000178445	GLDC	LUAD, TGCT	2
54.8967	1.09045	0.140423	9.94e-17	2.72e-14	ENSG00000180739	S1PR5	LUAD, MESO	2
1.0965	2.18012	0.413278	2.54e-10	1.5e-08	ENSG00000182938	OTOP3	LUAD, PAAD	2
13.9466	1.7388	0.265412	8.3e-14	1.14e-11	ENSG00000183166	CALN1	LUAD, THYM	2
1.58715	1.63875	0.439044	2.04e-07	5.23e-06	ENSG00000184502	GAST	LUAD, TGCT	2
13.623	1.34121	0.510269	1.26e-05	0.0001746	ENSG00000184735	DDX53	LUAD, STAD	2
1.50363	1.1418	0.411093	1.87e-05	0.000243546	ENSG00000198555	RP11-598D12.4	LUAD, STAD	2
5.02035	1.2752	0.517795	2.3e-05	0.000290142	ENSG00000203785	SPRR2E	LUAD, STAD	2
72.9468	1.00792	0.310367	1.03e-05	0.000146967	ENSG00000204832	ST8SIA6-AS1	LUAD, STAD	2
3.56473	1.2494	0.500667	2.35e-05	0.000295768	ENSG00000214617	SLC6A10P	LUAD, STAD	2
12.1485	1.54414	0.512187	2.57e-06	4.56e-05	ENSG00000217236	SP9	LUAD, TGCT	2
1.12162	1.44975	0.297733	1.62e-09	7.84e-08	ENSG00000224669	RP11-561N12.1	LUAD, TGCT	2
1.0741	1.81903	0.445681	4.64e-08	1.45e-06	ENSG00000233639	LINC01158	LUAD, PAAD	2
2.69408	1.2143	0.294154	1.46e-07	3.95e-06	ENSG00000240045	RP11-451G4.2	LUAD, THYM	2
14.9591	1.21742	0.375341	3.65e-06	6.14e-05	ENSG00000241794	SPRR2A	LUAD, STAD	2
40.2621	1.38372	0.383354	5.52e-07	1.24e-05	ENSG00000244128	LINC01322	LUAD, PAAD	2
2.28789	1.33029	0.290881	1.08e-08	4.06e-07	ENSG00000248590	GLDCP1	LUAD, TGCT	2
72.3469	1.06644	0.312373	4.55e-06	7.4e-05	ENSG00000249550	LINC01234	LUAD, SARC	2
1.42502	1.31661	0.791293	5.73e-05	0.000624051	ENSG00000250838	RP11-501C14.5	LUAD, STAD	2
33.468	1.21245	0.306543	2.99e-07	7.28e-06	ENSG00000251363	RP11-129M6.1	LUAD, STAD	2
26.5934	1.07008	0.419412	4.38e-05	0.000500522	ENSG00000253706	RP11-758M4.4	LUAD, STAD	2
1.39034	1.52216	0.394958	1.51e-07	4.08e-06	ENSG00000256008	RP11-728G15.1	LUAD, THYM	2
1.11674	1.64607	0.686011	7.71e-06	0.000115914	ENSG00000257582	LINC01475	LUAD, THYM	2
27.6759	1.72288	0.236087	4.25e-16	9.82e-14	ENSG00000257732	RP11-818F20.5	LUAD, MESO	2
12.7169	1.33122	0.392402	1.43e-06	2.77e-05	ENSG00000267284	RP11-397A16.1	LUAD, STAD	2
2.35326	1.00942	0.252453	8.49e-07	1.78e-05	ENSG00000267568	RP11-87G24.3	LUAD, THYM	2
1.66924	1.08317	0.246105	1.03e-07	2.9e-06	ENSG00000280122	RP11-87G24.2	LUAD, THYM	2
0.681346	1.65891	0.39799	3.49e-08	1.14e-06	ENSG00000282718	RP11-348H3.8	LUAD, TGCT	2
2.06538	1.63066	0.409616	1.24e-08	5.08e-07	ENSG00000143032	BARHL2	LUSC, UCEC	2
2.70104	1.48493	0.276177	3.76e-11	4.05e-09	ENSG00000144771	LRTM1	LUSC, THYM	2
16.3113	1.03776	0.314309	7.62e-07	1.57e-05	ENSG00000167355	AC104389.28	LUSC, STAD	2
3.86213	1.14481	0.199594	3.25e-12	5.42e-10	ENSG00000187682	ERAS	LUSC, TGCT	2
147.895	1.3464	0.281336	6.12e-10	4.19e-08	ENSG00000228709	AP001065.15	LUSC, PAAD	2
7.72679	1.47428	0.396494	4.42e-08	1.5e-06	ENSG00000236117	RP4-754E20__A.5	LUSC, STAD	2
61.022	1.03095	0.170808	8.56e-13	1.84e-10	ENSG00000256673	RP11-599J14.2	LUSC, THYM	2
5.4681	1.02456	0.418547	1.04e-05	0.000137284	ENSG00000256779	RP11-60C6.5	LUSC, TGCT	2
13.4226	1.27482	0.212078	6.58e-13	1.49e-10	ENSG00000260266	CTD-2311M21.2	LUSC, TGCT	2
9.41517	1.45821	0.400648	5.99e-08	1.95e-06	ENSG00000277352	KB-68A7.2	LUSC, SKCM	2
2360.37	1.25171	0.325747	2.3e-06	0.000749655	ENSG00000011426	ANLN	MESO, THYM	2
127.563	1.14783	0.42503	5.43e-05	0.00573312	ENSG00000100290	BIK	MESO, THYM	2
1092.18	1.29497	0.381041	7.7e-06	0.00171106	ENSG00000113739	STC2	MESO, TGCT	2
142.688	1.27708	0.474563	4.11e-05	0.00481455	ENSG00000116254	CHD5	MESO, THYM	2
195.331	1.07056	0.389748	5.88e-05	0.00607238	ENSG00000170425	ADORA2B	MESO, TGCT	2
395.994	1.35954	0.550907	5.2e-05	0.00558037	ENSG00000174564	IL20RB	MESO, PAAD	2
92.8945	1.03439	0.244406	1.16e-06	0.000491819	ENSG00000181544	FANCB	MESO, THYM	2
6091.17	1.09886	0.214292	1.83e-08	2.39e-05	ENSG00000182481	KPNA2	MESO, THYM	2
1731.52	1.60261	0.50481	6.95e-06	0.00159846	ENSG00000196549	MME	MESO, THYM	2
7.26315	1.75247	0.841727	3.81e-05	0.00466231	ENSG00000266602	RP11-476K15.1	MESO, STAD	2
778.712	1.08354	0.261473	1.38e-06	0.000529567	ENSG00000276043	UHRF1	MESO, THYM	2
57.532	1.13931	0.429299	6.07e-05	0.00614637	ENSG00000276851	RP5-875H18.9	MESO, PAAD	2
26.2029	1.14952	0.203289	5.82e-10	8.94e-07	ENSG00000075290	WNT8B	OV, THYM	2
119.399	1.31678	0.31738	3.72e-07	0.000166122	ENSG00000075673	ATP12A	OV, TGCT	2
10.0354	1.02717	0.26032	7.4e-07	0.000266957	ENSG00000198883	PNMA5	OV, STAD	2
2.20629	2.10851	0.408513	1.1e-09	1.28e-06	ENSG00000226141	AF277315.13	OV, STAD	2
83.5873	1.21867	0.443811	5.53e-05	0.000658531	ENSG00000043355	ZIC2	PAAD, SARC	2
191.984	1.34539	0.304387	1.62e-07	4.77e-06	ENSG00000069812	HES2	PAAD, SARC	2
192.455	1.40745	0.353547	1.05e-06	2.36e-05	ENSG00000083454	P2RX5	PAAD, THYM	2
347.833	1.04086	0.192136	9.38e-10	5.42e-08	ENSG00000100162	CENPM	PAAD, THYM	2
26.3418	2.21575	0.492907	1.48e-07	4.41e-06	ENSG00000104827	CGB3	PAAD, TGCT	2
1171.08	1.17192	0.387641	2.55e-05	0.000347026	ENSG00000105369	CD79A	PAAD, THYM	2
83.2963	1.80705	0.402501	1.99e-07	5.69e-06	ENSG00000110375	UPK2	PAAD, STAD	2
2.98506	1.86418	0.645754	2.32e-05	0.000318679	ENSG00000120211	INSL4	PAAD, TGCT	2
298.637	1.00844	0.268744	2.41e-06	4.8e-05	ENSG00000125657	TNFSF9	PAAD, TGCT	2
341.533	1.01379	0.175831	1.33e-10	9.83e-09	ENSG00000127564	PKMYT1	PAAD, THYM	2
743.446	1.03535	0.303418	7.97e-06	0.000130887	ENSG00000133067	LGR6	PAAD, SARC	2
580.908	1.0228	0.378338	7.39e-05	0.000843277	ENSG00000137440	FGFBP1	PAAD, SARC	2
56.7468	1.86865	0.406121	1.28e-07	3.91e-06	ENSG00000137975	CLCA2	PAAD, THCA	2
106.922	1.79739	0.36899	3.9e-08	1.43e-06	ENSG00000142619	PADI3	PAAD, READ	2
9.45562	1.17689	0.440232	6.93e-05	0.000797924	ENSG00000143125	PROK1	PAAD, TGCT	2
2532.7	1.26837	0.401948	1.66e-05	0.000242135	ENSG00000147689	FAM83A	PAAD, THCA	2
8.14385	1.84234	0.403716	1.49e-07	4.42e-06	ENSG00000153802	TMPRSS11D	PAAD, STAD	2
8.95352	1.00544	0.52521	0.000569861	0.00441281	ENSG00000159527	PGLYRP3	PAAD, STAD	2
62.8392	2.53607	0.493535	4.45e-09	2.12e-07	ENSG00000163207	IVL	PAAD, THCA	2
19.7657	1.95102	0.557518	4.97e-06	8.83e-05	ENSG00000163216	SPRR2D	PAAD, THYM	2
9.16278	1.4466	0.439047	1.09e-05	0.000170296	ENSG00000165794	SLC39A2	PAAD, THYM	2
75.0492	2.47986	0.475057	3.51e-09	1.72e-07	ENSG00000167754	KLK5	PAAD, STAD	2
452.757	1.21362	0.259204	4.19e-08	1.51e-06	ENSG00000173110	HSPA6	PAAD, TGCT	2
1163.16	1.09124	0.295706	2.81e-06	5.48e-05	ENSG00000182253	SYNM	PAAD, THYM	2
33.1065	1.1785	0.283437	4.33e-07	1.11e-05	ENSG00000182870	GALNT9	PAAD, STAD	2
8.2578	2.35234	0.418537	6.07e-10	3.69e-08	ENSG00000184709	LRRC26	PAAD, THYM	2
3659.27	2.81786	0.396172	1.17e-14	2.22e-12	ENSG00000186081	KRT5	PAAD, THCA	2
2.48432	1.20405	0.372811	1.33e-05	0.000200851	ENSG00000186831	KRT17P2	PAAD, THYM	2
4468.78	2.28038	0.352096	4.43e-12	4.94e-10	ENSG00000196754	S100A2	PAAD, THCA	2
170.794	2.68358	0.454619	4.79e-11	4.09e-09	ENSG00000198842	DUSP27	PAAD, STAD	2
28.0237	1.02431	0.330421	2.26e-05	0.000312105	ENSG00000204099	NEU4	PAAD, SKCM	2
45.2835	2.73244	0.420634	1.06e-12	1.43e-10	ENSG00000204544	MUC21	PAAD, STAD	2
58.197	1.44421	0.455979	1.58e-05	0.000233514	ENSG00000213030	CGB8	PAAD, TGCT	2
18.4807	1.13062	0.530162	0.000285516	0.00251391	ENSG00000215148	PRSS41	PAAD, STAD	2
3.76295	1.04585	0.464429	0.000238676	0.00218589	ENSG00000223486	AC092198.1	PAAD, THYM	2
6.82294	1.0735	0.460209	0.000187861	0.00179993	ENSG00000227764	RP11-354K1.1	PAAD, THYM	2
1.38316	1.5	0.483204	1.87e-05	0.0002676	ENSG00000233952	FTLP15	PAAD, THYM	2
11.9399	1.10183	0.33245	1.05e-05	0.000165093	ENSG00000241666	RP3-455J7.4	PAAD, THYM	2
9.808	1.07912	0.468847	0.000201768	0.00191136	ENSG00000249082	C5orf66-AS1	PAAD, SARC	2
2.10084	1.35269	0.608633	0.000178241	0.00172385	ENSG00000254030	IGLC5	PAAD, THYM	2
31.25	2.50028	0.53183	3.5e-08	1.31e-06	ENSG00000257893	RP11-587P21.2	PAAD, THYM	2
146.183	1.43633	0.27844	5.78e-09	2.6e-07	ENSG00000260428	SCX	PAAD, THYM	2
147.622	1.01503	0.460698	0.000281517	0.00248285	ENSG00000268621	AC006262.5	PAAD, STAD	2
15.8053	1.9107	0.443065	3.94e-07	1.03e-05	ENSG00000273777	CEACAM20	PAAD, TGCT	2
5.51385	1.6065	0.531027	2.21e-05	0.000306333	ENSG00000281591	DBET	PAAD, SARC	2
27.4627	1.0512	0.445179	0.000179561	0.00173525	ENSG00000283288	AC138517.6	PAAD, THYM	2
152.751	1.76208	0.27926	2.42e-12	1.87e-08	ENSG00000078098	FAP	PCPG, THCA	2
27037.9	1.13279	0.319013	4.71e-07	0.000240354	ENSG00000108821	COL1A1	PCPG, THCA	2
57.1911	1.13351	0.290559	1.12e-07	9.14e-05	ENSG00000113263	ITK	PCPG, THYM	2
321.964	1.13179	0.221604	2.85e-10	8.03e-07	ENSG00000128340	RAC2	PCPG, THYM	2
20201.7	1.04271	0.30568	1.08e-06	0.000415456	ENSG00000168542	COL3A1	PCPG, THCA	2
10.9724	1.10537	0.267089	4.23e-08	4.22e-05	ENSG00000174500	GCSAM	PCPG, THYM	2
70.8644	1.02499	0.373132	8.96e-06	0.00175655	ENSG00000186854	TRABD2A	PCPG, THYM	2
115.587	2.00798	0.542323	2.83e-07	0.000178603	ENSG00000196593	ANKRD20A19P	PCPG, UCEC	2
5.66346	2.08686	0.354301	4.65e-11	1.8e-07	ENSG00000253227	RP11-383J24.1	PCPG, STAD	2
33.6523	1.05535	0.273761	1.8e-07	0.00012111	ENSG00000281103	TRG-AS1	PCPG, THYM	2
4.4631	1.17551	0.236019	1.48e-10	1.05e-08	ENSG00000166863	TAC3	PRAD, THYM	2
16.0072	4.41419	0.485529	1.42e-20	1.78e-16	ENSG00000182333	LIPF	PRAD, THYM	2
241.433	1.3376	0.268457	2.29e-10	1.5e-08	ENSG00000253369	RP11-1081M5.1	PRAD, THYM	2
1170.52	1.08623	0.289097	1.11e-06	0.000260002	ENSG00000101003	GINS1	READ, THYM	2
1330.34	1.00979	0.265629	1.1e-06	0.000259851	ENSG00000101412	E2F1	READ, THYM	2
5.80048	1.60384	1.29043	0.000197804	0.00902307	ENSG00000120055	C10orf95	READ, TGCT	2
1247.98	1.20938	0.317135	7.09e-07	0.000178553	ENSG00000127586	CHTF18	READ, THYM	2
1112.13	1.01504	0.30707	6.21e-06	0.000855437	ENSG00000131153	GINS2	READ, THYM	2
120.761	1.09512	0.349494	9.04e-06	0.0011072	ENSG00000142530	FAM71E1	READ, TGCT	2
334.739	1.11406	0.285881	6.22e-07	0.000161717	ENSG00000162062	C16orf59	READ, THYM	2
2035.32	1.65718	0.313556	6.15e-10	4.76e-07	ENSG00000167513	CDT1	READ, THYM	2
4497.72	1.07044	0.326202	5.94e-06	0.000822488	ENSG00000167747	C19orf48	READ, THYM	2
99.5074	5.64302	2.08236	2.41e-08	1.11e-05	ENSG00000185247	MAGEA11	READ, STAD	2
864.168	1.06504	0.223125	1.68e-08	7.9e-06	ENSG00000187741	FANCA	READ, THYM	2
6.21796	1.45596	0.905262	0.000219731	0.0095643	ENSG00000213684	LDHBP2	READ, TGCT	2
40.3167	1.17343	0.444594	3.28e-05	0.00261513	ENSG00000214391	TUBAP2	READ, THYM	2
12.392	1.85751	0.756965	2.42e-05	0.00213737	ENSG00000224126	UBE2SP2	READ, THYM	2
252.954	2.29281	0.434994	1.59e-09	1.01e-06	ENSG00000228232	GAPDHP1	READ, THYM	2
52.9685	1.60139	0.5895	1.54e-05	0.0016342	ENSG00000233017	RP5-908M14.5	READ, STAD	2
389.349	1.35838	0.38718	1.69e-06	0.000349582	ENSG00000261373	VPS9D1-AS1	READ, STAD	2
3.16706	17.4437	2.4861	9.74e-13	1.74e-09	ENSG00000267978	MAGEA9B	READ, STAD	2
311.656	1.78964	1.23347	0.000127257	0.00649827	ENSG00000275896	PRSS2	READ, THYM	2
18.1029	1.12969	0.510301	7.27e-05	0.00213982	ENSG00000004848	ARX	SARC, TGCT	2
211.834	1.11313	0.248144	8.85e-08	1.44e-05	ENSG00000101187	SLCO4A1	SARC, TGCT	2
2307.71	1.38609	0.397371	2.68e-06	0.000193659	ENSG00000101210	EEF1A2	SARC, STAD	2
6.28639	1.03201	0.257467	4.99e-07	5.33e-05	ENSG00000105467	SYNGR4	SARC, THYM	2
120.134	1.09704	0.353329	8.91e-06	0.000452517	ENSG00000107317	PTGDS	SARC, THYM	2
6.1032	1.06349	0.53941	0.000132689	0.00328707	ENSG00000161992	PRR35	SARC, TGCT	2
0.712868	1.02726	0.560554	0.00018588	0.00417172	ENSG00000168367	LINC00917	SARC, TGCT	2
83.2644	2.20486	0.317652	2.9e-14	7.07e-11	ENSG00000171094	ALK	SARC, THYM	2
19.5536	1.07167	0.319591	4.41e-06	0.000274545	ENSG00000171695	LKAAEAR1	SARC, THYM	2
21.7323	1.02287	0.389027	3.23e-05	0.00116378	ENSG00000177459	ERICH5	SARC, THYM	2
62.3913	1.91445	0.361135	1.28e-09	5.02e-07	ENSG00000179869	ABCA13	SARC, THYM	2
17.4956	1.30876	0.389417	4.02e-06	0.000256665	ENSG00000188011	RTP5	SARC, THYM	2
245.269	1.41123	0.241328	1.14e-10	7.05e-08	ENSG00000198576	ARC	SARC, TGCT	2
1.60689	1.31561	0.566468	4.25e-05	0.00141369	ENSG00000205899	BHLHA9	SARC, TGCT	2
31.2505	1.22667	0.412372	1.16e-05	0.000551254	ENSG00000214402	LCNL1	SARC, THYM	2
0.771641	1.19302	0.4251	1.8e-05	0.000769748	ENSG00000225976	RP11-192N10.2	SARC, TGCT	2
3.42323	1.68129	0.528545	3.95e-06	0.000253811	ENSG00000229613	LINC01501	SARC, TGCT	2
84.9128	1.64336	0.762169	2.6e-05	0.000999093	ENSG00000234068	PAGE2	SARC, STAD	2
9.60012	1.1881	0.368681	6.25e-06	0.00034712	ENSG00000235034	C19orf81	SARC, THYM	2
4.49792	2.26592	0.472876	5.15e-09	1.41e-06	ENSG00000235725	AC007389.3	SARC, TGCT	2
14.4504	1.01074	0.809848	0.000376837	0.00687965	ENSG00000250038	RP11-180C1.1	SARC, STAD	2
8.98164	1.70447	0.329821	3.47e-09	1.06e-06	ENSG00000250697	CTD-2066L21.3	SARC, SKCM	2
10.5442	1.51535	0.52468	9.88e-06	0.00048927	ENSG00000253154	CTA-392E5.1	SARC, UCEC	2
4.2804	1.75385	0.518727	2.17e-06	0.00016621	ENSG00000254303	RP11-398G24.2	SARC, SKCM	2
13.0066	1.83642	0.417149	8.26e-08	1.38e-05	ENSG00000255364	RP11-94A24.1	SARC, THCA	2
0.920263	1.37044	0.674661	6.14e-05	0.00187218	ENSG00000260284	TPSP2	SARC, THYM	2
1.71743	1.32626	0.462279	1.35e-05	0.00061782	ENSG00000263878	DLGAP1-AS4	SARC, TGCT	2
2.61424	2.40602	0.615501	9.46e-08	1.52e-05	ENSG00000266976	AC079466.1	SARC, STAD	2
11.505	1.09272	0.420527	3.26e-05	0.00116986	ENSG00000276953	TRBV12-4	SARC, THYM	2
5.62526	1.82937	0.371896	9.53e-09	2.38e-06	ENSG00000283599	RP11-402P6.15	SARC, THYM	2
49.3862	1.05045	0.259856	1.79e-06	3.15e-05	ENSG00000070886	EPHA8	SKCM, TGCT	2
20.1801	1.19512	0.235903	8.92e-09	3.49e-07	ENSG00000132026	RTBDN	SKCM, THYM	2
15.3477	1.52206	0.317302	5.66e-09	2.39e-07	ENSG00000169126	ARMC4	SKCM, THYM	2
32.7953	1.51834	0.306219	2.62e-09	1.24e-07	ENSG00000259527	LINC00052	SKCM, UCEC	2
200.419	3.46214	0.348212	1.15e-24	6.08e-21	ENSG00000007350	TKTL1	STAD, UCEC	2
16.8622	1.08606	0.284868	1.25e-06	2.06e-05	ENSG00000056291	NPFFR2	STAD, TGCT	2
333.117	1.40686	0.277361	7.16e-10	3.51e-08	ENSG00000100867	DHRS2	STAD, UCEC	2
117.865	1.04913	0.348166	1.72e-05	0.00019493	ENSG00000106038	EVX1	STAD, TGCT	2
9.86187	1.18122	0.334835	1.89e-06	2.94e-05	ENSG00000112116	IL17F	STAD, THYM	2
782.243	2.11803	0.391481	5.35e-12	5.78e-10	ENSG00000118137	APOA1	STAD, THYM	2
132.947	1.03302	0.365663	3.01e-05	0.000316117	ENSG00000124233	SEMG1	STAD, TGCT	2
21.5437	1.13331	0.339611	4.44e-06	6.1e-05	ENSG00000125998	FAM83C	STAD, THYM	2
13.4604	2.87173	0.646331	6.17e-09	2.16e-07	ENSG00000136694	IL36A	STAD, THYM	2
699.232	1.58037	0.57073	2.25e-06	3.41e-05	ENSG00000143556	S100A7	STAD, THYM	2
23.8583	1.71455	0.390468	2.44e-09	9.76e-08	ENSG00000160505	NLRP4	STAD, TGCT	2
70.7969	1.22569	0.250182	6.49e-09	2.26e-07	ENSG00000160973	FOXH1	STAD, TGCT	2
34.3141	2.1462	0.320032	1.41e-15	4.97e-13	ENSG00000164007	CLDN19	STAD, THYM	2
53.7189	1.23703	0.242617	2.28e-09	9.22e-08	ENSG00000167634	NLRP7	STAD, TGCT	2
15.7728	3.35222	0.544384	7.95e-12	8.11e-10	ENSG00000170516	COX7B2	STAD, TGCT	2
2.59491	2.77714	0.979818	7.19e-07	1.28e-05	ENSG00000171405	XAGE5	STAD, UCS	2
34.398	1.37907	0.281525	2.11e-09	8.65e-08	ENSG00000174498	IGDCC3	STAD, THYM	2
21.2926	1.32566	0.422176	2.53e-06	3.77e-05	ENSG00000182111	ZNF716	STAD, TGCT	2
10.5812	1.63513	0.485948	2.59e-07	5.33e-06	ENSG00000187569	DPPA3	STAD, TGCT	2
3.87058	1.09965	0.504879	7.68e-05	0.000703124	ENSG00000188831	DPPA3P2	STAD, TGCT	2
4.048	1.09063	0.560335	0.000115295	0.00098539	ENSG00000189186	DCAF8L2	STAD, TGCT	2
1.52656	1.2023	0.729016	0.000104301	0.000905393	ENSG00000197990	ZNF734P	STAD, TGCT	2
223.637	2.38738	0.766415	3.05e-07	6.14e-06	ENSG00000198681	MAGEA1	STAD, UCS	2
7.58708	1.68916	0.842159	1.3e-05	0.000153592	ENSG00000203783	PRR9	STAD, TGCT	2
26.3548	1.61023	0.437739	8.89e-08	2.1e-06	ENSG00000205212	CCDC144NL	STAD, UCEC	2
4.51161	1.06619	0.264377	6.25e-07	1.13e-05	ENSG00000213630	BOLA3P3	STAD, TGCT	2
34.6597	1.04412	0.186142	4.7e-10	2.5e-08	ENSG00000215866	LINC01356	STAD, TGCT	2
2710.26	1.37544	0.256579	2.07e-10	1.25e-08	ENSG00000225972	MTND1P23	STAD, THYM	2
76.3325	3.2609	0.50051	9.13e-13	1.29e-10	ENSG00000228295	LINC00392	STAD, TGCT	2
15.0014	2.22726	0.480585	4.58e-10	2.44e-08	ENSG00000228626	RP11-495P10.9	STAD, TGCT	2
1.38436	1.00042	0.533132	0.000205872	0.00160858	ENSG00000230172	AC090957.2	STAD, THYM	2
3.74245	1.11246	0.382563	1.58e-05	0.000181911	ENSG00000234283	RP11-495P10.6	STAD, TGCT	2
13.7537	1.5854	0.701485	8.91e-06	0.000110854	ENSG00000237265	RP11-402P6.9	STAD, THYM	2
5.28459	1.17912	0.340132	2.31e-06	3.49e-05	ENSG00000237923	XXbac-BPG27H4.8	STAD, TGCT	2
11.7305	1.23097	0.333628	8.28e-07	1.44e-05	ENSG00000253807	LINC01170	STAD, THYM	2
20.7696	1.14898	0.367914	7.4e-06	9.47e-05	ENSG00000253967	RP11-333A23.4	STAD, THYM	2
2.77079	1.27746	0.458263	8.41e-06	0.000105367	ENSG00000255130	RP11-396J6.1	STAD, TGCT	2
2.24303	1.16978	0.633967	9.09e-05	0.000809639	ENSG00000260734	RP11-510M2.4	STAD, TGCT	2
21.2908	1.01283	0.201496	1.09e-08	3.48e-07	ENSG00000266850	RP11-370A5.1	STAD, THYM	2
4.66492	1.22502	0.447914	1.27e-05	0.000149973	ENSG00000268696	ZNF723P	STAD, TGCT	2
3.94911	1.23093	1.04534	0.000144753	0.00119513	ENSG00000271201	AB019440.50	STAD, THYM	2
11.2362	1.1618	0.380639	8.3e-06	0.000104264	ENSG00000279220	GPR1-AS	STAD, TGCT	2
29.3881	1.55136	0.440019	2.11e-07	4.46e-06	ENSG00000280623	PCAT14	STAD, THYM	2
6.72208	2.59192	0.698658	5.08e-08	1.29e-06	ENSG00000282815	TEX13C	STAD, TGCT	2
24266.4	3.15615	0.351063	1.15e-21	3.77e-19	ENSG00000088305	DNMT3B	TGCT, THYM	2
1983.03	1.53581	0.189776	3.02e-17	3.05e-15	ENSG00000090975	PITPNM2	TGCT, THYM	2
1597.22	1.13398	0.192623	3.49e-10	5.39e-09	ENSG00000102760	RGCC	TGCT, THYM	2
14.4988	2.22212	0.455069	5.91e-09	6.85e-08	ENSG00000107447	DNTT	TGCT, THYM	2
5798.6	1.33816	0.198472	1.21e-12	3.5e-11	ENSG00000116670	MAD2L2	TGCT, THYM	2
12408.5	1.7672	0.273934	2.42e-12	6.49e-11	ENSG00000121570	DPPA4	TGCT, THYM	2
1674.6	1.07606	0.114825	7.62e-22	2.61e-19	ENSG00000123473	STIL	TGCT, THYM	2
2.9287	2.1781	0.536232	2.89e-07	2.25e-06	ENSG00000125514	LINC00029	TGCT, THYM	2
27.0325	2.8871	0.3591	3.07e-18	3.87e-16	ENSG00000125533	BHLHE23	TGCT, THYM	2
558.823	2.41804	0.369098	2.26e-13	8.03e-12	ENSG00000128564	VGF	TGCT, UCEC	2
50.9805	2.76138	0.448232	2.25e-12	6.1e-11	ENSG00000137270	GCM1	TGCT, THYM	2
22.5596	3.05169	0.415712	7.93e-16	5.35e-14	ENSG00000144010	TRIM43B	TGCT, UCEC	2
22.3414	2.92611	0.430578	3.56e-14	1.55e-12	ENSG00000144015	TRIM43	TGCT, UCEC	2
12.141	2.97154	0.503071	1.1e-11	2.47e-10	ENSG00000144188	TRIM43CP	TGCT, UCEC	2
165.292	1.03208	0.386429	0.000545967	0.00194498	ENSG00000147378	FATE1	TGCT, THYM	2
402.736	1.34084	0.237123	1.06e-09	1.47e-08	ENSG00000148600	CDHR1	TGCT, THYM	2
1.19692	1.14462	0.435253	0.000468591	0.00169817	ENSG00000149516	MS4A3	TGCT, THYM	2
7.71461	1.02015	0.399957	0.000788289	0.00269112	ENSG00000157219	HTR5A	TGCT, THYM	2
194.764	2.0882	0.573934	1.86e-06	1.2e-05	ENSG00000158639	PAGE5	TGCT, UCS	2
1305.79	2.37741	0.360395	1.76e-13	6.38e-12	ENSG00000160224	AIRE	TGCT, THYM	2
1708.73	1.04272	0.159128	5.39e-12	1.32e-10	ENSG00000162174	ASRGL1	TGCT, THYM	2
332.428	1.22884	0.263936	2.22e-07	1.78e-06	ENSG00000166105	GLB1L3	TGCT, THYM	2
16.0128	4.03621	0.538758	7.3e-16	5.01e-14	ENSG00000168930	TRIM49	TGCT, UCEC	2
151.796	1.15283	0.258008	5.83e-07	4.24e-06	ENSG00000170819	BFSP2	TGCT, THYM	2
166.215	1.10618	0.217022	2.88e-08	2.82e-07	ENSG00000171126	KCNG3	TGCT, THYM	2
44.9763	2.27071	0.558549	2.38e-07	1.89e-06	ENSG00000173673	HES3	TGCT, THYM	2
1277.22	2.01448	0.282479	9.62e-15	4.84e-13	ENSG00000181652	ATG9B	TGCT, THYM	2
676.063	1.90823	0.234414	5.4e-18	6.32e-16	ENSG00000183150	GPR19	TGCT, THYM	2
734.582	1.3979	0.252226	1.78e-09	2.34e-08	ENSG00000185527	PDE6G	TGCT, THYM	2
3.30187	1.17908	0.294573	4.14e-06	2.47e-05	ENSG00000202379	SNORA70	TGCT, THYM	2
10.1831	1.36813	0.450511	8.39e-05	0.000366305	ENSG00000220575	HTR5A-AS1	TGCT, THYM	2
188.766	1.17698	0.206839	1.07e-09	1.48e-08	ENSG00000225077	LINC00337	TGCT, THYM	2
63.0805	1.10508	0.305048	2.04e-05	0.000103325	ENSG00000226943	ALG1L5P	TGCT, THYM	2
117.841	1.13966	0.25315	5.08e-07	3.75e-06	ENSG00000228168	HNRNPA1P21	TGCT, THYM	2
1328.45	1.21058	0.179549	1.42e-12	4.05e-11	ENSG00000228594	FNDC10	TGCT, THYM	2
245.42	1.00812	0.237273	1.83e-06	1.19e-05	ENSG00000230623	RP11-469A15.2	TGCT, THYM	2
6.72094	1.99624	0.345651	7.8e-11	1.42e-09	ENSG00000231907	GAPDHP37	TGCT, THYM	2
314.427	1.1686	0.187775	4.36e-11	8.42e-10	ENSG00000234498	RPL13AP20	TGCT, THYM	2
27.3681	1.40907	0.267414	7.64e-09	8.62e-08	ENSG00000235268	KDM4E	TGCT, UCEC	2
4.42392	1.13715	0.348143	6.81e-05	0.000303941	ENSG00000239197	snoU109	TGCT, THYM	2
2168.07	1.01936	0.135849	6.15e-15	3.25e-13	ENSG00000242125	SNHG3	TGCT, THYM	2
98.1314	1.49941	0.338592	3.59e-07	2.74e-06	ENSG00000243064	ABCC13	TGCT, THYM	2
6.14405	2.56697	0.594272	5.16e-08	4.77e-07	ENSG00000249620	RP11-321E2.10	TGCT, UCEC	2
50.9591	1.73686	0.342612	8.6e-09	9.56e-08	ENSG00000249993	BFSP2-AS1	TGCT, THYM	2
21.9578	3.44334	0.537718	7.42e-13	2.29e-11	ENSG00000254764	TRIM53CP	TGCT, UCEC	2
72.7723	1.19375	0.340253	2.64e-05	0.000129908	ENSG00000255101	RP11-412B14.1	TGCT, THYM	2
2.30917	1.3374	0.460543	0.000134199	0.000557452	ENSG00000255790	RP11-711K1.7	TGCT, UCEC	2
23.9897	2.26923	0.339125	1.12e-13	4.3e-12	ENSG00000256917	RP11-81H14.4	TGCT, THYM	2
10.5197	1.54475	0.249417	2.62e-11	5.33e-10	ENSG00000257004	RP11-180M15.3	TGCT, THYM	2
18.5836	1.05557	0.244174	1.25e-06	8.41e-06	ENSG00000261030	RP11-791M20.1	TGCT, THYM	2
6.42101	1.08583	0.290905	1.39e-05	7.31e-05	ENSG00000264451	RP11-433M22.2	TGCT, THYM	2
6723.05	1.77475	0.392695	1.1e-07	9.47e-07	ENSG00000265992	ESRG	TGCT, UCEC	2
9.64673	2.27064	0.473433	8.29e-09	9.27e-08	ENSG00000268799	RP11-321E2.13	TGCT, UCEC	2
52.8372	2.8912	0.450913	4.58e-13	1.5e-11	ENSG00000269466	RP11-432M8.17	TGCT, UCEC	2
1.66158	1.26236	0.333236	8.29e-06	4.62e-05	ENSG00000269802	CTB-180A7.3	TGCT, THYM	2
2220.68	1.32493	0.236193	1.41e-09	1.9e-08	ENSG00000280079	CTC-260E6.4	TGCT, THYM	2
19.1866	2.25866	0.253629	1.18e-22	1.5e-18	ENSG00000198074	AKR1B10	THCA, THYM	2
10.4051	1.37459	0.532361	0.000449934	0.00171462	ENSG00000106689	LHX2	THYM, UCEC	2
389.325	2.30507	0.373896	5.24e-12	1.69e-10	ENSG00000164100	NDST3	THYM, UCEC	2
13.8766	2.0494	0.35293	4.33e-11	1.13e-09	ENSG00000197061	HIST1H4C	THYM, UCEC	2
2.68429	1.81986	0.507033	3.95e-06	2.74e-05	ENSG00000233891	AC007131.2	THYM, UCEC	2
3.51332	2.08256	0.584682	2.8e-06	2.03e-05	ENSG00000274618	HIST1H4F	THYM, UCEC	2
4.80668	3.338	0.652532	1.37e-09	2.46e-08	ENSG00000275126	HIST1H4L	THYM, UCEC	2
10.8017	1.63412	0.499924	9.86e-06	0.00790225	ENSG00000073282	TP63	ACC	1
45.0083	2.28288	0.626848	9.93e-07	0.00164617	ENSG00000088726	TMEM40	ACC	1
24.843	1.69562	0.392608	8.59e-07	0.00160455	ENSG00000103740	ACSBG1	ACC	1
26.5568	1.90604	0.654727	8.78e-06	0.00784942	ENSG00000139209	SLC38A4	ACC	1
203.295	2.49935	0.495303	3.71e-09	0.0001106	ENSG00000167178	ISLR2	ACC	1
7.95008	2.05562	0.891423	9.87e-06	0.00790225	ENSG00000180176	TH	ACC	1
80.9513	2.20779	0.553249	5.66e-07	0.00130026	ENSG00000185008	ROBO2	ACC	1
169.437	1.88369	0.677139	1.09e-05	0.00790225	ENSG00000187634	SAMD11	ACC	1
8.07294	1.88136	0.599642	6.93e-06	0.0068895	ENSG00000187867	PALM3	ACC	1
28.2865	1.6597	0.569694	1.56e-05	0.00993018	ENSG00000223561	AC003090.1	ACC	1
35.6269	1.62049	0.395894	1.93e-06	0.00262127	ENSG00000230630	DNM3OS	ACC	1
15.3536	1.46386	0.388846	5.49e-06	0.00606863	ENSG00000234883	MIR155HG	ACC	1
12.5522	2.38862	0.796048	1.87e-06	0.00262127	ENSG00000248540	RP11-247C2.2	ACC	1
401.471	1.09211	0.214834	5.49e-09	4.82e-07	ENSG00000100167	SEPT3	BLCA	1
34.8695	1.71207	0.325019	1.68e-10	2.8e-08	ENSG00000101098	RIMS4	BLCA	1
2343.92	1.02105	0.130098	9.6e-17	4.62e-13	ENSG00000112242	E2F3	BLCA	1
342.876	1.06343	0.163569	1.65e-12	7.4e-10	ENSG00000118276	B4GALT6	BLCA	1
27.4131	1.49868	0.357584	7.21e-08	3.88e-06	ENSG00000122133	PAEP	BLCA	1
8.02444	1.13515	0.275391	3.41e-07	1.44e-05	ENSG00000122735	DNAI1	BLCA	1
6.34958	1.32571	0.5863	2.03e-05	0.000386372	ENSG00000123561	SERPINA7	BLCA	1
163.451	1.12115	0.334351	4.49e-06	0.000116544	ENSG00000134339	SAA2	BLCA	1
3692.44	1.16879	0.279099	2.5e-07	1.11e-05	ENSG00000135218	CD36	BLCA	1
15.1696	1.06848	0.244472	1.4e-07	6.81e-06	ENSG00000136881	BAAT	BLCA	1
115.028	1.23517	0.281534	9.89e-08	5.07e-06	ENSG00000141639	MAPK4	BLCA	1
1378.21	1.1011	0.123596	1.55e-20	1.99e-16	ENSG00000145996	CDKAL1	BLCA	1
10226.1	1.17583	0.178832	1.09e-12	5.58e-10	ENSG00000146648	EGFR	BLCA	1
8.44443	1.14521	0.340245	4.04e-06	0.000107398	ENSG00000148584	A1CF	BLCA	1
31.2937	1.05758	0.259276	4.49e-07	1.81e-05	ENSG00000149970	CNKSR2	BLCA	1
78.0161	1.07969	0.181527	5.14e-11	1.07e-08	ENSG00000152076	CCDC74B	BLCA	1
1.2306	1.33154	0.817125	2.88e-05	0.000511397	ENSG00000156925	ZIC3	BLCA	1
84.9006	1.27246	0.32124	4.26e-07	1.73e-05	ENSG00000169862	CTNND2	BLCA	1
1582.2	1.01758	0.353527	2.17e-05	0.000407997	ENSG00000173432	SAA1	BLCA	1
95.558	1.20442	0.24725	1.34e-08	9.89e-07	ENSG00000174672	BRSK2	BLCA	1
2.16945	1.05461	0.407425	3.78e-05	0.000631546	ENSG00000178403	NEUROG2	BLCA	1
34.3888	1.21793	0.24788	1.08e-08	8.33e-07	ENSG00000180660	MAB21L1	BLCA	1
0.615695	1.25996	0.442036	9.67e-06	0.000212836	ENSG00000182814	FUNDC2P2	BLCA	1
7.74353	1.24657	0.218384	1.81e-10	2.96e-08	ENSG00000185275	CD24P4	BLCA	1
1.10173	1.13989	0.754493	7.69e-05	0.00110765	ENSG00000187135	VSTM2B	BLCA	1
25.6878	1.14474	0.343538	4.46e-06	0.000116162	ENSG00000197888	UGT2B17	BLCA	1
22.926	2.3419	0.281111	1.3e-20	1.99e-16	ENSG00000198822	GRM3	BLCA	1
2.04498	2.29788	1.12692	3.72e-07	1.55e-05	ENSG00000203989	RHOXF2B	BLCA	1
1.63396	1.28742	0.678692	3.49e-05	0.000594736	ENSG00000224243	LINC00403	BLCA	1
2.09518	1.18762	0.408474	1.14e-05	0.000241913	ENSG00000226521	AC126365.1	BLCA	1
3.67525	1.42156	0.425718	1.53e-06	4.87e-05	ENSG00000229436	AC073850.6	BLCA	1
1.18379	2.55028	0.634678	4.57e-09	4.19e-07	ENSG00000229743	LINC01159	BLCA	1
24.7269	1.73549	0.35438	9.56e-10	1.14e-07	ENSG00000232110	RP11-149I23.3	BLCA	1
1.5871	1.99485	0.611703	1.92e-07	8.94e-06	ENSG00000235546	AC087499.5	BLCA	1
2.82778	1.34969	0.625761	2.06e-05	0.000390909	ENSG00000237880	AC096669.2	BLCA	1
1.66322	1.22763	0.323576	8.59e-07	3.02e-05	ENSG00000239542	RN7SL399P	BLCA	1
2222.46	1.16893	0.271302	1.57e-07	7.54e-06	ENSG00000242265	PEG10	BLCA	1
1.69508	1.49972	0.390917	2.48e-07	1.11e-05	ENSG00000248455	RP11-321E2.3	BLCA	1
2.02766	1.16878	0.397555	1.13e-05	0.00024151	ENSG00000253500	AF121898.3	BLCA	1
5.48906	1.13057	0.429254	2.57e-05	0.000464757	ENSG00000254656	RTL1	BLCA	1
1.09635	1.00478	0.34078	1.88e-05	0.000362514	ENSG00000266450	CTD-2015H3.2	BLCA	1
0.5718	1.17013	0.614588	6.28e-05	0.000943143	ENSG00000276759	RP11-80I3.1	BLCA	1
0.54918	1.07638	0.751984	0.000104162	0.00140874	ENSG00000278097	AC131056.5	BLCA	1
1.36804	2.4979	0.604545	3.26e-09	3.13e-07	ENSG00000280180	RP11-244B22.10	BLCA	1
171.479	1.60255	0.141306	5.86e-32	6.82e-30	ENSG00000054938	CHRDL2	BRCA	1
13.1468	1.27993	0.183988	4.81e-14	7.41e-13	ENSG00000067842	ATP2B3	BRCA	1
48.8122	1.38962	0.210594	4.28e-13	5.83e-12	ENSG00000082556	OPRK1	BRCA	1
1.00069	1.12348	0.29402	1.17e-06	6e-06	ENSG00000099715	PCDH11Y	BRCA	1
62.1546	1.21376	0.183973	6.21e-13	8.26e-12	ENSG00000101746	NOL4	BRCA	1
0.461467	1.16928	0.358998	7.19e-06	3.16e-05	ENSG00000101812	H2BFM	BRCA	1
58.1319	1.08006	0.197731	6.8e-10	6.03e-09	ENSG00000104044	OCA2	BRCA	1
77.0647	1.24384	0.115321	7.62e-29	6.28e-27	ENSG00000105131	EPHX3	BRCA	1
0.750103	1.52764	0.348938	5.57e-08	3.65e-07	ENSG00000106648	GALNTL5	BRCA	1
40.0725	1.79394	0.202441	3.76e-21	1.36e-19	ENSG00000109205	ODAM	BRCA	1
127.134	1.82652	0.144412	5.55e-39	1.44e-36	ENSG00000109255	NMU	BRCA	1
69.0123	2.23921	0.23826	2.2e-23	9.97e-22	ENSG00000110148	CCKBR	BRCA	1
9.12586	1.55255	0.205121	2.79e-16	5.76e-15	ENSG00000112333	NR2E1	BRCA	1
6.08233	1.10046	0.234947	3.34e-08	2.28e-07	ENSG00000112494	UNC93A	BRCA	1
6.76946	2.39795	0.26614	7.46e-22	2.88e-20	ENSG00000116996	ZP4	BRCA	1
18.6559	1.93439	0.185759	9.38e-28	6.96e-26	ENSG00000117507	FMO6P	BRCA	1
17.4244	2.10387	0.293468	2.55e-15	4.66e-14	ENSG00000120289	MAGEB4	BRCA	1
143.283	1.02258	0.115817	2.21e-20	7.31e-19	ENSG00000121380	BCL2L14	BRCA	1
30.9551	1.14863	0.173975	6.57e-13	8.71e-12	ENSG00000124875	CXCL6	BRCA	1
1.26592	1.45858	0.254138	7.35e-11	7.43e-10	ENSG00000125831	CST11	BRCA	1
3.32051	1.31198	0.551228	4.76e-05	0.000177417	ENSG00000126550	HTN1	BRCA	1
247.987	1.89852	0.230388	7.15e-19	2.01e-17	ENSG00000130287	NCAN	BRCA	1
16.8876	2.03602	0.244677	3.35e-19	9.74e-18	ENSG00000133124	IRS4	BRCA	1
108.546	1.12725	0.143906	9e-17	1.97e-15	ENSG00000133710	SPINK5	BRCA	1
1029.97	1.14073	0.130564	4.8e-20	1.53e-18	ENSG00000135069	PSAT1	BRCA	1
4.62552	1.63147	0.201258	3.28e-18	8.52e-17	ENSG00000136688	IL36G	BRCA	1
163.306	1.35571	0.204972	4.19e-13	5.71e-12	ENSG00000136928	GABBR2	BRCA	1
335.487	1.07906	0.103246	3.26e-27	2.26e-25	ENSG00000140379	BCL2A1	BRCA	1
22.4194	1.28802	0.180087	1.18e-14	1.97e-13	ENSG00000140600	SH3GL3	BRCA	1
11.8383	1.79674	0.296493	5.55e-12	6.54e-11	ENSG00000142698	C1orf94	BRCA	1
48.0497	2.33956	0.149668	2.24e-57	7.36e-54	ENSG00000143194	MAEL	BRCA	1
72.1877	1.07853	0.165553	1.24e-12	1.59e-11	ENSG00000143768	LEFTY2	BRCA	1
34.5715	1.55624	0.208003	5.36e-16	1.07e-14	ENSG00000144119	C1QL2	BRCA	1
1099.42	1.16041	0.10687	3.97e-29	3.34e-27	ENSG00000147889	CDKN2A	BRCA	1
24.8657	1.67498	0.244126	3.69e-14	5.76e-13	ENSG00000148604	RGR	BRCA	1
1.3569	1.31462	0.32532	3.42e-07	1.94e-06	ENSG00000152034	MCHR2	BRCA	1
232.61	1.28528	0.183392	3.31e-14	5.2e-13	ENSG00000152977	ZIC1	BRCA	1
6.93876	1.2601	0.198453	2.85e-12	3.49e-11	ENSG00000155897	ADCY8	BRCA	1
434.348	2.20385	0.198076	4.08e-31	4.3e-29	ENSG00000156219	ART3	BRCA	1
0.536868	1.0268	0.438192	0.000128814	0.000438032	ENSG00000157965	SSX8	BRCA	1
109.897	1.29478	0.111783	8.68e-33	1.11e-30	ENSG00000158887	MPZ	BRCA	1
57.4064	1.08516	0.183686	5.39e-11	5.55e-10	ENSG00000161896	IP6K3	BRCA	1
1.45624	1.35883	0.47751	1.41e-05	5.85e-05	ENSG00000162992	NEUROD1	BRCA	1
3894.94	1.03759	0.142073	5.3e-15	9.28e-14	ENSG00000163017	ACTG2	BRCA	1
0.636667	1.72899	0.520197	1.55e-06	7.78e-06	ENSG00000163202	LCE3D	BRCA	1
32.5347	1.32723	0.207123	1.71e-12	2.15e-11	ENSG00000163218	PGLYRP4	BRCA	1
8.30847	1.14861	0.172403	4.41e-13	5.99e-12	ENSG00000163377	FAM19A4	BRCA	1
3.09472	2.12351	0.311708	3.06e-14	4.85e-13	ENSG00000163825	RTP3	BRCA	1
231.79	1.23603	0.171252	8.17e-15	1.39e-13	ENSG00000164106	SCRG1	BRCA	1
4.17581	1.11695	0.209794	1.37e-09	1.16e-08	ENSG00000165066	NKX6-3	BRCA	1
31.6471	1.03143	0.165049	6.98e-12	8.14e-11	ENSG00000167419	LPO	BRCA	1
92.7723	1.3909	0.114685	9.99e-36	1.78e-33	ENSG00000167723	TRPV3	BRCA	1
169.47	1.00037	0.127438	8.2e-17	1.81e-15	ENSG00000168913	ENHO	BRCA	1
19.9663	1.08382	0.136363	3.72e-17	8.46e-16	ENSG00000169085	C8orf46	BRCA	1
26.9472	1.46531	0.269209	3.77e-10	3.48e-09	ENSG00000169906	S100G	BRCA	1
3.26199	2.194	0.255826	3.67e-20	1.19e-18	ENSG00000171360	KRT38	BRCA	1
9.08848	1.65842	0.233855	7.51e-15	1.29e-13	ENSG00000171431	KRT20	BRCA	1
338.449	1.06549	0.141606	1.01e-15	1.93e-14	ENSG00000172927	MYEOV	BRCA	1
77.0453	1.3826	0.183586	5.79e-16	1.15e-14	ENSG00000174502	SLC26A9	BRCA	1
459.443	1.31267	0.146234	4.21e-21	1.51e-19	ENSG00000174607	UGT8	BRCA	1
2.57692	1.14375	0.374596	1.42e-05	5.87e-05	ENSG00000177414	UBE2U	BRCA	1
604.049	1.18272	0.118462	3.66e-25	2.04e-23	ENSG00000177614	PGBD5	BRCA	1
16.6355	1.63456	0.353025	1.49e-08	1.08e-07	ENSG00000178597	PSAPL1	BRCA	1
108.017	1.44205	0.147075	1.17e-24	6.2e-23	ENSG00000179066	CTD-2527I21.15	BRCA	1
3.38287	1.54898	0.351887	4.82e-08	3.19e-07	ENSG00000181867	FTMT	BRCA	1
1.14233	1.36058	0.301937	4.6e-08	3.06e-07	ENSG00000182177	ASB18	BRCA	1
1.5847	1.25465	0.218125	1.06e-10	1.05e-09	ENSG00000182531	OR7E115P	BRCA	1
0.801777	1.08688	0.327062	7.12e-06	3.14e-05	ENSG00000183389	OR56A4	BRCA	1
23.2459	1.50502	0.263992	8.22e-11	8.27e-10	ENSG00000183674	LINC00518	BRCA	1
25.1735	1.34261	0.201461	3.09e-13	4.28e-12	ENSG00000184221	OLIG1	BRCA	1
126.653	1.00792	0.133029	6.85e-16	1.34e-14	ENSG00000184368	MAP7D2	BRCA	1
73.9224	1.0824	0.143305	8.07e-16	1.56e-14	ENSG00000184599	FAM19A3	BRCA	1
0.903424	1.14666	0.409245	2.84e-05	0.000110727	ENSG00000185176	AQP12B	BRCA	1
23.806	1.2019	0.193542	7.55e-12	8.76e-11	ENSG00000185306	C12orf56	BRCA	1
1165.9	1.00843	0.0893142	3.33e-31	3.53e-29	ENSG00000185697	MYBL1	BRCA	1
1.6606	1.59458	0.200275	1.15e-17	2.79e-16	ENSG00000186860	KRTAP17-1	BRCA	1
48.8801	1.2676	0.157696	1.43e-17	3.43e-16	ENSG00000186897	C1QL4	BRCA	1
0.955153	1.87697	0.29737	1.03e-12	1.34e-11	ENSG00000186960	LINC01551	BRCA	1
20.03	3.42644	0.406996	1.16e-21	4.41e-20	ENSG00000187533	PRR27	BRCA	1
37.5139	1.10913	0.174475	3.35e-12	4.06e-11	ENSG00000187715	KBTBD12	BRCA	1
1.07929	1.11202	0.318359	3.83e-06	1.78e-05	ENSG00000188100	FAM25A	BRCA	1
38.2479	1.15682	0.130795	1.82e-20	6.09e-19	ENSG00000188176	SMTNL2	BRCA	1
101.071	1.02005	0.151573	3.05e-13	4.23e-12	ENSG00000188763	FZD9	BRCA	1
141.202	1.20149	0.106046	1.95e-31	2.13e-29	ENSG00000196503	ARL9	BRCA	1
1.69073	1.54878	0.277304	1.43e-10	1.4e-09	ENSG00000196711	FAM150A	BRCA	1
155.336	1.23758	0.130535	4.6e-23	2.03e-21	ENSG00000197410	DCHS2	BRCA	1
1.03824	1.32263	0.412585	5.74e-06	2.58e-05	ENSG00000197745	SCGB1D4	BRCA	1
596.33	1.40069	0.14936	8.15e-23	3.48e-21	ENSG00000198729	PPP1R14C	BRCA	1
1.51882	1.02999	0.19784	2.79e-09	2.26e-08	ENSG00000203565	RP13-259N13.2	BRCA	1
186.357	1.35173	0.190448	1.52e-14	2.5e-13	ENSG00000203688	RP11-351J23.1	BRCA	1
1.66428	1.01021	0.27774	2.89e-06	1.38e-05	ENSG00000203809	LIN28B-AS1	BRCA	1
47.1923	2.73909	0.409899	3.14e-14	4.95e-13	ENSG00000203972	GLYATL3	BRCA	1
24.1174	2.11164	0.173742	2.45e-36	4.61e-34	ENSG00000204538	PSORS1C2	BRCA	1
0.920165	1.1936	0.242643	9.52e-09	7.09e-08	ENSG00000204571	KRTAP5-11	BRCA	1
7.24066	1.18645	0.221198	1.01e-09	8.75e-09	ENSG00000204610	TRIM15	BRCA	1
2.60864	1.00363	0.21795	5.49e-08	3.6e-07	ENSG00000204613	TRIM10	BRCA	1
0.952708	1.08095	0.279445	1.07e-06	5.52e-06	ENSG00000205274	TRBV20OR9-2	BRCA	1
3.97674	1.15768	0.258405	7.65e-08	4.88e-07	ENSG00000211661	IGLV3-22	BRCA	1
219.77	1.16991	0.172083	1.72e-13	2.47e-12	ENSG00000211685	IGLC7	BRCA	1
97.75	1.26983	0.122766	7.92e-27	5.23e-25	ENSG00000213937	CLDN9	BRCA	1
78.8985	1.19089	0.11414	3.59e-27	2.47e-25	ENSG00000214376	VSTM5	BRCA	1
0.77995	1.36535	0.315012	9.47e-08	5.95e-07	ENSG00000214381	LINC00488	BRCA	1
1.99537	1.06791	0.234637	6.42e-08	4.15e-07	ENSG00000215124	AMD1P4	BRCA	1
1.94907	1.97207	0.265293	3.97e-16	8.02e-15	ENSG00000215369	RPL37P3	BRCA	1
1.32575	2.16219	0.349348	1.69e-12	2.13e-11	ENSG00000215397	SCRT2	BRCA	1
0.827746	1.15192	0.241051	1.99e-08	1.41e-07	ENSG00000216359	RP11-360O19.1	BRCA	1
11.137	1.18612	0.166175	1.57e-14	2.58e-13	ENSG00000218565	RP11-12A2.1	BRCA	1
0.785456	1.3614	0.35883	7.71e-07	4.1e-06	ENSG00000223342	RP3-429O6.1	BRCA	1
23.5041	1.40881	0.245507	8.29e-11	8.32e-10	ENSG00000223784	RP11-554I8.2	BRCA	1
2.24113	1.62931	0.305992	4.99e-10	4.52e-09	ENSG00000223829	AC004870.4	BRCA	1
0.80178	1.39372	0.353075	4.1e-07	2.3e-06	ENSG00000223941	LINC01014	BRCA	1
21.554	1.207	0.188751	2.34e-12	2.89e-11	ENSG00000224607	IGKV1D-27	BRCA	1
4.14628	1.08983	0.153173	2.03e-14	3.29e-13	ENSG00000224854	CDKN2A-AS1	BRCA	1
6.18108	3.2183	0.314173	3.74e-28	2.87e-26	ENSG00000224887	RP11-276H19.4	BRCA	1
6.5178	1.17995	0.162184	5.86e-15	1.02e-13	ENSG00000226580	RPL39P40	BRCA	1
1.41031	1.2508	0.387316	6.4e-06	2.85e-05	ENSG00000226846	LINC00348	BRCA	1
0.739783	1.01467	0.526903	0.00031522	0.000982204	ENSG00000226886	AC093787.1	BRCA	1
0.491301	1.10166	0.288869	1.25e-06	6.4e-06	ENSG00000226990	RP11-543F8.2	BRCA	1
0.700421	1.13414	0.592675	0.000203956	0.000663495	ENSG00000227687	RP4-681L3.2	BRCA	1
0.878702	1.06632	0.272625	9.29e-07	4.87e-06	ENSG00000228364	SAR1P1	BRCA	1
1.33789	1.19662	0.240113	6.93e-09	5.27e-08	ENSG00000228547	OR7E26P	BRCA	1
2.31466	1.2777	0.20506	5.82e-12	6.85e-11	ENSG00000228697	RP5-968D22.3	BRCA	1
84.1939	1.06109	0.0906689	2.9e-33	3.87e-31	ENSG00000229344	MTCO2P12	BRCA	1
1.35347	1.26367	0.182794	6.72e-14	1.02e-12	ENSG00000230450	NEK2P4	BRCA	1
4.72048	1.45376	0.21724	1.96e-13	2.8e-12	ENSG00000230834	AC068580.7	BRCA	1
0.825931	1.41917	0.361832	4.26e-07	2.38e-06	ENSG00000231031	AC008271.1	BRCA	1
0.825144	1.07147	0.293443	2.41e-06	1.17e-05	ENSG00000231213	PLSCR5	BRCA	1
0.724228	1.58068	0.342512	1.78e-08	1.27e-07	ENSG00000231990	RP11-53B5.1	BRCA	1
2.54751	1.0661	0.162131	8.38e-13	1.1e-11	ENSG00000232456	RP11-5P18.10	BRCA	1
4.89534	1.39062	0.31311	5.71e-08	3.73e-07	ENSG00000232598	RP1-90K10.4	BRCA	1
0.922263	1.44329	0.383936	7.26e-07	3.88e-06	ENSG00000232900	RP4-697P8.3	BRCA	1
6.9146	1.135	0.143508	4.91e-17	1.1e-15	ENSG00000233029	RP11-439A17.9	BRCA	1
5.0971	1.06644	0.132585	1.74e-17	4.12e-16	ENSG00000233296	AC092159.2	BRCA	1
0.588557	1.53132	0.707149	3.45e-05	0.00013218	ENSG00000233359	RP11-202K23.1	BRCA	1
1.41452	1.08012	0.278583	1.03e-06	5.35e-06	ENSG00000233577	RP3-462D8.2	BRCA	1
3.86095	1.82667	0.230013	8.87e-18	2.18e-16	ENSG00000233670	PIRT	BRCA	1
37.4881	1.18957	0.167587	2.07e-14	3.36e-13	ENSG00000233725	LINC00284	BRCA	1
3.64446	1.02006	0.238578	2.3e-07	1.35e-06	ENSG00000233907	FLJ31662	BRCA	1
0.904813	1.05979	0.249411	2.42e-07	1.41e-06	ENSG00000234460	XXyac-YM21GA2.4	BRCA	1
1.15666	1.28142	0.269824	1.81e-08	1.29e-07	ENSG00000234520	HRAT17	BRCA	1
12.8688	1.43426	0.209102	6.59e-14	9.99e-13	ENSG00000235295	FLJ41941	BRCA	1
0.935942	1.09011	0.34488	1.18e-05	4.96e-05	ENSG00000235337	AC114765.2	BRCA	1
1.67486	1.12436	0.266298	2.42e-07	1.41e-06	ENSG00000235338	DUSP5P2	BRCA	1
0.668909	1.53992	0.444888	1.57e-06	7.87e-06	ENSG00000235410	RP11-397C18.2	BRCA	1
0.695933	1.0885	0.295109	2.04e-06	9.98e-06	ENSG00000235535	RP11-532N4.2	BRCA	1
2.9084	1.19009	0.328648	2.07e-06	1.02e-05	ENSG00000235601	BARX1-AS1	BRCA	1
0.99157	1.4806	0.291364	2.4e-09	1.96e-08	ENSG00000235623	OR7E110P	BRCA	1
12.4574	1.39877	0.19803	1.72e-14	2.82e-13	ENSG00000236311	TLX1NB	BRCA	1
7.08173	1.18131	0.256294	4.14e-08	2.77e-07	ENSG00000236366	RP11-440G9.1	BRCA	1
3.88486	1.15668	0.173667	4.42e-13	6.01e-12	ENSG00000236663	FRGCA	BRCA	1
0.462908	1.06183	0.335417	1.25e-05	5.22e-05	ENSG00000236957	RP11-451O13.1	BRCA	1
1.31731	1.25426	0.251524	6.16e-09	4.73e-08	ENSG00000237636	ANKRD26P3	BRCA	1
0.917535	1.1077	0.40379	3.71e-05	0.000141172	ENSG00000241168	RP11-10O22.1	BRCA	1
0.680118	1.43007	0.39186	1.09e-06	5.64e-06	ENSG00000241767	LINC01324	BRCA	1
1.80792	1.15765	0.167361	7.71e-14	1.16e-12	ENSG00000243468	INGX	BRCA	1
0.698539	1.71718	0.321236	3.77e-10	3.48e-09	ENSG00000244222	OR7E121P	BRCA	1
2.93538	1.04269	0.198333	2.11e-09	1.75e-08	ENSG00000248319	RP11-205M3.3	BRCA	1
1.36375	1.22856	0.376327	6.07e-06	2.71e-05	ENSG00000248510	RP11-145G20.1	BRCA	1
0.745417	1.86346	0.422956	2.62e-08	1.82e-07	ENSG00000249518	CTC-327F10.1	BRCA	1
0.58849	1.17026	0.343938	4.52e-06	2.07e-05	ENSG00000250609	RP11-158C21.2	BRCA	1
2.62073	1.60844	0.334088	6.72e-09	5.12e-08	ENSG00000251165	F11-AS1	BRCA	1
0.621329	1.21747	0.259673	2.71e-08	1.87e-07	ENSG00000251204	CTC-278L1.1	BRCA	1
5.40383	1.02233	0.242446	2.94e-07	1.69e-06	ENSG00000253164	RP11-563N12.2	BRCA	1
7.70956	1.08696	0.179658	2.3e-11	2.48e-10	ENSG00000253196	RP11-706C16.7	BRCA	1
14.4951	1.58	0.168868	6.06e-23	2.63e-21	ENSG00000253217	KB-1991G8.1	BRCA	1
32.8107	1.05575	0.108284	4.06e-24	2.01e-22	ENSG00000253395	KB-1460A1.1	BRCA	1
1.69258	1.13686	0.230401	9.67e-09	7.19e-08	ENSG00000253591	CTC-265N9.1	BRCA	1
0.650253	1.41956	0.503831	1.29e-05	5.38e-05	ENSG00000253726	RP11-313C15.1	BRCA	1
18.2606	1.39627	0.177095	3.6e-17	8.22e-16	ENSG00000253831	ETV3L	BRCA	1
3.91296	2.20417	0.253269	1.22e-20	4.15e-19	ENSG00000253868	FER1L6-AS2	BRCA	1
1.0031	1.68573	0.398412	7.41e-08	4.75e-07	ENSG00000254256	RPSAP71	BRCA	1
19.6822	1.05254	0.224957	3.66e-08	2.47e-07	ENSG00000254607	RP11-115C10.1	BRCA	1
3.35919	1.08468	0.154002	3.39e-14	5.32e-13	ENSG00000255133	RP11-646J21.2	BRCA	1
0.817008	1.52174	0.344603	4.81e-08	3.18e-07	ENSG00000255261	OR7E4P	BRCA	1
0.761003	1.25529	0.405586	9.41e-06	4.03e-05	ENSG00000255271	RP4-594L9.2	BRCA	1
4.16766	1.89296	0.297948	7.79e-13	1.02e-11	ENSG00000255428	RP11-794P6.1	BRCA	1
54.993	1.06636	0.133147	2.3e-17	5.37e-16	ENSG00000255750	RP11-283G6.5	BRCA	1
36.1556	1.16428	0.128891	3.32e-21	1.21e-19	ENSG00000256234	RP11-283G6.4	BRCA	1
1.43548	1.44543	0.4785	7.11e-06	3.13e-05	ENSG00000256994	RP11-871F6.3	BRCA	1
0.80008	1.08216	0.658461	0.000350767	0.00108301	ENSG00000257056	RP11-966I7.2	BRCA	1
21.0496	1.01335	0.285812	3.98e-06	1.84e-05	ENSG00000257271	KIRREL3-AS1	BRCA	1
4.98248	1.2274	0.221887	3.82e-10	3.52e-09	ENSG00000258483	AC144835.1	BRCA	1
1.55832	1.09357	0.208336	2.09e-09	1.73e-08	ENSG00000258611	RP11-368J22.2	BRCA	1
9.73962	3.35064	0.337989	3.21e-27	2.23e-25	ENSG00000259094	RP11-77A13.1	BRCA	1
23.966	1.20338	0.257062	2.87e-08	1.98e-07	ENSG00000259144	RANBP20P	BRCA	1
0.843554	1.29759	0.312603	2.31e-07	1.35e-06	ENSG00000260377	RP11-646E18.4	BRCA	1
1.42603	1.16725	0.327271	2.63e-06	1.26e-05	ENSG00000260458	KCNJ18	BRCA	1
0.633251	1.25337	0.423696	1.39e-05	5.77e-05	ENSG00000260785	CASC17	BRCA	1
32.9874	2.09712	0.210947	1.14e-25	6.64e-24	ENSG00000261409	RP6-24A23.7	BRCA	1
3.71229	1.07249	0.157168	1.57e-13	2.28e-12	ENSG00000261730	RP4-668J24.2	BRCA	1
12.9526	1.15297	0.174091	5.7e-13	7.64e-12	ENSG00000262920	RP11-1260E13.1	BRCA	1
1.26866	1.71938	0.373479	1.43e-08	1.04e-07	ENSG00000263588	RP11-595B24.2	BRCA	1
235.224	1.85695	0.144413	3.63e-40	1.08e-37	ENSG00000263961	C1orf186	BRCA	1
2.70034	1.5094	0.273442	2.24e-10	2.14e-09	ENSG00000264026	RP11-1124B17.1	BRCA	1
1.37069	2.1658	0.345211	1e-12	1.29e-11	ENSG00000264464	RP11-110H1.8	BRCA	1
0.830619	1.44848	0.254141	9.44e-11	9.42e-10	ENSG00000265060	PPY2P	BRCA	1
0.940535	1.25586	0.2015	6e-12	7.05e-11	ENSG00000265182	SRP72P1	BRCA	1
0.475097	1.11971	0.651631	0.000278555	0.000878017	ENSG00000266196	RP11-675P14.1	BRCA	1
8.84767	1.36897	0.207104	4.17e-13	5.69e-12	ENSG00000266278	RP11-41O4.2	BRCA	1
21.1154	1.11364	0.180709	1.13e-11	1.28e-10	ENSG00000266573	RP11-449D8.5	BRCA	1
9.23825	1.39658	0.178109	5.07e-17	1.14e-15	ENSG00000266830	CTD-2008P7.8	BRCA	1
15.5344	1.33516	0.174488	2.59e-16	5.37e-15	ENSG00000267432	DNAH17-AS1	BRCA	1
2.6637	1.69992	0.310256	1.89e-10	1.82e-09	ENSG00000268902	CSAG2	BRCA	1
0.860133	1.5632	0.460022	1.81e-06	8.96e-06	ENSG00000269745	AC006262.10	BRCA	1
0.578887	1.34646	0.354488	7.85e-07	4.17e-06	ENSG00000271192	RP4-555D20.3	BRCA	1
1.30598	1.15574	0.233195	8.45e-09	6.35e-08	ENSG00000271443	RP11-541E12.1	BRCA	1
1.1368	1.63408	0.308946	5.96e-10	5.35e-09	ENSG00000271573	RP11-96C23.12	BRCA	1
4.04156	1.65382	0.243663	6.41e-14	9.74e-13	ENSG00000272121	RP4-555D20.4	BRCA	1
11.4538	1.18932	0.165477	1.1e-14	1.84e-13	ENSG00000272549	RP11-351J23.2	BRCA	1
336.915	1.28926	0.17405	1.83e-15	3.39e-14	ENSG00000272620	AFAP1-AS1	BRCA	1
1.85899	1.34226	0.192518	3.76e-14	5.87e-13	ENSG00000272710	CTD-2026G6.3	BRCA	1
1.11674	1.1783	0.358913	6.49e-06	2.89e-05	ENSG00000275038	RP11-546B8.6	BRCA	1
2.5039	1.01318	0.354596	3.56e-05	0.000135804	ENSG00000277748	AC006262.11	BRCA	1
1.42835	1.1178	0.340115	7.44e-06	3.26e-05	ENSG00000278012	RP1-310O13.13	BRCA	1
2.09403	1.17904	0.303403	8.19e-07	4.34e-06	ENSG00000279501	bP-2171C21.3	BRCA	1
2.82013	1.26658	0.227691	3e-10	2.81e-09	ENSG00000280719	PCAT5	BRCA	1
3.02281	1.02195	0.240869	2.64e-07	1.53e-06	ENSG00000280800	CH507-513H4.6	BRCA	1
210.717	1.69594	0.196245	3.08e-20	1.01e-18	ENSG00000280916	FOXCUT	BRCA	1
15.1525	1.69833	0.150856	1.22e-31	1.35e-29	ENSG00000283178	AL590763.16	BRCA	1
1.51287	1.10151	0.2137	3.37e-09	2.7e-08	ENSG00000283380	RP11-274G22.1	BRCA	1
5.36374	1.81988	0.267634	4.42e-14	6.83e-13	ENSG00000283473	AC104304.4	BRCA	1
249.852	1.27605	0.339419	2.96e-06	0.000335287	ENSG00000011677	GABRA3	CESC	1
40.3639	1.27625	0.354559	4.5e-06	0.000459171	ENSG00000087250	MT3	CESC	1
299.063	2.27791	0.446638	2.38e-10	1.46e-07	ENSG00000094796	KRT31	CESC	1
7.1345	1.39061	0.257652	1.64e-09	7.63e-07	ENSG00000107831	FGF8	CESC	1
112.39	1.20323	0.320321	3.92e-06	0.000414214	ENSG00000111405	ENDOU	CESC	1
80.1787	1.15097	0.257963	4.76e-07	7.72e-05	ENSG00000115194	SLC30A3	CESC	1
8727.73	1.14729	0.158202	4.07e-14	1.05e-10	ENSG00000115758	ODC1	CESC	1
7.37727	1.62861	0.486853	2.16e-06	0.000261939	ENSG00000116745	RPE65	CESC	1
33.7034	1.06094	0.219813	1.43e-07	2.93e-05	ENSG00000138152	BTBD16	CESC	1
3.92418	1.16935	0.36886	1.67e-05	0.0011856	ENSG00000154493	C10orf90	CESC	1
4.11419	1.6192	0.345904	1.52e-08	4.79e-06	ENSG00000168314	MOBP	CESC	1
108.016	1.43053	0.347334	4.69e-07	7.64e-05	ENSG00000170579	DLGAP1	CESC	1
2.22607	3.24225	1.20675	7.92e-07	0.00011499	ENSG00000173908	KRT28	CESC	1
7.00057	1.05221	0.694203	0.000235063	0.00815243	ENSG00000182898	TCHHL1	CESC	1
1.63819	1.3645	0.433026	8.94e-06	0.000741681	ENSG00000188937	NYX	CESC	1
9.39511	1.27329	0.297481	5.65e-07	8.71e-05	ENSG00000196859	KRT39	CESC	1
19.8045	1.13777	0.553656	0.000105824	0.00461747	ENSG00000197953	AADACL2	CESC	1
156.646	1.07946	0.32601	1.62e-05	0.00115867	ENSG00000204866	IGFL2	CESC	1
0.671183	1.40346	0.53965	2.13e-05	0.00142518	ENSG00000224658	RP11-631F7.1	CESC	1
6.04091	1.06754	0.449513	8.6e-05	0.00395837	ENSG00000224721	AC007182.6	CESC	1
0.660433	1.13304	0.564939	0.000113878	0.00488964	ENSG00000225391	NHEG1	CESC	1
6.91954	1.06231	0.594113	0.000181935	0.00686798	ENSG00000234929	AC018685.1	CESC	1
0.608559	1.09635	0.825084	0.000218546	0.00779594	ENSG00000248965	CTB-174D11.2	CESC	1
3.73131	1.02705	0.519013	0.000165485	0.00646315	ENSG00000250049	RP11-348J24.2	CESC	1
15.5427	1.02049	0.220457	3.77e-07	6.53e-05	ENSG00000250771	RP11-153M7.3	CESC	1
1.23774	1.01903	0.466884	0.00012999	0.00537055	ENSG00000258831	RP11-76E17.4	CESC	1
1.48642	1.15642	0.556127	9.67e-05	0.00428534	ENSG00000260009	RP11-65J21.1	CESC	1
1.84079	1.69474	0.531146	2.57e-06	0.00029739	ENSG00000261645	DISC1FP1	CESC	1
0.668477	1.12031	0.700952	0.00017567	0.00669652	ENSG00000262786	RP11-214O1.1	CESC	1
2.11982	1.27658	0.30803	9.02e-07	0.000128332	ENSG00000272483	RP11-169K17.3	CESC	1
20.8744	1.012	0.416477	9.22e-05	0.00416714	ENSG00000275011	RP11-599B13.9	CESC	1
105.305	2.24573	0.799952	1.47e-05	0.00781168	ENSG00000111863	ADTRP	CHOL	1
2159.06	2.47914	0.874932	9.9e-06	0.00611205	ENSG00000130649	CYP2E1	CHOL	1
181.128	3.38283	0.924785	3.71e-07	0.000875753	ENSG00000156738	MS4A1	CHOL	1
415.506	1.90512	0.628589	1.48e-05	0.00781168	ENSG00000157168	NRG1	CHOL	1
611.61	1.53692	0.411784	4.15e-06	0.00410254	ENSG00000163762	TM4SF18	CHOL	1
1006.6	2.9094	1.31653	6.27e-06	0.0047801	ENSG00000198099	ADH4	CHOL	1
188.928	2.46038	0.748481	5.66e-06	0.00473809	ENSG00000231298	LINC00704	CHOL	1
36.3244	2.88458	0.737415	8.73e-07	0.0015095	ENSG00000251301	RP11-81H14.2	CHOL	1
57.3632	3.6355	0.839043	2.37e-08	0.000204535	ENSG00000259534	RP11-522B15.7	CHOL	1
2.69405	1.19	0.273757	3.94e-06	7.95e-05	ENSG00000007001	UPP2	COAD	1
130.287	1.56663	0.243234	2.44e-11	4.64e-09	ENSG00000015479	MATR3	COAD	1
0.379805	1.3428	0.590822	0.00086735	0.00609431	ENSG00000018607	ZNF806	COAD	1
17.6573	1.00464	0.182409	1.7e-08	9.8e-07	ENSG00000033122	LRRC7	COAD	1
2.82442	1.01377	0.365948	0.000519171	0.00404358	ENSG00000036828	CASR	COAD	1
12.8404	1.14562	0.231788	2.87e-07	9.45e-06	ENSG00000042781	USH2A	COAD	1
0.503972	1.42252	0.407249	5.38e-05	0.000665023	ENSG00000048545	GUCA1A	COAD	1
13.699	1.26056	0.285642	2.78e-06	6e-05	ENSG00000057468	MSH4	COAD	1
7.10297	1.19231	0.247839	5.14e-07	1.52e-05	ENSG00000058673	ZC3H11A	COAD	1
1.58958	1.36276	0.407611	9.02e-05	0.00101203	ENSG00000065371	ROPN1	COAD	1
3.9648	1.14283	0.250744	1.69e-06	4.02e-05	ENSG00000069018	TRPC7	COAD	1
2.29474	1.21798	0.459056	0.000562003	0.00431254	ENSG00000074803	SLC12A1	COAD	1
0.926866	1.36032	0.344329	1.42e-05	0.000227388	ENSG00000077800	FKBP6	COAD	1
5.3176	1.79505	0.299582	2.3e-10	2.97e-08	ENSG00000078795	PKD2L2	COAD	1
1.86192	1.00962	0.39348	0.000829993	0.00588515	ENSG00000080511	RDH8	COAD	1
3.52141	1.36532	0.323878	5.29e-06	0.000101538	ENSG00000080618	CPB2	COAD	1
7.02283	1.22307	0.253387	4.59e-07	1.4e-05	ENSG00000083622	AC000111.6	COAD	1
0.641469	1.25664	0.428742	0.000290989	0.00258007	ENSG00000094661	OR1I1	COAD	1
1.0504	1.5724	0.403691	1.11e-05	0.00018737	ENSG00000100012	SEC14L3	COAD	1
6.29298	1.24469	0.23742	5.54e-08	2.55e-06	ENSG00000100191	SLC5A4	COAD	1
6.35185	1.40532	0.273355	7.16e-08	3.13e-06	ENSG00000100652	SLC10A1	COAD	1
0.576296	1.05385	0.442637	0.00120177	0.00787816	ENSG00000101204	CHRNA4	COAD	1
1.35412	1.26863	0.550633	0.000995112	0.00679826	ENSG00000101448	EPPIN	COAD	1
1317.52	1.021	0.168882	7.37e-10	7.63e-08	ENSG00000102780	DGKH	COAD	1
62.2109	1.02236	0.361013	0.000447837	0.00360995	ENSG00000104313	EYA1	COAD	1
0.716357	1.74298	0.352498	8.5e-08	3.56e-06	ENSG00000105392	CRX	COAD	1
1.50773	1.21655	0.359124	9.76e-05	0.00107659	ENSG00000105605	CACNG7	COAD	1
0.599342	1.9402	0.530509	6.75e-06	0.000124679	ENSG00000106341	PPP1R17	COAD	1
42.7742	1.2016	0.191946	1.56e-10	2.17e-08	ENSG00000106588	PSMA2	COAD	1
2.00608	1.24846	0.33393	3.35e-05	0.000452728	ENSG00000108255	CRYBA1	COAD	1
1.17058	1.9227	0.394782	6.73e-08	2.99e-06	ENSG00000108452	ZNF29P	COAD	1
1.7799	1.70688	0.410227	2.95e-06	6.29e-05	ENSG00000109061	MYH1	COAD	1
32.7401	1.04585	0.222743	9.73e-07	2.57e-05	ENSG00000111837	MAK	COAD	1
3.05784	1.04076	0.277151	3.56e-05	0.000476399	ENSG00000113525	IL5	COAD	1
0.822656	1.39552	0.585483	0.000630414	0.00473677	ENSG00000114487	MORC1	COAD	1
3.87536	1.13573	0.264208	4.99e-06	9.71e-05	ENSG00000114547	ROPN1B	COAD	1
17.6724	1.68817	0.57335	9.43e-05	0.00104854	ENSG00000115474	KCNJ13	COAD	1
38.8898	1.335	0.210666	7.64e-11	1.23e-08	ENSG00000115602	IL1RL1	COAD	1
3.8731	1.23761	0.443605	0.000408804	0.00336009	ENSG00000116703	PDC	COAD	1
1.51087	1.27446	0.641383	0.00156464	0.00969239	ENSG00000117501	MROH9	COAD	1
7.40045	1.37446	0.232713	1.04e-09	1e-07	ENSG00000118520	ARG1	COAD	1
0.404529	1.46093	0.463663	0.000120044	0.0012755	ENSG00000118903	BTF3P11	COAD	1
143.426	1.00196	0.177516	7.92e-09	5.28e-07	ENSG00000119139	TJP2	COAD	1
24.421	1.42544	0.21752	1.56e-11	3.33e-09	ENSG00000119725	ZNF410	COAD	1
1.84976	1.15092	0.216734	4.37e-08	2.09e-06	ENSG00000120160	EQTN	COAD	1
2.46116	1.25663	0.266413	7.35e-07	2.05e-05	ENSG00000120329	SLC25A2	COAD	1
1.94624	1.32735	0.312496	4.95e-06	9.64e-05	ENSG00000120664	SPG20-AS1	COAD	1
2.84498	1.12253	0.231532	4.61e-07	1.4e-05	ENSG00000121764	HCRTR1	COAD	1
0.676903	1.14547	0.450879	0.000782489	0.00563165	ENSG00000122043	LINC00544	COAD	1
1.47877	1.33757	0.461171	0.000272811	0.00245265	ENSG00000122194	PLG	COAD	1
15.7492	1.76063	0.267536	5.97e-12	1.55e-09	ENSG00000124091	GCNT7	COAD	1
6.11181	1.4045	0.623917	0.000740259	0.0053813	ENSG00000124157	SEMG2	COAD	1
8.87978	1.82963	0.273998	2.57e-12	7.89e-10	ENSG00000124194	GDAP1L1	COAD	1
0.936855	1.08104	0.337458	0.000174885	0.0017226	ENSG00000124232	RBPJL	COAD	1
149.517	1.56783	0.278367	3.46e-09	2.73e-07	ENSG00000124635	HIST1H2BJ	COAD	1
7.39606	1.06231	0.310005	9.57e-05	0.00106057	ENSG00000124721	DNAH8	COAD	1
0.640395	1.2664	0.562744	0.00109398	0.00730403	ENSG00000124818	OPN5	COAD	1
44.9518	2.01807	0.256912	2.53e-16	3.18e-13	ENSG00000125245	GPR18	COAD	1
4.53823	1.1376	0.336075	0.000104625	0.00114007	ENSG00000125631	HTR5BP	COAD	1
8.72538	2.08046	0.313045	1.39e-12	4.95e-10	ENSG00000126838	PZP	COAD	1
1.3988	1.755	0.427952	3.18e-06	6.67e-05	ENSG00000126856	PRDM7	COAD	1
39.1957	1.9704	0.331417	1.73e-10	2.38e-08	ENSG00000126861	OMG	COAD	1
3.76275	2.17808	0.45937	4.17e-08	2.02e-06	ENSG00000127362	TAS2R3	COAD	1
37.5383	1.22659	0.235015	6.42e-08	2.88e-06	ENSG00000127364	TAS2R4	COAD	1
54.3688	1.10085	0.227253	4.78e-07	1.44e-05	ENSG00000128594	LRRC4	COAD	1
13.0651	1.17133	0.310873	3.27e-05	0.000444844	ENSG00000129159	KCNC1	COAD	1
1.52379	1.74917	0.384178	5.18e-07	1.54e-05	ENSG00000130368	MAS1	COAD	1
1.62846	1.2838	0.390313	0.000117309	0.0012508	ENSG00000132464	ENAM	COAD	1
12.7911	1.61488	0.414753	1e-05	0.000172083	ENSG00000132855	ANGPTL3	COAD	1
17.3528	1.06645	0.195068	2.04e-08	1.12e-06	ENSG00000134183	GNAT2	COAD	1
13.6736	1.90162	0.289656	4.39e-12	1.2e-09	ENSG00000134551	PRH2	COAD	1
0.650028	1.40984	0.376341	2.58e-05	0.000368296	ENSG00000135248	FAM71F1	COAD	1
139.368	1.42241	0.213166	7.03e-12	1.75e-09	ENSG00000135976	ANKRD36	COAD	1
10.3865	1.07731	0.156648	2.98e-12	8.82e-10	ENSG00000136197	C7orf25	COAD	1
12.2302	1.43403	0.218541	1.45e-11	3.19e-09	ENSG00000136206	SPDYE1	COAD	1
1.4035	1.20083	0.368627	0.000140268	0.00144676	ENSG00000137204	SLC22A7	COAD	1
22.2606	2.12331	0.57749	2.68e-06	5.82e-05	ENSG00000137473	TTC29	COAD	1
1.10154	1.41554	0.451737	0.000138032	0.00142828	ENSG00000139144	PIK3C2G	COAD	1
10.7806	1.14675	0.206015	1.08e-08	6.85e-07	ENSG00000139351	SYCP3	COAD	1
0.958015	1.22576	0.29894	9.9e-06	0.000170292	ENSG00000141194	OR4D1	COAD	1
5.52555	1.0861	0.260184	8.26e-06	0.000147196	ENSG00000142224	IL19	COAD	1
6.29885	1.37925	0.298947	9.68e-07	2.56e-05	ENSG00000143552	NUP210L	COAD	1
397.414	1.33429	0.202902	1.59e-11	3.37e-09	ENSG00000144426	NBEAL1	COAD	1
83.2404	1.04567	0.377652	0.000514746	0.00401939	ENSG00000144452	ABCA12	COAD	1
2.20257	1.53184	0.361618	3.5e-06	7.23e-05	ENSG00000145451	GLRA3	COAD	1
4.24757	1.46677	0.310443	4.91e-07	1.47e-05	ENSG00000145975	FAM217A	COAD	1
43.6395	2.0652	0.322876	7.53e-12	1.86e-09	ENSG00000146006	LRRTM2	COAD	1
7.16374	1.57386	0.249479	5.65e-11	9.53e-09	ENSG00000147059	SPIN2A	COAD	1
5.00337	1.63429	0.298268	6.97e-09	4.73e-07	ENSG00000147724	FAM135B	COAD	1
0.51249	1.15064	0.422664	0.000527876	0.00409567	ENSG00000148377	IDI2	COAD	1
1.14479	1.24398	0.603271	0.0015485	0.00961193	ENSG00000148826	NKX6-2	COAD	1
0.679361	1.13356	0.460525	0.000934125	0.00646866	ENSG00000150628	SPATA4	COAD	1
3.21466	1.00713	0.265496	3.13e-05	0.000428396	ENSG00000150783	TEX12	COAD	1
0.99091	1.09355	0.408094	0.000611417	0.00462521	ENSG00000151360	ALLC	COAD	1
3.37952	1.09631	0.359887	0.000258992	0.00235422	ENSG00000151631	AKR1C6P	COAD	1
1.19577	1.19379	0.390909	0.000235589	0.00219035	ENSG00000152254	G6PC2	COAD	1
4.70754	1.38327	0.311376	2.03e-06	4.68e-05	ENSG00000153923	CLCA3P	COAD	1
6.50964	1.12636	0.204659	1.57e-08	9.26e-07	ENSG00000154479	CCDC173	COAD	1
12.6861	1.05996	0.227976	1.19e-06	3.03e-05	ENSG00000154485	MMP21	COAD	1
5.15796	1.08111	0.430063	0.000885749	0.00620519	ENSG00000154898	CCDC144CP	COAD	1
358.342	1.85439	0.269944	6.42e-13	2.47e-10	ENSG00000155657	TTN	COAD	1
4.26377	1.49905	0.214902	7.39e-13	2.79e-10	ENSG00000155714	PDZD9	COAD	1
7.79749	1.02988	0.202252	1.49e-07	5.59e-06	ENSG00000155749	ALS2CR12	COAD	1
1.18654	1.18549	0.343369	8.37e-05	0.000952472	ENSG00000156194	PPEF2	COAD	1
4.19912	1.2877	0.309269	7.25e-06	0.000132713	ENSG00000156486	KCNS2	COAD	1
26.0324	1.08681	0.186888	2.76e-09	2.24e-07	ENSG00000157999	ANKRD61	COAD	1
140.274	1.25139	0.245174	1.13e-07	4.49e-06	ENSG00000158406	HIST1H4H	COAD	1
51.4748	1.38795	0.380313	3.62e-05	0.000482907	ENSG00000158786	PLA2G2F	COAD	1
2.79236	1.17052	0.260372	2.16e-06	4.94e-05	ENSG00000160838	LRRC71	COAD	1
26.8683	1.05696	0.194218	2.35e-08	1.25e-06	ENSG00000161040	FBXL13	COAD	1
1.37731	1.37667	0.564742	0.000609596	0.00461307	ENSG00000162365	CYP4A22	COAD	1
1.76854	1.73056	0.37788	4.87e-07	1.46e-05	ENSG00000162399	BSND	COAD	1
1988.59	1.02654	0.180007	5.59e-09	3.97e-07	ENSG00000162599	NFIA	COAD	1
1.57798	1.25694	0.304545	8.65e-06	0.000152974	ENSG00000162843	WDR64	COAD	1
2.34538	1.53853	0.70547	0.000465055	0.00371984	ENSG00000162947	AC007364.1	COAD	1
0.627943	1.52252	0.591786	0.000316351	0.00275242	ENSG00000163092	XIRP2	COAD	1
17.5468	1.24768	0.225951	1.21e-08	7.44e-07	ENSG00000163806	SPDYA	COAD	1
2.33251	4.30067	0.574015	2.23e-19	5.6e-16	ENSG00000163833	FBXO40	COAD	1
13.7119	2.42595	0.354777	8.2e-14	4.79e-11	ENSG00000163915	IGF2BP2-AS1	COAD	1
3.05118	1.9107	0.422203	3.37e-07	1.07e-05	ENSG00000164123	C4orf45	COAD	1
9.37904	1.73278	0.24282	1.36e-13	6.75e-11	ENSG00000164933	SLC25A32	COAD	1
9.41735	1.17671	0.195179	6.84e-10	7.22e-08	ENSG00000165091	TMC1	COAD	1
18.9047	1.35322	0.355005	2.3e-05	0.000334757	ENSG00000165181	C9orf84	COAD	1
0.949216	1.42459	0.378876	2.4e-05	0.00034718	ENSG00000165192	ASB11	COAD	1
2.3222	1.01401	0.413579	0.00106492	0.00715257	ENSG00000165682	CLEC1B	COAD	1
2.81958	1.53756	0.26427	1.26e-09	1.17e-07	ENSG00000165972	CCDC38	COAD	1
8.08421	1.00407	0.265559	3.25e-05	0.000442693	ENSG00000166473	PKD1L2	COAD	1
0.454001	1.75008	0.418589	2.39e-06	5.35e-05	ENSG00000166862	CACNG2	COAD	1
0.863631	1.39908	0.314758	1.96e-06	4.53e-05	ENSG00000168126	OR2W6P	COAD	1
55.5048	1.00261	0.192355	8.16e-08	3.45e-06	ENSG00000168280	KIF5C	COAD	1
0.62959	1.14046	0.477197	0.00106885	0.00717331	ENSG00000168348	INSM2	COAD	1
0.565905	1.33834	0.470467	0.000307053	0.00268798	ENSG00000168594	ADAM29	COAD	1
1.18198	1.00154	0.284288	7.22e-05	0.000846108	ENSG00000168746	LINC01620	COAD	1
0.645065	1.21819	0.522456	0.00105216	0.00708808	ENSG00000168959	GRM5	COAD	1
17.3993	1.04907	0.199154	6e-08	2.73e-06	ENSG00000170092	SPDYE5	COAD	1
7.68454	1.44284	0.394697	3.21e-05	0.000438584	ENSG00000170160	CCDC144A	COAD	1
1.26265	1.30835	0.323338	1.09e-05	0.000184746	ENSG00000170262	MRAP	COAD	1
50.8366	1.51534	0.252657	4.51e-10	5.18e-08	ENSG00000170629	DPY19L2P2	COAD	1
4.03199	2.11125	0.347062	4.46e-11	7.67e-09	ENSG00000170790	OR10A2	COAD	1
0.293405	1.20908	0.537456	0.00124027	0.00807471	ENSG00000170929	OR1M1	COAD	1
5.77684	1.09042	0.201972	2.89e-08	1.49e-06	ENSG00000171097	KYAT1	COAD	1
16.485	1.54734	0.275057	3.78e-09	2.89e-07	ENSG00000171217	CLDN20	COAD	1
32.7294	1.03608	0.293189	7.03e-05	0.00082958	ENSG00000171517	LPAR3	COAD	1
43.139	1.5775	0.259828	2.49e-10	3.17e-08	ENSG00000171657	GPR82	COAD	1
15.9168	1.04492	0.190237	1.8e-08	1.03e-06	ENSG00000171790	SLFNL1	COAD	1
9.2798	1.22956	0.4151	0.000281024	0.0025122	ENSG00000171819	ANGPTL7	COAD	1
25.1249	2.21619	0.44641	1.24e-08	7.59e-07	ENSG00000172209	GPR22	COAD	1
5.20883	1.48565	0.25558	1.46e-09	1.31e-07	ENSG00000172404	DNAJB7	COAD	1
0.470341	1.83289	0.487729	7.74e-06	0.000139946	ENSG00000172421	EFCAB3	COAD	1
1.00733	1.36911	0.788703	0.0011643	0.00768334	ENSG00000172912	COX6B1P3	COAD	1
36.5074	1.42668	0.275659	5.74e-08	2.63e-06	ENSG00000173114	LRRN3	COAD	1
0.941063	1.89323	0.50548	6.36e-06	0.000118644	ENSG00000173250	GPR151	COAD	1
1.00834	1.69304	0.425853	6.05e-06	0.000113639	ENSG00000173678	SPDYE2B	COAD	1
2.9957	1.45116	0.231955	1.03e-10	1.55e-08	ENSG00000173811	CCDC13-AS1	COAD	1
3.86048	1.20208	0.432164	0.000436812	0.0035378	ENSG00000174038	C9orf131	COAD	1
1.46806	1.474	0.414338	4.03e-05	0.000526107	ENSG00000174417	TRHR	COAD	1
146.735	1.3963	0.263874	3.3e-08	1.66e-06	ENSG00000174501	ANKRD36C	COAD	1
9.93359	1.092	0.228491	6.51e-07	1.85e-05	ENSG00000174527	MYO1H	COAD	1
0.380122	1.19506	0.473113	0.000753866	0.00546066	ENSG00000174678	FAM47DP	COAD	1
73.1238	1.23971	0.189237	2.2e-11	4.24e-09	ENSG00000175106	TVP23C	COAD	1
3.73664	2.05473	0.275152	4.45e-15	4.04e-12	ENSG00000175820	CCDC168	COAD	1
9.36159	1.88273	0.401673	1.82e-07	6.55e-06	ENSG00000176406	RIMS2	COAD	1
2.57192	1.06917	0.267217	1.56e-05	0.000244903	ENSG00000177197	PCNPP5	COAD	1
4.08558	1.42441	0.277414	7.13e-08	3.12e-06	ENSG00000177340	FLJ13224	COAD	1
0.491792	1.27788	0.447183	0.000331915	0.00285004	ENSG00000177354	C10orf71	COAD	1
5.24101	1.24525	0.287485	3.96e-06	7.96e-05	ENSG00000177688	SUMO4	COAD	1
5.11298	1.79497	0.267305	2.2e-12	7.06e-10	ENSG00000177993	ZNRF3-AS1	COAD	1
3.10521	1.43253	0.630809	0.000656186	0.00488247	ENSG00000178021	TSPYL6	COAD	1
41.3258	1.41178	0.239953	1.11e-09	1.06e-07	ENSG00000178127	NDUFV2	COAD	1
0.430569	1.17105	0.479593	0.000923699	0.00641594	ENSG00000178503	NECAP1P1	COAD	1
0.757565	1.21712	0.381048	0.000162426	0.00162388	ENSG00000178556	CKS1BP6	COAD	1
3.5691	1.02454	0.199729	1.23e-07	4.79e-06	ENSG00000178636	RP11-455G16.1	COAD	1
0.838297	1.41498	0.618651	0.000681831	0.00503551	ENSG00000178919	FOXE1	COAD	1
7.75586	1.87102	0.475354	3.78e-06	7.71e-05	ENSG00000179038	RP11-157K17.5	COAD	1
1.4401	1.12767	0.355988	0.000187469	0.00182339	ENSG00000179082	C9orf106	COAD	1
1.94614	1.01848	0.278223	4.78e-05	0.000606155	ENSG00000179165	PXT1	COAD	1
1.44132	1.28914	0.37064	6.97e-05	0.000823959	ENSG00000179219	LINC00311	COAD	1
2.16673	1.52183	0.546161	0.000220563	0.00207936	ENSG00000179447	RP5-1027G4.3	COAD	1
5.37873	1.19237	0.24224	3.01e-07	9.83e-06	ENSG00000179902	C1orf194	COAD	1
7.12145	1.35969	0.309032	2.53e-06	5.59e-05	ENSG00000180189	HMGB1P14	COAD	1
2.28824	1.08948	0.327276	0.000124779	0.00131533	ENSG00000180221	TPT1P10	COAD	1
9.92987	1.33294	0.217525	2.89e-10	3.6e-08	ENSG00000180245	RRH	COAD	1
11.6548	1.8677	0.387249	1.02e-07	4.15e-06	ENSG00000180332	KCTD4	COAD	1
11.778	1.13217	0.190819	1.3e-09	1.19e-07	ENSG00000180336	MEIOC	COAD	1
4.36978	1.52036	0.379051	8.4e-06	0.000149286	ENSG00000180662	RPL21P8	COAD	1
64.3196	1.3257	0.193308	2.35e-12	7.42e-10	ENSG00000180747	SMG1P3	COAD	1
0.591625	1.49497	0.370481	8.14e-06	0.000145553	ENSG00000181358	CTAGE10P	COAD	1
189.118	2.04904	0.300035	4.49e-13	1.8e-10	ENSG00000181722	ZBTB20	COAD	1
[truncated: 7,303 more rows]
